# Supplementary material for: Lipidomic profiling reveals distinct differences in plasma lipid composition in healthy, prediabetic, and type 2 diabetic individuals
Source: Gigascience. 2017 May 15;6(7):1–12. doi: 10.1093/gigascience/gix036 (PMC5502363; doi:10.1093/gigascience/gix036)
Supplement: Additional file 1: — phenotypic and clinical information for 293 enrolled subjects. [file gix036_Additional_file_1.FIN.xlsx]

## Sheet: Additional file 1
Additional file 1 Phenotypic and clinical information for 293 enrolled subjects
Remark	ID	Diagnosis	Gender	Age	BMI	FBG	2hOGTT	HbA1C	Ins	C-P	HOMA-IR	SBP#	DBP#	Waist–hip ratio	TC	TG	LDL	HDL	Leptin	Adiponectin	HsCRP	GAD-Ab	Smoking history	Alcohol Drinking history	Hypertension history	Hyperlipidemia	CCBs	Beta adrenergic receptor blockers	Angiotensin receptor blockers	Biguanides	Sulfonylureas
NGT (normal glucose tolerance)	SD-B00001	NGT	F	59	26.1071	5.35	4.24	5.2	22.29	1.57	5.30007	96	57	0.84	5.69	2.7	2.37	1.08	5.09	24.63	2.2	9.24	0	0	0	0	0	0	0	0	0
Pre-DM (prediabetes)	SD-B00006	NGT	F	67	24.9146	5.61	7.42	5.4	7.16	1.94	1.78523	110.333	70.6667	0.822222	4.65	0.9	1.54	1.57	6.79	33.12	3.3	8.52	0	0	0	0	0	0	0	0	0
T2D (type 2 diabetes)	SD-B00007	NGT	F	52	24.8623	5.1	7.71	5.2	6.26	1.83	1.41893	133.333	89.6667	0.886598	5.41	2.4	2.49	1.12	5.51	39.6	0.8	25.25	0	0	0	0	0	0	0	0	0
iIFG (impaired fasting glucose)	SD-B00011	T2D	F	63	24.1496	12.8	NA	14.9	17.29	1.97	9.83609	127	72.6667	0.966292	4.53	1.2	1.64	0.86	5.16	36	3.52	6.36	0	0	1	0	1	0	0	0	0
iIGT (impaired glucose tolerance)	SD-B00012	Pre-DM(iIFG)	F	49	23.8138	6.43	7.18	5.7	15.05	2.99	4.30096	130.333	84.3333	0.923913	5.23	1.9	1.82	1.05	3.63	33.97	5.37	5.41	0	0	1	NA	1	1	0	0	0
Gender, Male=M/ Female=F	SD-B00013	NGT	F	54	32.8448	5.68	4.63	4.1	8.85	2.53	2.23413	128	87.6667	0.90566	5.28	1.4	1.86	1.02	3.93	35.63	2.46	5.57	0	0	1	0	1	0	0	0	0
Age, year	SD-B00014	NGT	F	51	23.2132	4.7	4.89	5.2	4.61	1.22	0.962978	112.333	74.6667	0.817204	3.59	0.6	0.95	1.6	7.3	22.35	2.6	7.03	0	0	0	0	0	0	0	0	0
BMI (body mass index)	SD-B00015	NGT	F	56	25.1579	5.09	6.59	5.2	6.91	2.46	1.5632	109	74	0.869565	4.01	1	1.25	1.25	5.46	30.38	3.81	5.58	0	0	0	0	0	0	0	0	0
FBG (fasting blood glucose),mmol/l	SD-B00017	T2D	M	68	28.7343	7.1	NA	8.11	9.02	3.71	2.84631	134.333	73.3333	0.98	4.88	6.9	1.05	1.12	0.67	49.01	0.66	10.12	0	0	1	1	0	0	1	1	0
2hOGTT (2 hour oral glucose tolerance test, mmol/l	SD-B00020	Pre-DM(combined IFG/IGT)	M	45	27.363	6.59	9.8	5.4	3.35	2.03	0.981178	136	92.6667	0.940594	4.49	1.4	1.7	0.78	1.13	51.13	1.26	20.87	1	1	0	0	0	0	0	0	0
HbA1c (glycosylated hemoglobin), mmol/l	SD-B00023	Pre-DM(iIGT)	F	55	25.5856	5.76	8.51	4.6	10.63	3.62	2.72128	118	84	0.880435	4.43	1	1.75	1.24	7.45	41.07	0.59	6.71	0	0	1	0	1	0	0	0	0
Ins (insulin), uIU/ml	SD-B00025	NGT	M	57	21.3666	4.79	3.34	5.4	4.4	1.16	0.936711	119	73.6667	0.840909	4.69	1.2	1.49	1.6	3.37	30.31	1.1	6.15	0	1	0	0	0	0	0	0	0
C-P (C-peptide),ng/ml	SD-B00029	NGT	F	41	21.0956	5.08	4.51	5	6.76	2.5	1.52626	130.667	76.3333	0.819149	5.78	1.1	1.77	1.59	3.88	68.56	1.74	7.38	0	0	0	NA	0	0	0	0	0
HOMA-IR (homeostasis model assessment-insulin resistance index)	SD-B00030	NGT	F	63	30.178	5.72	6.23	5.4	4.74	2.01	1.20501	96.6667	59.6667	0.851485	4.99	2.5	1.49	0.92	6.43	52.41	3.4	8.03	0	0	0	0	0	0	0	0	0
SBP# (Systolic Blood Pressure), mmHg. # indicates the values were computed as the average value of three measurements.	SD-B00032	NGT	F	49	32.7124	4.8	6.68	5.3	4.12	2.2	0.878933	119.667	72.3333	0.854369	4.1	0.8	1.39	1.12	5.67	49.11	1.58	6.63	0	0	0	0	0	0	0	0	0
DBP# (Diastolic Blood Pressure), mmHg	SD-B00036	NGT	F	60	25.4977	5.28	6.16	5.5	16.25	3.29	3.81333	160.667	86	0.90625	3.49	1.9	1.22	0.73	5.23	41.27	0.82	8.76	0	0	1	0	1	0	0	0	0
Waist–hip ratio	SD-B00033	NGT	F	63	24.5227	5.33	5.92	5	5.29	1.67	1.25314	118	79.3333	0.87234	4.91	0.9	1.41	1.31	6.63	36.37	1.85	7.26	0	0	0	0	0	0	0	0	0
TC (total cholesterol), mmol/l	SD-B00034	Pre-DM(combined IFG/IGT)	M	62	23.6279	6.66	9.31	5.8	6.2	2.18	1.8352	132.333	85	0.923077	4.54	1.5	1.24	1.16	1.99	29.97	0.87	10.7	1	1	1	0	1	0	0	0	0
TG (total triglyceride), mmol/l	SD-B00038	Pre-DM(Raised HbA1c 5.7-6.4%)	F	55	24.8014	5.65	5.2	5.8	6.63	1.17	1.66487	142.667	85.3333	0.778947	5.65	1.9	1.53	1.21	5.19	32.83	0.99	5.8	0	0	0	0	0	0	0	0	0
LDL (low density lipoprotein), mmol/l	SD-B00040	NGT	F	50	24.6126	5.12	6.01	5.2	6.83	1.97	1.5542	99	70.6667	0.898876	6.06	0.9	1.82	1.7	5	35.06	1.3	6.53	0	0	0	0	0	0	0	0	0
HDL (high density lipoprotein) (mg/L), mmol/l	SD-B00041	T2D(newly-diagnosed T2D)	F	67	24.5559	8.96	16.8	6.7	6.1	2.13	2.42916	133.333	73.3333	0.908046	5.07	1.2	1.53	1.22	4.76	26.96	1.15	7.69	0	0	0	0	0	0	0	0	0
Leptin, ng/ml	SD-B00043	NGT	M	56	22.8722	5.29	4.95	4.9	5.35	1.46	1.25784	121.667	87	0.87234	6.28	1.1	2.41	1.26	5.52	25.09	6.57	8.08	1	1	0	0	0	0	0	0	0
Adiponectin, ng/ml	SD-B00044	Pre-DM(iIGT)	F	57	28.5037	4.62	8.5	4.4	16.05	3.83	3.2956	136	89.6667	0.88	4.87	1.9	1.8	0.98	6.24	30.28	2.38	6.15	0	0	1	0	1	0	0	0	0
HsCRP (high sensitivity C reactive protein),mg/L	SD-B00047	NGT	M	62	26.1261	5.34	7.21	4.5	7.15	1.03	1.69693	130.333	87	0.91	4.77	1.2	1.6	0.86	5.83	40.56	3.53	9.34	0	0	0	0	0	0	0	0	0
GAD-Ab (Glutamic acid decarboxylase antibody), IU/ml	SD-B00048	T2D(newly-diagnosed T2D)	F	57	25.9303	7.09	13.98	5.6	6.42	0.43	2.02301	131.667	73.3333	0.869565	5.56	2.1	1.44	1.44	3.97	33.75	3.94	11.08	0	0	0	0	0	0	0	0	0
Smoking history, Y=1/N=0	SD-B00049	T2D	F	68	29.3796	7.5	NA	6.51	7.57	3.1	2.52333	136.667	77.3333	1.0303	3.95	1.7	1.31	1.08	5.57	77.54	9.01	5.55	0	0	1	NA	1	1	0	1	1
Alcohol Drinking history,Y=1/N=0	SD-B00052	Pre-DM(combined IFG/IGT)	F	51	27.6244	6.38	9.48	5.4	8.25	2.85	2.33933	117.667	75.3333	0.897959	6.26	2.5	2.68	1.03	3.23	50.79	0.45	3.89	0	0	0	0	0	0	0	0	0
Hypertension history,Y=1/N=0	SD-B00060	T2D	M	59	25.2082	6.7	NA	6.67	5.94	0.44	1.7688	124.667	80.6667	0.925532	4.6	4.8	1.08	1.06	2.18	43.65	2.55	7.35	1	0	1	0	0	0	0	1	0
Hyperlipidemia,Y=1/N=0	SD-B00064	Pre-DM(combined IFG/IGT)	F	58	25.9117	6.79	9.92	6.3	6.57	1.72	1.98268	147	85.6667	0.897959	5.38	0.7	1.61	1.52	6.39	36.81	1.98	12.82	0	0	1	0	0	0	0	0	0
Calcium channel blocker drugs (CCBs),Y=1/N=0	SD-B00066	T2D(newly-diagnosed T2D)	F	62	26.84	7.8	15.44	5.6	6.24	1.38	2.1632	118.333	73.6667	0.831683	5.32	1.2	1.59	1.7	5.29	33.11	1.82	5.68	0	0	0	0	0	0	0	0	0
Beta adrenergic receptor blockers,Y=1/N=0	SD-B00067	T2D(newly-diagnosed T2D)	F	61	21.7262	8.09	12.44	6.4	6.7	1.2	2.40902	134.333	81.6667	0.907216	4.22	2.9	1.38	1.05	7.01	28.35	6.15	3.37	0	0	0	0	0	0	0	0	0
Angiotensin receptor blockers,Y=1/N=0	SD-B00068	Pre-DM(combined IFG/IGT)	F	56	27.0353	6.1	8.17	6	7.01	1.49	1.90049	136	81.6667	0.88	4.74	2.1	1.9	0.91	4.38	35.1	1.2	5.62	0	0	1	0	1	1	0	0	0
Biguanides,Y=1/N=0	SD-B00070	NGT	F	51	22.4097	5.19	5.62	4.8	6.18	0.84	1.42552	100.333	64	0.894737	4.45	0.7	1.23	1.76	6.35	31.34	0.68	5.29	0	0	0	0	0	0	0	0	0
Sulfonylureas,Y=1/N=0	SD-B00071	Pre-DM(iIGT)	F	47	20.9107	4.94	10.24	5.6	6.09	0.71	1.33709	144	93	0.763441	10.73	1.2	1.31	2.49	6.86	31.66	1.23	4.19	0	0	0	0	0	0	0	0	0
NA(Not Applicable)	SD-B00073	Pre-DM(Raised HbA1c 5.7-6.4%)	M	67	24.0046	5.67	3.97	6	6.66	1.74	1.67832	115.667	73	0.85567	2.62	1.3	1.45	0.99	12.01	28.18	1.19	5.68	1	1	1	0	1	0	0	0	0
	SD-B00074	T2D(newly-diagnosed T2D)	F	54	33.8793	6.76	14.22	7	17	3.88	5.10756	132.667	92.3333	0.926606	8.85	1.8	2	1.43	4.95	25.68	2.76	5.27	0	0	0	0	0	0	0	0	0
	SD-B00081	T2D	F	51	28.7662	6.5	NA	8.37	6.52	2.81	1.88356	126	86	0.908163	9.84	1.5	1.51	1.07	4.79	30.06	2.01	2.1	0	0	1	0	0	1	0	0	1
	SD-B00083	T2D	F	42	26.5638	6	NA	7.51	6.89	1.57	1.83733	111.333	72.3333	0.923858	2.3	0.9	1.84	0.92	8.44	49.44	1.14	5.96	0	0	0	0	0	0	0	1	1
	SD-B00084	NGT	M	56	28.5321	5.94	7.06	4.7	7.46	2.51	1.96944	143	93.3333	0.94	6.88	5.6	0.85	0.89	2.73	53.49	2.51	1.38	1	0	0	0	0	0	0	0	0
	SD-B00085	NGT	F	50	30.5654	4.91	6.27	4.6	6.18	1.46	1.34861	102	74.6667	0.8	13.71	0.9	1.46	1.12	1.9	36.19	1.52	5.31	0	0	0	0	0	0	0	0	0
	SD-B00086	T2D	F	54	31.1225	17.3	NA	21.56	6.45	1.78	4.95933	127	93.6667	0.932039	11.79	2.6	2.95	1.51	3.15	27.88	5.13	1.82	0	1	1	0	1	0	0	0	0
	SD-B00088	Pre-DM(Raised HbA1c 5.7-6.4%)	M	58	29.4432	4.94	4.07	5.8	6.62	1.59	1.45346	127.333	76.3333	0.990196	9.25	1.2	1.92	1.1	5.41	34.12	1.14	4.92	1	0	0	0	0	0	0	0	0
	SD-B00089	NGT	F	56	27.3129	5.13	7.09	5.4	6.68	1.98	1.52304	113.333	69	0.93617	8.16	2.5	2.5	1.34	3.93	34.63	1.44	5.12	0	0	0	0	0	0	0	0	0
	SD-B00094	T2D	F	49	24.9199	7.2	NA	8.47	6.93	1.88	2.2176	113.667	70	0.885417	4.89	1.3	1.6	1.4	3.34	29.75	8.75	9.09	0	0	0	0	0	0	0	1	1
	SD-B00091	NGT	F	71	23.8598	5.35	5.73	3.9	6.85	1.65	1.62878	121.333	65.6667	0.945055	7.71	1.4	1.58	1.92	5.01	24.18	9.91	6.32	0	0	0	0	0	0	0	0	0
	SD-B00092	NGT	M	61	25.5862	5.58	6.91	4.6	7.38	2.43	1.83024	134	83.6667	0.959596	0.1	2.5	2.09	1.15	3.92	42.55	6.21	1.71	1	1	0	0	0	0	0	0	0
	SD-B00096	T2D	F	80	31.5171	6.1	NA	7.25	7.35	2.54	1.99267	128	71.6667	0.905263	2.88	1.3	2.07	1.3	5.76	30.59	2.56	7.51	0	0	0	1	0	0	0	1	1
	SD-B00097	NGT	F	62	23.2123	5.34	7.13	5.4	6.33	1.32	1.50232	108.667	69.6667	0.85567	3.49	1.2	1.38	1.13	5.56	21.23	1.51	10.19	0	0	0	0	0	0	0	0	0
	SD-B00099	T2D	F	57	20.0777	6.9	NA	7.86	6.03	0.7	1.8492	122.667	73.3333	0.845238	5.26	0.9	1.86	1.22	5.16	48.3	3.17	11.43	0	0	0	0	0	0	0	1	0
	SD-B00104	NGT	M	60	25.4276	5.44	5.11	5.4	6.35	1.17	1.53529	107.333	70.3333	0.878788	4.49	1.2	1.34	0.88	1.87	47.86	1.75	7.36	1	1	0	0	0	0	0	0	0
	SD-B00105	NGT	F	60	23.2735	5.83	5.15	5.2	6.81	1.4	1.76455	121	76	0.802083	4.41	1.2	1.43	1.26	7.52	32.39	0.88	8.02	0	0	0	0	0	0	0	0	0
	SD-B00112	NGT	M	47	28.6788	5.54	5.43	5.2	6.9	3.31	1.69893	131	89.3333	0.960396	5.36	5.9	0.63	0.54	4.97	51.49	2.52	6.09	1	1	0	0	0	0	0	0	0
	SD-B00113	NGT	F	56	24.6486	4.95	4.86	5.5	8.19	2.12	1.8018	102.667	66	0.870968	5.81	1.6	2.15	1.3	2.46	41.98	1.49	10.69	0	0	0	0	0	0	0	0	0
	SD-B00114	NGT	M	47	24.3577	4.8	6.11	5	6.42	1.07	1.3696	131	85.3333	0.90625	5.63	1.2	2.21	1	1.71	29.3	1.16	16.1	0	0	0	0	0	0	0	0	0
	SD-B00117	NGT	F	56	28.0514	5.47	4.11	5	6.51	1.7	1.58265	136.667	91.6667	0.892157	5.63	1.1	2.2	1.52	5.19	51.96	2.3	10.24	0	0	0	0	0	0	0	0	0
	SD-B00118	Pre-DM(iIGT)	F	71	19.0374	5.22	8.65	4.8	6.1	1	1.4152	129	62	0.791209	4.94	1.1	1.57	1.49	4.6	17.82	1.54	6.07	0	0	0	0	0	0	0	0	0
	SD-B00119	NGT	M	52	25.546	5.45	NA	5.6	12.16	0.94	2.94542	103.667	67.6667	0.925532	3.51	0.7	1.23	0.94	4.86	57.16	2.2	5.28	0	0	0	0	0	0	0	0	0
	SD-B00161	Pre-DM(iIGT)	M	53	25.7745	5.84	8.36	5.2	5.61	1.32	1.45611	117	77.6667	0.93617	5.11	1.8	1.63	0.91	3.21	64.03	1.92	2.64	1	1	0	0	0	0	0	0	0
	SD-B00120	Pre-DM(iIGT)	M	64	22.7941	6	10.13	4.4	6.92	2.61	1.84533	136.333	86	0.966292	4.1	1.2	1.4	1.11	2.55	48.87	2.27	10.15	1	1	1	0	0	0	0	0	0
	SD-B00124	NGT	F	57	27.292	5.63	6.98	4.5	7.04	1.86	1.76156	118.667	77	0.94898	6.65	3.5	1.8	1.07	5.36	37.16	7.94	10.14	0	0	0	0	0	0	0	0	0
	SD-B00125	Pre-DM(combined IFG/IGT)	F	66	26.0994	6.99	9.38	5.5	9.02	2.03	2.80221	132.667	73.3333	0.926316	6.33	2.6	1.84	0.89	4.81	54.32	0.75	5.75	0	0	0	0	0	0	0	0	0
	SD-B00126	NGT	F	48	24.8892	5.8	6.98	5.6	5.89	1.1	1.51831	113.333	73.3333	0.816327	4.49	0.8	1.64	1.13	4.6	28.33	4.17	2.7	0	0	0	NA	0	0	0	0	0
	SD-B00128	Pre-DM(iIGT)	M	63	26.7255	5.72	8.46	5.7	7.96	1.6	2.02361	133	87.6667	0.969072	5.99	3.3	1.97	1.14	2.27	42.43	8.39	4.45	1	0	1	0	1	0	0	0	0
	SD-B00129	NGT	F	50	24.8227	6.09	7.38	5.1	17.46	1.94	4.72584	151.333	87	0.773196	5.74	0.9	2.36	1.73	4.97	29.89	1.5	11.72	0	0	0	0	0	0	0	0	0
	SD-B00133	T2D	F	65	25.441	5.4	NA	6.68	7.65	2.21	1.836	126.667	67.6667	0.904255	4.97	1.8	1.73	1.02	3.69	31.76	3.88	7.77	0	0	0	0	0	0	0	0	1
	SD-B00136	NGT	F	57	23.6643	5.15	6	4.7	8.22	2.56	1.88147	127.333	80.6667	0.891304	5.44	3.1	1.73	1.02	6.12	46.85	1.3	20.91	0	0	1	0	0	0	0	0	0
	SD-B00138	NGT	F	67	26.4185	5.28	5.6	4.8	7.05	1.4	1.6544	113	68.6667	0.917526	3.47	0.7	1.17	1.2	5.67	27.78	0.93	91.02	0	0	0	0	0	0	0	0	0
	SD-B00141	NGT	F	51	29.8408	5.29	6.82	5.1	9.37	2.62	2.20299	126.333	69.3333	0.901961	6.6	1.7	2.38	1.19	5.33	52.23	7.48	1.94	0	0	0	0	0	0	0	0	0
	SD-B00146	NGT	M	62	26.5321	5.49	4.33	4.9	5.84	1.2	1.42496	148	102.333	0.920792	5.17	1.7	1.78	1.11	1.87	35.59	1.83	5.62	1	1	1	0	0	0	1	0	0
	SD-B00142	NGT	M	60	24.8969	5.91	4.58	5.6	6.29	1.39	1.65217	107.667	66.6667	0.881188	5.06	1.2	1.87	1.03	1.61	20.44	1.24	7.89	1	1	0	0	0	0	0	0	0
	SD-B00147	T2D(newly-diagnosed T2D)	F	62	28.7138	8.02	18.01	6.5	5.84	1.85	2.08164	134	66.3333	0.897959	6.19	1.6	2.29	1.83	5.16	33.92	0.53	2.87	0	0	0	0	0	0	0	0	0
	SD-B00148	T2D(newly-diagnosed T2D)	F	55	27.7874	9.4	15.66	7.3	6.62	1.79	2.76569	110.667	71.6667	0.924731	6.13	1.3	2.04	1.55	4.84	46.45	1.36	7.77	0	0	0	0	0	0	0	0	0
	SD-B00149	T2D(newly-diagnosed T2D)	F	64	29.0542	5.49	11.68	7.5	10.18	2.88	2.48392	144	83.6667	0.933333	6.87	2.2	2.8	1.03	4.19	55.08	0.66	4.65	0	0	0	0	0	0	0	0	0
	SD-B00150	NGT	F	60	29.5415	5.7	7.16	4.5	6.58	2.47	1.66693	116	76.3333	0.923077	4.74	2.4	1.7	0.95	5.02	27.24	0.65	26.61	0	0	0	0	0	0	0	0	0
	SD-B00151	T2D(newly-diagnosed T2D)	F	57	28.4081	7.63	10.54	8.9	7.73	2.31	2.62133	143	79.6667	1.01	6.16	8	0.97	1.2	6.54	30.17	1.73	5.06	0	0	1	0	1	0	1	0	0
	SD-B00152	T2D	F	63	23.5768	7.4	NA	12.03	6.01	1.23	1.97662	146	77.6667	0.895349	5.18	1.3	1.91	1.19	4.94	59.91	1.19	2.45	0	0	1	0	1	0	0	1	0
	SD-B00157	T2D	M	51	22.2643	8	NA	8.01	6.18	2.38	2.19733	122.667	78.6667	0.952381	2.47	2	0.63	0.64	1.75	44.56	2.26	16.31	1	0	0	0	0	0	0	1	1
	SD-B00158	T2D(newly-diagnosed T2D)	F	52	28.536	7.19	11.28	5.6	7.87	2.62	2.5149	152.667	96	0.893617	7.27	3.1	2.64	1.17	5.22	12.77	2.62	4.03	0	0	0	0	0	0	0	0	0
	SD-B00159	T2D	M	64	30.7807	9.9	NA	9.08	7.07	2.71	3.1108	208	91	1.02083	4.61	1.1	1.76	0.84	3.48	44.61	9.89	2.05	1	1	1	0	1	0	0	0	1
	SD-B00160	NGT	F	46	26.8359	5.05	6.08	5.2	8.11	1.95	1.82024	123	86.6667	0.877551	6.04	1.1	2.13	1.42	4.34	70.33	2.91	5.27	0	0	0	0	0	0	0	0	0
	SD-B00166	T2D	F	60	31.3831	8	NA	8.67	10.22	3.1	3.63378	119.333	80	0.931373	2	1	0.44	0.79	6.21	29.43	5.29	33.01	0	0	1	0	1	0	0	0	1
	SD-B00168	T2D	F	70	27.0447	5.8	NA	6.49	7.78	2.42	2.00551	135.667	82.3333	0.968085	4.68	1.8	1.61	0.91	6.12	30.82	2.62	7.32	0	0	1	0	1	0	0	1	0
	SD-B00170	T2D(newly-diagnosed T2D)	F	76	24.6106	7.11	16.68	5.5	9.28	2.73	2.93248	147	72	0.868132	5.3	1	1.87	1.18	7.19	30.87	4.35	4.67	0	0	1	0	1	0	0	0	0
	SD-B00183	Pre-DM(combined IFG/IGT)	F	86	30.0957	6.4	8.76	5.6	6.51	1.08	1.85173	175	81.3333	0.961165	4.48	1.3	1.01	1.17	6.76	21.25	5.27	6.33	0	0	1	0	1	1	0	0	0
	SD-B00171	T2D	F	70	23.7642	5.8	NA	6.76	8.08	2.38	2.08284	112.667	65.3333	0.894737	5.84	1.9	2.29	0.9	4.34	55.72	1.69	9.98	0	0	0	0	0	0	0	1	0
	SD-B00184	Pre-DM(iIGT)	F	64	20.5494	5.85	8.93	5.6	6.53	1.83	1.6978	119	70.6667	0.847826	4.25	1	1.11	1.44	5.91	33.34	2.51	10.14	0	0	0	0	0	0	0	0	0
	SD-B00185	T2D(newly-diagnosed T2D)	M	75	21.6041	7	NA	6.6	6.02	1.3	1.87289	79.3333	52.3333	0.818182	5.65	1	1.41	2.02	4.13	29.61	4.08	5.95	0	0	0	0	0	0	0	0	0
	SD-B00174	Pre-DM(iIGT)	F	75	24.3675	5.37	9.01	5.6	6.79	1.51	1.62055	120.333	77.3333	0.833333	6.61	1.2	2	2.2	6.21	10.29	1.16	3.21	0	0	0	0	0	0	0	0	0
	SD-B00177	Pre-DM(iIFG)	M	66	19.7084	6.55	5.06	5.4	5.62	0.86	1.63604	120.667	67.6667	0.784091	4.08	0.5	1.1	1.5	2.23	38.86	1.34	36.86	1	1	0	0	0	0	0	0	0
	SD-B00179	Pre-DM(combined IFG/IGT)	F	57	23.3693	6.95	10.2	5.9	8.64	3.11	2.6688	112.333	75	0.891304	4.3	3.3	1.17	0.88	7.13	99.17	1.35	21.19	0	0	1	1	0	0	1	0	0
	SD-B00186	T2D	M	52	28.0894	9.1	NA	9.89	10.45	3.58	4.22644	129.667	97.3333	0.960784	4.93	2.3	2.01	0.66	2.35	37.23	1.6	7.87	0	0	0	0	0	0	0	1	0
	SD-B00181	NGT	M	55	26.7283	5.15	6.1	5.1	6.9	2	1.57933	110.667	72	0.938144	6.02	2.3	2.25	1.22	6.18	46.34	0.95	4.38	1	0	0	0	0	0	0	0	0
	SD-B00182	T2D	F	53	31.3049	9.7	NA	10.13	8.98	2.88	3.87138	134.667	85	0.79	4.56	1	1.51	1.21	6.79	17.13	0.12	2.99	0	0	1	0	1	0	0	0	1
	SD-B00187	Pre-DM(iIGT)	F	60	25.8702	5.64	8.06	5.7	15.04	4.07	3.77003	134.667	83.3333	0.958763	5.85	1.7	2.14	1.08	5	30.73	2.32	5.15	0	0	0	0	0	0	0	0	0
	SD-B00188	T2D	F	58	25.1866	6.1	NA	5.96	15.08	1.37	4.08836	134.667	67	0.882979	4.36	1.6	1.58	0.6	6.58	48.23	1.36	1.27	0	0	1	0	1	0	0	0	0
	SD-B00189	NGT	F	56	25.047	5.82	6.47	5.6	6.3	1.33	1.6296	120.333	78	0.852632	5.27	1.4	1.91	0.83	3.95	31.06	1.49	5.4	0	0	0	0	0	0	0	0	0
	SD-B00190	NGT	F	51	23.2904	5.9	5.9	5.5	7.92	1.82	2.0768	98.3333	59.3333	0.925532	5.03	1.6	1.54	0.89	4.1	14.11	1.81	7.06	0	0	0	0	0	0	0	0	0
	SD-B00191	T2D	F	42	29.5087	6.9	NA	9.54	9.75	2.99	2.99	110.667	75	1.03125	3.67	4	0.77	0.62	3.77	36.68	1.81	5.21	0	0	0	0	0	0	0	1	1
	SD-B00194	T2D	F	67	25.1912	6.1	NA	6.29	6.32	1.37	1.71342	114	71.3333	0.879121	5.84	2.3	2.22	1.02	5.91	42.22	2.27	14.95	0	0	1	0	0	1	0	0	1
	SD-B00195	NGT	F	57	27.6374	5.37	5.12	5.2	6.81	1.46	1.62532	108.333	73.3333	0.947368	6.92	1.8	2.89	1.03	6.21	23.83	2.44	1.88	0	0	1	0	1	0	0	0	0
	SD-B00196	T2D	F	64	19.7023	7.1	NA	9.76	5.74	0.77	1.81129	117.667	69.3333	0.764045	5.51	0.5	1.53	2.36	7.37	16.82	0.84	5.14	0	0	0	0	0	0	0	0	1
	SD-B00197	NGT	F	51	18.791	5.4	4.76	4.6	6.49	1.6	1.5576	110.333	69.3333	0.770115	5.06	2.2	1.33	1.25	3.15	41.32	1.35	1.5	0	0	0	0	0	0	0	0	0
	SD-B00198	T2D	F	60	26.5971	6	NA	9.27	6.06	2.49	1.616	121	70.3333	0.95098	3.61	1.7	0.94	0.66	5.27	59.13	10.1	7.62	0	0	0	0	0	0	0	0	0
	SD-B00199	NGT	F	46	24.3506	5.25	5.93	5.2	6.58	1.09	1.53533	104.667	71.6667	0.866667	4.77	1.2	1.39	1.03	6	43.35	1.24	7.1	0	0	0	0	0	0	0	0	0
	SD-B00200	T2D	M	54	25.5222	5.3	NA	6.32	6.56	2.09	1.54524	0	0	NA	4.41	0.7	1.19	1.46	5.21	55.37	1.43	10.26	1	0	0	0	0	0	0	0	1
	SD-B00201	Pre-DM(iIGT)	M	54	25.0844	6	8.46	5.6	6.56	2.07	1.74933	145	94	0.923913	4.54	2.4	1.46	1.03	5.15	33.95	1.61	1.25	1	1	0	0	0	0	0	0	0
	SD-B00202	NGT	F	52	18.7881	5.66	5.32	5	6.21	0.74	1.56216	97	63	0.776471	4.53	0.8	1.11	1.48	2.32	45.95	9.21	6.92	0	0	0	0	0	0	0	0	0
	SD-B00203	NGT	F	44	26.1941	5.51	4.32	4.8	9.53	2.89	2.33379	119	83	0.841584	5.28	1.5	1.73	1.5	7.37	51.21	1.15	4.43	0	0	0	0	0	0	0	0	0
	SD-B00206	T2D	F	56	23.9377	6.9	NA	6.56	7.03	2.28	2.15587	124	84.3333	0.869048	3.52	1.1	0.62	1.72	6.46	22.09	3.06	5.19	0	0	0	0	0	0	0	1	0
	SD-B00218	T2D(newly-diagnosed T2D)	M	67	30.7118	7.84	19.99	8.6	9.76	3.66	3.40082	170	87	1.05941	4.26	5.8	1.65	0.85	5.36	33.16	4.88	5.63	1	1	1	1	0	0	1	0	0
	SD-B00219	T2D(newly-diagnosed T2D)	M	65	25.6806	9.14	17.3	7	8.12	2.76	3.29852	144.333	87.6667	0.933333	6.47	2.6	5.49	0.79	5.91	55.35	0.7	4.15	0	0	1	0	1	0	0	0	0
	SD-B00220	T2D(newly-diagnosed T2D)	M	72	24.1993	7.08	7.93	5.7	7.08	2.76	2.22784	127.333	84.3333	1	3.61	1.9	2.74	0.73	5.49	43.21	1.42	10.02	0	1	0	1	0	0	0	0	0
	SD-B00221	NGT	M	72	23.084	5.54	7.5	5.2	6.29	1.4	1.54874	129.333	75.6667	0.977778	4.65	2.3	3.52	0.8	3.99	38.26	1.94	5.79	1	1	1	0	0	1	0	0	0
	SD-B00222	T2D(newly-diagnosed T2D)	F	71	24.6755	9.27	22.57	5.6	19.14	4.5	7.88568	138.667	73	0.922222	4.41	1.2	3.21	1.08	5.49	67.63	1	5	0	0	1	0	1	1	0	0	0
	SD-B00224	NGT	F	70	18.0018	5.85	6.28	4.7	6.34	1.35	1.6484	150	85	0.910256	6.06	1.4	4.52	1.44	4.62	35.09	1.44	4.24	0	0	0	0	0	0	0	0	0
	SD-B00225	NGT	F	73	19.9293	4.91	6.67	5.6	6.16	1.01	1.34425	160.667	79.6667	0.840909	5.84	1.1	3.54	1.93	5.72	37.14	0.8	5.2	0	0	0	0	0	0	0	0	0
	SD-B00226	NGT	M	85	21.6025	5.24	7.34	5.3	6.45	1.36	1.50213	124.333	76	0.966292	6.3	1.3	5.01	1.21	4.76	41.25	2.14	6.28	0	0	0	0	0	0	0	0	0
	SD-B00227	NGT	F	64	23.2816	6.02	6.62	5.5	7.01	2.39	1.87556	103.333	64.6667	0.898876	5.05	0.9	3.64	1.5	4.78	59.37	2.05	5.77	0	0	0	0	0	0	0	0	0
	SD-B00209	NGT	M	57	28.0469	5.05	7.51	5.4	8.37	3.57	1.8786	122.333	84.6667	0.928571	4.87	1.9	3.97	0.89	2.24	31.28	1.64	4.58	1	1	0	0	0	0	0	0	0
	SD-B00211	NGT	M	43	24.643	5.79	6.93	4.9	6.46	1.13	1.66237	125.667	80.3333	0.863158	5.07	0.9	3.97	1.19	1.89	31.44	2.59	3.7	0	0	1	0	1	0	0	0	0
	SD-B00212	Pre-DM(iIGT)	M	68	25.6327	5.98	8.14	5.8	6.04	1.06	1.6053	123.667	79	0.946809	4.36	1.7	3.55	0.78	1.96	24.39	4.49	11.51	0	0	1	0	0	1	0	0	0
	SD-B00213	Pre-DM(iIGT)	M	63	21.1525	4.78	8.73	5	5.68	0.81	1.20668	120.333	77.3333	0.896552	5.67	0.9	3.32	2.02	2.29	39.34	0.44	19.1	0	0	NA	NA	0	0	0	0	0
	SD-B00214	Pre-DM(combined IFG/IGT)	M	70	22.1367	6.17	10.14	5.4	5.78	1.05	1.585	138.333	76.3333	0.885057	3.32	0.9	1.99	1.16	3.12	51.29	1.12	23.04	1	0	0	0	0	0	0	0	0
	SD-B00215	NGT	F	46	19.9541	5.08	4.95	4.1	6.23	1.06	1.4066	121	76.6667	0.781609	3.99	0.8	2.14	1.76	4.78	35.61	1.46	7.35	0	0	0	0	0	0	0	0	0
	SD-B00216	T2D(newly-diagnosed T2D)	M	70	21.4536	5.95	15.61	6.6	5.72	1	1.51262	123.333	70.6667	0.932584	4.63	1.7	3.46	1.13	2.32	31.58	1.96	4.65	0	1	NA	NA	0	0	0	0	0
	SD-B00217	Pre-DM(combined IFG/IGT)	M	60	28.1608	6.47	9.21	5.3	23.8	3.86	6.84382	138	83.3333	0.95	5.79	4	3.61	0.72	5.17	36.8	1.95	4.09	1	0	0	0	0	0	0	0	0
	SD-B00229	T2D(newly-diagnosed T2D)	M	61	23.1488	7.31	14.25	7	8.26	2.14	2.68358	120	85.3333	0.924731	4.32	0.9	3.34	0.81	2.36	37.6	3.09	4.38	0	0	0	0	0	0	0	0	0
	SD-B00231	Pre-DM(iIGT)	F	57	21.4498	5.4	7.88	5.2	5.76	0.8	1.3824	119.333	76	0.786517	6.09	1.3	4.28	1.88	4.87	39.21	1	15.18	0	0	0	0	0	0	0	0	0
	SD-B00232	NGT	F	61	22.9275	5.05	6.99	5.1	6.17	1.48	1.38482	136.667	83	0.860215	4.39	1.8	3.5	0.73	4.96	31.47	1.28	6.5	0	0	0	0	0	0	0	0	0
	SD-B00233	NGT	F	62	20.8099	5.02	4.65	5.2	7.69	2.57	1.71572	165	95.3333	0.927711	5.57	1.4	4.2	1.12	5.29	51.03	1.12	1.76	0	0	0	0	0	0	0	0	0
	SD-B00234	T2D(newly-diagnosed T2D)	F	79	18.9631	9.27	15.57	6	5.88	1.54	2.42256	122.667	62.6667	0.831325	4.05	0.7	2.48	1.29	4.83	47.65	1.08	7.85	0	0	0	0	0	0	0	0	0
	SD-B00235	NGT	F	59	18.6245	5.39	6.07	5.5	5.93	0.92	1.42056	98	60.6667	0.814815	4.56	0.7	2.97	1.47	5.67	58.21	1.06	4.58	0	0	0	0	0	0	0	0	0
	SD-B00236	T2D(newly-diagnosed T2D)	F	58	24.6669	7.14	13.19	6.4	5.95	1.5	1.88813	133.667	76.3333	0.829787	7.01	3.1	4.45	1.01	6.54	59.15	2.48	4.39	0	0	0	0	0	0	0	0	0
	SD-B00237	NGT	F	59	24.315	5.04	6.06	4.9	6.84	1.94	1.53216	116.333	78	0.851064	4.05	2	2.65	0.98	5.11	35.1	2.03	4.38	0	0	0	NA	0	0	0	0	0
	SD-B00238	NGT	M	67	21.1553	4.84	5.8	4.9	5.21	0.98	1.12073	123	82	0.888889	4.6	1.2	3.48	1.12	2.51	44.23	1.46	2.85	1	1	1	NA	0	0	0	0	0
	SD-B00239	NGT	F	61	18.9386	5.6	7.41	5.2	6.95	1.78	1.72978	114.333	66.6667	0.752941	4.91	1.2	2.23	1.68	3.61	51.26	0.98	13.1	0	0	0	0	0	0	0	0	0
	SD-B00240	NGT	F	47	21.58	5.02	5.35	5.3	5.71	1.12	1.27396	118	76	0.91954	5.05	0.7	2.36	1.96	5.52	19.75	1.11	8.61	0	0	0	0	0	0	0	0	0
	SD-B00241	Pre-DM(Raised HbA1c 5.7-6.4%)	F	57	23.7141	5.93	6.47	5.7	8.35	2.59	2.20069	143	89.6667	0.934066	5.66	3	3.57	0.88	6.78	52.08	1.38	14.33	0	0	0	0	0	0	0	0	0
	SD-B00243	T2D(newly-diagnosed T2D)	F	63	26.2708	6.35	13.36	5.8	7.36	2.51	2.07716	134	82	0.978947	5	2	4	1	4.28	31.18	2.91	11.22	0	0	0	0	0	0	0	0	0
	SD-B00246	NGT	F	59	29.2314	5.81	6.46	4.2	7.52	2.84	1.94183	115.667	84	0.872549	5.84	2.9	4.62	1.19	7.85	22.94	3.46	5.09	0	0	0	0	0	0	0	0	0
	SD-B00248	NGT	F	49	26.9689	5.74	5.44	5.6	6.24	1.72	1.59189	103.333	73	0.85567	4.49	1.9	3.37	0.76	4.93	36.09	0.21	2.06	0	0	0	1	0	0	0	0	0
	SD-B00249	Pre-DM(combined IFG/IGT)	M	54	22.7574	6.22	9.6	4.5	8.52	3.26	2.35531	127.667	87.3333	1	4.28	1.6	3.06	0.97	2.14	55.68	2.88	1.61	0	1	1	0	1	0	0	0	0
	SD-B00250	Pre-DM(iIGT)	M	68	29.39	5.52	9.67	5.6	7.79	3.05	1.91115	129.333	72.3333	1	5.37	4.8	2.64	0.81	3.95	16.87	8.21	4.26	1	1	1	1	1	1	0	0	0
	SD-B00252	Pre-DM(iIGT)	M	65	26.7769	5.98	9.25	5	6.28	1.94	1.66908	120.333	81	0.947917	6.48	2	5.28	1.07	3.02	18.08	5.99	4.02	1	0	1	0	1	0	0	0	0
	SD-B00253	NGT	F	64	20.7111	5.24	6.28	5.1	5.54	1.35	1.2902	133.667	79	0.870588	6.78	1.4	4.74	1.54	5.49	31.48	4	5	0	0	1	0	0	0	0	0	0
	SD-B00254	NGT	F	55	27.8742	5	5.9	5.3	7.15	2.18	1.58889	143.333	78.3333	0.934066	9.19	1.4	6.46	2.44	3.63	43.49	1.22	8.55	0	0	1	0	0	0	1	0	0
	SD-B00255	T2D	M	75	25.3146	9.67	13.64	8.3	6.37	2.12	2.73768	148	86	0.957895	4.97	1.2	3.72	1.03	2.54	43.27	1.68	5.45	1	0	1	0	1	1	0	0	0
	SD-B00256	T2D(newly-diagnosed T2D)	M	71	21.1178	6.89	11.21	6.5	6.33	1.79	1.93839	137.333	79.3333	0.883721	4.08	2.1	3.46	0.64	3.68	40.26	0.84	21.3	0	0	0	0	0	0	0	0	0
	SD-B00257	NGT	F	53	19.1854	4.87	7.15	5.3	5.58	0.9	1.20776	98.6667	68.3333	0.785714	5.6	1.3	4.37	1.08	4.78	33.36	1.4	4.45	0	0	0	1	0	0	0	0	0
	SD-B00258	T2D	M	66	26.1485	7.84	19.72	8.1	7.14	2.24	2.48789	126.333	81.6667	0.956522	4.86	1.4	3.59	0.96	2.15	31.4	0.7	2.76	0	0	0	0	0	0	0	0	0
	SD-B00259	Pre-DM(Raised HbA1c 5.7-6.4%)	M	47	25.4341	5.73	7.33	5.9	6.07	1.57	1.54583	119.667	76	0.88172	5.01	2.5	4.03	0.69	3.06	29.51	3.27	1	1	1	0	0	0	0	0	0	0
	SD-B00260	NGT	M	81	25.2342	5.18	6.94	5.3	6.38	2.14	1.46882	117	74.3333	1.02083	4.92	0.8	3.66	1.24	2.24	29.57	2.24	12.98	0	0	1	0	1	1	0	0	0
	SD-B00262	T2D	M	73	19.9341	5.81	16.01	5	5.18	1.04	1.33759	138.333	80	0.873563	3.97	0.7	2.53	1.15	1.76	55.77	2.36	2.77	1	1	0	0	0	0	0	0	0
	SD-B00263	T2D	F	61	21.1363	6.21	13.74	6.9	6.09	1.94	1.68084	152	84	0.988636	5.67	1.4	4.31	1.35	4.13	31.22	3.2	5.56	0	0	1	0	0	0	0	0	0
	SD-B00264	NGT	F	65	24.0365	5.26	6.39	4.9	5.75	0.98	1.34422	127.333	72	0.901099	4.37	1.5	3.55	0.94	4.97	3.57	0.86	1.61	0	0	0	0	0	0	0	0	0
	SD-B00265	Pre-DM(iIGT)	F	63	28.1553	5.83	10.18	5.7	6.58	1.86	1.70495	115.667	70.6667	0.857143	5.86	0.9	4.09	1.71	3.55	47.96	1.48	2.1	0	0	1	0	0	0	0	0	0
	SD-B00280	Pre-DM(iIFG)	M	63	26.6274	6.31	5.48	5.5	6.07	1.6	1.7023	130	84	0.909091	4.59	1.6	2.77	0.98	2.69	54.69	0.81	23.43	0	0	0	0	0	0	0	0	0
	SD-B00267	Pre-DM(iIGT)	F	70	25.9869	5.01	8.52	4.3	6.3	1.98	1.4028	114.667	68	0.945652	4.15	2	3.14	0.8	3.32	33.05	1.96	10.23	0	0	1	0	1	0	1	0	0
	SD-B00268	T2D	M	62	26.8441	9.97	18.03	6	6.8	2.4	3.01316	133	81	0.94	4.69	3.8	2.63	0.68	8.44	19.08	1.19	19.8	1	0	1	0	1	0	0	1	0
	SD-B00270	NGT	M	51	25.5109	4.88	6.15	4.7	6.63	2.41	1.43797	116.333	79	0.90099	4.63	1.9	3.59	0.92	2.08	47.96	2.03	11.55	0	0	0	0	0	0	0	0	0
	SD-B00271	T2D(newly-diagnosed T2D)	M	66	23.6055	6.32	16.49	6.1	5.93	1.35	1.66567	129	77	0.923077	5.01	1.2	3.73	0.99	1.85	31.2	3.12	17.49	0	0	1	0	0	0	0	0	0
	SD-B00272	Pre-DM(iIGT)	M	48	20.1337	4.95	8.43	5.1	5.28	0.81	1.1616	117.333	77.6667	0.78022	5.4	1.7	3.55	1.68	1.77	31.74	0.95	15.18	1	1	0	0	0	0	0	0	0
	SD-B00273	Pre-DM(iIGT)	F	60	23.4224	5.65	7.88	5.6	7.91	2.31	1.98629	140.333	93	0.873563	6	1.4	5.09	0.9	4.55	26.46	6.2	9.9	0	0	1	1	0	0	1	0	0
	SD-B00281	NGT	M	69	18.1118	5.22	5.29	5.1	14.52	1.51	3.36864	146.667	77	1	3.7	1.2	1.63	1.08	2.26	51.27	0.08	23.43	1	1	0	0	0	0	0	0	0
	SD-B00282	T2D	F	62	25.3142	7.69	7.27	5.9	5.93	1.18	2.02674	117	69.6667	0.913978	6.27	2.6	4.06	0.8	7.04	7.94	1.7	20.79	0	0	0	0	0	0	0	0	1
	SD-B00275	T2D(newly-diagnosed T2D)	M	75	21.7578	8.69	18.31	10	5.92	1.6	2.28644	142	82.6667	0.88764	5	1.2	4	1	7.04	7.94	0.74	26.4	0	0	0	0	0	0	0	0	0
	SD-B00276	NGT	F	70	22.828	5.29	6.44	4.6	6.29	1.54	1.47885	130	74	0.83908	5.3	1.9	3.75	1.09	7.13	26.93	1.59	19.5	0	0	0	1	0	0	0	0	0
	SD-B00277	Pre-DM(iIFG)	F	49	26.8827	6.38	6.2	5.8	5.67	2	1.60776	101.667	72.6667	0.85	5.84	1.1	4.23	1.36	4.46	48.14	1.42	11.88	0	0	0	0	0	0	0	0	0
	SD-B00283	NGT	M	80	26.0781	5.49	6.47	4	6.1	2.38	1.4884	123.667	74	0.990099	3.82	2	2.13	0.87	4.76	34.2	3.78	25.41	0	0	1	0	0	1	0	0	0
	SD-B00278	Pre-DM(iIGT)	F	55	26.9531	5.54	8.27	4.9	5.99	1.28	1.47487	134.333	84	0.877551	7.24	1.4	4.65	2.38	5.01	51.44	3.72	10.89	0	0	0	0	0	0	0	0	0
	SD-B00285	T2D(newly-diagnosed T2D)	M	73	23.3219	7.41	11.64	5.2	7.15	3.14	2.35473	152	93.6667	1.04301	5.12	3.5	3.16	1.49	4.58	32.52	1.56	22.11	1	1	0	0	0	0	0	0	0
	SD-B00286	NGT	F	54	20.8444	6.01	6.08	5.2	6.36	1.3	1.69883	146	94.3333	0.860465	5.75	1.4	2.86	1.18	4.08	42.45	2.53	15.51	0	0	0	0	0	0	0	0	0
	SD-B00287	Pre-DM(iIGT)	M	81	24.7221	5.54	9.05	4.9	8.16	2.66	2.00917	182.667	90.6667	1.04494	6.09	1.7	4.34	0.92	3.41	29.17	1.06	12.21	0	0	1	0	1	0	0	0	0
	SD-B00288	Pre-DM(iIGT)	F	71	25.5265	5.59	7.9	5.4	7.47	2.45	1.85588	125.667	80.6667	0.913978	6.78	2.2	5.04	0.99	6.55	20.28	1.46	11.55	0	0	1	0	0	0	1	0	0
	SD-B00289	Pre-DM(iIGT)	F	62	24.4883	5.68	8.99	5.2	5.79	1.43	1.46165	142.667	87.3333	0.849462	6.09	1.3	3.57	1.37	3.95	3.3	1.6	12.21	0	0	1	1	1	1	0	0	0
	SD-B00290	Pre-DM(iIFG)	M	61	25.5677	6.1	7.74	5.9	7.26	2.68	1.96827	114.333	76	0.916667	4.17	2.5	2.23	0.82	2.5	17.51	2.64	27.06	0	0	1	0	0	0	0	0	0
	SD-B00291	T2D(newly-diagnosed T2D)	F	76	23.7885	7.07	17.72	5.9	6.25	2.6	1.96389	132	73.6667	0.966292	6.44	2.9	3.73	1.03	8.14	44.63	1.48	13.2	0	0	1	1	0	0	0	0	0
	SD-B00292	Pre-DM(combined IFG/IGT)	M	77	22.9977	6.35	8.57	5.8	6.12	1.33	1.7272	120.667	69.6667	0.946809	6.95	1.4	3.84	1.69	2.08	58.49	3.29	21.78	1	1	0	1	0	0	0	0	0
	SD-B00293	Pre-DM(combined IFG/IGT)	F	58	28.4561	6.1	7.98	5.6	9.5	2.78	2.57556	136	83.6667	0.90625	5.41	2.5	2.85	0.96	8.62	26.51	1.51	12.87	0	0	1	0	0	0	0	0	0
	SD-B00294	Pre-DM(iIFG)	M	61	27.5298	6.71	5.39	5.7	7.25	2.03	2.16211	156	87.6667	0.917526	5.32	1.5	3.65	0.95	2.44	57.53	1.91	19.8	0	0	1	1	0	1	0	0	0
	SD-B00295	Pre-DM(iIGT)	M	62	28.8312	5.61	7.91	5.2	9.01	3.1	2.24649	135.333	82.3333	0.960396	4.39	1.8	3.79	0.54	2.46	31.8	4.25	11.22	0	0	0	0	0	0	0	0	0
	SD-B00296	T2D(newly-diagnosed T2D)	F	73	21.1035	5.31	13	5.3	5.51	0.91	1.30036	134.667	80.3333	0.920455	6.77	1.7	4.99	0.95	5.58	43.76	3.33	9.57	0	0	0	0	0	0	0	0	0
	SD-B00297	NGT	M	75	21.6659	5.08	6.25	4.7	7.21	2.06	1.62786	136.667	85.3333	1.02299	4.81	3	3.14	0.54	2.93	28.14	1.03	12.21	0	1	0	0	0	0	0	0	0
	SD-B00298	NGT	M	60	18.8953	5.47	7.38	5.2	5.96	1.69	1.44894	126.333	81.6667	0.825581	3.77	1	1.61	1.11	2.41	63.99	1.42	12.21	1	0	1	0	1	1	0	0	0
	SD-B00299	Pre-DM(combined IFG/IGT)	M	78	19.2264	6.2	10.71	4.4	6.26	1.75	1.72498	123	76.3333	0.823529	4.12	0.8	2.38	1.14	2.1	19.24	1.56	11.55	1	0	1	0	1	0	0	0	0
	SD-B00300	T2D	M	62	24.3538	7.82	13.07	6.2	8.07	3.02	2.80477	130.333	74.6667	0.989247	4.8	1.7	4.05	0.59	3.37	39.35	1.44	9.9	1	0	0	1	0	0	0	1	0
	SD-B00301	T2D(newly-diagnosed T2D)	M	82	25.9959	6.42	13.66	5.6	6.74	1.84	1.92315	143	73.6667	0.925532	5.94	1.6	4.64	0.45	2.49	24.36	1.18	23.43	0	0	1	0	1	0	0	0	0
	SD-B00315	Pre-DM(Raised HbA1c 5.7-6.4%)	M	65	23.9512	4.89	4.34	5.9	6.8	2.21	1.47787	121	82.3333	0.924731	5.14	1.6	3.74	0.91	1.77	22.62	1.18	108.57	0	0	1	0	0	0	0	0	0
	SD-B00302	Pre-DM(Raised HbA1c 5.7-6.4%)	M	63	29.3432	5.25	7.22	5.9	6.89	2.35	1.60767	114	72	0.885417	4.93	0.7	2.75	0.99	2.41	36.92	0.71	25.08	0	1	1	0	0	0	0	0	0
	SD-B00303	NGT	M	67	24.0046	5.16	4.19	5	7.35	2.69	1.6856	133.667	84	0.938776	4.41	1.3	2.75	0.97	1.84	17.8	2.93	13.86	0	0	1	0	0	0	1	0	0
	SD-B00304	NGT	F	63	24.1519	5.8	6.75	5.1	6.09	1.42	1.56987	143.333	78.6667	0.913978	4.94	1	2.28	0.99	3.06	29.68	0.69	28.38	0	0	1	0	1	0	0	0	0
	SD-B00305	Pre-DM(combined IFG/IGT)	M	71	32.7306	6.35	10.63	5.3	6.18	0.67	1.74413	123.333	82.3333	0.956522	4.71	3.9	2.18	0.92	1.65	29.34	0.55	12.54	0	0	0	1	0	0	0	0	0
	SD-B00306	NGT	F	58	18.81	5.37	6.13	4.8	5.94	0.94	1.41768	117.667	72.3333	0.795455	4.75	0.8	2.72	1.26	6.72	69.24	1.23	21.12	0	0	0	0	0	0	0	0	0
	SD-B00307	NGT	F	63	23.8147	5.49	6.35	5.3	7.14	1.48	1.74216	141	84.6667	0.966292	6.39	0.9	4.81	0.9	5.43	43.93	1.28	18.81	0	0	0	0	0	0	0	0	0
	SD-B00308	T2D(newly-diagnosed T2D)	M	67	22.1441	6.01	12.75	5.2	5.82	1.54	1.55459	147.333	85.6667	0.944444	5.83	1	3.66	1.19	2.27	38.03	0.21	15.51	0	0	1	0	1	0	0	0	0
	SD-B00309	T2D(newly-diagnosed T2D)	F	74	26.3206	8.54	14.18	6.9	6.24	1.09	2.36843	135.333	75.6667	0.927083	5.75	1.3	2.86	0.92	6.05	25.72	2.11	22.11	0	0	1	0	1	0	0	0	0
	SD-B00317	NGT	M	64	19.984	4.77	4.75	5.6	6.18	1.48	1.31016	128.333	86	0.918605	3.52	0.8	1.2	0.75	1.96	41.29	0.67	20.13	1	0	1	0	1	0	0	0	0
	SD-B00310	NGT	M	72	18.0583	5.67	5.43	4.4	5.53	0.51	1.39356	115.333	70	0.831325	5.51	1.1	3.15	0.92	3.57	54.11	1.24	14.52	0	0	0	0	0	0	0	0	0
	SD-B00312	NGT	F	68	28.9022	5.49	5.12	4.5	7.59	2.23	1.85196	136.667	82.3333	1	6.1	1.6	4.88	0.99	6.27	35.68	0.14	11.22	0	0	0	0	0	0	0	0	0
	SD-B00313	NGT	F	51	25.5626	4.68	5.23	4.7	14	1.53	2.912	150.667	91.3333	0.946809	4.71	0.6	1.52	1.29	7.26	26.23	3.78	13.86	0	0	0	0	0	0	0	0	0
	SD-B00314	NGT	M	75	21.9664	5.75	6.78	4.3	6.55	1.76	1.67389	127.333	69	0.967033	4.83	1	3.45	0.94	5.91	60.18	0.97	21.12	0	0	0	0	0	0	0	0	0
	SD-B00318	Pre-DM(iIGT)	F	60	29.0477	5.79	8.43	6	8.33	2.88	2.14359	137.333	83	0.918367	4.97	2.2	4.21	0.38	6.31	52.38	0.32	17.49	0	0	1	0	0	0	1	0	0
	SD-B00319	NGT	F	67	26.2342	4.98	4.34	5.6	8.41	2.27	1.86141	115.667	74.3333	1.03158	5.97	1.1	4.11	1.28	5.47	34.73	0.11	10.56	0	0	0	1	0	0	0	0	0
	SD-B00320	Pre-DM(Raised HbA1c 5.7-6.4%)	M	73	26.9485	5.26	6.5	5.9	6.49	1.81	1.51722	109	70	0.913462	3.27	0.7	1.79	0.61	2.12	48.97	0.14	27.06	0	1	1	0	0	0	0	0	0
	SD-B00321	T2D(newly-diagnosed T2D)	F	73	18.4171	6.24	11.75	7	5.54	1.14	1.53643	125	72.3333	0.811765	5.06	0.9	2.98	1.11	4.79	41.59	0.17	14.57	0	0	0	0	0	0	0	0	0
	SD-B00322	T2D	M	75	22.2456	9.01	15.93	7.2	6.35	1.67	2.54282	134	75.3333	0.954023	4.17	0.7	2.06	1.31	3.21	52.36	1.3	12.54	0	1	0	0	0	0	0	0	1
	SD-B00323	Pre-DM(Raised HbA1c 5.7-6.4%)	M	72	23.6654	5.56	5.96	5.8	6.34	1.46	1.56668	183.333	102.333	0.926316	5.84	1.3	4.46	1.06	2.61	33.01	0.85	24.75	1	1	1	0	1	0	0	0	0
	SD-B00325	T2D(newly-diagnosed T2D)	M	73	25.2813	7.24	9.84	9.2	6.3	2.44	2.0272	132.333	72.3333	0.925532	5.88	2.8	3.74	0.91	8.86	24.54	0.65	20.46	0	0	0	0	0	0	0	0	0
	SD-B00326	NGT	F	64	24.0999	5.84	7.6	5.5	20.1	4.57	5.21707	189.333	99	0.875	3.95	2.6	2.54	0.84	5.3	47.35	2.92	16.83	0	0	1	1	0	0	0	0	0
	SD-B00328	Pre-DM(Raised HbA1c 5.7-6.4%)	F	59	26.0867	5.37	6.48	5.8	6.3	1.44	1.5036	142	94	0.875	5.08	1.4	3.29	1.23	4.77	35.14	5.27	13.2	0	0	0	0	0	0	0	0	0
	SD-B00329	NGT	F	64	23.9726	5.07	6.02	5	6.67	2.4	1.50297	146.667	79.3333	1.04651	5.18	1.5	3.12	1.16	3.78	65.81	1.12	15.84	0	0	1	0	1	0	0	0	0
	SD-B00330	NGT	M	63	23.3553	5.48	6.35	5.6	7.64	1.79	1.86076	121	83.6667	0.896907	4.31	1.4	3.03	1.25	2.25	34.46	2.25	114.84	1	0	1	0	1	0	0	0	0
	SD-B00331	NGT	F	59	24.3248	5.35	7	5.2	6.96	1.51	1.65493	118.333	81.3333	0.868132	5.97	1.5	3.26	1.35	7.6	42.57	3.22	16.5	0	0	0	0	0	0	0	0	0
	SD-B00332	NGT	M	73	21.2585	4.92	5.17	5.2	6.49	1.67	1.41915	117	76.6667	0.954023	4.65	0.8	3.2	0.98	1.66	31.96	1.13	25.74	0	0	0	0	0	0	0	0	0
	SD-B00333	Pre-DM(combined IFG/IGT)	F	72	22.5229	6.31	9.21	5.6	6.51	1.98	1.82569	148.333	79.3333	1.0814	4.94	2.1	3.54	0.98	4.99	21.28	1.29	11.88	0	0	1	0	1	1	0	0	0
	SD-B00334	Pre-DM(Raised HbA1c 5.7-6.4%)	F	60	20.3248	5.41	6.48	5.8	6.82	1.7	1.63983	128.667	83	0.896552	5.52	1.8	3.93	1.5	6.81	36.82	0.75	21.78	0	0	1	0	0	0	1	0	0
	SD-B00335	Pre-DM(combined IFG/IGT)	M	64	26.8659	6.75	10.45	6.4	8.02	2.57	2.406	123	81	0.932039	5.53	1.2	4.46	0.83	3.11	43.93	0.84	25.08	1	0	1	0	1	0	0	0	0
	SD-B00336	NGT	F	48	23.6877	4.75	4.65	4.9	5.56	0.47	1.17378	102.667	66	0.804348	4.21	0.8	2.21	1.5	4.97	69.81	1.43	17.82	0	0	0	0	0	0	0	0	0
	SD-B00338	T2D(newly-diagnosed T2D)	F	63	21.36	7.45	12.39	9.2	6.89	1.38	2.28136	121	72.3333	0.945652	5.47	1.6	2.46	1.59	6.87	50.89	1.72	25.41	0	0	0	0	0	0	0	0	0
	SD-B00339	NGT	M	61	21.4907	4.94	4.35	4.1	5.69	0.8	1.24927	125.667	81.3333	0.857143	4.65	1	3.32	1.24	1.89	41.01	1.46	101.97	1	0	1	0	1	0	0	0	0
	SD-B00340	T2D(newly-diagnosed T2D)	M	76	25.4872	6.39	16.4	5.9	6.6	1.47	1.8744	168	76.6667	1.03297	5.44	1.8	4.49	1.03	6.25	21.27	1.98	28.71	0	1	1	0	0	0	1	0	0
	SD-B00341	T2D	M	75	25.1731	7.51	16.09	5.9	6.75	2.01	2.253	161	89	0.978947	4.6	1	2.48	1.16	2.17	40.51	0.79	18.48	1	0	1	0	1	0	0	1	0
	SD-B00342	Pre-DM(iIGT)	F	64	23.1788	4.98	8.1	4.5	6.99	1.98	1.54712	110	75	0.876404	4.25	1.6	2.61	1.2	5.88	22.22	1.65	17.16	0	0	0	0	0	0	0	0	0
	SD-B00343	Pre-DM(iIGT)	F	56	28.4259	6.02	8.99	5.6	6.27	0.9	1.67757	111.667	68.6667	0.927083	5.95	1.4	4.47	1.01	4.69	62.38	0.74	14.19	0	0	0	0	0	0	0	0	0
	SD-B00344	Pre-DM(iIGT)	F	60	24.6043	5.82	8.63	4.9	10.51	2.67	2.71859	115.667	75.3333	0.926316	4.83	4.3	2.02	1.22	6.83	57.06	2.95	9.57	0	0	0	0	0	0	0	0	0
	SD-B00345	Pre-DM(iIGT)	F	52	20.1562	5.71	9.27	4.5	6.95	1.57	1.76376	120.333	79.3333	0.906977	4.57	1.7	2.28	1.25	5.37	15.79	1.51	11.22	0	0	0	0	0	0	0	0	0
	SD-B00347	Pre-DM(combined IFG/IGT)	M	72	24.2205	6.15	8.84	4.9	6.32	1.77	1.72747	137.667	78.3333	0.904255	5.11	2.1	3.15	1.42	1.87	54.3	1.35	29.37	0	0	1	1	1	0	0	0	0
	SD-B00348	NGT	F	58	21.9903	5.13	6.06	5.4	6.87	1.7	1.56636	121.667	75.3333	0.847826	3.64	2.2	2.31	1.3	6.96	63.1	1.23	17.49	0	0	0	0	0	0	0	0	0
	SD-B00349	T2D(newly-diagnosed T2D)	M	66	24.368	8.6	15.83	5.7	8.67	2.51	3.31387	111	90.3333	1.03371	4.56	2.7	2.83	1.54	3.67	37.41	1.97	11.22	1	0	1	0	1	0	0	0	0
	SD-B00351	Pre-DM(Raised HbA1c 5.7-6.4%)	F	64	25.4939	5.06	6.92	5.9	6.79	2.21	1.527	128.667	74	1.03261	4.86	1.4	2.34	1.23	4.75	31.47	2.44	24.42	0	0	0	0	0	0	0	0	0
	SD-B00352	NGT	M	75	29.08	5.84	6.96	4.6	7.9	2.26	2.05049	127.667	74	0.990196	4.31	3.8	2.19	1.41	2.29	44.36	1.54	22.11	1	0	0	0	0	0	0	0	0
	SD-B00353	Pre-DM(iIGT)	F	58	30.1428	5.21	8.21	5	14.3	2.71	3.31124	134.333	87.3333	0.934579	7.08	8.7	4.58	0.93	9.52	20.9	0.77	26.07	0	0	0	0	0	0	0	0	0
	SD-B00354	T2D(newly-diagnosed T2D)	M	53	23.2934	10.34	21.82	5.6	7.99	2.51	3.67185	100.333	64.6667	0.923077	4.68	2.9	3.18	0.96	3.52	43.27	1.77	11.22	1	1	0	0	0	0	0	0	0
	SD-B00356	NGT	F	59	23.1962	4.87	7.19	4.2	6.5	1.17	1.40689	111.667	80.3333	0.976744	5.65	2.5	3.34	0.98	6.63	29.64	1.16	24.09	0	0	0	0	0	0	0	0	0
	SD-B00357	Pre-DM(iIGT)	M	47	27.9683	5.46	9.04	4	21.24	4.21	5.15424	133	92	0.9375	5.61	3.3	3.78	1.02	5.82	97.07	0.59	12.54	1	0	1	0	1	0	0	0	0
	SD-B00358	Pre-DM(iIGT)	F	64	21.2312	5.76	9.82	5.9	7.15	2.08	1.8304	134	83.6667	0.978022	3.63	4.4	1.99	0.83	7.25	31.24	2.34	25.4	0	0	0	0	0	0	0	0	0
	SD-B00359	Pre-DM(combined IFG/IGT)	M	75	30.4157	6.16	10.19	5.5	7.05	2.79	1.93013	134	77.3333	0.971154	5.06	1.4	4.03	1.13	2.47	53.77	4.26	13.53	1	0	1	1	0	0	0	0	0
	SD-B00360	T2D(newly-diagnosed T2D)	F	71	21.0836	7.28	17.81	7	8.04	2.56	2.60139	135.333	77.3333	0.880435	6.23	1.9	4.4	1.78	6.34	23.14	7.14	9.24	0	0	1	0	0	0	0	0	0
	SD-B00361	Pre-DM(combined IFG/IGT)	M	60	24.6914	6.76	9.5	5.8	7.3	2.42	2.19324	113.333	74.3333	0.913043	4.13	3.5	2.27	0.81	3.14	51.57	0.2	22.44	1	0	0	1	0	0	0	0	0
	SD-B00362	T2D(newly-diagnosed T2D)	F	57	21.6846	7.67	12.04	6.7	6.76	1.54	2.30441	153.333	90.6667	0.866667	7.09	1.9	4.78	1.63	8.59	36.93	0.65	11.22	0	0	1	0	1	1	0	0	0
	SD-B00363	T2D(newly-diagnosed T2D)	F	61	30.775	8.75	12.67	6.5	7.23	1.9	2.81167	129.333	75	0.915888	4.9	1.5	3.01	1.16	4.99	32.2	2.88	9.24	0	0	0	0	0	0	0	0	0
	SD-B00364	T2D(newly-diagnosed T2D)	M	67	19.8962	7.85	13.62	6.8	5.85	1.34	2.041	129.667	73.3333	0.879121	4.28	0.8	4.11	0.91	3.77	47.35	1	16.17	1	0	1	1	0	0	0	0	0
	SD-B00366	Pre-DM(combined IFG/IGT)	M	70	26.7149	6.72	10.61	6.2	6.97	1.24	2.08171	165.333	65	0.950495	3.78	1.2	3	0.73	1.91	41.2	0.68	9	0	0	1	0	1	0	1	0	0
	SD-B00367	T2D(newly-diagnosed T2D)	F	51	26.1928	9.24	17.55	7.2	7.68	3.44	3.15392	137.667	81	0.904255	4.22	2.2	3.4	0.61	5.43	51.3	0.06	17.4	0	0	1	NA	1	0	1	0	0
	SD-B00368	T2D	F	78	23.0112	14.61	26.85	9.1	9.81	3.9	6.36996	126.333	61.6667	1.04348	6.38	3.1	9.81	1.01	6.21	19.24	2.44	17.16	0	0	0	0	0	0	0	0	1
	SD-B00369	T2D(newly-diagnosed T2D)	F	56	20.9755	8.33	9.51	7.4	6.6	1.29	2.44347	131	69	0.765957	5.27	0.8	6.6	2.19	6.12	40.66	1.43	24.42	0	0	0	0	0	0	0	0	0
	SD-B00370	T2D(newly-diagnosed T2D)	M	59	27.7177	7.81	14.39	7.1	11.37	5.38	3.94665	147	89.6667	1.04902	5.46	1.5	11.37	0.86	6.21	21.27	0.3	8.91	1	1	1	NA	1	1	0	0	0
	SD-B00372	T2D(newly-diagnosed T2D)	F	54	25.262	8.96	18.1	7.5	6.14	1.5	2.44508	131.667	87.6667	0.946237	6.66	1.1	6.14	1.99	5.43	31.95	1.47	13.86	0	0	0	0	0	0	0	0	0
	SD-B00373	NGT	M	75	26.4915	6.06	7.79	5.6	7.01	2.54	1.88803	143.333	76.6667	0.941176	6.21	1.4	7.01	1.17	2.25	21.46	1.75	17.49	0	0	1	0	1	0	1	0	0
	SD-B00374	Pre-DM(Raised HbA1c 5.7-6.4%)	F	50	28.0444	5.66	6.17	5.7	7.4	2.76	1.86151	113	71.3333	0.871287	5.54	1	7.4	1.15	5.01	27.14	2.02	15.84	0	NA	0	0	0	0	0	0	0
	SD-B00375	Pre-DM(iIFG)	M	67	33.3507	6.68	7.1	6.2	7.31	1.62	2.17026	138	73.3333	0.990654	5.97	2.2	7.31	1.1	3.54	17.89	2.07	16.3	0	0	0	0	0	0	0	0	0
	SD-B00377	T2D(newly-diagnosed T2D)	F	73	30.4811	7.74	17.38	7.1	20.66	5.47	7.10704	168.333	99.3333	0.961165	5.03	6.5	20.66	1.06	8.52	19.9	1.62	12.21	0	0	1	0	0	1	0	0	0
	SD-B00378	Pre-DM(iIGT)	M	65	24.281	5.83	8.24	5.8	15.98	1.71	4.1406	153.667	87	0.909091	4.3	1	15.98	1.13	2.12	49.31	2.62	11.88	1	1	0	1	0	0	0	0	0
	SD-B00379	T2D(newly-diagnosed T2D)	M	52	23.0077	8.76	16.21	8.5	6.11	1.15	2.37883	133.333	90.6667	0.945055	3.63	1.4	6.11	1.03	1.98	35.21	2	17	1	0	1	0	0	0	0	0	0
	SD-B00380	T2D(newly-diagnosed T2D)	M	77	27.5306	7.48	8.78	6.6	10.76	3.7	3.5771	169.333	94	0.918367	4.73	1.4	10.76	0.9	2.63	31.24	2.13	14.19	0	0	1	0	0	0	0	0	0
	SD-B00382	T2D(newly-diagnosed T2D)	M	73	25.2363	8.02	15.31	7.2	8.03	2.69	2.86225	148	89.6667	0.919192	7.32	4.4	8.03	1.42	5.2	28.31	1.73	9.24	0	0	0	0	0	0	0	0	0
	SD-B00383	T2D(newly-diagnosed T2D)	F	59	27.2436	11.46	14.7	9	13.64	3.97	6.94731	175	97	0.83	6.13	11.3	13.64	0.96	9.21	18.3	1.46	5.28	0	0	1	0	1	0	0	0	0
	SD-B00385	T2D(newly-diagnosed T2D)	M	77	21.79	9.5	19.87	8.7	6.44	0.95	2.71911	147.333	80	0.916667	5.64	0.9	6.44	1.26	3.52	26.98	1.81	18.55	0	0	0	0	0	0	0	0	0
	SD-B00387	T2D(newly-diagnosed T2D)	F	50	33.7495	5.75	13.32	6	22.63	4.78	5.78322	148.333	90.6667	0.939655	7.01	2	22.63	1.32	6.11	25.36	2.05	10.89	0	0	1	0	0	0	1	0	0
	SD-B00388	T2D(newly-diagnosed T2D)	F	54	20.109	7.31	6.38	7.5	6.1	1.16	1.98182	107.333	71	0.808989	4.83	0.9	6.1	1.95	3.25	42.39	1.83	17.49	0	0	0	0	0	0	0	0	0
	SD-B00389	T2D(newly-diagnosed T2D)	F	65	27.2545	5.97	11.98	6.5	13.32	3.41	3.53424	119.667	65.6667	0.959184	4.08	0.7	13.32	1	5.11	61.28	1.85	134.27	0	0	1	0	1	0	0	0	0
	SD-B00390	T2D(newly-diagnosed T2D)	F	64	26.4724	6.58	14.59	8.6	7.74	2.86	2.26352	121	79.6667	0.802083	7.65	3.3	7.74	1.34	6.32	28.36	2.48	24.09	0	0	1	1	0	1	0	0	0
	SD-B00391	Pre-DM(combined IFG/IGT)	F	57	25.3966	6.23	8.05	6.3	7.1	1.76	1.96591	127.333	79	0.875	5.34	2.1	7.1	1.27	5.64	22.17	2.25	13.2	0	0	0	0	0	0	0	0	0
	SD-B00392	T2D	M	73	24.6244	9.51	17.44	11.6	8.78	2.35	3.71101	136.667	77.6667	0.959596	4.84	0.7	3.37	1.1	3.79	21.84	1.84	15.18	0	0	1	0	1	0	1	0	0
	SD-B00393	T2D(newly-diagnosed T2D)	F	68	30.947	8.4	12.5	8.8	9.09	1.5	3.3936	134.667	80	0.886957	6.86	2.3	4.19	1.14	7.87	18	0.1	8.25	0	0	0	0	0	0	0	0	0
	SD-B00394	T2D(newly-diagnosed T2D)	M	50	26.208	16.89	20.84	10.3	8.84	2	6.63589	134	91.3333	0.956522	6.67	4	5.54	0.93	6.83	57.66	6.16	13.53	1	0	0	0	0	0	0	0	0
	SD-B00395	T2D(newly-diagnosed T2D)	F	65	24.2215	8.08	14.5	7.5	12.62	1.49	4.53198	131	71.6667	0.816327	5.59	0.8	3.95	1.69	4.85	47.56	7.46	25.74	0	0	0	0	0	0	0	0	0
	SD-B00397	T2D(newly-diagnosed T2D)	M	73	26.3296	6.84	15.76	8	11.03	2.53	3.35312	171.667	88	0.850467	6.59	2.3	4.54	1.27	6.26	38.69	5.85	14.19	1	0	0	0	0	0	0	0	0
	SD-B00398	T2D(newly-diagnosed T2D)	F	65	26.1977	5.47	13.14	6.9	13.54	3.16	3.29172	162.333	88.6667	0.858586	6.97	1.9	4.35	1.28	7.38	24.14	0	11.88	0	0	1	1	1	1	0	0	0
	SD-B00399	T2D(newly-diagnosed T2D)	F	72	24.1084	7.86	19.66	7.1	9.22	2.54	3.22085	146.667	76	0.925532	5.66	2.3	4.17	1.36	5.44	51.4	6.45	20.79	0	0	0	0	0	0	0	0	0
	SD-B00400	T2D(newly-diagnosed T2D)	M	79	26.1461	6.63	13.95	7.1	10.49	3.49	3.09105	177.333	85.3333	0.886792	6.24	2.8	4.34	1.01	5.97	37.44	0	14.85	0	0	1	0	0	0	1	0	0
	SD-B00401	T2D(newly-diagnosed T2D)	F	69	26.3574	8.43	16.71	7.1	16.04	3.64	6.00965	180.333	105.667	0.957895	6.26	2.4	4.18	1.02	6.88	54.06	0	20.46	0	0	1	0	0	1	0	0	0
	SD-B00402	T2D(newly-diagnosed T2D)	M	78	24.5181	7.41	14.44	6.8	10.14	2.25	3.33944	169.333	83.6667	0.865979	6.17	1.4	4.3	1.37	2.36	63.1	4.74	12.21	0	1	0	0	0	0	0	0	0
	SD-B00413	T2D(newly-diagnosed T2D)	M	79	22.4051	9.04	15.58	7.6	15.08	2.73	6.05881	140.333	74.6667	0.931373	4.55	0.7	2.23	1.3	3.06	58.69	0	9.9	0	0	0	NA	0	0	0	0	0
	SD-B00403	T2D(newly-diagnosed T2D)	F	74	25.6837	12.94	26.49	11.6	14.89	3.77	8.5634	143	84	0.82	7.15	1.3	4.48	1.56	6.87	53.89	0.2	18.81	0	0	0	0	0	0	0	0	0
	SD-B00404	T2D(newly-diagnosed T2D)	F	68	23.2889	8.23	18.08	7.4	10.05	1.22	3.67607	196	103	0.814433	6.9	1.5	4.77	1.57	9.17	54.22	0.1	23.43	0	0	1	0	0	0	1	0	0
	SD-B00407	T2D(newly-diagnosed T2D)	F	68	25.4222	7.2	13.5	7.2	10.61	2.22	3.3952	172	91.3333	0.8	6.44	2.4	4.84	1.31	8.91	22.65	6.04	14.85	0	0	1	0	1	0	0	0	0
	SD-B00408	T2D(newly-diagnosed T2D)	F	66	26.5347	7.23	14.7	7.3	12.67	2.85	4.07129	139.333	80.6667	0.897196	6.72	1.4	5.14	1.37	5.12	25.36	4.79	34.65	0	0	1	0	0	0	1	0	0
	SD-B00409	Pre-DM(Raised HbA1c 5.7-6.4%)	M	65	23.5613	5.82	6.85	6.3	11.27	1.09	2.91517	136.667	83.3333	0.84375	5.24	0.6	4.03	1.24	2.41	59.36	5.83	11.55	0	1	0	0	0	0	0	0	0
	SD-B00410	T2D(newly-diagnosed T2D)	M	70	26.5932	7.5	15.89	7.3	10.97	2.44	3.65667	160	75	0.892157	7.05	2.1	5.56	0.95	3.39	29.45	8.44	21.45	1	0	0	0	0	0	0	0	0
	SD-B00415	T2D(newly-diagnosed T2D)	M	71	23.2053	8.65	21.65	7.1	14.46	2.29	5.55907	164.667	98.6667	0.93	6.67	1.4	4.73	1.21	3.41	38.14	7.16	64.68	0	0	0	0	0	0	0	0	0
	SD-B00416	T2D(newly-diagnosed T2D)	M	67	25.0595	5.95	13.63	6.8	14.47	3.16	3.82651	161.667	82.6667	0.841584	4.5	1.8	3.1	1.27	NA	NA	7.45	39.27	0	0	1	0	1	0	0	0	0
	SD-B00418	Pre-DM(combined IFG/IGT)	M	60	22.7539	6.42	8.41	6.4	12.71	2.46	3.62659	131.667	87	0.912088	3.94	1.3	2.01	1.33	1.91	42.2	4.28	10.23	0	1	0	0	0	0	0	0	0
	SD-B00419	Pre-DM(combined IFG/IGT)	F	53	20.2713	6.52	8.86	5.8	21.11	4.19	6.11721	123	81.3333	0.797753	4.47	2.5	2.44	1.22	7.63	28.54	5.45	11.22	0	0	0	0	0	0	0	0	0
	SD-B00420	Pre-DM(Raised HbA1c 5.7-6.4%)	M	57	20.7979	5.74	4	6.1	10.34	1.86	2.63785	124	82.3333	0.820225	4.75	1.1	2.7	1.3	2.42	26.37	4.55	9.57	1	1	0	0	0	0	0	0	0
	SD-B00421	T2D(newly-diagnosed T2D)	F	70	24.9605	6.62	16.88	7	15.96	2.91	4.69579	135	94.6667	0.917526	4.61	0.9	2.2	1.32	NA	NA	5.69	7.59	NA	0	0	0	0	0	0	0	0
	SD-B00422	T2D(newly-diagnosed T2D)	F	73	22.8368	8.2	9.06	7.2	9.44	1.94	3.44036	139.667	75.6667	0.804124	4.38	1.6	2.25	1.2	NA	NA	5.72	5.61	0	0	0	0	0	0	0	0	0
	SD-B00423	T2D(newly-diagnosed T2D)	F	77	25.7333	10.02	17.84	8.3	11.35	3.76	5.05453	178.667	88.3333	0.888889	6.06	3.1	3.55	1.2	NA	NA	0	12.21	0	0	1	1	1	0	0	0	0
	SD-B00424	Pre-DM(iIGT)	F	79	26.1341	5.96	9.77	6.2	15.14	3.24	4.01042	160.667	81	0.927835	4.89	1.4	2.92	1.23	4.83	46.47	0	7.59	0	0	1	0	0	0	0	0	0
	SD-B00425	NGT	F	40	22.8057	5.08	5.51	5.6	11.13	1.54	2.51291	120	85.6667	0.806452	5.11	0.9	3.04	1.57	4.78	48.31	7.32	6.93	0	0	0	0	0	0	0	0	0
	SD-B00426	T2D(newly-diagnosed T2D)	M	61	24.9559	8.1	17.39	8.6	12.68	3.35	4.5648	133.333	93.3333	0.946237	6.17	3.4	3.29	1.19	NA	NA	0	6.93	0	0	1	0	0	0	0	0	0
	SD-B00427	T2D(newly-diagnosed T2D)	M	67	24.0166	8.05	18.29	7.8	11.07	2.66	3.9606	146.333	102.333	0.955556	4.42	1.3	2.93	1.12	NA	NA	0	11.22	1	0	1	0	0	1	0	0	0
	SD-B00429	T2D(newly-diagnosed T2D)	F	61	23.2377	7.47	7.6	7.4	11.61	1.81	3.85452	125.333	84.3333	0.896907	5.25	1.5	3.61	1.19	6.77	47.36	8.52	25.41	0	NA	0	0	0	0	0	0	0
