# Supplementary material for: Lipidomic profiling reveals distinct differences in plasma lipid composition in healthy, prediabetic, and type 2 diabetic individuals
Source: Gigascience. 2017 May 15;6(7):1–12. doi: 10.1093/gigascience/gix036 (PMC5502363; doi:10.1093/gigascience/gix036)
Supplement: Additional file 2: — batch numbers and run orders for biological samples and quality controls. [file gix036_Additional_file_2.FIN.xlsx]

## Sheet: Additional file 2
Additional file 2 Batch numbers and run orders for biological samples and QCs
Sample ID (ESI +)	Batch	Lable (Group)	order		Sample ID (ESI -)	Batch	Lable (Group)	order
20150417_QC_POS_06	1	QC	1		20150423QC_NEG_6	1	QC	1
20150417_QC_POS_07	1	QC	2		20150423QC_NEG_7	1	QC	2
20150417_QC_POS_08	1	QC	3		20150423QC_NEG_8	1	QC	3
20150417_QC_POS_09	1	QC	4		20150423QC_NEG_9	1	QC	4
20150417_QC_POS_10	1	QC	5		20150423QC_NEG_10	1	QC	5
SD-B00236	1	T2D	6		SD-B00236_NEG	1	T2D	6
SD-B00160	1	NGT	7		SD-B00160_NEG	1	NGT	7
SD-B00186	1	T2D	8		SD-B00186_NEG	1	T2D	8
SD-B00351	1	Pre-DM	9		SD-B00351_NEG	1	Pre-DM	9
SD-B00150	1	NGT	10		SD-B00150_NEG	1	NGT	10
SD-B00136	1	NGT	11		SD-B00136_NEG	1	NGT	11
SD-B00359	1	Pre-DM	12		SD-B00359_NEG	1	Pre-DM	12
SD-B00389	1	T2D	13		SD-B00389_NEG	1	T2D	13
SD-B00118	1	Pre-DM	14		SD-B00118_NEG	1	Pre-DM	14
20150417_QC_POS_11	1	QC	15		20150423QC_NEG_11	1	QC	15
SD-B00372	1	T2D	16		SD-B00372_NEG	1	T2D	16
SD-B00277	1	Pre-DM	17		SD-B00277_NEG	1	Pre-DM	17
SD-B00224	1	NGT	18		SD-B00224_NEG	1	NGT	18
SD-B00367	1	T2D	19		SD-B00367_NEG	1	T2D	19
SD-B00237	1	NGT	20		SD-B00237_NEG	1	NGT	20
SD-B00229	1	T2D	21		SD-B00229_NEG	1	T2D	21
SD-B00006	1	NGT	22		SD-B00006_NEG	1	NGT	22
SD-B00174	1	Pre-DM	23		SD-B00174_NEG	1	Pre-DM	23
SD-B00382	1	T2D	24		SD-B00382_NEG	1	T2D	24
SD-B00181	1	NGT	25		SD-B00181_NEG	1	NGT	25
20150417_QC_POS_12	1	QC	26		20150423QC_NEG_12	1	QC	26
SD-B00383	1	T2D	27		SD-B00383_NEG	1	T2D	27
SD-B00347	1	Pre-DM	28		SD-B00347_NEG	1	Pre-DM	28
SD-B00270	1	NGT	29		SD-B00270_NEG	1	NGT	29
SD-B00263	1	T2D	30		SD-B00263_NEG	1	T2D	30
SD-B00334	1	Pre-DM	31		SD-B00334_NEG	1	Pre-DM	31
SD-B00310	1	NGT	32		SD-B00310_NEG	1	NGT	32
SD-B00305	1	Pre-DM	33		SD-B00305_NEG	1	Pre-DM	33
SD-B00387	1	T2D	34		SD-B00387_NEG	1	T2D	34
SD-B00013	1	NGT	35		SD-B00013_NEG	1	NGT	35
20150417_QC_POS_13	1	QC	36		20150423QC_NEG_13	1	QC	36
SD-B00258	1	T2D	37		SD-B00258_NEG	1	T2D	37
SD-B00323	1	Pre-DM	38		SD-B00323_NEG	1	Pre-DM	38
SD-B00216	1	T2D	39		SD-B00216_NEG	1	T2D	39
SD-B00254	1	NGT	40		SD-B00254_NEG	1	NGT	40
SD-B00344	1	Pre-DM	41		SD-B00344_NEG	1	Pre-DM	41
SD-B00349	1	T2D	42		SD-B00349_NEG	1	T2D	42
SD-B00197	1	NGT	43		SD-B00197_NEG	1	NGT	43
SD-B00049	1	T2D	44		SD-B00049_NEG	1	T2D	44
SD-B00358	1	Pre-DM	45		SD-B00358_NEG	1	Pre-DM	45
SD-B00303	1	NGT	46		SD-B00303_NEG	1	NGT	46
20150417_QC_POS_14	1	QC	47		20150423QC_NEG_14	1	QC	47
SD-B00149	1	T2D	48		SD-B00149_NEG	1	T2D	48
SD-B00287	1	Pre-DM	49		SD-B00287_NEG	1	Pre-DM	49
SD-B00253	1	NGT	50		SD-B00253_NEG	1	NGT	50
SD-B00234	1	T2D	51		SD-B00234_NEG	1	T2D	51
SD-B00231	1	Pre-DM	52		SD-B00231_NEG	1	Pre-DM	52
SD-B00402	1	T2D	53		SD-B00402_NEG	1	T2D	53
SD-B00240	1	NGT	54		SD-B00240_NEG	1	NGT	54
SD-B00252	1	Pre-DM	55		SD-B00252_NEG	1	Pre-DM	55
SD-B00001	1	NGT	56		SD-B00001_NEG	1	NGT	56
SD-B00152	1	T2D	57		SD-B00152_NEG	1	T2D	57
20150417_QC_POS_15	1	QC	58		20150423QC_NEG_15	1	QC	58
20150417_QC_POS_16	1	QC	59		20150423QC_NEG_16	1	QC	59
20150417_QC_POS_17	1	QC	60		20150423QC_NEG_17	1	QC	60
20150418QC_POS_6	2	QC	61		20150424QC_NEG_6	2	QC	61
20150418QC_POS_7	2	QC	62		20150424QC_NEG_7	2	QC	62
20150418QC_POS_8	2	QC	63		20150424QC_NEG_8	2	QC	63
20150418QC_POS_9	2	QC	64		20150424QC_NEG_9	2	QC	64
20150418QC_POS_10	2	QC	65		20150424QC_NEG_10	2	QC	65
SD-B00239	2	NGT	66		SD-B00239_NEG	2	NGT	66
SD-B00399	2	T2D	67		SD-B00399_NEG	2	T2D	67
SD-B00292	2	Pre-DM	68		SD-B00292_NEG	2	Pre-DM	68
SD-B00306	2	NGT	69		SD-B00306_NEG	2	NGT	69
SD-B00321	2	T2D	70		SD-B00321_NEG	2	T2D	70
SD-B00052	2	Pre-DM	71		SD-B00052_NEG	2	Pre-DM	71
SD-B00364	2	T2D	72		SD-B00364_NEG	2	T2D	72
SD-B00318	2	Pre-DM	73		SD-B00318_NEG	2	Pre-DM	73
SD-B00142	2	NGT	74		SD-B00142_NEG	2	NGT	74
SD-B00369	2	T2D	75		SD-B00369_NEG	2	T2D	75
20150418QC_POS_11	2	QC	76		20150424QC_NEG_11	2	QC	76
SD-B00036	2	NGT	77		SD-B00036_NEG	2	NGT	77
SD-B00322	2	T2D	78		SD-B00322_NEG	2	T2D	78
SD-B00280	2	Pre-DM	79		SD-B00280_NEG	2	Pre-DM	79
SD-B00159	2	T2D	80		SD-B00159_NEG	2	T2D	80
SD-B00023	2	Pre-DM	81		SD-B00023_NEG	2	Pre-DM	81
SD-B00332	2	NGT	82		SD-B00332_NEG	2	NGT	82
SD-B00394	2	T2D	83		SD-B00394_NEG	2	T2D	83
SD-B00114	2	NGT	84		SD-B00114_NEG	2	NGT	84
SD-B00170	2	T2D	85		SD-B00170_NEG	2	T2D	85
SD-B00283	2	NGT	86		SD-B00283_NEG	2	NGT	86
20150418QC_POS_12	2	QC	87		20150424QC_NEG_12	2	QC	87
SD-B00182	2	T2D	88		SD-B00182_NEG	2	T2D	88
SD-B00333	2	Pre-DM	89		SD-B00333_NEG	2	Pre-DM	89
SD-B00400	2	T2D	90		SD-B00400_NEG	2	T2D	90
SD-B00043	2	NGT	91		SD-B00043_NEG	2	NGT	91
SD-B00403	2	T2D	92		SD-B00403_NEG	2	T2D	92
SD-B00044	2	Pre-DM	93		SD-B00044_NEG	2	Pre-DM	93
SD-B00014	2	NGT	94		SD-B00014_NEG	2	NGT	94
SD-B00375	2	Pre-DM	95		SD-B00375_NEG	2	Pre-DM	95
SD-B00029	2	NGT	96		SD-B00029_NEG	2	NGT	96
SD-B00341	2	T2D	97		SD-B00341_NEG	2	T2D	97
20150418QC_POS_13	2	QC	98		20150424QC_NEG_13	2	QC	98
SD-B00226	2	NGT	99		SD-B00226_NEG	2	NGT	99
SD-B00423	2	T2D	100		SD-B00423_NEG	2	T2D	100
SD-B00085	2	NGT	101		SD-B00085_NEG	2	NGT	101
SD-B00419	2	Pre-DM	102		SD-B00419_NEG	2	Pre-DM	102
SD-B00281	2	NGT	103		SD-B00281_NEG	2	NGT	103
SD-B00158	2	T2D	104		SD-B00158_NEG	2	T2D	104
SD-B00315	2	Pre-DM	105		SD-B00315_NEG	2	Pre-DM	105
SD-B00041	2	T2D	106		SD-B00041_NEG	2	T2D	106
SD-B00030	2	NGT	107		SD-B00030_NEG	2	NGT	107
SD-B00413	2	T2D	108		SD-B00413_NEG	2	T2D	108
20150418QC_POS_15	2	QC	109		20150424QC_NEG_14	2	QC	109
SD-B00312	2	NGT	110		SD-B00312_NEG	2	NGT	110
SD-B00361	2	Pre-DM	111		SD-B00361_NEG	2	Pre-DM	111
SD-B00067	2	T2D	112		SD-B00067_NEG	2	T2D	112
SD-B00307	2	NGT	113		SD-B00307_NEG	2	NGT	113
SD-B00157	2	T2D	114		SD-B00157_NEG	2	T2D	114
SD-B00201	2	Pre-DM	115		SD-B00201_NEG	2	Pre-DM	115
SD-B00285	2	T2D	116		SD-B00285_NEG	2	T2D	116
SD-B00326	2	NGT	117		SD-B00326_NEG	2	NGT	117
SD-B00086	2	T2D	118		SD-B00086_NEG	2	T2D	118
SD-B00217	2	Pre-DM	119		SD-B00217_NEG	2	Pre-DM	119
20150418QC_POS_16	2	QC	120		20150424QC_NEG_15	2	QC	120
20150418QC_POS_17	2	QC	121		20150424QC_NEG_16	2	QC	121
20150419QC_POS_6	3	QC	122		20150424QC_NEG_17	2	QC	122
20150419QC_POS_7	3	QC	123		20150425QC_NEG_6	3	QC	123
20150419QC_POS_8	3	QC	124		20150425QC_NEG_7	3	QC	124
20150419QC_POS_9	3	QC	125		20150425QC_NEG_8	3	QC	125
20150419QC_POS_10	3	QC	126		20150425QC_NEG_9	3	QC	126
SD-B00047	3	NGT	127		20150425QC_NEG_10	3	QC	127
SD-B00289	3	Pre-DM	128		SD-B00047_NEG	3	NGT	128
SD-B00297	3	NGT	129		SD-B00289_NEG	3	Pre-DM	129
SD-B00398	3	T2D	130		SD-B00297_NEG	3	NGT	130
SD-B00366	3	Pre-DM	131		SD-B00398_NEG	3	T2D	131
SD-B00243	3	T2D	132		SD-B00366_NEG	3	Pre-DM	132
SD-B00007	3	NGT	133		SD-B00243_NEG	3	T2D	133
SD-B00407	3	T2D	134		SD-B00007_NEG	3	NGT	134
SD-B00020	3	Pre-DM	135		SD-B00407_NEG	3	T2D	135
SD-B00275	3	T2D	136		SD-B00020_NEG	3	Pre-DM	136
20150419QC_POS_11	3	QC	137		SD-B00275_NEG	3	T2D	137
SD-B00161	3	Pre-DM	138		20150425QC_NEG_11	3	QC	138
SD-B00112	3	NGT	139		SD-B00161_NEG	3	Pre-DM	139
SD-B00374	3	Pre-DM	140		SD-B00112_NEG	3	NGT	140
SD-B00066	3	T2D	141		SD-B00374_NEG	3	Pre-DM	141
SD-B00238	3	NGT	142		SD-B00066_NEG	3	T2D	142
SD-B00185	3	T2D	143		SD-B00238_NEG	3	NGT	143
SD-B00126	3	NGT	144		SD-B00185_NEG	3	T2D	144
SD-B00168	3	T2D	145		SD-B00126_NEG	3	NGT	145
SD-B00120	3	Pre-DM	146		SD-B00168_NEG	3	T2D	146
20150419QC_POS_12	3	QC	147		SD-B00120_NEG	3	Pre-DM	147
SD-B00393	3	T2D	148		20150425QC_NEG_12	3	QC	148
SD-B00257	3	NGT	149		SD-B00393_NEG	3	T2D	149
SD-B00404	3	T2D	150		SD-B00257_NEG	3	NGT	150
SD-B00320	3	Pre-DM	151		SD-B00404_NEG	3	T2D	151
SD-B00260	3	NGT	152		SD-B00320_NEG	3	Pre-DM	152
SD-B00342	3	Pre-DM	153		SD-B00260_NEG	3	NGT	153
SD-B00380	3	T2D	154		SD-B00342_NEG	3	Pre-DM	154
SD-B00199	3	NGT	155		SD-B00380_NEG	3	T2D	155
SD-B00268	3	T2D	156		SD-B00199_NEG	3	NGT	156
SD-B00272	3	Pre-DM	157		SD-B00268_NEG	3	T2D	157
20150419QC_POS_13	3	QC	158		SD-B00272_NEG	3	Pre-DM	158
SD-B00421	3	T2D	159		20150425QC_NEG_13	3	QC	159
SD-B00249	3	Pre-DM	160		SD-B00421_NEG	3	T2D	160
SD-B00117	3	NGT	161		SD-B00249_NEG	3	Pre-DM	161
SD-B00071	3	Pre-DM	162		SD-B00117_NEG	3	NGT	162
SD-B00196	3	T2D	163		SD-B00071_NEG	3	Pre-DM	163
SD-B00113	3	NGT	164		SD-B00196_NEG	3	T2D	164
SD-B00385	3	T2D	165		SD-B00113_NEG	3	NGT	165
SD-B00391	3	Pre-DM	166		SD-B00385_NEG	3	T2D	166
SD-B00348	3	NGT	167		SD-B00391_NEG	3	Pre-DM	167
SD-B00296	3	T2D	168		SD-B00348_NEG	3	NGT	168
20150419QC_POS_14	3	QC	169		SD-B00296_NEG	3	T2D	169
SD-B00211	3	NGT	170		20150425QC_NEG_14	3	QC	170
SD-B00340	3	T2D	171		SD-B00211_NEG	3	NGT	171
SD-B00246	3	NGT	172		SD-B00340_NEG	3	T2D	172
SD-B00166	3	T2D	173		SD-B00246_NEG	3	NGT	173
SD-B00298	3	NGT	174		SD-B00166_NEG	3	T2D	174
SD-B00188	3	T2D	175		SD-B00298_NEG	3	NGT	175
SD-B00302	3	Pre-DM	176		SD-B00188_NEG	3	T2D	176
SD-B00147	3	T2D	177		SD-B00302_NEG	3	Pre-DM	177
SD-B00424	3	Pre-DM	178		SD-B00147_NEG	3	T2D	178
SD-B00264	3	NGT	179		SD-B00424_NEG	3	Pre-DM	179
20150419QC_POS_15	3	QC	180		SD-B00264_NEG	3	NGT	180
20150419QC_POS_16	3	QC	181		20150425QC_NEG_15	3	QC	181
20150419QC_POS_17	3	QC	182		20150425QC_NEG_16	3	QC	182
20150419QC_POS_18	4	QC	183		20150425QC_NEG_17	3	QC	183
20150420QC_POS_6	4	QC	184		20150426QC_NEG_6	4	QC	184
20150420QC_POS_7	4	QC	185		20150426QC_NEG_7	4	QC	185
20150420QC_POS_8	4	QC	186		20150426QC_NEG_8	4	QC	186
20150420QC_POS_9	4	QC	187		20150426QC_NEG_9	4	QC	187
20150420QC_POS_10	4	QC	188		20150426QC_NEG_10	4	QC	188
SD-B00427	4	T2D	189		SD-B00427_NEG	4	T2D	189
SD-B00418	4	Pre-DM	190		SD-B00418_NEG	4	Pre-DM	190
SD-B00255	4	T2D	191		SD-B00255_NEG	4	T2D	191
SD-B00378	4	Pre-DM	192		SD-B00378_NEG	4	Pre-DM	192
SD-B00215	4	NGT	193		SD-B00215_NEG	4	NGT	193
SD-B00096	4	T2D	194		SD-B00096_NEG	4	T2D	194
SD-B00356	4	NGT	195		SD-B00356_NEG	4	NGT	195
SD-B00409	4	Pre-DM	196		SD-B00409_NEG	4	Pre-DM	196
SD-B00227	4	NGT	197		SD-B00227_NEG	4	NGT	197
20150420QC_POS_11	4	QC	198		20150426QC_NEG_11	4	QC	198
SD-B00099	4	T2D	199		SD-B00099_NEG	4	T2D	199
SD-B00313	4	NGT	200		SD-B00313_NEG	4	NGT	200
SD-B00354	4	T2D	201		SD-B00354_NEG	4	T2D	201
SD-B00124	4	NGT	202		SD-B00124_NEG	4	NGT	202
SD-B00250	4	Pre-DM	203		SD-B00250_NEG	4	Pre-DM	203
SD-B00377	4	T2D	204		SD-B00377_NEG	4	T2D	204
SD-B00195	4	NGT	205		SD-B00195_NEG	4	NGT	205
SD-B00012	4	Pre-DM	206		SD-B00012_NEG	4	Pre-DM	206
SD-B00314	4	NGT	207		SD-B00314_NEG	4	NGT	207
SD-B00370	4	T2D	208		SD-B00370_NEG	4	T2D	208
20150420QC_POS_12	4	QC	209		20150426QC_NEG_12	4	QC	209
SD-B00011	4	T2D	210		SD-B00011_NEG	4	T2D	210
SD-B00070	4	NGT	211		SD-B00070_NEG	4	NGT	211
SD-B00301	4	T2D	212		SD-B00301_NEG	4	T2D	212
SD-B00233	4	NGT	213		SD-B00233_NEG	4	NGT	213
SD-B00288	4	Pre-DM	214		SD-B00288_NEG	4	Pre-DM	214
SD-B00317	4	NGT	215		SD-B00317_NEG	4	NGT	215
SD-B00184	4	Pre-DM	216		SD-B00184_NEG	4	Pre-DM	216
SD-B00222	4	T2D	217		SD-B00222_NEG	4	T2D	217
SD-B00177	4	Pre-DM	218		SD-B00177_NEG	4	Pre-DM	218
SD-B00362	4	T2D	219		SD-B00362_NEG	4	T2D	219
20150420QC_POS_13	4	QC	220		20150426QC_NEG_13	4	QC	220
SD-B00033	4	NGT	221		SD-B00033_NEG	4	NGT	221
SD-B00220	4	T2D	222		SD-B00220_NEG	4	T2D	222
SD-B00286	4	NGT	223		SD-B00286_NEG	4	NGT	223
SD-B00219	4	T2D	224		SD-B00219_NEG	4	T2D	224
SD-B00105	4	NGT	225		SD-B00105_NEG	4	NGT	225
SD-B00293	4	Pre-DM	226		SD-B00293_NEG	4	Pre-DM	226
SD-B00200	4	T2D	227		SD-B00200_NEG	4	T2D	227
SD-B00259	4	Pre-DM	228		SD-B00259_NEG	4	Pre-DM	228
SD-B00092	4	NGT	229		SD-B00092_NEG	4	NGT	229
SD-B00081	4	T2D	230		SD-B00081_NEG	4	T2D	230
20150420QC_POS_14	4	QC	231		20150426QC_NEG_14	4	QC	231
SD-B00357	4	Pre-DM	232		SD-B00357_NEG	4	Pre-DM	232
SD-B00017	4	T2D	233		SD-B00017_NEG	4	T2D	233
SD-B00299	4	Pre-DM	234		SD-B00299_NEG	4	Pre-DM	234
SD-B00416	4	T2D	235		SD-B00416_NEG	4	T2D	235
SD-B00290	4	Pre-DM	236		SD-B00290_NEG	4	Pre-DM	236
SD-B00119	4	NGT	237		SD-B00119_NEG	4	NGT	237
SD-B00392	4	T2D	238		SD-B00392_NEG	4	T2D	238
SD-B00209	4	NGT	239		SD-B00209_NEG	4	NGT	239
SD-B00191	4	T2D	240		SD-B00191_NEG	4	T2D	240
SD-B00203	4	NGT	241		SD-B00203_NEG	4	NGT	241
20150420QC_POS_15	4	QC	242		20150426QC_NEG_15	4	QC	242
20150420QC_POS_16	4	QC	243		20150426QC_NEG_16	4	QC	243
20150420QC_POS_17	4	QC	244		20150426QC_NEG_17	4	QC	244
20150421QC_POS_6	5	QC	245		20150427QC_NEG_06	5	QC	245
20150421QC_POS_7	5	QC	246		20150427QC_NEG_07	5	QC	246
20150421QC_POS_8	5	QC	247		20150427QC_NEG_08	5	QC	247
20150421QC_POS_9	5	QC	248		20150427QC_NEG_09	5	QC	248
20150421QC_POS_10	5	QC	249		20150427QC_NEG_10	5	QC	249
SD-B00328	5	Pre-DM	250		SD-B00328_NEG	5	Pre-DM	250
SD-B00094	5	T2D	251		SD-B00094_NEG	5	T2D	251
SD-B00373	5	NGT	252		SD-B00373_NEG	5	NGT	252
SD-B00133	5	T2D	253		SD-B00133_NEG	5	T2D	253
SD-B00146	5	NGT	254		SD-B00146_NEG	5	NGT	254
SD-B00198	5	T2D	255		SD-B00198_NEG	5	T2D	255
SD-B00025	5	NGT	256		SD-B00025_NEG	5	NGT	256
SD-B00278	5	Pre-DM	257		SD-B00278_NEG	5	Pre-DM	257
SD-B00221	5	NGT	258		SD-B00221_NEG	5	NGT	258
SD-B00388	5	T2D	259		SD-B00388_NEG	5	T2D	259
20150421QC_POS_11	5	QC	260		20150427QC_NEG_11	5	QC	260
SD-B00304	5	NGT	261		SD-B00304_NEG	5	NGT	261
SD-B00183	5	Pre-DM	262		SD-B00183_NEG	5	Pre-DM	262
SD-B00202	5	NGT	263		SD-B00202_NEG	5	NGT	263
SD-B00048	5	T2D	264		SD-B00048_NEG	5	T2D	264
SD-B00104	5	NGT	265		SD-B00104_NEG	5	NGT	265
SD-B00241	5	Pre-DM	266		SD-B00241_NEG	5	Pre-DM	266
SD-B00379	5	T2D	267		SD-B00379_NEG	5	T2D	267
SD-B00267	5	Pre-DM	268		SD-B00267_NEG	5	Pre-DM	268
SD-B00271	5	T2D	269		SD-B00271_NEG	5	T2D	269
20150421QC_POS_12	5	QC	270		20150427QC_NEG_12	5	QC	270
SD-B00032	5	NGT	271		SD-B00032_NEG	5	NGT	271
SD-B00218	5	T2D	272		SD-B00218_NEG	5	T2D	272
SD-B00214	5	Pre-DM	273		SD-B00214_NEG	5	Pre-DM	273
SD-B00248	5	NGT	274		SD-B00248_NEG	5	NGT	274
SD-B00408	5	T2D	275		SD-B00408_NEG	5	T2D	275
SD-B00353	5	Pre-DM	276		SD-B00353_NEG	5	Pre-DM	276
SD-B00194	5	T2D	277		SD-B00194_NEG	5	T2D	277
SD-B00420	5	Pre-DM	278		SD-B00420_NEG	5	Pre-DM	278
SD-B00015	5	NGT	279		SD-B00015_NEG	5	NGT	279
SD-B00083	5	T2D	280		SD-B00083_NEG	5	T2D	280
20150421QC_POS_13	5	QC	281		20150427QC_NEG_13	5	QC	281
SD-B00291	5	T2D	282		SD-B00291_NEG	5	T2D	282
SD-B00330	5	NGT	283		SD-B00330_NEG	5	NGT	283
SD-B00179	5	Pre-DM	284		SD-B00179_NEG	5	Pre-DM	284
SD-B00171	5	T2D	285		SD-B00171_NEG	5	T2D	285
SD-B00088	5	Pre-DM	286		SD-B00088_NEG	5	Pre-DM	286
SD-B00426	5	T2D	287		SD-B00426_NEG	5	T2D	287
SD-B00034	5	Pre-DM	288		SD-B00034_NEG	5	Pre-DM	288
SD-B00232	5	NGT	289		SD-B00232_NEG	5	NGT	289
SD-B00074	5	T2D	290		SD-B00074_NEG	5	T2D	290
20150421QC_POS_14	5	QC	291		20150427QC_NEG_14	5	QC	291
SD-B00282	5	T2D	292		SD-B00282_NEG	5	T2D	292
SD-B00038	5	Pre-DM	293		SD-B00038_NEG	5	Pre-DM	293
SD-B00148	5	T2D	294		SD-B00148_NEG	5	T2D	294
SD-B00187	5	Pre-DM	295		SD-B00187_NEG	5	Pre-DM	295
SD-B00138	5	NGT	296		SD-B00138_NEG	5	NGT	296
SD-B00422	5	T2D	297		SD-B00422_NEG	5	T2D	297
SD-B00084	5	NGT	298		SD-B00084_NEG	5	NGT	298
SD-B00273	5	Pre-DM	299		SD-B00273_NEG	5	Pre-DM	299
SD-B00190	5	NGT	300		SD-B00190_NEG	5	NGT	300
20150421QC_POS_15	5	QC	301		20150427QC_NEG_15	5	QC	301
20150421QC_POS_16	5	QC	302		20150427QC_NEG_16	5	QC	302
20150421QC_POS_17	5	QC	303		20150427QC_NEG_17	5	QC	303
20150422QC_POS_6	6	QC	304		20150428QC_NEG_6	6	QC	304
20150422QC_POS_7	6	QC	305		20150428QC_NEG_7	6	QC	305
20150422QC_POS_8	6	QC	306		20150428QC_NEG_8	6	QC	306
20150422QC_POS_9	6	QC	307		20150428QC_NEG_9	6	QC	307
20150422QC_POS_10	6	QC	308		20150428QC_NEG_10	6	QC	308
SD-B00363	6	T2D	309		SD-B00363_NEG	6	T2D	309
SD-B00276	6	NGT	310		SD-B00276_NEG	6	NGT	310
SD-B00128	6	Pre-DM	311		SD-B00128_NEG	6	Pre-DM	311
SD-B00040	6	NGT	312		SD-B00040_NEG	6	NGT	312
SD-B00368	6	T2D	313		SD-B00368_NEG	6	T2D	313
SD-B00335	6	Pre-DM	314		SD-B00335_NEG	6	Pre-DM	314
SD-B00206	6	T2D	315		SD-B00206_NEG	6	T2D	315
SD-B00339	6	NGT	316		SD-B00339_NEG	6	NGT	316
SD-B00212	6	Pre-DM	317		SD-B00212_NEG	6	Pre-DM	317
SD-B00256	6	T2D	318		SD-B00256_NEG	6	T2D	318
20150422QC_POS_11	6	QC	319		20150428QC_NEG_11	6	QC	319
SD-B00129	6	NGT	320		SD-B00129_NEG	6	NGT	320
SD-B00294	6	Pre-DM	321		SD-B00294_NEG	6	Pre-DM	321
SD-B00338	6	T2D	322		SD-B00338_NEG	6	T2D	322
SD-B00235	6	NGT	323		SD-B00235_NEG	6	NGT	323
SD-B00401	6	T2D	324		SD-B00401_NEG	6	T2D	324
SD-B00141	6	NGT	325		SD-B00141_NEG	6	NGT	325
SD-B00308	6	T2D	326		SD-B00308_NEG	6	T2D	326
SD-B00425	6	NGT	327		SD-B00425_NEG	6	NGT	327
SD-B00300	6	T2D	328		SD-B00300_NEG	6	T2D	328
SD-B00073	6	Pre-DM	329		SD-B00073_NEG	6	Pre-DM	329
20150422QC_POS_12	6	QC	330		20150428QC_NEG_12	6	QC	330
SD-B00410	6	T2D	331		SD-B00410_NEG	6	T2D	331
SD-B00319	6	NGT	332		SD-B00319_NEG	6	NGT	332
SD-B00395	6	T2D	333		SD-B00395_NEG	6	T2D	333
SD-B00329	6	NGT	334		SD-B00329_NEG	6	NGT	334
SD-B00325	6	T2D	335		SD-B00325_NEG	6	T2D	335
SD-B00189	6	NGT	336		SD-B00189_NEG	6	NGT	336
SD-B00345	6	Pre-DM	337		SD-B00345_NEG	6	Pre-DM	337
SD-B00336	6	NGT	338		SD-B00336_NEG	6	NGT	338
SD-B00265	6	Pre-DM	339		SD-B00265_NEG	6	Pre-DM	339
SD-B00360	6	T2D	340		SD-B00360_NEG	6	T2D	340
20150422QC_POS_13	6	QC	341		20150428QC_NEG_13	6	QC	341
SD-B00397	6	T2D	342		SD-B00397_NEG	6	T2D	342
SD-B00213	6	Pre-DM	343		SD-B00213_NEG	6	Pre-DM	343
SD-B00262	6	T2D	344		SD-B00262_NEG	6	T2D	344
SD-B00125	6	Pre-DM	345		SD-B00125_NEG	6	Pre-DM	345
SD-B00089	6	NGT	346		SD-B00089_NEG	6	NGT	346
SD-B00295	6	Pre-DM	347		SD-B00295_NEG	6	Pre-DM	347
SD-B00151	6	T2D	348		SD-B00151_NEG	6	T2D	348
SD-B00097	6	NGT	349		SD-B00097_NEG	6	NGT	349
SD-B00429	6	T2D	350		SD-B00429_NEG	6	T2D	350
SD-B00331	6	NGT	351		SD-B00331_NEG	6	NGT	351
20150422QC_POS_14	6	QC	352		20150428QC_NEG_14	6	QC	352
SD-B00352	6	NGT	353		SD-B00352_NEG	6	NGT	353
SD-B00060	6	T2D	354		SD-B00060_NEG	6	T2D	354
SD-B00091	6	NGT	355		SD-B00091_NEG	6	NGT	355
SD-B00068	6	Pre-DM	356		SD-B00068_NEG	6	Pre-DM	356
SD-B00415	6	T2D	357		SD-B00415_NEG	6	T2D	357
SD-B00343	6	Pre-DM	358		SD-B00343_NEG	6	Pre-DM	358
SD-B00390	6	T2D	359		SD-B00390_NEG	6	T2D	359
SD-B00064	6	Pre-DM	360		SD-B00064_NEG	6	Pre-DM	360
SD-B00225	6	NGT	361		SD-B00225_NEG	6	NGT	361
SD-B00309	6	T2D	362		SD-B00309_NEG	6	T2D	362
20150422QC_POS_15	6	QC	363		20150428QC_NEG_15	6	QC	363
20150422QC_POS_16	6	QC	364		20150428QC_NEG_16	6	QC	364
20150422QC_POS_17	6	QC	365		20150428QC_NEG_17	6	QC	365
