# Supplementary material for: Lipidomic profiling reveals distinct differences in plasma lipid composition in healthy, prediabetic, and type 2 diabetic individuals
Source: Gigascience. 2017 May 15;6(7):1–12. doi: 10.1093/gigascience/gix036 (PMC5502363; doi:10.1093/gigascience/gix036)
Supplement: Additional file 3: — detailed list of total detected plasma features. [file gix036_Additional_file_3.FIN.xlsx]

## Sheet: Sheet1
Additional file 3 Detailed list of total detected features										Score, Progenesis QI labels each identification with a "Score" to quantify the quality of the identification. Scores range from 0-100, with 100 being a perfect match, and are calculated using the mean of five similarity metrics: Mass Similarity, Isotope Similarity, Retention Time Similarity, CCS (Collision Cross-Section) Similarity and Fragmentation Score. Fragmentation score, This is a score fro…
		HMDB					LIPID MAPS				LipidBlast
ID	ESI	Compound ID	Score	Fragmentation score	HMDB Molecular framework	Compound Description	Compound ID	Score	Fragmentation score	Compound Description	Score	Fragmentation score	Compound Description
0.50_280.0994m/z	+	HMDB02281	50.8	71.9	Aliphatic heteropolycyclic compounds	4a-Hydroxytetrahydrobiopterin	NULL	NULL	NULL	NULL	NULL	NULL	NULL
0.51_163.0984m/z	+	HMDB33532	34.9	0	Aliphatic acyclic compounds	Dimethicone	NULL	NULL	NULL	NULL	NULL	NULL	NULL
0.51_354.2839m/z	+	NULL	NULL	NULL	NULL	NULL	LMFA01010049	36.7	0	Arachidic acid(d3)	NULL	NULL	NULL
0.52_109.0765m/z	+	NA	NA	NA	NA	NA	NA	NA	NA	NA	NA	NA	NA
0.52_122.0720m/z	+	NA	NA	NA	NA	NA	NA	NA	NA	NA	NA	NA	NA
0.52_136.0876m/z	+	NA	NA	NA	NA	NA	NA	NA	NA	NA	NA	NA	NA
0.52_138.1037m/z	+	NA	NA	NA	NA	NA	NA	NA	NA	NA	NA	NA	NA
0.53_1058.0071m/z	+	NA	NA	NA	NA	NA	NA	NA	NA	NA	NA	NA	NA
0.53_144.9833m/z	+	NA	NA	NA	NA	NA	NA	NA	NA	NA	NA	NA	NA
0.53_146.9810m/z	+	NA	NA	NA	NA	NA	NA	NA	NA	NA	NA	NA	NA
0.53_224.1269m/z	+	HMDB41540,HMDB00832,HMDB13116	38.4	0	Aliphatic acyclic compounds,Aliphatic acyclic compounds,Aliphatic acyclic compounds	N-(5-Methyl-3-oxohexyl)alanine,Capryloylglycine,Valproylglycine	LMFA08030004	38	0	N-(3-oxo-octanoyl)-homoserine lactone	NULL	NULL	NULL
0.53_300.1455m/z	+	NA	NA	NA	NA	NA	NA	NA	NA	NA	NA	NA	NA
0.53_389.0651m/z	+	NULL	NULL	NULL	NULL	NULL	LMPK12111576,LMPK12060034,LMPK12160016,LMPK12060023	36.8	0	3'-Methoxypongapin,12a-Methoxydolineone,Neofolin,Pachyrrhizone	NULL	NULL	NULL
0.53_734.0678m/z	+	NA	NA	NA	NA	NA	NA	NA	NA	NA	NA	NA	NA
0.54_1036.0189m/z	+	NA	NA	NA	NA	NA	NA	NA	NA	NA	NA	NA	NA
0.54_141.9598m/z	+	NA	NA	NA	NA	NA	NA	NA	NA	NA	NA	NA	NA
0.54_182.9852m/z	+	HMDB31292	38	0	Aliphatic homomonocyclic compounds	Octafluorocyclobutane	NULL	NULL	NULL	NULL	NULL	NULL	NULL
0.54_186.0093m/z	+	NA	NA	NA	NA	NA	NA	NA	NA	NA	NA	NA	NA
0.54_201.0131m/z	+	HMDB15366	37.2	0	Aliphatic acyclic compounds	Sevoflurane	NULL	NULL	NULL	NULL	NULL	NULL	NULL
0.54_272.0132m/z	+	NA	NA	NA	NA	NA	NA	NA	NA	NA	NA	NA	NA
0.54_274.0262m/z	+	HMDB28770	45.2	41.6	Aliphatic acyclic compounds	Cysteinyl-Asparagine	NULL	NULL	NULL	NULL	NULL	NULL	NULL
0.54_302.0207m/z	+	NA	NA	NA	NA	NA	NA	NA	NA	NA	NA	NA	NA
0.54_317.0593m/z	+	HMDB34367	36.6	0	Aliphatic acyclic compounds	N-gamma-L-Glutamyl-L-methionine	LMPK12120003	37.8	1.02	Ovalitenin A	NULL	NULL	NULL
0.54_346.0109m/z	+	NA	NA	NA	NA	NA	NA	NA	NA	NA	NA	NA	NA
0.54_357.0123m/z	+	NA	NA	NA	NA	NA	NA	NA	NA	NA	NA	NA	NA
0.54_405.0838m/z	+	NA	NA	NA	NA	NA	NA	NA	NA	NA	NA	NA	NA
0.54_603.0341m/z	+	NA	NA	NA	NA	NA	NA	NA	NA	NA	NA	NA	NA
0.55_1005.0713m/z	+	NA	NA	NA	NA	NA	NA	NA	NA	NA	NA	NA	NA
0.55_1006.0835m/z	+	NA	NA	NA	NA	NA	NA	NA	NA	NA	NA	NA	NA
0.55_102.0558m/z	+	HMDB61148,HMDB00719,HMDB00167,HMDB04041	37.5	0	Aliphatic acyclic compounds,Aliphatic acyclic compounds,Aliphatic acyclic compounds,Aliphatic acyclic compounds	Hydroxyethyl glycine,L-Homoserine,L-Threonine,L-Allothreonine	NULL	NULL	NULL	NULL	NULL	NULL	NULL
0.55_1021.0550m/z	+	NA	NA	NA	NA	NA	NA	NA	NA	NA	NA	NA	NA
0.55_1028.0556m/z	+	NA	NA	NA	NA	NA	NA	NA	NA	NA	NA	NA	NA
0.55_1043.0233n	+	NA	NA	NA	NA	NA	NA	NA	NA	NA	NA	NA	NA
0.55_125.9870m/z	+	NA	NA	NA	NA	NA	NA	NA	NA	NA	NA	NA	NA
0.55_131.0589n	+	HMDB02104	50.9	61.3	Aliphatic acyclic compounds	L-Glutamic gamma-semialdehyde	LMFA01060171	44.8	30.9	2-amino-4-oxo-pentanoic acid	NULL	NULL	NULL
0.55_156.0115m/z	+	HMDB33843	37.5	0	Aliphatic heteromonocyclic compounds	Polyvidone	NULL	NULL	NULL	NULL	NULL	NULL	NULL
0.55_160.0617m/z	+	HMDB34442	41.3	15.9	Aliphatic homomonocyclic compounds	L-trans-alpha-Amino-2-carboxycyclopropaneacetic acid	NULL	NULL	NULL	NULL	NULL	NULL	NULL
0.55_162.0678m/z	+	HMDB33365	38.2	0	Aliphatic heteromonocyclic compounds	2-(1-Propenyl)-delta1-piperideine	NULL	NULL	NULL	NULL	NULL	NULL	NULL
0.55_167.0148m/z	+	NA	NA	NA	NA	NA	NA	NA	NA	NA	NA	NA	NA
0.55_169.9898m/z	+	NA	NA	NA	NA	NA	NA	NA	NA	NA	NA	NA	NA
0.55_174.0761m/z	+	HMDB31346	51.8	62.3	Aliphatic heteropolycyclic compounds	Calystegine C1	NULL	NULL	NULL	NULL	NULL	NULL	NULL
0.55_197.0388m/z	+	HMDB32354	38	1.72	Aliphatic acyclic compounds	S-Isopropyl 3-methylbut-2-enethioate	NULL	NULL	NULL	NULL	NULL	NULL	NULL
0.55_199.0172m/z	+	NA	NA	NA	NA	NA	NA	NA	NA	NA	NA	NA	NA
0.55_201.0874m/z	+	HMDB28872	46.5	36.4	Aliphatic heteromonocyclic compounds	Hydroxyprolyl-Serine	NULL	NULL	NULL	NULL	NULL	NULL	NULL
0.55_203.1041m/z	+	HMDB01104	49	57.4	Aliphatic heteromonocyclic compounds	N-Acetyl-b-glucosaminylamine	LMFA07010483,LMFA07010482,LMFA07010481	40.4	5.54	formyl 2Z,4E,6Z-decatrienoate, formyl 2E,4Z,6Z-decatrienoate , formyl 2E,4E,6Z-decatrienoate	NULL	NULL	NULL
0.55_205.0831m/z	+	HMDB28746,HMDB28683	41.1	31.4	Aliphatic acyclic compounds,Aliphatic acyclic compounds	Aspartyl-Alanine,Alanyl-Aspartate	LMFA01030579	42.5	32.6	5-oxo-7-decynoic acid	NULL	NULL	NULL
0.55_213.0036m/z	+	NA	NA	NA	NA	NA	NA	NA	NA	NA	NA	NA	NA
0.55_219.0971m/z	+	HMDB28872	47	38.4	Aliphatic heteromonocyclic compounds	Hydroxyprolyl-Serine	NULL	NULL	NULL	NULL	NULL	NULL	NULL
0.55_235.0933m/z	+	HMDB28763	47.3	42.4	Aliphatic acyclic compounds	Aspartyl-Threonine	NULL	NULL	NULL	NULL	NULL	NULL	NULL
0.55_244.0517m/z	+	NA	NA	NA	NA	NA	NA	NA	NA	NA	NA	NA	NA
0.55_247.0935m/z	+	HMDB28754,HMDB11160	47.1	47.9	Aliphatic heteromonocyclic compounds,Aliphatic heteromonocyclic compounds	Aspartyl-Hydroxyproline,L-alpha-Aspartyl-L-hydroxyproline	NULL	NULL	NULL	NULL	NULL	NULL	NULL
0.55_249.1085m/z	+	NULL	NULL	NULL	NULL	NULL	LMFA02020011,LMFA02020008,LMFA02020007	39.5	15.7	12-hydroxyjasmonic acid,epi-4'-hydroxyjasmonic acid,Tuberonic acid	NULL	NULL	NULL
0.55_250.1104m/z	+	NA	NA	NA	NA	NA	NA	NA	NA	NA	NA	NA	NA
0.55_263.1275m/z	+	HMDB41144	41.3	11.1	Aliphatic heteropolycyclic compounds	8-Deoxy-11,13-dihydroxygrosheimin	LMPR0103540002	40.4	6.65	Flakinin A	NULL	NULL	NULL
0.55_293.1007m/z	+	HMDB15109	41.9	21.1	Aliphatic acyclic compounds	Edetic Acid	LMPR0103540001	38.5	1	(-)-Picrotoxinin	NULL	NULL	NULL
0.55_293.1817m/z	+	NA	NA	NA	NA	NA	NA	NA	NA	NA	NA	NA	NA
0.55_293.2373m/z	+	NA	NA	NA	NA	NA	NA	NA	NA	NA	NA	NA	NA
0.55_293.2854m/z	+	HMDB35572,HMDB35573,HMDB35574	34.9	0.128	Aliphatic acyclic compounds,Aliphatic acyclic compounds,Aliphatic acyclic compounds	6,8-Icosanedione, 5,7-Icosanedione , 4,6-Icosanedione	LMFA07010383,LMFA01030371,LMFA01030370,LMFA01030858	34.9	0.128	2E-Octadecenyl acetate,5Z-eicosenoic acid,5E-eicosenoic acid,20:1(7Z)	NULL	NULL	NULL
0.55_293.3135m/z	+	NA	NA	NA	NA	NA	NA	NA	NA	NA	NA	NA	NA
0.55_293.3701m/z	+	NA	NA	NA	NA	NA	NA	NA	NA	NA	NA	NA	NA
0.55_296.1031m/z	+	NA	NA	NA	NA	NA	NA	NA	NA	NA	NA	NA	NA
0.55_307.1147m/z	+	NA	NA	NA	NA	NA	NA	NA	NA	NA	NA	NA	NA
0.55_313.0387m/z	+	NA	NA	NA	NA	NA	NA	NA	NA	NA	NA	NA	NA
0.55_318.1341m/z	+	NA	NA	NA	NA	NA	NA	NA	NA	NA	NA	NA	NA
0.55_323.0544m/z	+	NULL	NULL	NULL	NULL	NULL	LMPK12110563,LMPK12111624	40.4	13.4	Kaempferide,Ptaeroxylol	NULL	NULL	NULL
0.55_331.0469n	+	NA	NA	NA	NA	NA	NA	NA	NA	NA	NA	NA	NA
0.55_331.0470m/z	+	NA	NA	NA	NA	NA	NA	NA	NA	NA	NA	NA	NA
0.55_344.0151m/z	+	NA	NA	NA	NA	NA	NA	NA	NA	NA	NA	NA	NA
0.55_348.0183m/z	+	NA	NA	NA	NA	NA	NA	NA	NA	NA	NA	NA	NA
0.55_381.9875m/z	+	NA	NA	NA	NA	NA	NA	NA	NA	NA	NA	NA	NA
0.55_446.0324m/z	+	NA	NA	NA	NA	NA	NA	NA	NA	NA	NA	NA	NA
0.55_499.0638m/z	+	NULL	NULL	NULL	NULL	NULL	LMPK12111087,LMPK12111323	38.6	17.5	Palustrinoside,Wogonin 7-glucuronide	NULL	NULL	NULL
0.55_507.0489m/z	+	NA	NA	NA	NA	NA	NA	NA	NA	NA	NA	NA	NA
0.55_522.5228m/z	+	NA	NA	NA	NA	NA	NA	NA	NA	NA	NA	NA	NA
0.55_573.0432m/z	+	NA	NA	NA	NA	NA	NA	NA	NA	NA	NA	NA	NA
0.55_608.3133m/z	+	HMDB10403,HMDB10402	38.8	2.82	Aliphatic acyclic compounds,Aliphatic acyclic compounds	LysoPC(22:5(7Z,10Z,13Z,16Z,19Z)), LysoPC(22:5(4Z,7Z,10Z,13Z,16Z))	NULL	NULL	NULL	NULL	38.3	0	PC(22:5/0:0)
0.55_616.0845m/z	+	NA	NA	NA	NA	NA	NA	NA	NA	NA	NA	NA	NA
0.55_632.0652m/z	+	NA	NA	NA	NA	NA	NA	NA	NA	NA	NA	NA	NA
0.55_635.0783n	+	NA	NA	NA	NA	NA	NA	NA	NA	NA	NA	NA	NA
0.55_640.1465n	+	NULL	NULL	NULL	NULL	NULL	LMPK12112959	38.4	11.2	Patuletin 3-(6''-p-coumaroylglucoside)	NULL	NULL	NULL
0.55_647.0291m/z	+	NA	NA	NA	NA	NA	NA	NA	NA	NA	NA	NA	NA
0.55_660.0668m/z	+	NULL	NULL	NULL	NULL	NULL	LMPK12010138	37.4	4.96	Cyanidin 3-(3'',6''-dimalonylglucoside)	NULL	NULL	NULL
0.55_660.0762m/z	+	NULL	NULL	NULL	NULL	NULL	LMPK12010138	38.1	6.33	Cyanidin 3-(3'',6''-dimalonylglucoside)	NULL	NULL	NULL
0.55_677.0572m/z	+	NA	NA	NA	NA	NA	NA	NA	NA	NA	NA	NA	NA
0.55_692.0701n	+	NA	NA	NA	NA	NA	NA	NA	NA	NA	NA	NA	NA
0.55_693.0526n	+	NA	NA	NA	NA	NA	NA	NA	NA	NA	NA	NA	NA
0.55_758.0755m/z	+	NA	NA	NA	NA	NA	NA	NA	NA	NA	NA	NA	NA
0.55_86.0603m/z	+	HMDB31654,HMDB41945,HMDB00112,HMDB03911,HMDB00650,HMDB00092,HMDB01906,HMDB38394,HMDB02299,HMDB00452,HMDB31329,HMDB02166,HMDB60427,HMDB02039	38.4	0	Aliphatic acyclic compounds,Aliphatic acyclic compounds,Aliphatic acyclic compounds,Aliphatic acyclic compounds,Aliphatic acyclic compounds,Aliphatic acyclic compounds,Aliphatic acyclic compounds,Aliphatic acyclic compounds,Aliphatic acyclic compounds,Aliphatic acyclic compounds,Aliphatic acyclic compounds,Aliphatic acyclic compounds,Aliphatic acyclic compounds,Aliphatic heteromonocyclic compounds	3-Aminobutanoic acid,N-Ethylglycine,Gamma-Aminobutyric acid,3-Aminoisobutanoic acid,D-Alpha-aminobutyric acid,Dimethylglycine,2-Aminoisobutyric acid,O-Acetylethanolamine,(R)-b-aminoisobutyric acid,L-Alpha-aminobutyric acid,Butyl nitrite,(S)-b-aminoisobutyric acid,Acetone cyanohydrin,2-Pyrrolidinone	LMFA01100043,LMFA01100034,LMFA01100050,LMFA01100039,LMFA01100053,LMFA01100054,LMFA01100049	38.4	0	2R-amino-butanoic acid,2S-amino-butanoic acid,(S)-b-amino-isobutyric acid,4-amino-butanoic acid,2-amino-isobutyric acid,3-amino-isobutanoic acid,(R)-b-amino-isobutyric acid	NULL	NULL	NULL
0.55_88.0397m/z	+	HMDB00187,HMDB03406	38.4	0	Aliphatic acyclic compounds,Aliphatic acyclic compounds	L-Serine,D-Serine	LMFA01100045	38.4	0	2-Amino-3-hydroxypropanoic acid	NULL	NULL	NULL
0.55_996.1086n	+	NA	NA	NA	NA	NA	NA	NA	NA	NA	NA	NA	NA
0.56_1013.0906m/z	+	NA	NA	NA	NA	NA	NA	NA	NA	NA	NA	NA	NA
0.56_1043.0323m/z	+	NA	NA	NA	NA	NA	NA	NA	NA	NA	NA	NA	NA
0.56_1050.0366m/z	+	NA	NA	NA	NA	NA	NA	NA	NA	NA	NA	NA	NA
0.56_1051.0314m/z	+	NA	NA	NA	NA	NA	NA	NA	NA	NA	NA	NA	NA
0.56_129.0436n	+	HMDB01369	39.9	11.9	Aliphatic heteromonocyclic compounds	Pyrroline hydroxycarboxylic acid	NULL	NULL	NULL	NULL	NULL	NULL	NULL
0.56_143.0828m/z	+	HMDB03459,HMDB28680,HMDB31411	26.2	2.98	Aliphatic acyclic compounds,Aliphatic acyclic compounds,Aliphatic acyclic compounds	D-Alanyl-D-alanine,Alanyl-Alanine,4-Acetamido-2-aminobutanoic acid	NULL	NULL	NULL	NULL	NULL	NULL	NULL
0.56_150.0777m/z	+	NA	NA	NA	NA	NA	NA	NA	NA	NA	NA	NA	NA
0.56_166.0264m/z	+	HMDB59657,HMDB12130,HMDB01084	39.7	5.57	Aliphatic heteromonocyclic compounds,Aliphatic heteromonocyclic compounds,Aliphatic heteromonocyclic compounds	(S)-2,3,4,5-tetrahydropyridine-2-carboxylate, (S)-2,3,4,5-Tetrahydropiperidine-2-carboxylate ,D-1-Piperideine-2-carboxylic acid	NULL	NULL	NULL	NULL	NULL	NULL	NULL
0.56_168.0518n	+	NA	NA	NA	NA	NA	NA	NA	NA	NA	NA	NA	NA
0.56_186.1062m/z	+	NA	NA	NA	NA	NA	NA	NA	NA	NA	NA	NA	NA
0.56_187.0726m/z	+	HMDB28746,HMDB28683	40.8	14.1	Aliphatic acyclic compounds,Aliphatic acyclic compounds	Aspartyl-Alanine,Alanyl-Aspartate	LMFA01030456	39.2	4.3	2,4-decadiynoic acid	NULL	NULL	NULL
0.56_188.0811n	+	HMDB11173,HMDB06029,HMDB28842	41.1	13.9	Aliphatic heteromonocyclic compounds,Aliphatic acyclic compounds,Aliphatic heteromonocyclic compounds	L-glycyl-L-hydroxyproline,N-Acetylglutamine,Glycyl-Hydroxyproline	NULL	NULL	NULL	NULL	NULL	NULL	NULL
0.56_188.0940n	+	NA	NA	NA	NA	NA	NA	NA	NA	NA	NA	NA	NA
0.56_193.1188m/z	+	HMDB10726,HMDB31002,HMDB36211,HMDB40194,HMDB40208	35.6	3.88	Aliphatic acyclic compounds,Aliphatic acyclic compounds,Aliphatic acyclic compounds,Aliphatic acyclic compounds,Aliphatic acyclic compounds	trans-Dec-2-enoic acid,3-Decenoic acid,Hexyl crotonate,Methyl 2-nonenoate,2-Propenyl heptanoate	LMFA07040025,LMFA12000246	35.6	3.89	(R)-gamma-Decalactone, 2,3-Decanedione	NULL	NULL	NULL
0.56_196.0625m/z	+	NA	NA	NA	NA	NA	NA	NA	NA	NA	NA	NA	NA
0.56_198.0861m/z	+	HMDB03148	39.6	7.59	Aliphatic acyclic compounds	Argininic acid	NULL	NULL	NULL	NULL	NULL	NULL	NULL
0.56_211.0708m/z	+	NA	NA	NA	NA	NA	NA	NA	NA	NA	NA	NA	NA
0.56_217.0814m/z	+	HMDB11169,HMDB28763	44.5	31.1	Aliphatic acyclic compounds,Aliphatic acyclic compounds	L-beta-aspartyl-L-threonine,Aspartyl-Threonine	NULL	NULL	NULL	NULL	NULL	NULL	NULL
0.56_221.0189m/z	+	NA	NA	NA	NA	NA	NA	NA	NA	NA	NA	NA	NA
0.56_230.0972m/z	+	NA	NA	NA	NA	NA	NA	NA	NA	NA	NA	NA	NA
0.56_231.1028m/z	+	NULL	NULL	NULL	NULL	NULL	LMPK13090033,LMPK13090035	36.7	0	Demethylbatatasin IV,Dihydroresveratrol	NULL	NULL	NULL
0.56_239.0648m/z	+	NA	NA	NA	NA	NA	NA	NA	NA	NA	NA	NA	NA
0.56_248.1511m/z	+	HMDB13127	39.3	8.85	Aliphatic acyclic compounds	Hydroxybutyrylcarnitine	NULL	NULL	NULL	NULL	NULL	NULL	NULL
0.56_257.1482m/z	+	NA	NA	NA	NA	NA	NA	NA	NA	NA	NA	NA	NA
0.56_258.1109m/z	+	HMDB11738	45.5	46.2	Aliphatic acyclic compounds	Gamma-Glutamyl Glutamine	NULL	NULL	NULL	NULL	NULL	NULL	NULL
0.56_264.9890m/z	+	HMDB60266,HMDB59620	36.2	0	Aliphatic acyclic compounds,Aliphatic acyclic compounds	2,3-Diketo-5-methylthio-1-phosphopentane, 5-(methylthio)-2,3-Dioxopentyl phosphate	NULL	NULL	NULL	NULL	NULL	NULL	NULL
0.56_264.9927m/z	+	HMDB60266,HMDB59620	22.3	0	Aliphatic acyclic compounds,Aliphatic acyclic compounds	2,3-Diketo-5-methylthio-1-phosphopentane, 5-(methylthio)-2,3-Dioxopentyl phosphate	NULL	NULL	NULL	NULL	NULL	NULL	NULL
0.56_270.0839n	+	NA	NA	NA	NA	NA	NA	NA	NA	NA	NA	NA	NA
0.56_271.0854m/z	+	NA	NA	NA	NA	NA	NA	NA	NA	NA	NA	NA	NA
0.56_276.1191m/z	+	HMDB11738	43.8	21.2	Aliphatic acyclic compounds	Gamma-Glutamyl Glutamine	NULL	NULL	NULL	NULL	NULL	NULL	NULL
0.56_280.0932m/z	+	HMDB00086	39.1	8.33	Aliphatic acyclic compounds	Glycerophosphocholine	LMFA08030004	37.6	5.47	N-(3-oxo-octanoyl)-homoserine lactone	NULL	NULL	NULL
0.56_280.0974m/z	+	NA	NA	NA	NA	NA	NA	NA	NA	NA	NA	NA	NA
0.56_287.0564m/z	+	NULL	NULL	NULL	NULL	NULL	LMPK12110003,LMPK12050149,LMPK12110134,LMPK12110131,LMPK12050251,LMPK12110137,LMPK12110006,LMPK12111601,LMPK12130020,LMPK12110941,LMPK12110051,LMPK12111566,LMPK12130041,LMPK12111622,LMPK12050062,LMPK12050327	37.9	9.39	Kaempferol, 7,8,2',4'-Tetrahydroxyisoflavone , 5,7,2',6'-Tetrahydroxyflavone , 5,7,2',5'-Tetrahydroxyflavone ,Orobol, 5,7,2',3'-Tetrahydroxyflavone ,Luteolin, 3,7,8,4'-Tetrahydroxyflavone ,Maritimetin,Norartocarpetin, 7,3',4',5'-Tetrahydroxyflavone ,Fisetin,Aureusidin,Datiscetin,Baptigenin,2'-Hydroxygenistein	NULL	NULL	NULL
0.56_300.1216m/z	+	NULL	NULL	NULL	NULL	NULL	LMGP01050043	38.9	2.41	PC(2:0/0:0)	NULL	NULL	NULL
0.56_311.1227m/z	+	NA	NA	NA	NA	NA	NA	NA	NA	NA	NA	NA	NA
0.56_314.0700n	+	HMDB01285	37.6	0	Aliphatic acyclic compounds	Geranyl-PP	LMPR0102120009,LMPR0102010001,LMPR0102010017,LMPR0102060018,LMPR0102010002,LMPR0102060019	37.6	0	()-Bornyl-diphosphate,Geranyl diphosphate,(R)-lavandulyl diphosphate,chrysanthemyl diphosphate,Neryl diphosphate, (R,R)-chrysanthemyl diphosphate	NULL	NULL	NULL
0.56_315.0819m/z	+	HMDB15109	44.3	30.3	Aliphatic acyclic compounds	Edetic Acid	LMPR0103540001	39.1	6.4	(-)-Picrotoxinin	NULL	NULL	NULL
0.56_315.2243m/z	+	NA	NA	NA	NA	NA	NA	NA	NA	NA	NA	NA	NA
0.56_324.0017m/z	+	HMDB06211	37.9	1.02	Aliphatic heteromonocyclic compounds	2-(Formamido)-N1-(5-phospho-D-ribosyl)acetamidine	LMPK12010445	37	0.983	Riccionidin A	NULL	NULL	NULL
0.56_329.0945m/z	+	NA	NA	NA	NA	NA	NA	NA	NA	NA	NA	NA	NA
0.56_329.1087m/z	+	NA	NA	NA	NA	NA	NA	NA	NA	NA	NA	NA	NA
0.56_329.1186m/z	+	HMDB32223	36.5	0.588	Aliphatic acyclic compounds	Diisopentyl thiomalate	LMPK12110059	35.9	3.59	Ovalifolin	NULL	NULL	NULL
0.56_335.0401m/z	+	NULL	NULL	NULL	NULL	NULL	LMPR0103670001	30.6	10	(-)-Obtusadiene	NULL	NULL	NULL
0.56_335.0956m/z	+	HMDB38864,HMDB38863,HMDB29897,HMDB11677,HMDB38854	39.3	4.35	Aliphatic heteromonocyclic compounds,Aliphatic heteromonocyclic compounds,Aliphatic heteromonocyclic compounds,Aliphatic heteromonocyclic compounds,Aliphatic heteromonocyclic compounds	4-O-beta-D-Galactopyranosyl-D-xylose,2-O-b-D-Galactopyranosyl-D-xylose,Serotinose, Galactose-beta-1,4-xylose ,3-O-beta-D-Galactopyranosyl-L-arabinose	LMFA01090061	31.7	10.2	5,6-dichloro-tetradecanoic acid	NULL	NULL	NULL
0.56_339.0388m/z	+	NA	NA	NA	NA	NA	NA	NA	NA	NA	NA	NA	NA
0.56_339.0446m/z	+	NULL	NULL	NULL	NULL	NULL	LMPK12112865,LMPK12111231,LMPK12111245	37.4	1.8	3,5,6,4'-Tetrahydroxy-7-methoxyflavone,Pedalitin,Carajuflavone	NULL	NULL	NULL
0.56_365.1024m/z	+	HMDB02923,HMDB38489,HMDB29898,HMDB39727,HMDB06792,HMDB00048	37.1	2.7	Aliphatic heteromonocyclic compounds,Aliphatic heteromonocyclic compounds,Aliphatic heteromonocyclic compounds,Aliphatic heteromonocyclic compounds,Aliphatic heteromonocyclic compounds,Aliphatic heteromonocyclic compounds	Isomaltose,Allolactose,Inulobiose,Trehalulose,Epimelibiose,Melibiose	LMPK12060036	37.5	3.74	Neobanone	NULL	NULL	NULL
0.56_365.1070m/z	+	HMDB29898,HMDB39727	37.8	4.24	Aliphatic heteromonocyclic compounds,Aliphatic heteromonocyclic compounds	Inulobiose,Trehalulose	NULL	NULL	NULL	NULL	NULL	NULL	NULL
0.56_367.1404m/z	+	NA	NA	NA	NA	NA	NA	NA	NA	NA	NA	NA	NA
0.56_374.0032n	+	NA	NA	NA	NA	NA	NA	NA	NA	NA	NA	NA	NA
0.56_376.1349n	+	NA	NA	NA	NA	NA	NA	NA	NA	NA	NA	NA	NA
0.56_384.7744m/z	+	NA	NA	NA	NA	NA	NA	NA	NA	NA	NA	NA	NA
0.56_389.1618n	+	NA	NA	NA	NA	NA	NA	NA	NA	NA	NA	NA	NA
0.56_389.9753m/z	+	NA	NA	NA	NA	NA	NA	NA	NA	NA	NA	NA	NA
0.56_400.1482n	+	NULL	NULL	NULL	NULL	NULL	LMPK12140005	39	18.1	7-Hydroxy-6,8-di-C-methylflavanone 7-O-arabinoside	NULL	NULL	NULL
0.56_412.1558n	+	NULL	NULL	NULL	NULL	NULL	LMPK12112855	39.5	17.7	Viscosol	NULL	NULL	NULL
0.56_412.1874m/z	+	NA	NA	NA	NA	NA	NA	NA	NA	NA	NA	NA	NA
0.56_416.2094m/z	+	NA	NA	NA	NA	NA	NA	NA	NA	NA	NA	NA	NA
0.56_420.1599n	+	NULL	NULL	NULL	NULL	NULL	LMPR0102070018	38.8	14.1	Lamioside	NULL	NULL	NULL
0.56_424.1762m/z	+	HMDB12607	37.9	7.45	Aliphatic acyclic compounds	18-Carboxy-dinor-LTE4	NULL	NULL	NULL	NULL	NULL	NULL	NULL
0.56_429.1662m/z	+	HMDB35922,HMDB35206	37.9	0.22	Aliphatic heteropolycyclic compounds,Aliphatic heteropolycyclic compounds	Nigakihemiacetal B,Bakkenolide B	LMPK12050194,LMPK12110411,LMPK12110410	40	12.7	3',5'-Diprenylgenistein,Kuwanone S,Honyucitrin	NULL	NULL	NULL
0.56_441.3350m/z	+	HMDB35730	36.7	3.69	Aliphatic homopolycyclic compounds	Camelledionol	LMST03020410,LMST03020412,LMST03020411	36.7	3.73	18-acetoxy-25-hydroxyvitamin D3 / 18-acetoxy-25-hydroxycholecalciferol, 1alpha,25-dihydroxy-11alpha-[(1S)-oxiranyl]vitamin D3 / 1alpha,25-dihydroxy-11alpha-[(1S)-oxiranyl]cholecalciferol , 1alpha,25-dihydroxy-11alpha-[(1R)-oxiranyl]vitamin D3 / 1alpha,25-dihydroxy-11alpha-[(1R)-oxiranyl]cholecalciferol	NULL	NULL	NULL
0.56_443.1900m/z	+	NA	NA	NA	NA	NA	NA	NA	NA	NA	NA	NA	NA
0.56_454.1838n	+	NA	NA	NA	NA	NA	NA	NA	NA	NA	NA	NA	NA
0.56_459.1603m/z	+	NULL	NULL	NULL	NULL	NULL	LMPK12070041	40.1	17.8	Nitiducol	NULL	NULL	NULL
0.56_468.2055n	+	NA	NA	NA	NA	NA	NA	NA	NA	NA	NA	NA	NA
0.56_486.3657m/z	+	NA	NA	NA	NA	NA	NA	NA	NA	NA	NA	NA	NA
0.56_496.2020m/z	+	HMDB36593	35.1	4.93	Aliphatic heteromonocyclic compounds	Validamycin B	NULL	NULL	NULL	NULL	NULL	NULL	NULL
0.56_500.1828n	+	HMDB05036,HMDB14726	39.6	18.5	Aliphatic homopolycyclic compounds,Aliphatic homopolycyclic compounds	Fluticasone,Fluticasone Propionate	LMPK12111532	37.1	4.15	Artonol C	NULL	NULL	NULL
0.56_501.2146n	+	HMDB06578	41.2	22.6	Aliphatic heteromonocyclic compounds	Chitotriose	NULL	NULL	NULL	NULL	NULL	NULL	NULL
0.56_513.1966n	+	NULL	NULL	NULL	NULL	NULL	LMPK13050003	35	2.29	13-Deoxydaunorubicin	NULL	NULL	NULL
0.56_514.2084n	+	NA	NA	NA	NA	NA	NA	NA	NA	NA	NA	NA	NA
0.56_526.2026n	+	NULL	NULL	NULL	NULL	NULL	LMPK12140162,LMPK12140161,LMPK12140159,LMPK12140160	39.3	13.6	Kurziflavolactone D,Kurziflavolactone C,Kurziflavolactone A,Kurziflavolactone B	NULL	NULL	NULL
0.56_539.2329m/z	+	NA	NA	NA	NA	NA	NA	NA	NA	NA	NA	NA	NA
0.56_543.2185m/z	+	HMDB29766	34.5	13.3	Aliphatic heteromonocyclic compounds	(3S,7E,9R)-4,7-Megastigmadiene-3,9-diol 9-[apiosyl-(1->6)-glucoside]	LMPK12110899	37.2	27.7	Brosimone H	NULL	NULL	NULL
0.56_569.2408m/z	+	HMDB34679	35.2	8.13	Aliphatic heteropolycyclic compounds	Cinncassiol D2 glucoside	NULL	NULL	NULL	NULL	NULL	NULL	NULL
0.56_587.2513m/z	+	NA	NA	NA	NA	NA	NA	NA	NA	NA	NA	NA	NA
0.56_611.2547m/z	+	NULL	NULL	NULL	NULL	NULL	LMGP06050002	36.1	2.8	PI(16:0/0:0)	NULL	NULL	NULL
0.56_613.2699m/z	+	NULL	NULL	NULL	NULL	NULL	LMST01010329	40.3	27.2	5beta-cholestan-3alpha,4alpha,11beta,12beta,21-pentol-3,21-disulphate	NULL	NULL	NULL
0.56_640.2729m/z	+	NA	NA	NA	NA	NA	NA	NA	NA	NA	NA	NA	NA
0.56_654.0416m/z	+	NA	NA	NA	NA	NA	NA	NA	NA	NA	NA	NA	NA
0.56_685.0560m/z	+	NA	NA	NA	NA	NA	NA	NA	NA	NA	NA	NA	NA
0.56_705.0233n	+	NA	NA	NA	NA	NA	NA	NA	NA	NA	NA	NA	NA
0.56_710.0346n	+	NA	NA	NA	NA	NA	NA	NA	NA	NA	NA	NA	NA
0.56_733.9720n	+	NA	NA	NA	NA	NA	NA	NA	NA	NA	NA	NA	NA
0.56_734.9780m/z	+	NA	NA	NA	NA	NA	NA	NA	NA	NA	NA	NA	NA
0.56_740.9765n	+	NA	NA	NA	NA	NA	NA	NA	NA	NA	NA	NA	NA
0.56_747.9995m/z	+	NA	NA	NA	NA	NA	NA	NA	NA	NA	NA	NA	NA
0.57_102.0318n	+	HMDB00060,HMDB03381,HMDB01259,HMDB31646,HMDB00005,HMDB01172,HMDB02217	39.6	0	Aliphatic acyclic compounds,Aliphatic acyclic compounds,Aliphatic acyclic compounds,Aliphatic acyclic compounds,Aliphatic acyclic compounds,Aliphatic acyclic compounds,Aliphatic acyclic compounds	Acetoacetic acid,4-Hydroxycrotonic acid,Succinic acid semialdehyde,Acetic anhydride,2-Ketobutyric acid,2-Methyl-3-oxopropanoic acid,(S)-Methylmalonic acid semialdehyde	LMFA01050398,LMFA01060190,LMFA01060003,LMFA06000118,LMFA01060193,LMFA01060002	39.6	0	4-hydroxy-crotonic acid,(S)-Methylmalonic acid semialdehyde,Acetoacetic acid,Succinic acid semialdehyde,2-methyl-3-oxo-propanoic acid,3-methyl pyruvic acid	NULL	NULL	NULL
0.57_114.0665m/z	+	HMDB00064,HMDB13222,HMDB00562	38.4	0	Aliphatic acyclic compounds,Aliphatic acyclic compounds,Aliphatic heteromonocyclic compounds	Creatine,Beta-Guanidinopropionic acid,Creatinine	NULL	NULL	NULL	NULL	NULL	NULL	NULL
0.57_119.0952n	+	NA	NA	NA	NA	NA	NA	NA	NA	NA	NA	NA	NA
0.57_129.0662m/z	+	HMDB00641,HMDB03423	43.8	24	Aliphatic acyclic compounds,Aliphatic acyclic compounds	L-Glutamine,D-Glutamine	LMFA01100038,LMFA01100037	43.7	23.6	2-amino-4-cyano-butanoic acid,4-amino-4-cyano-butanoic acid	NULL	NULL	NULL
0.57_132.0774m/z	+	HMDB00064,HMDB13222	38.3	0	Aliphatic acyclic compounds,Aliphatic acyclic compounds	Creatine,Beta-Guanidinopropionic acid	NULL	NULL	NULL	NULL	NULL	NULL	NULL
0.57_132.1032m/z	+	HMDB00172,HMDB00557,HMDB33923,HMDB01645	41.5	20	Aliphatic acyclic compounds,Aliphatic acyclic compounds,Aliphatic acyclic compounds,Aliphatic acyclic compounds	L-Isoleucine,L-Alloisoleucine,(±)-erythro-Isoleucine,L-Norleucine	LMFA01100047,LMFA01100042	41.5	20	2S-Amino-3S-methylpentanoic acid,2S-amino-hexanoic acid	NULL	NULL	NULL
0.57_136.0766m/z	+	NA	NA	NA	NA	NA	NA	NA	NA	NA	NA	NA	NA
0.57_138.0564m/z	+	NA	NA	NA	NA	NA	NA	NA	NA	NA	NA	NA	NA
0.57_145.0500m/z	+	HMDB00345,HMDB00368,HMDB00355,HMDB00321	40.6	13.4	Aliphatic acyclic compounds,Aliphatic acyclic compounds,Aliphatic acyclic compounds,Aliphatic acyclic compounds	3-Hydroxyadipic acid,2(R)-Hydroxyadipic acid,3-Hydroxymethylglutaric acid,2-Hydroxyadipic acid	LMFA01170091,LMFA01170049,LMFA01170088,LMFA01170050	40.6	13.4	3-hydroxymethyl-glutaric acid,2-Hydroxyadipic acid,3-hydroxy-adipic acid,2S-hydroxyadipic acid	NULL	NULL	NULL
0.57_146.1160m/z	+	NA	NA	NA	NA	NA	NA	NA	NA	NA	NA	NA	NA
0.57_161.1061n	+	HMDB00062	45.1	33.4	Aliphatic acyclic compounds	L-Carnitine	NULL	NULL	NULL	NULL	NULL	NULL	NULL
0.57_167.0547m/z	+	HMDB00867,HMDB60255,HMDB00539,HMDB59750,HMDB60256	38.9	5.24	Aliphatic acyclic compounds,Aliphatic acyclic compounds,Aliphatic acyclic compounds,Aliphatic acyclic compounds,Aliphatic acyclic compounds	Ribonic acid,L-Lyxonate,Arabinonic acid, 2,3,4,5-Tetrahydroxypentanoic acid ,L-Xylonate	NULL	NULL	NULL	NULL	NULL	NULL	NULL
0.57_169.0599m/z	+	NA	NA	NA	NA	NA	NA	NA	NA	NA	NA	NA	NA
0.57_175.1095m/z	+	HMDB37008,HMDB34916,HMDB36079,HMDB35125,HMDB36598,HMDB36083,HMDB59838,HMDB36085,HMDB38557,HMDB37024,HMDB36080,HMDB41011,HMDB32120,HMDB36082,HMDB35054,HMDB35077,HMDB59885,HMDB59875,HMDB37009,HMDB35100,HMDB36044,HMDB35120,HMDB35078,HMDB38290,HMDB35092,HMDB36087,HMDB35744,HMDB35280,HMDB37172,HMDB35738,HMDB36129,HMDB35277,HMDB03450,HMDB35737,HMDB30893,HMDB35622,HMDB35706,HMDB34715,HMDB35600,HMDB35656…	34.7	0	Aliphatic heteropolycyclic compounds,Aliphatic homopolycyclic compounds,Aliphatic homomonocyclic compounds,Aliphatic homopolycyclic compounds,Aliphatic acyclic compounds,Aliphatic homomonocyclic compounds,Aliphatic homopolycyclic compounds,Aliphatic heteropolycyclic compounds,Aliphatic heteromonocyclic compounds,Aliphatic homomonocyclic compounds,Aliphatic homomonocyclic compounds,Aliphatic homom…	6,8-Epoxy-p-menth-2-ene,cis-2-Thujen-4-ol,Dihydrocarvone,Darwinol, (E,E)-2,4-Decadienal ,Carveol,Camphor, Dehydro-1,8-cineole , xi-3,6-Dihydro-4-methyl-2-(2-methyl-1-propenyl)-2H-pyran , 4-Acetyl-1,4-dimethyl-1-cyclohexene , (1S,4S)-Dihydrocarvone ,beta-Cyclocitral, 2,6-Dimethyl-1,7-octadien-3-one ,(-)-cis-Carveol, (1S,4R)-p-Mentha-2,8-dien-1-ol , (1R,4R)-p-Mentha-2,8-dien-1-ol ,p-Menth-1-en-9-al…	LMPR0102090030,LMPR0102090036,LMPR0102090037,LMPR0102010003,LMPR0102090033,LMFA05000123,LMPR0102090048,LMPR0102100001,LMFA12000151,LMPR0102010006,LMFA06000146,LMPR0102090039,LMPR0102090043,LMFA06000143,LMPR0102090015,LMPR0102020001,LMPR0102090005,LMPR0102090006,LMPR0102010025,LMPR0102010026,LMPR0102090008,LMPR0102010027,LMPR0102120039,LMPR0102120040,LMPR0102120007,LMPR0102120022,LMPR0102120019,LM…	34.7	0	(4R,6R)-cis-Carveol, (1S,4R)-Iso-dihydrocarvone , (1R,4S)-Iso-dihydrocarvone ,Geranial, (1R,4R)-Dihydrocarvone , 2-Methyl-6-methylene-2E,7-octadien-1-ol , (4R)-limonene 1alpha,2alpha-epoxide , 4-acetyl-1 ,4-dimethyl-1-cyclohexene , 3E,7Z-Decadien-2-one ,Neral, 2E,4Z-Decadienal , (1S,4S)-Dihydrocarvone ,()-cis-Isopulegone, 2E,9-Decadienal , Limonene-1,2-epoxide , 2-Methyl-5-isopropylhexa-2Z,5-dien…	NULL	NULL	NULL
0.57_175.1216n	+	NA	NA	NA	NA	NA	NA	NA	NA	NA	NA	NA	NA
0.57_182.0802m/z	+	HMDB38625	45.7	62.3	Aliphatic heteromonocyclic compounds	Medicanine	NULL	NULL	NULL	NULL	NULL	NULL	NULL
0.57_203.1160n	+	HMDB00201	42.1	13.3	Aliphatic acyclic compounds	L-Acetylcarnitine	NULL	NULL	NULL	NULL	NULL	NULL	NULL
0.57_218.1394m/z	+	HMDB00824	40	5.24	Aliphatic acyclic compounds	Propionylcarnitine	LMFA07070005	40	5.24	O-propanoyl-carnitine	NULL	NULL	NULL
0.57_229.1554m/z	+	HMDB28915,HMDB11175,HMDB28937,HMDB11174	38.1	3.35	Aliphatic heteromonocyclic compounds,Aliphatic heteromonocyclic compounds,Aliphatic heteromonocyclic compounds,Aliphatic heteromonocyclic compounds	Isoleucyl-Proline,L-leucyl-L-proline,Leucyl-Proline,L-isoleucyl-L-proline	LMFA06000182,LMPR0103860002	36.8	0	9Z,11E,13-Tetradecatrienal,()-Mayurone	NULL	NULL	NULL
0.57_236.9968m/z	+	HMDB13859	33.3	0	Aliphatic heteromonocyclic compounds	2-Dechloroethylifosfamide	NULL	NULL	NULL	NULL	NULL	NULL	NULL
0.57_241.1546m/z	+	HMDB38187,HMDB37068,HMDB13687,HMDB36733,HMDB36797,HMDB40686,HMDB35657,HMDB36201,HMDB35081,HMDB35082	38.8	11	Aliphatic homomonocyclic compounds,Aliphatic homomonocyclic compounds,Aliphatic homopolycyclic compounds,Aliphatic homopolycyclic compounds,Aliphatic homopolycyclic compounds,Aliphatic homomonocyclic compounds,Aliphatic homopolycyclic compounds,Aliphatic homomonocyclic compounds,Aliphatic homopolycyclic compounds,Aliphatic homopolycyclic compounds	beta-Atlantone,Curlone,Nookatone,Vulgarone A,Mustakone,Isohumbertiol,Solavetivone, (E)-10,11-Dihydro-alpha-atlantone , (5alpha,10alpha)-3,7(11)-Eudesmadien-2-one , (5beta,7beta,10beta)-3,11-Eudesmadien-2-one	LMPR0103650001,LMPR0103330006,LMPR0103660002,LMPR0103690004,LMPR0103740001,LMPR0103880002,LMPR0103760001	38.8	11	(-)-Solavetivone,()-8-hydroxycalamenene, ()-3,7(11)-Acoradiene ,()-4-Isocedren-15-al,Pentalen-13-al,3-Gymnomitren-15-al,()-Arnicenone	NULL	NULL	NULL
0.57_283.1659m/z	+	HMDB10731,HMDB32417,HMDB02261	37.6	0	Aliphatic acyclic compounds,Aliphatic homomonocyclic compounds,Aliphatic acyclic compounds	(R)-3-Hydroxy-tetradecanoic acid, 3-(L-Menthoxy)-2-methylpropane-1,2-diol ,2-Hydroxymyristic acid	LMFA01050001,LMFA01050322,LMFA01050177,LMFA01050325,LMFA01050175,LMFA01050174,LMFA01050173,LMFA01050323,LMFA01050176,LMFA01050044,LMFA01050324	37.6	0	alpha-hydroxy myristic acid,3R-hydroxy-tetradecanoic acid,6-hydroxy-tetradecanoic acid,11S-hydroxy-tetradecanoic acid,3-hydroxy-tetradecanoic acid,11-hydroxy-tetradecanoic acid,10-hydroxy-tetradecanoic acid,3S-hydroxy-tetradecanoic acid,5-hydroxy-tetradecanoic acid,omega-hydroxy myristic acid,6R-hydroxy-tetradecanoic acid	NULL	NULL	NULL
0.57_296.0678m/z	+	HMDB00086	37.7	1.9	Aliphatic acyclic compounds	Glycerophosphocholine	NULL	NULL	NULL	NULL	NULL	NULL	NULL
0.57_298.1060n	+	NA	NA	NA	NA	NA	NA	NA	NA	NA	NA	NA	NA
0.57_311.1140m/z	+	NA	NA	NA	NA	NA	NA	NA	NA	NA	NA	NA	NA
0.57_311.1169m/z	+	NA	NA	NA	NA	NA	NA	NA	NA	NA	NA	NA	NA
0.57_348.1614n	+	NA	NA	NA	NA	NA	NA	NA	NA	NA	NA	NA	NA
0.57_359.0437m/z	+	NA	NA	NA	NA	NA	NA	NA	NA	NA	NA	NA	NA
0.57_361.0220m/z	+	NULL	NULL	NULL	NULL	NULL	LMFA01090111	28.3	4.76	16-bromo-7E,15E-hexadecadien-5,13-diynoic acid	NULL	NULL	NULL
0.57_367.9927m/z	+	NA	NA	NA	NA	NA	NA	NA	NA	NA	NA	NA	NA
0.57_376.9961m/z	+	NA	NA	NA	NA	NA	NA	NA	NA	NA	NA	NA	NA
0.57_381.0259m/z	+	NULL	NULL	NULL	NULL	NULL	LMPK12110800,LMPK12110825	35.8	0.459	Luteolin 3'-methyl ether 7-sulfate,Luteolin 4'-methyl ether 7-sulfate	NULL	NULL	NULL
0.57_383.1519m/z	+	NULL	NULL	NULL	NULL	NULL	LMST05020007	37.4	3.69	2-Methoxyestradiol-17beta 3-sulfate	NULL	NULL	NULL
0.57_390.9815m/z	+	NA	NA	NA	NA	NA	NA	NA	NA	NA	NA	NA	NA
0.57_422.1851m/z	+	NA	NA	NA	NA	NA	NA	NA	NA	NA	NA	NA	NA
0.57_437.2413m/z	+	HMDB29925,HMDB33370	34.7	0	Aliphatic heteromonocyclic compounds,Aliphatic heteromonocyclic compounds	Methyl cellulose,Ethyl cellulose	LMST03020033,LMST02030216,LMST03020034	33.4	0	25,26-epoxy-1alpha-hydroxy-23,23,24,24-tetradehydro-19-norvitamin D3 / 25,26-epoxy-1alpha-hydroxy-23,23,24,24-tetradehydro-19-norcholecalciferol,Ximaosteroid C, (22E,24E)-1alpha,26-dihydroxy-22,23,24,25-tetradehydro-27-norvitamin D3 / (22E,24E)-1alpha,26-dihydroxy-22,23,24,25-tetradehydro-27-norcholecalciferol	NULL	NULL	NULL
0.57_446.6716m/z	+	NA	NA	NA	NA	NA	NA	NA	NA	NA	NA	NA	NA
0.57_451.2143m/z	+	NULL	NULL	NULL	NULL	NULL	LMPK12050267	38.9	15	1'',2''-Dihydro-8-hydroxyisopentanyl-3'-methoxy-4'-O-methylalpinumisoflavone	NULL	NULL	NULL
0.57_481.2623m/z	+	HMDB32839	34.7	0.262	Aliphatic heteromonocyclic compounds	Citronellyl beta-sophoroside	LMFA13030006	35.3	3.35	3-O-(alpha-L-rhamnopyranosyl-(1-2)-alpha-L-rhamnopyranosyl)-3-hydroxydecanoic acid	NULL	NULL	NULL
0.57_495.2426m/z	+	HMDB02642,HMDB02522,HMDB02586	40.1	21.4	Aliphatic homopolycyclic compounds,Aliphatic homopolycyclic compounds,Aliphatic homopolycyclic compounds	Ursodeoxycholic acid 3-sulfate,Chenodeoxycholic acid sulfate,Chenodeoxycholic acid 3-sulfate	LMST05020026,LMST05020024,LMST05020033	40.1	21.4	Chenodeoxycholic acid sulfate,Chenodeoxycholic acid 3-sulfate,Ursodeoxycholic acid 3-sulfate	NULL	NULL	NULL
0.57_512.9072m/z	+	NA	NA	NA	NA	NA	NA	NA	NA	NA	NA	NA	NA
0.57_539.2651m/z	+	HMDB36434	39.6	26	Aliphatic homopolycyclic compounds	Lucidenic acid E2	LMST01040152	37.9	17.6	ajugalactone	NULL	NULL	NULL
0.57_569.3136m/z	+	HMDB01278,HMDB12188	37.7	0	Aliphatic homomonocyclic compounds,Aliphatic acyclic compounds	Presqualene diphosphate,All-trans-hexaprenyl diphosphate	LMPR0106010003,LMPR03030005	37.7	0	Presqualene diphosphate,all-trans-hexaprenyl diphosphate	NULL	NULL	NULL
0.57_585.3761m/z	+	HMDB35999	35.4	0.0901	Aliphatic homopolycyclic compounds	Ganoderic acid Mg	LMST05010043	36.7	0.0881	Cholesterol glucuronide	NULL	NULL	NULL
0.57_597.2597m/z	+	NULL	NULL	NULL	NULL	NULL	LMPK12111996	37.2	6.36	Denticulaflavonol	NULL	NULL	NULL
0.57_613.3446m/z	+	NA	NA	NA	NA	NA	NA	NA	NA	NA	NA	NA	NA
0.57_679.7634m/z	+	NA	NA	NA	NA	NA	NA	NA	NA	NA	NA	NA	NA
0.57_701.3956m/z	+	NA	NA	NA	NA	NA	NA	NA	NA	NA	NA	NA	NA
0.57_780.4465m/z	+	NA	NA	NA	NA	NA	NA	NA	NA	NA	NA	NA	NA
0.57_784.4455m/z	+	NA	NA	NA	NA	NA	NA	NA	NA	NA	NA	NA	NA
0.57_786.4391m/z	+	HMDB15342	35.1	0	Aliphatic heteromonocyclic compounds	Clarithromycin	LMPK04000014	35.1	0	Clarithromycin	NULL	NULL	NULL
0.58_1009.7095n	+	NULL	NULL	NULL	NULL	NULL	LMSP05010038	34.8	0	FMC-6(d18:1/22:0(2-OH))	NULL	NULL	NULL
0.58_1018.6308m/z	+	NA	NA	NA	NA	NA	NA	NA	NA	NA	NA	NA	NA
0.58_1039.6310n	+	NA	NA	NA	NA	NA	NA	NA	NA	NA	NA	NA	NA
0.58_104.1077m/z	+	HMDB31259	38.2	0	Aliphatic acyclic compounds	Neurine	NULL	NULL	NULL	NULL	NULL	NULL	NULL
0.58_1041.7643n	+	NA	NA	NA	NA	NA	NA	NA	NA	NA	NA	NA	NA
0.58_1054.6088m/z	+	NA	NA	NA	NA	NA	NA	NA	NA	NA	NA	NA	NA
0.58_1057.7184n	+	NA	NA	NA	NA	NA	NA	NA	NA	NA	NA	NA	NA
0.58_1067.6492n	+	NA	NA	NA	NA	NA	NA	NA	NA	NA	NA	NA	NA
0.58_1106.6922m/z	+	NA	NA	NA	NA	NA	NA	NA	NA	NA	NA	NA	NA
0.58_1119.7698n	+	NA	NA	NA	NA	NA	NA	NA	NA	NA	NA	NA	NA
0.58_1145.5997n	+	NA	NA	NA	NA	NA	NA	NA	NA	NA	NA	NA	NA
0.58_1147.7354n	+	NA	NA	NA	NA	NA	NA	NA	NA	NA	NA	NA	NA
0.58_1152.7204m/z	+	NA	NA	NA	NA	NA	NA	NA	NA	NA	NA	NA	NA
0.58_1175.7141n	+	NA	NA	NA	NA	NA	NA	NA	NA	NA	NA	NA	NA
0.58_1182.7118m/z	+	NA	NA	NA	NA	NA	NA	NA	NA	NA	NA	NA	NA
0.58_1185.6527n	+	NA	NA	NA	NA	NA	NA	NA	NA	NA	NA	NA	NA
0.58_1199.6290n	+	NA	NA	NA	NA	NA	NA	NA	NA	NA	NA	NA	NA
0.58_1202.7106m/z	+	NA	NA	NA	NA	NA	NA	NA	NA	NA	NA	NA	NA
0.58_1214.6984m/z	+	NA	NA	NA	NA	NA	NA	NA	NA	NA	NA	NA	NA
0.58_1222.7063m/z	+	NA	NA	NA	NA	NA	NA	NA	NA	NA	NA	NA	NA
0.58_1227.6228n	+	NA	NA	NA	NA	NA	NA	NA	NA	NA	NA	NA	NA
0.58_1245.6738m/z	+	NA	NA	NA	NA	NA	NA	NA	NA	NA	NA	NA	NA
0.58_1251.6940m/z	+	NA	NA	NA	NA	NA	NA	NA	NA	NA	NA	NA	NA
0.58_1252.7065m/z	+	NA	NA	NA	NA	NA	NA	NA	NA	NA	NA	NA	NA
0.58_1267.6745n	+	NA	NA	NA	NA	NA	NA	NA	NA	NA	NA	NA	NA
0.58_1328.6725m/z	+	NA	NA	NA	NA	NA	NA	NA	NA	NA	NA	NA	NA
0.58_134.0195m/z	+	NA	NA	NA	NA	NA	NA	NA	NA	NA	NA	NA	NA
0.58_136.0490m/z	+	HMDB00562	37.7	0	Aliphatic heteromonocyclic compounds	Creatinine	NULL	NULL	NULL	NULL	NULL	NULL	NULL
0.58_140.0691m/z	+	HMDB00883,HMDB01382,HMDB13716,HMDB15550,HMDB02141,HMDB00043,HMDB03355	38.1	0	Aliphatic acyclic compounds,Aliphatic acyclic compounds,Aliphatic acyclic compounds,Aliphatic acyclic compounds,Aliphatic acyclic compounds,Aliphatic acyclic compounds,Aliphatic acyclic compounds	L-Valine,Vaporole,Norvaline,Amyl Nitrite,N-Methyl-a-aminoisobutyric acid,Betaine,5-Aminopentanoic acid	LMFA01100021,LMFA01100022,LMFA01100046,LMFA01100023,LMFA01100041,LMFA01100040	38.1	0	4R-aminopentanoic acid,4S-aminopentanoic acid,2-Amino-3-methylbutanoic acid,4-amino-pentanoic acid,2S-amino-pentanoic acid,5-amino-pentanoic acid	NULL	NULL	NULL
0.58_150.0148m/z	+	NA	NA	NA	NA	NA	NA	NA	NA	NA	NA	NA	NA
0.58_156.0431m/z	+	HMDB60173	38.1	0	Aliphatic acyclic compounds	N-Methylethanolaminium phosphate	LMFA01100021,LMFA01100022,LMFA01100046,LMFA01100023,LMFA01100041,LMFA01100040	38	0	4R-aminopentanoic acid,4S-aminopentanoic acid,2-Amino-3-methylbutanoic acid,4-amino-pentanoic acid,2S-amino-pentanoic acid,5-amino-pentanoic acid	NULL	NULL	NULL
0.58_158.0390m/z	+	NA	NA	NA	NA	NA	NA	NA	NA	NA	NA	NA	NA
0.58_161.0194m/z	+	NA	NA	NA	NA	NA	NA	NA	NA	NA	NA	NA	NA
0.58_162.0503m/z	+	NA	NA	NA	NA	NA	NA	NA	NA	NA	NA	NA	NA
0.58_164.0298m/z	+	NA	NA	NA	NA	NA	NA	NA	NA	NA	NA	NA	NA
0.58_166.0836m/z	+	HMDB04827,HMDB30410,HMDB38949	39.1	0	Aliphatic heteromonocyclic compounds,Aliphatic acyclic compounds,Aliphatic heteropolycyclic compounds	Proline betaine,L-2-Amino-3-methylenehexanoic acid, 3beta,6beta-Dihydroxynortropane	NULL	NULL	NULL	NULL	NULL	NULL	NULL
0.58_191.0414m/z	+	NA	NA	NA	NA	NA	NA	NA	NA	NA	NA	NA	NA
0.58_203.0533m/z	+	HMDB59775	37.8	4.08	Aliphatic acyclic compounds	3-Hydroxy-3-carboxymethyl-adipic acid	NULL	NULL	NULL	NULL	NULL	NULL	NULL
0.58_204.0972n	+	NA	NA	NA	NA	NA	NA	NA	NA	NA	NA	NA	NA
0.58_212.9973m/z	+	NA	NA	NA	NA	NA	NA	NA	NA	NA	NA	NA	NA
0.58_216.9238m/z	+	NA	NA	NA	NA	NA	NA	NA	NA	NA	NA	NA	NA
0.58_220.0684m/z	+	NA	NA	NA	NA	NA	NA	NA	NA	NA	NA	NA	NA
0.58_220.0700m/z	+	NA	NA	NA	NA	NA	NA	NA	NA	NA	NA	NA	NA
0.58_222.8687m/z	+	NA	NA	NA	NA	NA	NA	NA	NA	NA	NA	NA	NA
0.58_232.9873m/z	+	HMDB33043	34.9	2.2	Aliphatic acyclic compounds	Methyl 1-(1-propenylthio)propyl disulfide	NULL	NULL	NULL	NULL	NULL	NULL	NULL
0.58_235.9921n	+	NA	NA	NA	NA	NA	NA	NA	NA	NA	NA	NA	NA
0.58_251.1403m/z	+	HMDB40451,HMDB37226,HMDB38078,HMDB31017,HMDB31028,HMDB34286,HMDB39805,HMDB37187,HMDB32792,HMDB37626	38.4	0	Aliphatic heteromonocyclic compounds,Aliphatic acyclic compounds,Aliphatic acyclic compounds,Aliphatic acyclic compounds,Aliphatic acyclic compounds,Aliphatic acyclic compounds,Aliphatic homomonocyclic compounds,Aliphatic acyclic compounds,Aliphatic acyclic compounds,Aliphatic acyclic compounds	Oxacyclotetradecan-2-one,Citronellyl propionate, 1,1-Diethoxy-2,6-nonadiene ,10-Undecenyl acetate,Methyl (E)-2-dodecenoate,Ethyl 10-undecenoate, 4-(3-Hydroxybutyl)-3,3,5-trimethylcyclohexanone ,Rhodinyl propionate,(±)-(E)-3-Methyl-4-decen-1-yl acetate,1-Ethylhexyl tiglate	LMFA12000253,LMFA07010217,LMFA07010610,LMFA07010216,LMFA07010215,LMFA12000256,LMPK09000035,LMPK09000033,LMFA07010219,LMFA01030892,LMFA07010535,LMFA07010218,LMFA01030595,LMPK09000034,LMFA07010214,LMFA07010213,LMFA01030044,LMFA01020143,LMFA01020107,LMFA01030045,LMFA01030046	38.4	0	5-Ethylundecane-2,4-dione,8Z-Undecenyl acetate,3-Methylene-7-methyl-7-octenyl propionate,7Z-Undecenyl acetate,5Z-Undecenyl acetate, 7-Ethylundecane-4,6-dione , 8-Methyl-2-propyl-1,7-dioxaspiro[5.5]undecane , 2,7-Dipropyl-1,6-dioxaspiro[4.4]nonane ,2-Undecenyl acetate,13:1(8),(Z)-7-Dodecenyl formate,9Z-Undecenyl acetate,7-tridecenoic acid, 7-Butyl-2-methyl-1,6-dioxaspiro[4.5]decane ,9E-Undecenyl a…	NULL	NULL	NULL
0.58_267.1108m/z	+	HMDB28915,HMDB11175,HMDB28937,HMDB11174	36.3	0	Aliphatic heteromonocyclic compounds,Aliphatic heteromonocyclic compounds,Aliphatic heteromonocyclic compounds,Aliphatic heteromonocyclic compounds	Isoleucyl-Proline,L-leucyl-L-proline,Leucyl-Proline,L-isoleucyl-L-proline	NULL	NULL	NULL	NULL	NULL	NULL	NULL
0.58_272.9521m/z	+	NA	NA	NA	NA	NA	NA	NA	NA	NA	NA	NA	NA
0.58_280.9927m/z	+	NA	NA	NA	NA	NA	NA	NA	NA	NA	NA	NA	NA
0.58_288.9226m/z	+	NA	NA	NA	NA	NA	NA	NA	NA	NA	NA	NA	NA
0.58_316.9899m/z	+	NA	NA	NA	NA	NA	NA	NA	NA	NA	NA	NA	NA
0.58_327.0128m/z	+	NA	NA	NA	NA	NA	NA	NA	NA	NA	NA	NA	NA
0.58_327.0198m/z	+	NA	NA	NA	NA	NA	NA	NA	NA	NA	NA	NA	NA
0.58_338.0668m/z	+	HMDB01132	36.9	0	Aliphatic heteromonocyclic compounds	Nicotinic acid mononucleotide	NULL	NULL	NULL	NULL	NULL	NULL	NULL
0.58_339.9395n	+	NA	NA	NA	NA	NA	NA	NA	NA	NA	NA	NA	NA
0.58_360.0476m/z	+	HMDB01132	38.3	2.69	Aliphatic heteromonocyclic compounds	Nicotinic acid mononucleotide	NULL	NULL	NULL	NULL	NULL	NULL	NULL
0.58_380.0197n	+	NULL	NULL	NULL	NULL	NULL	LMPK12110826	40.6	18.2	Luteolin 4'-methyl ether 3'-sulfate	NULL	NULL	NULL
0.58_393.2153m/z	+	NA	NA	NA	NA	NA	NA	NA	NA	NA	NA	NA	NA
0.58_396.9985m/z	+	NULL	NULL	NULL	NULL	NULL	LMPK12113389	37.3	0.395	Distemonanthin	NULL	NULL	NULL
0.58_405.9640m/z	+	NA	NA	NA	NA	NA	NA	NA	NA	NA	NA	NA	NA
0.58_412.9643m/z	+	NA	NA	NA	NA	NA	NA	NA	NA	NA	NA	NA	NA
0.58_420.8868m/z	+	NA	NA	NA	NA	NA	NA	NA	NA	NA	NA	NA	NA
0.58_427.0294m/z	+	NULL	NULL	NULL	NULL	NULL	LMPK12113031	36.1	1.91	Eupatolitin 3-O-sulfate	NULL	NULL	NULL
0.58_440.9770m/z	+	NA	NA	NA	NA	NA	NA	NA	NA	NA	NA	NA	NA
0.58_442.9993m/z	+	NA	NA	NA	NA	NA	NA	NA	NA	NA	NA	NA	NA
0.58_449.0129m/z	+	NULL	NULL	NULL	NULL	NULL	LMPK12112974	40.7	25	Axillarin 7-sulfate	NULL	NULL	NULL
0.58_457.9632m/z	+	NA	NA	NA	NA	NA	NA	NA	NA	NA	NA	NA	NA
0.58_460.9696m/z	+	NA	NA	NA	NA	NA	NA	NA	NA	NA	NA	NA	NA
0.58_468.8144m/z	+	NA	NA	NA	NA	NA	NA	NA	NA	NA	NA	NA	NA
0.58_473.2000m/z	+	NULL	NULL	NULL	NULL	NULL	LMPK12140213,LMPK12120474	34.3	0	8-Prenyllepidissipyrone,Piperaduncin A	NULL	NULL	NULL
0.58_481.2584m/z	+	HMDB37611	37	3.73	Aliphatic homopolycyclic compounds	Lucidenic acid A	LMPR0104310003	37.1	0	(-)-Jolkinol A	NULL	NULL	NULL
0.58_481.2670m/z	+	HMDB32839	37.1	0	Aliphatic heteromonocyclic compounds	Citronellyl beta-sophoroside	LMFA13030006	37.9	4.41	3-O-(alpha-L-rhamnopyranosyl-(1-2)-alpha-L-rhamnopyranosyl)-3-hydroxydecanoic acid	NULL	NULL	NULL
0.58_484.9224m/z	+	NULL	NULL	NULL	NULL	NULL	LMPK12111999,LMPK12110737	35.3	4.98	Kaempferol 3,7-di-O-sulfate, Luteolin 7,3'-disulfate	NULL	NULL	NULL
0.58_576.8826m/z	+	NA	NA	NA	NA	NA	NA	NA	NA	NA	NA	NA	NA
0.58_588.9144m/z	+	NA	NA	NA	NA	NA	NA	NA	NA	NA	NA	NA	NA
0.58_600.9514m/z	+	NA	NA	NA	NA	NA	NA	NA	NA	NA	NA	NA	NA
0.58_606.9734m/z	+	NA	NA	NA	NA	NA	NA	NA	NA	NA	NA	NA	NA
0.58_641.8439m/z	+	NA	NA	NA	NA	NA	NA	NA	NA	NA	NA	NA	NA
0.58_651.8862m/z	+	NA	NA	NA	NA	NA	NA	NA	NA	NA	NA	NA	NA
0.58_766.7661m/z	+	NA	NA	NA	NA	NA	NA	NA	NA	NA	NA	NA	NA
0.58_861.7992m/z	+	NA	NA	NA	NA	NA	NA	NA	NA	NA	NA	NA	NA
0.58_875.7508n	+	NA	NA	NA	NA	NA	NA	NA	NA	NA	NA	NA	NA
0.58_908.7988m/z	+	NA	NA	NA	NA	NA	NA	NA	NA	NA	NA	NA	NA
0.58_911.7634n	+	NA	NA	NA	NA	NA	NA	NA	NA	NA	NA	NA	NA
0.58_973.7453m/z	+	NULL	NULL	NULL	NULL	NULL	LMSL03000019,LMSL03000013	27.3	0.0644	DAT(19:0/22:0(2Me[S],4Me[S])), DAT(18:0/23:0(2Me[S],4Me[S]))	NULL	NULL	NULL
0.58_990.7783m/z	+	NA	NA	NA	NA	NA	NA	NA	NA	NA	NA	NA	NA
0.58_995.7542n	+	NA	NA	NA	NA	NA	NA	NA	NA	NA	NA	NA	NA
0.59_1000.7872m/z	+	NA	NA	NA	NA	NA	NA	NA	NA	NA	NA	NA	NA
0.59_1002.7792m/z	+	NA	NA	NA	NA	NA	NA	NA	NA	NA	NA	NA	NA
0.59_1004.7963m/z	+	NA	NA	NA	NA	NA	NA	NA	NA	NA	NA	NA	NA
0.59_1005.7797n	+	NA	NA	NA	NA	NA	NA	NA	NA	NA	NA	NA	NA
0.59_1009.7852n	+	NA	NA	NA	NA	NA	NA	NA	NA	NA	NA	NA	NA
0.59_1015.7540n	+	NA	NA	NA	NA	NA	NA	NA	NA	NA	NA	NA	NA
0.59_1021.7399n	+	NULL	NULL	NULL	NULL	NULL	LMSP05010035	35.9	5.01	FMC-5(d18:1/24:0)	NULL	NULL	NULL
0.59_1034.7827m/z	+	NA	NA	NA	NA	NA	NA	NA	NA	NA	NA	NA	NA
0.59_1046.7646m/z	+	NA	NA	NA	NA	NA	NA	NA	NA	NA	NA	NA	NA
0.59_1053.7850n	+	NA	NA	NA	NA	NA	NA	NA	NA	NA	NA	NA	NA
0.59_1068.7798n	+	NA	NA	NA	NA	NA	NA	NA	NA	NA	NA	NA	NA
0.59_1072.7658m/z	+	NA	NA	NA	NA	NA	NA	NA	NA	NA	NA	NA	NA
0.59_1073.7473n	+	NA	NA	NA	NA	NA	NA	NA	NA	NA	NA	NA	NA
0.59_1077.7631n	+	NA	NA	NA	NA	NA	NA	NA	NA	NA	NA	NA	NA
0.59_1083.7542n	+	NA	NA	NA	NA	NA	NA	NA	NA	NA	NA	NA	NA
0.59_1089.7749n	+	NA	NA	NA	NA	NA	NA	NA	NA	NA	NA	NA	NA
0.59_1102.7610m/z	+	NA	NA	NA	NA	NA	NA	NA	NA	NA	NA	NA	NA
0.59_1108.7543m/z	+	NA	NA	NA	NA	NA	NA	NA	NA	NA	NA	NA	NA
0.59_1109.7232n	+	NA	NA	NA	NA	NA	NA	NA	NA	NA	NA	NA	NA
0.59_1110.7858m/z	+	NA	NA	NA	NA	NA	NA	NA	NA	NA	NA	NA	NA
0.59_1143.7515n	+	NA	NA	NA	NA	NA	NA	NA	NA	NA	NA	NA	NA
0.59_1153.7666n	+	NA	NA	NA	NA	NA	NA	NA	NA	NA	NA	NA	NA
0.59_1159.7766n	+	NA	NA	NA	NA	NA	NA	NA	NA	NA	NA	NA	NA
0.59_1164.7165m/z	+	NA	NA	NA	NA	NA	NA	NA	NA	NA	NA	NA	NA
0.59_1167.7388n	+	NA	NA	NA	NA	NA	NA	NA	NA	NA	NA	NA	NA
0.59_1177.7299n	+	NA	NA	NA	NA	NA	NA	NA	NA	NA	NA	NA	NA
0.59_1183.7396m/z	+	NA	NA	NA	NA	NA	NA	NA	NA	NA	NA	NA	NA
0.59_1206.6914m/z	+	NA	NA	NA	NA	NA	NA	NA	NA	NA	NA	NA	NA
0.59_1209.7086n	+	NA	NA	NA	NA	NA	NA	NA	NA	NA	NA	NA	NA
0.59_1211.7374n	+	NA	NA	NA	NA	NA	NA	NA	NA	NA	NA	NA	NA
0.59_1227.7356m/z	+	NA	NA	NA	NA	NA	NA	NA	NA	NA	NA	NA	NA
0.59_1233.7025n	+	NA	NA	NA	NA	NA	NA	NA	NA	NA	NA	NA	NA
0.59_1237.7119n	+	NA	NA	NA	NA	NA	NA	NA	NA	NA	NA	NA	NA
0.59_1237.7181n	+	NA	NA	NA	NA	NA	NA	NA	NA	NA	NA	NA	NA
0.59_1242.6941m/z	+	NA	NA	NA	NA	NA	NA	NA	NA	NA	NA	NA	NA
0.59_1255.7108n	+	NA	NA	NA	NA	NA	NA	NA	NA	NA	NA	NA	NA
0.59_1273.7232n	+	NA	NA	NA	NA	NA	NA	NA	NA	NA	NA	NA	NA
0.59_1275.6929n	+	NA	NA	NA	NA	NA	NA	NA	NA	NA	NA	NA	NA
0.59_1284.6716m/z	+	NA	NA	NA	NA	NA	NA	NA	NA	NA	NA	NA	NA
0.59_1296.6919m/z	+	NA	NA	NA	NA	NA	NA	NA	NA	NA	NA	NA	NA
0.59_1299.6821n	+	NA	NA	NA	NA	NA	NA	NA	NA	NA	NA	NA	NA
0.59_1303.7192n	+	NA	NA	NA	NA	NA	NA	NA	NA	NA	NA	NA	NA
0.59_149.9942m/z	+	NA	NA	NA	NA	NA	NA	NA	NA	NA	NA	NA	NA
0.59_158.9651m/z	+	NA	NA	NA	NA	NA	NA	NA	NA	NA	NA	NA	NA
0.59_160.0361m/z	+	NA	NA	NA	NA	NA	NA	NA	NA	NA	NA	NA	NA
0.59_176.0098m/z	+	NA	NA	NA	NA	NA	NA	NA	NA	NA	NA	NA	NA
0.59_176.0669m/z	+	HMDB03157	39.2	0	Aliphatic acyclic compounds	Guanidinosuccinic acid	NULL	NULL	NULL	NULL	NULL	NULL	NULL
0.59_178.0250m/z	+	HMDB60173	37.6	0	Aliphatic acyclic compounds	N-Methylethanolaminium phosphate	NULL	NULL	NULL	NULL	NULL	NULL	NULL
0.59_180.0052m/z	+	HMDB01280	38.7	0	Aliphatic acyclic compounds	2-Aminomuconic acid semialdehyde	LMFA01060191	38.7	0	2-aminomuconic acid semialdehyde	NULL	NULL	NULL
0.59_182.0589m/z	+	HMDB04827,HMDB30410,HMDB38949	37	0	Aliphatic heteromonocyclic compounds,Aliphatic acyclic compounds,Aliphatic heteropolycyclic compounds	Proline betaine,L-2-Amino-3-methylenehexanoic acid, 3beta,6beta-Dihydroxynortropane	NULL	NULL	NULL	NULL	NULL	NULL	NULL
0.59_207.0132m/z	+	HMDB30097	35.2	0	Aliphatic heteropolycyclic compounds	5-Hydroxyisourate	NULL	NULL	NULL	NULL	NULL	NULL	NULL
0.59_226.9523m/z	+	HMDB60345	32.5	0.704	Aliphatic heteromonocyclic compounds	2-Chloro-5-methyl-cis-dienelactone	NULL	NULL	NULL	NULL	NULL	NULL	NULL
0.59_250.9577m/z	+	NA	NA	NA	NA	NA	NA	NA	NA	NA	NA	NA	NA
0.59_279.9846n	+	NA	NA	NA	NA	NA	NA	NA	NA	NA	NA	NA	NA
0.59_302.9694m/z	+	NA	NA	NA	NA	NA	NA	NA	NA	NA	NA	NA	NA
0.59_312.0394m/z	+	NA	NA	NA	NA	NA	NA	NA	NA	NA	NA	NA	NA
0.59_327.0159m/z	+	NA	NA	NA	NA	NA	NA	NA	NA	NA	NA	NA	NA
0.59_342.9880m/z	+	NA	NA	NA	NA	NA	NA	NA	NA	NA	NA	NA	NA
0.59_346.0224m/z	+	NA	NA	NA	NA	NA	NA	NA	NA	NA	NA	NA	NA
0.59_348.9500m/z	+	HMDB11688	39.5	5.67	Aliphatic heteromonocyclic compounds	Ribose 1,5-bisphosphate	NULL	NULL	NULL	NULL	NULL	NULL	NULL
0.59_355.0410m/z	+	NULL	NULL	NULL	NULL	NULL	LMPR0103670002	29.4	21	Laurencenone A	NULL	NULL	NULL
0.59_370.2207n	+	NA	NA	NA	NA	NA	NA	NA	NA	NA	NA	NA	NA
0.59_385.0349m/z	+	NULL	NULL	NULL	NULL	NULL	LMPK12113307	35.7	3.4	5,7,8,4'-Tetrahydroxy-3,6-dimethoxyflavone	NULL	NULL	NULL
0.59_407.9255n	+	NA	NA	NA	NA	NA	NA	NA	NA	NA	NA	NA	NA
0.59_418.9857m/z	+	NULL	NULL	NULL	NULL	NULL	LMPK12111171,LMPK12110826	37.5	2.52	Hispidulin 7-sulfate,Luteolin 4'-methyl ether 3'-sulfate	NULL	NULL	NULL
0.59_427.0341m/z	+	NULL	NULL	NULL	NULL	NULL	LMPK12112974	35.4	2.17	Axillarin 7-sulfate	NULL	NULL	NULL
0.59_436.8621m/z	+	NA	NA	NA	NA	NA	NA	NA	NA	NA	NA	NA	NA
0.59_455.9539m/z	+	NA	NA	NA	NA	NA	NA	NA	NA	NA	NA	NA	NA
0.59_470.9945m/z	+	NA	NA	NA	NA	NA	NA	NA	NA	NA	NA	NA	NA
0.59_473.9426m/z	+	NA	NA	NA	NA	NA	NA	NA	NA	NA	NA	NA	NA
0.59_497.9362n	+	NA	NA	NA	NA	NA	NA	NA	NA	NA	NA	NA	NA
0.59_525.9525m/z	+	NA	NA	NA	NA	NA	NA	NA	NA	NA	NA	NA	NA
0.59_538.9829m/z	+	NA	NA	NA	NA	NA	NA	NA	NA	NA	NA	NA	NA
0.59_541.9234m/z	+	NA	NA	NA	NA	NA	NA	NA	NA	NA	NA	NA	NA
0.59_544.9319m/z	+	NA	NA	NA	NA	NA	NA	NA	NA	NA	NA	NA	NA
0.59_570.9382m/z	+	NA	NA	NA	NA	NA	NA	NA	NA	NA	NA	NA	NA
0.59_593.9375m/z	+	NA	NA	NA	NA	NA	NA	NA	NA	NA	NA	NA	NA
0.59_612.8906m/z	+	NA	NA	NA	NA	NA	NA	NA	NA	NA	NA	NA	NA
0.59_625.8914m/z	+	NA	NA	NA	NA	NA	NA	NA	NA	NA	NA	NA	NA
0.59_653.8974m/z	+	NA	NA	NA	NA	NA	NA	NA	NA	NA	NA	NA	NA
0.59_658.9100m/z	+	NA	NA	NA	NA	NA	NA	NA	NA	NA	NA	NA	NA
0.59_667.8738m/z	+	NA	NA	NA	NA	NA	NA	NA	NA	NA	NA	NA	NA
0.59_674.9566m/z	+	NA	NA	NA	NA	NA	NA	NA	NA	NA	NA	NA	NA
0.59_677.8983m/z	+	NA	NA	NA	NA	NA	NA	NA	NA	NA	NA	NA	NA
0.59_719.8558m/z	+	NA	NA	NA	NA	NA	NA	NA	NA	NA	NA	NA	NA
0.59_719.8855m/z	+	NA	NA	NA	NA	NA	NA	NA	NA	NA	NA	NA	NA
0.59_727.8837m/z	+	NA	NA	NA	NA	NA	NA	NA	NA	NA	NA	NA	NA
0.59_739.8292n	+	HMDB06229,HMDB12494	37.8	0	Aliphatic homomonocyclic compounds,Aliphatic homomonocyclic compounds	5-Diphosphoinositol pentakisphosphate,1-Diphosinositol pentakisphosphate	NULL	NULL	NULL	NULL	NULL	NULL	NULL
0.59_748.9010n	+	NA	NA	NA	NA	NA	NA	NA	NA	NA	NA	NA	NA
0.59_779.8774m/z	+	NA	NA	NA	NA	NA	NA	NA	NA	NA	NA	NA	NA
0.59_820.8206m/z	+	NA	NA	NA	NA	NA	NA	NA	NA	NA	NA	NA	NA
0.59_821.8729m/z	+	NA	NA	NA	NA	NA	NA	NA	NA	NA	NA	NA	NA
0.59_822.8225m/z	+	NA	NA	NA	NA	NA	NA	NA	NA	NA	NA	NA	NA
0.59_841.8342m/z	+	NA	NA	NA	NA	NA	NA	NA	NA	NA	NA	NA	NA
0.59_846.8149m/z	+	NA	NA	NA	NA	NA	NA	NA	NA	NA	NA	NA	NA
0.59_865.8774m/z	+	NA	NA	NA	NA	NA	NA	NA	NA	NA	NA	NA	NA
0.59_871.8197n	+	NA	NA	NA	NA	NA	NA	NA	NA	NA	NA	NA	NA
0.59_893.8878n	+	NA	NA	NA	NA	NA	NA	NA	NA	NA	NA	NA	NA
0.59_899.8430m/z	+	HMDB31143	36	13	Aliphatic acyclic compounds	Glycerol 1-eicosanoate 2-(9Z-octadecenoate) 3-octadecanoate	NULL	NULL	NULL	NULL	NULL	NULL	NULL
0.59_922.7991m/z	+	NA	NA	NA	NA	NA	NA	NA	NA	NA	NA	NA	NA
0.59_930.8407n	+	NA	NA	NA	NA	NA	NA	NA	NA	NA	NA	NA	NA
0.59_941.8021n	+	NA	NA	NA	NA	NA	NA	NA	NA	NA	NA	NA	NA
0.59_944.7226m/z	+	NA	NA	NA	NA	NA	NA	NA	NA	NA	NA	NA	NA
0.59_965.8335m/z	+	NA	NA	NA	NA	NA	NA	NA	NA	NA	NA	NA	NA
0.59_973.7775n	+	NA	NA	NA	NA	NA	NA	NA	NA	NA	NA	NA	NA
0.59_991.8199m/z	+	NA	NA	NA	NA	NA	NA	NA	NA	NA	NA	NA	NA
0.60_1000.8327m/z	+	NA	NA	NA	NA	NA	NA	NA	NA	NA	NA	NA	NA
0.60_1015.8220m/z	+	NA	NA	NA	NA	NA	NA	NA	NA	NA	NA	NA	NA
0.60_1027.7953m/z	+	NULL	NULL	NULL	NULL	NULL	LMSL03000018	28.3	0	DAT(19:0/25:0(2Me[S],3OH[S],4Me[S],6Me[S]))	NULL	NULL	NULL
0.60_1034.8223m/z	+	NA	NA	NA	NA	NA	NA	NA	NA	NA	NA	NA	NA
0.60_1042.7994m/z	+	NA	NA	NA	NA	NA	NA	NA	NA	NA	NA	NA	NA
0.60_106.9513m/z	+	NA	NA	NA	NA	NA	NA	NA	NA	NA	NA	NA	NA
0.60_1075.8192n	+	NA	NA	NA	NA	NA	NA	NA	NA	NA	NA	NA	NA
0.60_112.0148n	+	NA	NA	NA	NA	NA	NA	NA	NA	NA	NA	NA	NA
0.60_1262.7082m/z	+	NA	NA	NA	NA	NA	NA	NA	NA	NA	NA	NA	NA
0.60_158.0410m/z	+	NA	NA	NA	NA	NA	NA	NA	NA	NA	NA	NA	NA
0.60_174.9374m/z	+	NA	NA	NA	NA	NA	NA	NA	NA	NA	NA	NA	NA
0.60_175.0350m/z	+	HMDB31186	36.8	0	Aliphatic heteromonocyclic compounds	N-Nitrosothialdine	NULL	NULL	NULL	NULL	NULL	NULL	NULL
0.60_177.0704m/z	+	NA	NA	NA	NA	NA	NA	NA	NA	NA	NA	NA	NA
0.60_188.0734m/z	+	NA	NA	NA	NA	NA	NA	NA	NA	NA	NA	NA	NA
0.60_191.0089m/z	+	NA	NA	NA	NA	NA	NA	NA	NA	NA	NA	NA	NA
0.60_192.0412m/z	+	HMDB60244	37.1	0	Aliphatic acyclic compounds	Phosphodimethylethanolamine	NULL	NULL	NULL	NULL	NULL	NULL	NULL
0.60_194.0005m/z	+	NA	NA	NA	NA	NA	NA	NA	NA	NA	NA	NA	NA
0.60_202.1839m/z	+	NA	NA	NA	NA	NA	NA	NA	NA	NA	NA	NA	NA
0.60_210.0506m/z	+	NA	NA	NA	NA	NA	NA	NA	NA	NA	NA	NA	NA
0.60_234.9843m/z	+	NA	NA	NA	NA	NA	NA	NA	NA	NA	NA	NA	NA
0.60_237.9611n	+	NA	NA	NA	NA	NA	NA	NA	NA	NA	NA	NA	NA
0.60_270.9788m/z	+	NA	NA	NA	NA	NA	NA	NA	NA	NA	NA	NA	NA
0.60_305.1574m/z	+	NULL	NULL	NULL	NULL	NULL	LMFA13010043	36.7	0	Butyl 3-O-beta-D-glucopyranosyl-butanoate	NULL	NULL	NULL
0.60_312.0419m/z	+	NA	NA	NA	NA	NA	NA	NA	NA	NA	NA	NA	NA
0.60_343.9959m/z	+	NA	NA	NA	NA	NA	NA	NA	NA	NA	NA	NA	NA
0.60_349.1846m/z	+	HMDB33216,HMDB39975	39	2.39	Aliphatic heteromonocyclic compounds,Aliphatic heteromonocyclic compounds	(2R,6x)-7-Methyl-3-methylene-1,2,6,7-octanetetrol 2-glucoside, (1S,2S,4R,8S)-p-Menthane-1,2,8,9-tetrol 2-glucoside	NULL	NULL	NULL	NULL	NULL	NULL	NULL
0.60_365.1579m/z	+	HMDB35038	37.6	4.38	Aliphatic heteropolycyclic compounds	Gibberellin A50	LMPR0104170005	37.6	4.38	Gibberellin A8	NULL	NULL	NULL
0.60_365.1632m/z	+	HMDB39811,HMDB35201	37	0	Aliphatic heteropolycyclic compounds,Aliphatic heteropolycyclic compounds	Cyclocalopin B, 4,8-Diacetyl-T2-tetrol	NULL	NULL	NULL	NULL	NULL	NULL	NULL
0.60_371.0401m/z	+	NULL	NULL	NULL	NULL	NULL	LMPK12060080	31.9	9.53	Repenol	NULL	NULL	NULL
0.60_378.9027m/z	+	NA	NA	NA	NA	NA	NA	NA	NA	NA	NA	NA	NA
0.60_382.9621n	+	NA	NA	NA	NA	NA	NA	NA	NA	NA	NA	NA	NA
0.60_397.0004m/z	+	NA	NA	NA	NA	NA	NA	NA	NA	NA	NA	NA	NA
0.60_406.9704m/z	+	NA	NA	NA	NA	NA	NA	NA	NA	NA	NA	NA	NA
0.60_412.9725m/z	+	NULL	NULL	NULL	NULL	NULL	LMPK13090017	28.3	0	DNDS	NULL	NULL	NULL
0.60_451.9527n	+	NA	NA	NA	NA	NA	NA	NA	NA	NA	NA	NA	NA
0.60_453.2099m/z	+	HMDB14729	35.7	0	Aliphatic heteropolycyclic compounds	Fluocinolone Acetonide	NULL	NULL	NULL	NULL	NULL	NULL	NULL
0.60_464.9134m/z	+	NA	NA	NA	NA	NA	NA	NA	NA	NA	NA	NA	NA
0.60_473.9318m/z	+	NA	NA	NA	NA	NA	NA	NA	NA	NA	NA	NA	NA
0.60_495.9607n	+	NA	NA	NA	NA	NA	NA	NA	NA	NA	NA	NA	NA
0.60_498.9066m/z	+	NA	NA	NA	NA	NA	NA	NA	NA	NA	NA	NA	NA
0.60_501.9908m/z	+	NA	NA	NA	NA	NA	NA	NA	NA	NA	NA	NA	NA
0.60_516.0020m/z	+	NA	NA	NA	NA	NA	NA	NA	NA	NA	NA	NA	NA
0.60_518.9648m/z	+	NA	NA	NA	NA	NA	NA	NA	NA	NA	NA	NA	NA
0.60_541.2642m/z	+	HMDB31935	39.6	5.44	Aliphatic heteromonocyclic compounds	Blumenol C O-[rhamnosyl-(1->6)-glucoside]	NULL	NULL	NULL	NULL	NULL	NULL	NULL
0.60_541.9271m/z	+	NA	NA	NA	NA	NA	NA	NA	NA	NA	NA	NA	NA
0.60_542.9338m/z	+	NA	NA	NA	NA	NA	NA	NA	NA	NA	NA	NA	NA
0.60_569.9688m/z	+	NA	NA	NA	NA	NA	NA	NA	NA	NA	NA	NA	NA
0.60_578.9658m/z	+	NA	NA	NA	NA	NA	NA	NA	NA	NA	NA	NA	NA
0.60_591.9583m/z	+	NA	NA	NA	NA	NA	NA	NA	NA	NA	NA	NA	NA
0.60_610.9175m/z	+	NA	NA	NA	NA	NA	NA	NA	NA	NA	NA	NA	NA
0.60_632.9100m/z	+	NA	NA	NA	NA	NA	NA	NA	NA	NA	NA	NA	NA
0.60_662.9159m/z	+	NA	NA	NA	NA	NA	NA	NA	NA	NA	NA	NA	NA
0.60_694.9029n	+	NA	NA	NA	NA	NA	NA	NA	NA	NA	NA	NA	NA
0.60_708.8581m/z	+	NA	NA	NA	NA	NA	NA	NA	NA	NA	NA	NA	NA
0.60_729.9006n	+	NA	NA	NA	NA	NA	NA	NA	NA	NA	NA	NA	NA
0.60_736.8915m/z	+	NA	NA	NA	NA	NA	NA	NA	NA	NA	NA	NA	NA
0.60_743.9028m/z	+	NA	NA	NA	NA	NA	NA	NA	NA	NA	NA	NA	NA
0.60_758.9105m/z	+	NA	NA	NA	NA	NA	NA	NA	NA	NA	NA	NA	NA
0.60_762.8970m/z	+	NA	NA	NA	NA	NA	NA	NA	NA	NA	NA	NA	NA
0.60_770.8970m/z	+	NA	NA	NA	NA	NA	NA	NA	NA	NA	NA	NA	NA
0.60_776.8337m/z	+	NA	NA	NA	NA	NA	NA	NA	NA	NA	NA	NA	NA
0.60_794.8487m/z	+	NA	NA	NA	NA	NA	NA	NA	NA	NA	NA	NA	NA
0.60_797.9024m/z	+	NA	NA	NA	NA	NA	NA	NA	NA	NA	NA	NA	NA
0.60_803.8887n	+	NA	NA	NA	NA	NA	NA	NA	NA	NA	NA	NA	NA
0.60_804.8412m/z	+	NA	NA	NA	NA	NA	NA	NA	NA	NA	NA	NA	NA
0.60_806.8686m/z	+	NA	NA	NA	NA	NA	NA	NA	NA	NA	NA	NA	NA
0.60_811.8741m/z	+	NA	NA	NA	NA	NA	NA	NA	NA	NA	NA	NA	NA
0.60_814.8684m/z	+	NA	NA	NA	NA	NA	NA	NA	NA	NA	NA	NA	NA
0.60_844.8318m/z	+	NA	NA	NA	NA	NA	NA	NA	NA	NA	NA	NA	NA
0.60_851.8462m/z	+	NA	NA	NA	NA	NA	NA	NA	NA	NA	NA	NA	NA
0.60_851.8490n	+	NA	NA	NA	NA	NA	NA	NA	NA	NA	NA	NA	NA
0.60_853.8486n	+	NA	NA	NA	NA	NA	NA	NA	NA	NA	NA	NA	NA
0.60_905.8207n	+	NA	NA	NA	NA	NA	NA	NA	NA	NA	NA	NA	NA
0.60_923.8600m/z	+	NA	NA	NA	NA	NA	NA	NA	NA	NA	NA	NA	NA
0.60_937.7900n	+	NA	NA	NA	NA	NA	NA	NA	NA	NA	NA	NA	NA
0.60_946.8355m/z	+	NA	NA	NA	NA	NA	NA	NA	NA	NA	NA	NA	NA
0.60_958.8057m/z	+	NA	NA	NA	NA	NA	NA	NA	NA	NA	NA	NA	NA
0.60_969.8209n	+	NA	NA	NA	NA	NA	NA	NA	NA	NA	NA	NA	NA
0.60_983.8392m/z	+	NA	NA	NA	NA	NA	NA	NA	NA	NA	NA	NA	NA
0.60_984.8191m/z	+	NA	NA	NA	NA	NA	NA	NA	NA	NA	NA	NA	NA
0.60_986.8068m/z	+	NA	NA	NA	NA	NA	NA	NA	NA	NA	NA	NA	NA
0.60_991.8500n	+	NA	NA	NA	NA	NA	NA	NA	NA	NA	NA	NA	NA
0.60_998.7980m/z	+	NA	NA	NA	NA	NA	NA	NA	NA	NA	NA	NA	NA
0.61_102.1283m/z	+	HMDB32539,HMDB32323	37.4	0	Aliphatic acyclic compounds,Aliphatic acyclic compounds	Triethylamine,Hexylamine	NULL	NULL	NULL	NULL	NULL	NULL	NULL
0.61_116.1441m/z	+	HMDB31244	37.3	0	Aliphatic acyclic compounds	Isobutylpropylamine	NULL	NULL	NULL	NULL	NULL	NULL	NULL
0.61_120.0815m/z	+	HMDB39657	37.5	0	Aliphatic heteropolycyclic compounds	1,2,3,4,5,6-Hexahydro-7H-cyclopenta[b]pyridin-7-one	NULL	NULL	NULL	NULL	NULL	NULL	NULL
0.61_149.0193m/z	+	NA	NA	NA	NA	NA	NA	NA	NA	NA	NA	NA	NA
0.61_158.0432m/z	+	HMDB29389	37.4	0	Aliphatic acyclic compounds	()-threo-2-Amino-3,4-dihydroxybutanoic acid	LMFA01100036	37.2	0	2-amino-3-oxo-hexanedioic acid	NULL	NULL	NULL
0.61_166.0846m/z	+	HMDB04827,HMDB30410,HMDB38949	37.9	0	Aliphatic heteromonocyclic compounds,Aliphatic acyclic compounds,Aliphatic heteropolycyclic compounds	Proline betaine,L-2-Amino-3-methylenehexanoic acid, 3beta,6beta-Dihydroxynortropane	NULL	NULL	NULL	NULL	NULL	NULL	NULL
0.61_181.0733m/z	+	NA	NA	NA	NA	NA	NA	NA	NA	NA	NA	NA	NA
0.61_187.0643n	+	NA	NA	NA	NA	NA	NA	NA	NA	NA	NA	NA	NA
0.61_207.0150m/z	+	NA	NA	NA	NA	NA	NA	NA	NA	NA	NA	NA	NA
0.61_207.1114m/z	+	HMDB14386	36.7	0	Aliphatic heteromonocyclic compounds	Butalbital	NULL	NULL	NULL	NULL	NULL	NULL	NULL
0.61_216.0972n	+	NA	NA	NA	NA	NA	NA	NA	NA	NA	NA	NA	NA
0.61_218.1401m/z	+	HMDB00824	37.5	0	Aliphatic acyclic compounds	Propionylcarnitine	LMFA07070005	37.5	0	O-propanoyl-carnitine	NULL	NULL	NULL
0.61_224.0298m/z	+	NA	NA	NA	NA	NA	NA	NA	NA	NA	NA	NA	NA
0.61_229.1523m/z	+	NA	NA	NA	NA	NA	NA	NA	NA	NA	NA	NA	NA
0.61_246.1701m/z	+	HMDB13132,HMDB13128,HMDB41993,HMDB00378,HMDB00688	38.5	0	Aliphatic acyclic compounds,Aliphatic acyclic compounds,Aliphatic acyclic compounds,Aliphatic acyclic compounds,Aliphatic acyclic compounds	Hydroxyvalerylcarnitine,Valerylcarnitine,Pivaloylcarnitine,2-Methylbutyroylcarnitine,Isovalerylcarnitine	NULL	NULL	NULL	NULL	NULL	NULL	NULL
0.61_249.0615m/z	+	HMDB32437	33.2	0	Aliphatic acyclic compounds	Monoglyceride citrate	NULL	NULL	NULL	NULL	NULL	NULL	NULL
0.61_261.1319m/z	+	HMDB32857	37.3	0	Aliphatic acyclic compounds	Glycerol tripropanoate	NULL	NULL	NULL	NULL	NULL	NULL	NULL
0.61_265.0366m/z	+	NA	NA	NA	NA	NA	NA	NA	NA	NA	NA	NA	NA
0.61_284.9930m/z	+	HMDB15551	37.3	0	Aliphatic acyclic compounds	Erythrityl Tetranitrate	NULL	NULL	NULL	NULL	NULL	NULL	NULL
0.61_285.1006m/z	+	NA	NA	NA	NA	NA	NA	NA	NA	NA	NA	NA	NA
0.61_312.0499m/z	+	HMDB31800	38.1	5.49	Aliphatic acyclic compounds	Mecarbam	NULL	NULL	NULL	NULL	NULL	NULL	NULL
0.61_340.0351m/z	+	NULL	NULL	NULL	NULL	NULL	LMPK12010006	38.6	4.97	Peonidin	NULL	NULL	NULL
0.61_342.0516m/z	+	NULL	NULL	NULL	NULL	NULL	LMPK12010443	38.3	1.13	5-Methyl-6-hydroxyluteolinidin	NULL	NULL	NULL
0.61_346.0109m/z	+	NA	NA	NA	NA	NA	NA	NA	NA	NA	NA	NA	NA
0.61_360.0281m/z	+	NA	NA	NA	NA	NA	NA	NA	NA	NA	NA	NA	NA
0.61_366.9903n	+	NA	NA	NA	NA	NA	NA	NA	NA	NA	NA	NA	NA
0.61_375.0059m/z	+	HMDB32686	34.5	0	Aliphatic heteromonocyclic compounds	beta-D-3-[5-Deoxy-5-(dimethylarsinyl)ribofuranosyloxy]-2-hydroxy-1-propanesulfonic acid	NULL	NULL	NULL	NULL	NULL	NULL	NULL
0.61_375.0167m/z	+	NULL	NULL	NULL	NULL	NULL	LMPK12140327	34.1	0	5,7,4'-Trihydroxyflavanone 7-sulfate	NULL	NULL	NULL
0.61_390.9832m/z	+	NULL	NULL	NULL	NULL	NULL	LMPR0103010024,LMPR0103010025	24.3	5.59	13-bromo-10R,11R-dichloro-7,11-dimethyl-3-methylene-4-oxo-6E,8E,12E-tridecatrienoic acid, 13-bromo-10S,11R-dichloro-7,11-dimethyl-3-methylene-4-oxo-6E,8E,12E-tridecatrienoic acid	NULL	NULL	NULL
0.61_393.2025m/z	+	HMDB02115,HMDB05083,HMDB12563,HMDB04694,HMDB04685,HMDB01977,HMDB35380,HMDB06562,HMDB10170,HMDB04686,HMDB13041,HMDB60045,HMDB11137,HMDB05102,HMDB04684,HMDB10199,HMDB01139,HMDB01442,HMDB01483,HMDB01965,HMDB60107	37.5	0	Aliphatic homomonocyclic compounds,Aliphatic homomonocyclic compounds,Aliphatic acyclic compounds,Aliphatic acyclic compounds,Aliphatic homomonocyclic compounds,Aliphatic acyclic compounds,Aliphatic homopolycyclic compounds,Aliphatic homomonocyclic compounds,Aliphatic acyclic compounds,Aliphatic homomonocyclic compounds,Aliphatic heteropolycyclic compounds,Aliphatic homomonocyclic compounds,Aliph…	8-isoprostaglandin PGF2b,8-Isoprostaglandin F2a, 13,14-Dihydro- lipoxin A4 , 11,14,15-THETA , 13,14-Dihydro-15-keto PGF2a ,Trioxilin A3,Sterebin G, 8-iso-13,14-dihydro-15-keto-PGF2a , 11,12,15-TriHETRE ,8-Isoprostaglandin E1,Prostaglandin H1,15-keto-PGF1alpha,11-Epi-PGF2a,Prostaglandin D1, 11,12,15-THETA ,11b-PGF2a,Prostaglandin F2a,Prostaglandin E1,Prostaglandin F2b,Troxilin B3, (5Z,9E,12S,14Z)-…	LMPK12120522	35.7	0.916	4,2',4',6'-Tetrahydroxy-3,5-diprenyldihydrochalcone	NULL	NULL	NULL
0.61_403.0114m/z	+	NULL	NULL	NULL	NULL	NULL	LMPK12111171,LMPK12111172,LMPK12112590,LMPK12110800,LMPK12110826,LMPK12112039,LMPK12110825	38.6	6.51	Hispidulin 7-sulfate,Hispidulin 4'-sulfate,Rhamnocitrin 3-O-sulfate,Luteolin 3'-methyl ether 7-sulfate,Luteolin 4'-methyl ether 3'-sulfate,Kaempferide 3-O-sulfate,Luteolin 4'-methyl ether 7-sulfate	NULL	NULL	NULL
0.61_464.9162m/z	+	NA	NA	NA	NA	NA	NA	NA	NA	NA	NA	NA	NA
0.61_474.9413m/z	+	NA	NA	NA	NA	NA	NA	NA	NA	NA	NA	NA	NA
0.61_569.3100m/z	+	HMDB01278,HMDB12188	34.5	0	Aliphatic homomonocyclic compounds,Aliphatic acyclic compounds	Presqualene diphosphate,All-trans-hexaprenyl diphosphate	LMGP06050029	37.2	3.96	PI(17:0/0:0)	NULL	NULL	NULL
0.61_585.2731m/z	+	NULL	NULL	NULL	NULL	NULL	LMPR0104300001	30.4	0	Pubescenol	NULL	NULL	NULL
0.61_629.3126m/z	+	NA	NA	NA	NA	NA	NA	NA	NA	NA	NA	NA	NA
0.61_655.9264n	+	NA	NA	NA	NA	NA	NA	NA	NA	NA	NA	NA	NA
0.61_674.9419m/z	+	NA	NA	NA	NA	NA	NA	NA	NA	NA	NA	NA	NA
0.61_711.9233n	+	NA	NA	NA	NA	NA	NA	NA	NA	NA	NA	NA	NA
0.61_720.9163m/z	+	NA	NA	NA	NA	NA	NA	NA	NA	NA	NA	NA	NA
0.61_810.8530m/z	+	NA	NA	NA	NA	NA	NA	NA	NA	NA	NA	NA	NA
0.62_1051.7205m/z	+	NA	NA	NA	NA	NA	NA	NA	NA	NA	NA	NA	NA
0.62_130.1599m/z	+	NA	NA	NA	NA	NA	NA	NA	NA	NA	NA	NA	NA
0.62_161.1029n	+	NA	NA	NA	NA	NA	NA	NA	NA	NA	NA	NA	NA
0.62_163.1160m/z	+	HMDB32380	37.5	0	Aliphatic acyclic compounds	(S1)-Methoxy-3-heptanethiol	NULL	NULL	NULL	NULL	NULL	NULL	NULL
0.62_207.0187m/z	+	NA	NA	NA	NA	NA	NA	NA	NA	NA	NA	NA	NA
0.62_227.0875m/z	+	NA	NA	NA	NA	NA	NA	NA	NA	NA	NA	NA	NA
0.62_229.1539m/z	+	HMDB28915,HMDB11175,HMDB28937,HMDB11174	37.2	0	Aliphatic heteromonocyclic compounds,Aliphatic heteromonocyclic compounds,Aliphatic heteromonocyclic compounds,Aliphatic heteromonocyclic compounds	Isoleucyl-Proline,L-leucyl-L-proline,Leucyl-Proline,L-isoleucyl-L-proline	NULL	NULL	NULL	NULL	NULL	NULL	NULL
0.62_232.1560m/z	+	HMDB02013,HMDB00736	36.4	0	Aliphatic acyclic compounds,Aliphatic acyclic compounds	Butyrylcarnitine,Isobutyryl-L-carnitine	LMFA07070003	36.4	0	O-butanoyl-carnitine	NULL	NULL	NULL
0.62_239.0735m/z	+	NA	NA	NA	NA	NA	NA	NA	NA	NA	NA	NA	NA
0.62_249.1119m/z	+	HMDB41582	37.8	0	Aliphatic heteropolycyclic compounds	Sapidolide A	LMFA02020011,LMFA02020008,LMFA02020007,LMFA01170130	36.4	0	12-hydroxyjasmonic acid,epi-4'-hydroxyjasmonic acid,Tuberonic acid, 3,7-Dimethyl-2E,6E-decadien-1,10-dioic acid	NULL	NULL	NULL
0.62_257.1446m/z	+	NA	NA	NA	NA	NA	NA	NA	NA	NA	NA	NA	NA
0.62_258.1108m/z	+	HMDB00086	39	0	Aliphatic acyclic compounds	Glycerophosphocholine	NULL	NULL	NULL	NULL	NULL	NULL	NULL
0.62_260.1864m/z	+	HMDB00756,HMDB00705	37.5	0	Aliphatic acyclic compounds,Aliphatic acyclic compounds	L-Hexanoylcarnitine,Hexanoylcarnitine	LMFA07070001	37.5	0	O-hexanoyl-R-carnitine	NULL	NULL	NULL
0.62_271.0212m/z	+	HMDB37809,HMDB37808	35.5	0	Aliphatic heteropolycyclic compounds,Aliphatic heteropolycyclic compounds	Hexahydro-2',3alpha-dimethylspiro[1,3-dithiolo[4,5-b]furan-2,3'(2'H)-furan], Hexahydro-2',4-dimethylspiro[1,3-dithiolo[4,5-c]furan-2,3'(2'H)-furan]	NULL	NULL	NULL	NULL	NULL	NULL	NULL
0.62_286.2001m/z	+	HMDB13324	37.7	0	Aliphatic acyclic compounds	2-Octenoylcarnitine	NULL	NULL	NULL	NULL	NULL	NULL	NULL
0.62_286.9528m/z	+	NA	NA	NA	NA	NA	NA	NA	NA	NA	NA	NA	NA
0.62_294.1029m/z	+	HMDB37841	37	0	Aliphatic heteromonocyclic compounds	N-(1-Deoxy-1-fructosyl)methionine	NULL	NULL	NULL	NULL	NULL	NULL	NULL
0.62_307.0567m/z	+	NULL	NULL	NULL	NULL	NULL	LMPK12160042,LMPK12100004,LMPK12100005,LMPK12160014,LMPK12070050,LMPK12100032,LMPK12100009	40.4	21.7	2'-Hydroxy-4'-methoxy-5,6-methylenedioxy-2-phenylbenzofuran,Melannin, 7,3'-Dihydroxy-4'-methoxy-4-phenylcoumarin , 7,2'-Dihydroxy-4'-methoxy-3-phenylcoumarin ,(-)-Maackiain, 5,7-Dihydroxy-4'-methoxy-4-phenylcoumarin ,Stevenin	NULL	NULL	NULL
0.62_352.0220n	+	NULL	NULL	NULL	NULL	NULL	LMPK12140327	41.6	28.1	5,7,4'-Trihydroxyflavanone 7-sulfate	NULL	NULL	NULL
0.62_366.9852n	+	NA	NA	NA	NA	NA	NA	NA	NA	NA	NA	NA	NA
0.62_368.0005m/z	+	NA	NA	NA	NA	NA	NA	NA	NA	NA	NA	NA	NA
0.62_381.0216m/z	+	NULL	NULL	NULL	NULL	NULL	LMPK12113389	37.7	0	Distemonanthin	NULL	NULL	NULL
0.62_405.9488m/z	+	NA	NA	NA	NA	NA	NA	NA	NA	NA	NA	NA	NA
0.62_497.2294m/z	+	HMDB37611	37.9	0	Aliphatic homopolycyclic compounds	Lucidenic acid A	LMPK12140311,LMPK12110053,LMPK12120109,LMPK12050199,LMPK12050193	37.7	0	Euchrenone a4,Rubraflavone B,Poinsettifolin B,Euchrenone b1,Flemiphyllin	NULL	NULL	NULL
0.62_616.9321m/z	+	NA	NA	NA	NA	NA	NA	NA	NA	NA	NA	NA	NA
0.63_114.0672m/z	+	HMDB00064,HMDB13222	37.2	0	Aliphatic acyclic compounds,Aliphatic acyclic compounds	Creatine,Beta-Guanidinopropionic acid	NULL	NULL	NULL	NULL	NULL	NULL	NULL
0.63_160.1331m/z	+	HMDB00991,HMDB14375	38.9	0	Aliphatic acyclic compounds,Aliphatic acyclic compounds	DL-2-Aminooctanoic acid,Pregabalin	LMFA01100056,LMFA01100020	38.9	0	DL-2-amino-octanoic acid,3-amino-octanoic acid	NULL	NULL	NULL
0.63_175.1243m/z	+	NA	NA	NA	NA	NA	NA	NA	NA	NA	NA	NA	NA
0.63_200.0411m/z	+	NA	NA	NA	NA	NA	NA	NA	NA	NA	NA	NA	NA
0.63_202.1807m/z	+	NULL	NULL	NULL	NULL	NULL	LMFA01100004	37.7	0	11-amino-undecanoic acid	NULL	NULL	NULL
0.63_210.0509m/z	+	NA	NA	NA	NA	NA	NA	NA	NA	NA	NA	NA	NA
0.63_229.1054m/z	+	HMDB32496	37.8	0	Aliphatic homomonocyclic compounds	Propyl propane thiosulfonate	LMFA05000013	39.7	9.52	Depdecin	NULL	NULL	NULL
0.63_285.1039m/z	+	HMDB29437	37.3	0	Aliphatic acyclic compounds	Nopalinic acid	NULL	NULL	NULL	NULL	NULL	NULL	NULL
0.63_286.2027m/z	+	HMDB13324	36.7	0	Aliphatic acyclic compounds	2-Octenoylcarnitine	NULL	NULL	NULL	NULL	NULL	NULL	NULL
0.63_302.0270m/z	+	HMDB29944	39.1	0	Aliphatic heteromonocyclic compounds	Ascorbalamic acid	NULL	NULL	NULL	NULL	NULL	NULL	NULL
0.63_321.1355m/z	+	HMDB39824	35.9	0.749	Aliphatic heteropolycyclic compounds	O-Acetylcyclocalopin A	NULL	NULL	NULL	NULL	NULL	NULL	NULL
0.63_328.0250m/z	+	NA	NA	NA	NA	NA	NA	NA	NA	NA	NA	NA	NA
0.63_361.0375m/z	+	NA	NA	NA	NA	NA	NA	NA	NA	NA	NA	NA	NA
0.63_367.9953m/z	+	NA	NA	NA	NA	NA	NA	NA	NA	NA	NA	NA	NA
0.63_381.0307m/z	+	NULL	NULL	NULL	NULL	NULL	LMPK12111171,LMPK12111172,LMPK12112590,LMPK12110800,LMPK12110826,LMPK12112039,LMPK12110825	34.5	0	Hispidulin 7-sulfate,Hispidulin 4'-sulfate,Rhamnocitrin 3-O-sulfate,Luteolin 3'-methyl ether 7-sulfate,Luteolin 4'-methyl ether 3'-sulfate,Kaempferide 3-O-sulfate,Luteolin 4'-methyl ether 7-sulfate	NULL	NULL	NULL
0.63_467.1861m/z	+	HMDB40532	30.7	0.241	Aliphatic heteropolycyclic compounds	Cynaroside A	LMPK12120471,LMPK12140009,LMPK12120472	32.7	0	Angoluvarin,()-Tephrorin B,Diuvaretin	NULL	NULL	NULL
0.63_585.3018m/z	+	NULL	NULL	NULL	NULL	NULL	LMGP06050003,LMGP06050032	36	0	PI(17:1(10Z)/0:0),PI(17:1(9Z)/0:0)	NULL	NULL	NULL
0.63_600.4001m/z	+	HMDB10399	34.7	0	Aliphatic acyclic compounds	LysoPC(22:1(13Z))	LMGP01050134	34.7	0	PC(22:1(11Z)/0:0)	NULL	NULL	NULL
0.63_625.2843m/z	+	HMDB01278,HMDB12188	37.7	0	Aliphatic homomonocyclic compounds,Aliphatic acyclic compounds	Presqualene diphosphate,All-trans-hexaprenyl diphosphate	LMPR0106010003,LMPR03030005	37.7	0	Presqualene diphosphate,all-trans-hexaprenyl diphosphate	NULL	NULL	NULL
0.64_1089.6754m/z	+	NA	NA	NA	NA	NA	NA	NA	NA	NA	NA	NA	NA
0.64_146.1180m/z	+	NULL	NULL	NULL	NULL	NULL	LMFA01100015,LMFA01100013,LMFA01100014	38.4	0	2-amino-heptanoic acid,2R-aminoheptanoic acid,2S-aminoheptanoic acid	NULL	NULL	NULL
0.64_188.0741m/z	+	NA	NA	NA	NA	NA	NA	NA	NA	NA	NA	NA	NA
0.64_191.0782m/z	+	NA	NA	NA	NA	NA	NA	NA	NA	NA	NA	NA	NA
0.64_200.0440m/z	+	NA	NA	NA	NA	NA	NA	NA	NA	NA	NA	NA	NA
0.64_218.2126m/z	+	NA	NA	NA	NA	NA	NA	NA	NA	NA	NA	NA	NA
0.64_243.0573m/z	+	HMDB28762,HMDB11168	38	0	Aliphatic acyclic compounds,Aliphatic acyclic compounds	Aspartyl-Serine,L-beta-aspartyl-L-serine	NULL	NULL	NULL	NULL	NULL	NULL	NULL
0.64_243.0640m/z	+	NULL	NULL	NULL	NULL	NULL	LMPK13110001	55.8	95	Khellin	NULL	NULL	NULL
0.64_260.1857m/z	+	HMDB00756,HMDB00705	39.1	0	Aliphatic acyclic compounds,Aliphatic acyclic compounds	L-Hexanoylcarnitine,Hexanoylcarnitine	LMFA07070001	39.1	0	O-hexanoyl-R-carnitine	NULL	NULL	NULL
0.64_275.1265m/z	+	HMDB36047	40.1	9.34	Aliphatic heteropolycyclic compounds	3alpha-Hydroxyoreadone	LMPK13090036	40.3	8.9	4,4'-dihydroxy-3,5-dimethoxydihydrostilbene	NULL	NULL	NULL
0.64_277.1067m/z	+	NULL	NULL	NULL	NULL	NULL	LMFA01050152	37.1	5.15	methyl 4-[2-(2-formyl-vinyl)-3-hydroxy-5-oxo-cyclopentyl]-butanoate	NULL	NULL	NULL
0.64_287.2095n	+	HMDB00791	37.7	0	Aliphatic acyclic compounds	L-Octanoylcarnitine	LMFA07070002	37.7	0	O-octanoyl-R-carnitine	NULL	NULL	NULL
0.64_287.2102n	+	HMDB00791	43.5	31.4	Aliphatic acyclic compounds	L-Octanoylcarnitine	LMFA07070002	43.5	31.4	O-octanoyl-R-carnitine	NULL	NULL	NULL
0.64_314.0684n	+	HMDB01285	48	44.2	Aliphatic acyclic compounds	Geranyl-PP	LMPR0102120009,LMPR0102060018,LMPR0102060019	48	44.3	()-Bornyl-diphosphate,chrysanthemyl diphosphate, (R,R)-chrysanthemyl diphosphate	NULL	NULL	NULL
0.64_321.1312m/z	+	HMDB37560	38.1	0	Aliphatic heteropolycyclic compounds	3,7,8,15-Scirpenetetrol	NULL	NULL	NULL	NULL	NULL	NULL	NULL
0.64_332.0495m/z	+	NA	NA	NA	NA	NA	NA	NA	NA	NA	NA	NA	NA
0.64_335.1432m/z	+	HMDB15125	38.4	8.48	Aliphatic homopolycyclic compounds	Exemestane	LMPR0104010021,LMST02010036	38.4	8.48	Crocetindial/ Crocetin dialdehyde,17alpha-Ethinyl estradiol	NULL	NULL	NULL
0.64_339.0461m/z	+	NULL	NULL	NULL	NULL	NULL	LMPK12112863,LMPK12112865,LMPK12112862,LMPK12112864,LMPK12113150,LMPK12113152,LMPK12111607,LMPK12113067,LMPK12111606,LMPK12111595,LMPK12050443,LMPK12110606,LMPK12110875,LMPK12111594,LMPK12050273,LMPK12060055,LMPK12112624,LMPK12111399,LMPK12111398,LMPK12113153,LMPK12140603,LMPK12111231,LMPK12112729,LMPK12112866,LMPK12070135,LMPK12050409,LMPK12111230,LMPK12112292,LMPK12110002,LMPK12112546,LMPK12112…	36.8	0	Vogeletin, 3,5,6,4'-Tetrahydroxy-7-methoxyflavone , 5,6,7,4'-Tetrahydroxy-3-methoxyflavone ,6-Methoxykaempferol,Sexangularetin,3-Methylherbacetin, 3,7,3',4'-Tetrahydroxy-8-methoxyflavone , 3,5,8,2'-Tetrahydroxy-7-methoxyflavone ,Transilitin, 7-Methoxy-3,6,3',4'-tetrahydroxyflavone , 5,6,7,4'-Tetrahydroxy-8-methoxyisoflavone ,Tamarixetin,Tricetin 4'-methyl ether, 3-Methoxy-6,7,3',4'-tetrahydroxyfl…	NULL	NULL	NULL
0.64_346.0164m/z	+	NA	NA	NA	NA	NA	NA	NA	NA	NA	NA	NA	NA
0.64_350.1618m/z	+	NA	NA	NA	NA	NA	NA	NA	NA	NA	NA	NA	NA
0.64_381.0150m/z	+	NA	NA	NA	NA	NA	NA	NA	NA	NA	NA	NA	NA
0.64_399.1786m/z	+	HMDB00332	35	1.84	Aliphatic homopolycyclic compounds	18-Oxocortisol	LMST02030194	35	1.84	18-Oxocortisol	NULL	NULL	NULL
0.64_399.1871m/z	+	NA	NA	NA	NA	NA	NA	NA	NA	NA	NA	NA	NA
0.64_407.1888m/z	+	NULL	NULL	NULL	NULL	NULL	LMPK12140498,LMPK12140120,LMPK12050481,LMPK12140489,LMPK12140527,LMPK12140400,LMPK12140463,LMPK12140467,LMPK12140111	37.3	6.62	Remangiflavanone B,Exiguaflavanone L,Lespedeol A,Sophoraflavanone C,Leachianone F,Diplacone,Kushenol F,Sophoraflavanone G,Exiguaflavanone A	NULL	NULL	NULL
0.64_599.3887m/z	+	HMDB06819	38.1	11.4	Aliphatic homomonocyclic compounds	2-Hexaprenyl-3-methyl-6-methoxy-1,4 benzoquinone	LMPR0104330002	34.6	0	phorbol 13-acetate 12-myristate	NULL	NULL	NULL
0.64_629.2562m/z	+	NA	NA	NA	NA	NA	NA	NA	NA	NA	NA	NA	NA
0.64_740.3772m/z	+	NA	NA	NA	NA	NA	NA	NA	NA	NA	NA	NA	NA
0.64_741.3840m/z	+	NA	NA	NA	NA	NA	NA	NA	NA	NA	NA	NA	NA
0.64_822.3170m/z	+	NA	NA	NA	NA	NA	NA	NA	NA	NA	NA	NA	NA
0.64_920.5234m/z	+	NA	NA	NA	NA	NA	NA	NA	NA	NA	NA	NA	NA
0.65_195.0892m/z	+	NA	NA	NA	NA	NA	NA	NA	NA	NA	NA	NA	NA
0.65_205.1244m/z	+	HMDB36819	39.8	19.4	Aliphatic homomonocyclic compounds	Dehydrovomifoliol	LMPR0103050009	39.8	19.4	(6S)-dehydrovomifoliol	NULL	NULL	NULL
0.65_211.0627n	+	NA	NA	NA	NA	NA	NA	NA	NA	NA	NA	NA	NA
0.65_250.1205n	+	HMDB02012	39.8	6.66	Aliphatic homomonocyclic compounds	Ubiquinone-1	NULL	NULL	NULL	NULL	NULL	NULL	NULL
0.65_251.1292m/z	+	HMDB38935	38.7	4.77	Aliphatic heteropolycyclic compounds	Kamahine C	NULL	NULL	NULL	NULL	NULL	NULL	NULL
0.65_262.2385m/z	+	NA	NA	NA	NA	NA	NA	NA	NA	NA	NA	NA	NA
0.65_262.2414m/z	+	NA	NA	NA	NA	NA	NA	NA	NA	NA	NA	NA	NA
0.65_270.9816m/z	+	NA	NA	NA	NA	NA	NA	NA	NA	NA	NA	NA	NA
0.65_283.1335m/z	+	HMDB30922	33.5	5.76	Aliphatic acyclic compounds	1,3-Diacetoxy-4,6,12-tetradecatriene-8,10-diyne	LMPK13090022	34	8.51	alpha,alpha'-diethyl-3,4,3',4'-stilbenetetraol	NULL	NULL	NULL
0.65_285.1111m/z	+	HMDB35596	38.3	7.48	Aliphatic heteropolycyclic compounds	Armexifolin	LMPR0103420001	38.3	7.48	Parthenin	NULL	NULL	NULL
0.65_295.1784m/z	+	NA	NA	NA	NA	NA	NA	NA	NA	NA	NA	NA	NA
0.65_298.1056n	+	NA	NA	NA	NA	NA	NA	NA	NA	NA	NA	NA	NA
0.65_310.2029m/z	+	NA	NA	NA	NA	NA	NA	NA	NA	NA	NA	NA	NA
0.65_310.2059m/z	+	NA	NA	NA	NA	NA	NA	NA	NA	NA	NA	NA	NA
0.65_393.1793m/z	+	NULL	NULL	NULL	NULL	NULL	LMPR01090046	37.6	3.05	Etretinate	NULL	NULL	NULL
0.65_405.9560m/z	+	NA	NA	NA	NA	NA	NA	NA	NA	NA	NA	NA	NA
0.65_510.2727m/z	+	NA	NA	NA	NA	NA	NA	NA	NA	NA	NA	NA	NA
0.65_521.2503m/z	+	NULL	NULL	NULL	NULL	NULL	LMST03020080	36	5.67	26,26,26,27,27,27-hexafluoro-1alpha,25-dihydroxy-23,23,24,24-tetradehydrovitamin D3 / 26,26,26,27,27,27-hexafluoro-1alpha,25-dihydroxy-23,23,24,24-tetradehydrocholecalciferol	NULL	NULL	NULL
0.65_529.1859m/z	+	HMDB60122	36.5	3	Aliphatic heteromonocyclic compounds	4-Oxo-9-cis-retinoyl-beta-glucuronide	LMPK12120468	35.4	0	Piperaduncin B	NULL	NULL	NULL
0.65_552.2211m/z	+	NA	NA	NA	NA	NA	NA	NA	NA	NA	NA	NA	NA
0.65_557.2421m/z	+	NA	NA	NA	NA	NA	NA	NA	NA	NA	NA	NA	NA
0.65_559.2147m/z	+	HMDB29771,HMDB41577	43.1	96.1	Aliphatic heteromonocyclic compounds,Aliphatic heteromonocyclic compounds	7,8-Dihydrovomifoliol 9-[apiosyl-(1->6)-glucoside], 3b,6a-Dihydroxy-alpha-ionol 9-[apiosyl-(1->6)-glucoside]	LMST03020612	31.5	0	25-Hydroxyvitamin D3-bromoacetate	NULL	NULL	NULL
0.65_559.2466m/z	+	NA	NA	NA	NA	NA	NA	NA	NA	NA	NA	NA	NA
0.65_599.3924m/z	+	NULL	NULL	NULL	NULL	NULL	LMPR0104330002	36.1	0	phorbol 13-acetate 12-myristate	NULL	NULL	NULL
0.65_599.3958m/z	+	NULL	NULL	NULL	NULL	NULL	LMPR0104330002	38.3	10.9	phorbol 13-acetate 12-myristate	NULL	NULL	NULL
0.65_605.2304m/z	+	HMDB29313	36.3	5.83	Aliphatic heteropolycyclic compounds	Canescein	NULL	NULL	NULL	NULL	NULL	NULL	NULL
0.65_611.2512m/z	+	NA	NA	NA	NA	NA	NA	NA	NA	NA	NA	NA	NA
0.65_616.2415m/z	+	NA	NA	NA	NA	NA	NA	NA	NA	NA	NA	NA	NA
0.65_624.2593n	+	HMDB36105	38.3	1.28	Aliphatic heteropolycyclic compounds	Kanokoside D	NULL	NULL	NULL	NULL	NULL	NULL	NULL
0.65_667.9528m/z	+	NA	NA	NA	NA	NA	NA	NA	NA	NA	NA	NA	NA
0.65_687.2254m/z	+	NULL	NULL	NULL	NULL	NULL	LMPK12140228	39.7	8.87	Flavaprenin 7,4'-diglucoside	NULL	NULL	NULL
0.65_696.4442n	+	NA	NA	NA	NA	NA	NA	NA	NA	NA	NA	NA	NA
0.65_859.5181m/z	+	HMDB14916	39	8.79	Aliphatic heteromonocyclic compounds	Roxithromycin	NULL	NULL	NULL	NULL	NULL	NULL	NULL
0.66_1203.7021m/z	+	NA	NA	NA	NA	NA	NA	NA	NA	NA	NA	NA	NA
0.66_170.0654m/z	+	NA	NA	NA	NA	NA	NA	NA	NA	NA	NA	NA	NA
0.66_170.0963m/z	+	NA	NA	NA	NA	NA	NA	NA	NA	NA	NA	NA	NA
0.66_177.1036m/z	+	HMDB41440	38.2	0	Aliphatic heteropolycyclic compounds	Laccarin	LMFA11000036,LMPR0102120026,LMFA11000658,LMPR0102120028,LMPR0102120027,LMFA11000665,LMPR0102120029,LMFA11000046,LMFA11000080,LMFA11000506,LMPR0102120000	39.1	0	3E,7-Dimethyl-1,3,6-octatriene,Pinane skeleton,Butylidenecyclohexane,Carane skeleton,Fenchane skeleton,1-methyl-1-(2-methyl-2-propenyl)-cyclopentane,Thujane skeleton, 3,7-Dimethylocta-2E,4E-diene , 3,7-Dimethyl-1,3Z,6-octatriene , 7-Methyl-3-methylene-1,6-octadiene ,Bornane skeleton	NULL	NULL	NULL
0.66_212.1002m/z	+	HMDB00679	39.4	3.91	Aliphatic acyclic compounds	Homocitrulline	NULL	NULL	NULL	NULL	NULL	NULL	NULL
0.66_219.2144m/z	+	NA	NA	NA	NA	NA	NA	NA	NA	NA	NA	NA	NA
0.66_238.0870m/z	+	NULL	NULL	NULL	NULL	NULL	LMPK13090019	36.5	0	(E)-4-Methoxy-4'-nitrostilbene	NULL	NULL	NULL
0.66_268.1255n	+	NA	NA	NA	NA	NA	NA	NA	NA	NA	NA	NA	NA
0.66_289.2198m/z	+	NA	NA	NA	NA	NA	NA	NA	NA	NA	NA	NA	NA
0.66_306.2682m/z	+	NA	NA	NA	NA	NA	NA	NA	NA	NA	NA	NA	NA
0.66_308.1821m/z	+	HMDB13324	38.1	4.94	Aliphatic acyclic compounds	2-Octenoylcarnitine	NULL	NULL	NULL	NULL	NULL	NULL	NULL
0.66_310.2044m/z	+	NA	NA	NA	NA	NA	NA	NA	NA	NA	NA	NA	NA
0.66_316.2126m/z	+	NA	NA	NA	NA	NA	NA	NA	NA	NA	NA	NA	NA
0.66_316.2525m/z	+	NA	NA	NA	NA	NA	NA	NA	NA	NA	NA	NA	NA
0.66_340.1320m/z	+	NA	NA	NA	NA	NA	NA	NA	NA	NA	NA	NA	NA
0.66_353.0318m/z	+	HMDB01285	42.7	17.7	Aliphatic acyclic compounds	Geranyl-PP	LMPR0102010017	43	19.3	(R)-lavandulyl diphosphate	NULL	NULL	NULL
0.66_385.1575m/z	+	NA	NA	NA	NA	NA	NA	NA	NA	NA	NA	NA	NA
0.66_431.2578m/z	+	HMDB00514,HMDB00626,HMDB00478,HMDB00686,HMDB00438,HMDB00384,HMDB02488,HMDB00664,HMDB00811,HMDB00946,HMDB00348,HMDB02585,HMDB00411,HMDB00733,HMDB00361,HMDB00518,HMDB02451,HMDB02536	37.1	0	Aliphatic homopolycyclic compounds,Aliphatic homopolycyclic compounds,Aliphatic homopolycyclic compounds,Aliphatic homopolycyclic compounds,Aliphatic homopolycyclic compounds,Aliphatic homopolycyclic compounds,Aliphatic homopolycyclic compounds,Aliphatic homopolycyclic compounds,Aliphatic homopolycyclic compounds,Aliphatic homopolycyclic compounds,Aliphatic homopolycyclic compounds,Aliphatic homo…	Allochenodeoxycholic acid,Deoxycholic acid,Allodeoxycholic acid,Isoursodeoxycholic acid, 3b,12a-Dihydroxy-5b-cholanoic acid , 3a,7a-Dihydroxycholanoic acid , 7a,12b-dihydroxy-5b-Cholan-24-oic acid ,Isohyodeoxycholic acid,Murocholic acid,Ursodeoxycholic acid, 3b,12a-Dihydroxy-5a-cholanoic acid , 3b,12b-Dihydroxy-5b-cholanoic acid , 3a,12b-Dihydroxy-5b-cholanoic acid ,Hyodeoxycholic acid, 3b,7a-Dih…	LMST04010386	40.4	16.7	11beta,12beta-Dihydroxy-5beta-cholan-24-oic Acid	NULL	NULL	NULL
0.66_494.2226m/z	+	NA	NA	NA	NA	NA	NA	NA	NA	NA	NA	NA	NA
0.66_496.1944m/z	+	NULL	NULL	NULL	NULL	NULL	LMPK13050003	34.5	0.893	13-Deoxydaunorubicin	NULL	NULL	NULL
0.66_496.2043m/z	+	HMDB36593	35	0.175	Aliphatic heteromonocyclic compounds	Validamycin B	NULL	NULL	NULL	NULL	NULL	NULL	NULL
0.66_529.1893m/z	+	NA	NA	NA	NA	NA	NA	NA	NA	NA	NA	NA	NA
0.66_545.1902m/z	+	NULL	NULL	NULL	NULL	NULL	LMPK12112287	41.9	24.1	Broussoflavonol C	NULL	NULL	NULL
0.66_559.2581m/z	+	NULL	NULL	NULL	NULL	NULL	LMST05050002	33.2	0	Ptilosaponoside B	NULL	NULL	NULL
0.66_563.2520m/z	+	NULL	NULL	NULL	NULL	NULL	LMST03020090	23.9	1.37	(23S)-26,26,26,27,27,27-hexafluoro-1alpha,23,25-trihydroxyvitamin D3 / (23S)-26,26,26,27,27,27-hexafluoro-1alpha,23,25-trihydroxycholecalciferol	NULL	NULL	NULL
0.66_580.2477n	+	NA	NA	NA	NA	NA	NA	NA	NA	NA	NA	NA	NA
0.66_583.3823m/z	+	NA	NA	NA	NA	NA	NA	NA	NA	NA	NA	NA	NA
0.66_591.2751n	+	NA	NA	NA	NA	NA	NA	NA	NA	NA	NA	NA	NA
0.66_595.2765m/z	+	NA	NA	NA	NA	NA	NA	NA	NA	NA	NA	NA	NA
0.66_596.2783n	+	NA	NA	NA	NA	NA	NA	NA	NA	NA	NA	NA	NA
0.66_610.2752n	+	NA	NA	NA	NA	NA	NA	NA	NA	NA	NA	NA	NA
0.66_630.2693n	+	NA	NA	NA	NA	NA	NA	NA	NA	NA	NA	NA	NA
0.66_641.2816m/z	+	NA	NA	NA	NA	NA	NA	NA	NA	NA	NA	NA	NA
0.66_687.2229m/z	+	NULL	NULL	NULL	NULL	NULL	LMPK12060003	34.1	0.257	Amorphigenin O-vicianoside	NULL	NULL	NULL
0.66_687.2404m/z	+	NA	NA	NA	NA	NA	NA	NA	NA	NA	NA	NA	NA
0.66_687.2610m/z	+	NULL	NULL	NULL	NULL	NULL	LMPK12140550,LMPK12140544	32.3	0	Epicalyxin J,Calyxin J	NULL	NULL	NULL
0.66_699.3975m/z	+	NA	NA	NA	NA	NA	NA	NA	NA	NA	NA	NA	NA
0.66_747.5049n	+	NA	NA	NA	NA	NA	NA	NA	NA	NA	NA	NA	NA
0.66_845.5624n	+	NA	NA	NA	NA	NA	NA	NA	NA	NA	NA	NA	NA
0.66_852.3208m/z	+	NA	NA	NA	NA	NA	NA	NA	NA	NA	NA	NA	NA
0.66_875.4935m/z	+	HMDB14916	40	12.4	Aliphatic heteromonocyclic compounds	Roxithromycin	NULL	NULL	NULL	NULL	NULL	NULL	NULL
0.66_921.5258m/z	+	HMDB33887	37.2	8.21	Aliphatic heteropolycyclic compounds	Chondrillasterol 3-[glucosyl-(1->2)-glucosyl-(1->2)-glucoside]	NULL	NULL	NULL	NULL	NULL	NULL	NULL
0.67_130.0665m/z	+	NA	NA	NA	NA	NA	NA	NA	NA	NA	NA	NA	NA
0.67_200.2016m/z	+	NULL	NULL	NULL	NULL	NULL	LMFA08010001	37.6	2.61	dodecanamide	NULL	NULL	NULL
0.67_235.1302m/z	+	HMDB29388	39.1	1.35	Aliphatic homomonocyclic compounds	Cucurbic acid	LMFA01060182	39.1	1.4	7-oxo-11-Dodecenoic acid	NULL	NULL	NULL
0.67_240.1945m/z	+	HMDB13272	37.4	0	Aliphatic acyclic compounds	N-Lauroylglycine	NULL	NULL	NULL	NULL	NULL	NULL	NULL
0.67_250.1259n	+	NA	NA	NA	NA	NA	NA	NA	NA	NA	NA	NA	NA
0.67_259.0646m/z	+	NA	NA	NA	NA	NA	NA	NA	NA	NA	NA	NA	NA
0.67_269.1391m/z	+	HMDB38935	36.2	3.66	Aliphatic heteropolycyclic compounds	Kamahine C	NULL	NULL	NULL	NULL	NULL	NULL	NULL
0.67_290.2736m/z	+	NA	NA	NA	NA	NA	NA	NA	NA	NA	NA	NA	NA
0.67_312.2186m/z	+	HMDB13202	44	37.6	Aliphatic acyclic compounds	6-Keto-decanoylcarnitine	NULL	NULL	NULL	NULL	NULL	NULL	NULL
0.67_329.2176n	+	HMDB13202	37.8	11.8	Aliphatic acyclic compounds	6-Keto-decanoylcarnitine	NULL	NULL	NULL	NULL	NULL	NULL	NULL
0.67_332.2424m/z	+	NA	NA	NA	NA	NA	NA	NA	NA	NA	NA	NA	NA
0.67_337.0569m/z	+	HMDB01285	36	0	Aliphatic acyclic compounds	Geranyl-PP	LMPR0102120009,LMPR0102010001,LMPR0102010017,LMPR0102060018,LMPR0102010002,LMPR0102060019	36	0	()-Bornyl-diphosphate,Geranyl diphosphate,(R)-lavandulyl diphosphate,chrysanthemyl diphosphate,Neryl diphosphate, (R,R)-chrysanthemyl diphosphate	NULL	NULL	NULL
0.67_343.1761m/z	+	NULL	NULL	NULL	NULL	NULL	LMFA13010039	39.1	19.1	1-O-(8R-hydroxy-8-methyl-3Z,9-decadienoyl)-beta-D-glucopyranose	NULL	NULL	NULL
0.67_367.9962m/z	+	NA	NA	NA	NA	NA	NA	NA	NA	NA	NA	NA	NA
0.67_385.1992m/z	+	HMDB34090	38.8	11.2	Aliphatic homomonocyclic compounds	(R)-Humulone	LMST03020005	40.8	21.2	1alpha,17alpha,21-trihydroxy-20-oxo-22,23,24,25,26,27-hexanorvitamin D3 / 1alpha,17alpha,21-trihydroxy-20-oxo-22,23,24,25,26,27-hexanorcholecalciferol	NULL	NULL	NULL
0.67_409.1735m/z	+	NULL	NULL	NULL	NULL	NULL	LMFA01090098	29.5	10	6-bromo-eicosa-5E,9Z-dienoic acid	NULL	NULL	NULL
0.67_431.2486m/z	+	NA	NA	NA	NA	NA	NA	NA	NA	NA	NA	NA	NA
0.67_441.1412m/z	+	NULL	NULL	NULL	NULL	NULL	LMPR0104540003	37.7	5.97	Ginkgolide C	NULL	NULL	NULL
0.67_457.1307m/z	+	NULL	NULL	NULL	NULL	NULL	LMFA01090110	27.4	3.55	16-hydroxy-18-bromo-8E,17E19Z-tricosatrien-4,6-diynoic acid	NULL	NULL	NULL
0.67_469.1632m/z	+	NULL	NULL	NULL	NULL	NULL	LMPK12120064,LMPK12120063	38.3	4.67	Gemichalcone B,Isogemichalcone B	NULL	NULL	NULL
0.67_480.2099m/z	+	NA	NA	NA	NA	NA	NA	NA	NA	NA	NA	NA	NA
0.67_586.2755m/z	+	NA	NA	NA	NA	NA	NA	NA	NA	NA	NA	NA	NA
0.67_595.2384m/z	+	NULL	NULL	NULL	NULL	NULL	LMGP04050016	36.1	0	PG(22:6(4Z,7Z,10Z,13Z,16Z,19Z)/0:0)	NULL	NULL	NULL
0.67_599.4025m/z	+	NA	NA	NA	NA	NA	NA	NA	NA	NA	NA	NA	NA
0.67_615.2497m/z	+	NULL	NULL	NULL	NULL	NULL	LMGP06050017	41.6	31.4	PI(18:4(6Z,9Z,12Z,15Z)/0:0)	NULL	NULL	NULL
0.67_642.2910n	+	NA	NA	NA	NA	NA	NA	NA	NA	NA	NA	NA	NA
0.67_668.4521m/z	+	NA	NA	NA	NA	NA	NA	NA	NA	NA	NA	NA	NA
0.67_692.3116m/z	+	NA	NA	NA	NA	NA	NA	NA	NA	NA	NA	NA	NA
0.67_822.3531m/z	+	NA	NA	NA	NA	NA	NA	NA	NA	NA	NA	NA	NA
0.67_837.5361m/z	+	HMDB14916	46.1	44.2	Aliphatic heteromonocyclic compounds	Roxithromycin	NULL	NULL	NULL	NULL	NULL	NULL	NULL
0.67_904.5489m/z	+	NA	NA	NA	NA	NA	NA	NA	NA	NA	NA	NA	NA
0.68_139.1216m/z	+	NA	NA	NA	NA	NA	NA	NA	NA	NA	NA	NA	NA
0.68_156.0804m/z	+	NA	NA	NA	NA	NA	NA	NA	NA	NA	NA	NA	NA
0.68_172.0765m/z	+	NA	NA	NA	NA	NA	NA	NA	NA	NA	NA	NA	NA
0.68_207.0516m/z	+	HMDB03518,HMDB59932,HMDB06471,HMDB00379	36.7	0	Aliphatic acyclic compounds,Aliphatic acyclic compounds,Aliphatic acyclic compounds,Aliphatic acyclic compounds	Homocitric acid,3-(Carboxymethyl)-3-hydroxypentanedioic acid,Methylisocitric acid,2-Methylcitric acid	LMFA01130001	35.8	0	Lipoic acid	NULL	NULL	NULL
0.68_225.1336m/z	+	HMDB03334	39.5	11.4	Aliphatic acyclic compounds	Symmetric dimethylarginine	NULL	NULL	NULL	NULL	NULL	NULL	NULL
0.68_254.1516n	+	NA	NA	NA	NA	NA	NA	NA	NA	NA	NA	NA	NA
0.68_262.2414m/z	+	NA	NA	NA	NA	NA	NA	NA	NA	NA	NA	NA	NA
0.68_283.1303m/z	+	HMDB30922	34.9	11.9	Aliphatic acyclic compounds	1,3-Diacetoxy-4,6,12-tetradecatriene-8,10-diyne	LMPK12020275	37.2	23.4	4'-Hydroxy-5,7-dimethoxy-8-methylflavan	NULL	NULL	NULL
0.68_286.1976m/z	+	NA	NA	NA	NA	NA	NA	NA	NA	NA	NA	NA	NA
0.68_294.0974m/z	+	NA	NA	NA	NA	NA	NA	NA	NA	NA	NA	NA	NA
0.68_294.1026m/z	+	HMDB37841	39.2	12.2	Aliphatic heteromonocyclic compounds	N-(1-Deoxy-1-fructosyl)methionine	NULL	NULL	NULL	NULL	NULL	NULL	NULL
0.68_302.0214m/z	+	NA	NA	NA	NA	NA	NA	NA	NA	NA	NA	NA	NA
0.68_302.0217m/z	+	NA	NA	NA	NA	NA	NA	NA	NA	NA	NA	NA	NA
0.68_325.1591m/z	+	HMDB28707	42.8	36.4	Aliphatic acyclic compounds	Arginyl-Glutamine	LMST02020018	37.8	15.6	Dehydrotestosterone	NULL	NULL	NULL
0.68_328.2503m/z	+	NULL	NULL	NULL	NULL	NULL	LMFA01120004,LMFA01120003	36.3	3.34	9-nitro-9E-octadecenoic acid,10-nitro-9E-octadecenoic acid	NULL	NULL	NULL
0.68_331.2360n	+	NA	NA	NA	NA	NA	NA	NA	NA	NA	NA	NA	NA
0.68_332.0547m/z	+	NA	NA	NA	NA	NA	NA	NA	NA	NA	NA	NA	NA
0.68_343.1741m/z	+	NULL	NULL	NULL	NULL	NULL	LMFA13010039	37.6	7.97	1-O-(8R-hydroxy-8-methyl-3Z,9-decadienoyl)-beta-D-glucopyranose	NULL	NULL	NULL
0.68_349.1912m/z	+	HMDB14449	35.7	3.7	Aliphatic homopolycyclic compounds	Desogestrel	LMPR01070297	37.1	10.8	14'-apo-beta-carotenal	NULL	NULL	NULL
0.68_352.1883m/z	+	HMDB15240	39.3	2.55	Aliphatic heteropolycyclic compounds	Trilostane	LMGP01050064	38.4	2.59	PC(7:0/0:0)	37.9	0	PE(10:0/0:0),PC(7:0/0:0)
0.68_358.2554m/z	+	NA	NA	NA	NA	NA	NA	NA	NA	NA	NA	NA	NA
0.68_358.2607m/z	+	NA	NA	NA	NA	NA	NA	NA	NA	NA	NA	NA	NA
0.68_358.2642m/z	+	NA	NA	NA	NA	NA	NA	NA	NA	NA	NA	NA	NA
0.68_387.1886m/z	+	NULL	NULL	NULL	NULL	NULL	LMFA01090098	30	7.58	6-bromo-eicosa-5E,9Z-dienoic acid	NULL	NULL	NULL
0.68_419.2704m/z	+	NA	NA	NA	NA	NA	NA	NA	NA	NA	NA	NA	NA
0.68_431.2451m/z	+	HMDB33080	36.2	1.45	Aliphatic heteropolycyclic compounds	Antibiotic CJ 15544	NULL	NULL	NULL	NULL	NULL	NULL	NULL
0.68_494.2190n	+	HMDB33412	35	0	Aliphatic heteropolycyclic compounds	Gibberellin A20 13-glucoside	NULL	NULL	NULL	NULL	NULL	NULL	NULL
0.68_512.3317m/z	+	NULL	NULL	NULL	NULL	NULL	LMGP03060002	36.9	0	PS(O-18:0/0:0)	NULL	NULL	NULL
0.68_526.3593m/z	+	NA	NA	NA	NA	NA	NA	NA	NA	NA	NA	NA	NA
0.68_539.2491m/z	+	HMDB38029	34.4	0	Aliphatic heteromonocyclic compounds	Eriojaposide B	NULL	NULL	NULL	NULL	NULL	NULL	NULL
0.68_571.2479m/z	+	HMDB38221	36	2.93	Aliphatic heteromonocyclic compounds	Pentigetide	LMGP04050010	33.7	0.358	PG(20:4(5Z,8Z,11Z,14Z)/0:0)	NULL	NULL	NULL
0.68_583.8926m/z	+	NA	NA	NA	NA	NA	NA	NA	NA	NA	NA	NA	NA
0.68_608.2700m/z	+	HMDB14622	35.4	11.9	Aliphatic heteromonocyclic compounds	Amikacin	NULL	NULL	NULL	NULL	NULL	NULL	NULL
0.68_617.2558m/z	+	NA	NA	NA	NA	NA	NA	NA	NA	NA	NA	NA	NA
0.68_622.2459n	+	NA	NA	NA	NA	NA	NA	NA	NA	NA	NA	NA	NA
0.68_625.2807m/z	+	HMDB01278,HMDB12188	35.7	0.403	Aliphatic homomonocyclic compounds,Aliphatic acyclic compounds	Presqualene diphosphate,All-trans-hexaprenyl diphosphate	LMPR0106010003,LMPR03030005	35.7	0.403	Presqualene diphosphate,all-trans-hexaprenyl diphosphate	NULL	NULL	NULL
0.68_633.2763m/z	+	NA	NA	NA	NA	NA	NA	NA	NA	NA	NA	NA	NA
0.68_649.2830m/z	+	NA	NA	NA	NA	NA	NA	NA	NA	NA	NA	NA	NA
0.68_650.2955m/z	+	NA	NA	NA	NA	NA	NA	NA	NA	NA	NA	NA	NA
0.68_653.2993m/z	+	NULL	NULL	NULL	NULL	NULL	LMST05050008	34.9	0	Evasterioside C	NULL	NULL	NULL
0.68_699.3980m/z	+	NA	NA	NA	NA	NA	NA	NA	NA	NA	NA	NA	NA
0.68_722.3646m/z	+	NA	NA	NA	NA	NA	NA	NA	NA	NA	NA	NA	NA
0.68_735.4119m/z	+	NA	NA	NA	NA	NA	NA	NA	NA	NA	NA	NA	NA
0.68_736.3632m/z	+	NA	NA	NA	NA	NA	NA	NA	NA	NA	NA	NA	NA
0.68_845.4713m/z	+	HMDB60612	36	0.207	Aliphatic heteromonocyclic compounds	N-di-Demethyl roxithromycin	NULL	NULL	NULL	NULL	NULL	NULL	NULL
0.68_920.5178m/z	+	NA	NA	NA	NA	NA	NA	NA	NA	NA	NA	NA	NA
0.69_1165.7483m/z	+	NA	NA	NA	NA	NA	NA	NA	NA	NA	NA	NA	NA
0.69_1187.7346m/z	+	NA	NA	NA	NA	NA	NA	NA	NA	NA	NA	NA	NA
0.69_175.1238m/z	+	NA	NA	NA	NA	NA	NA	NA	NA	NA	NA	NA	NA
0.69_197.1008m/z	+	HMDB03416,HMDB00517	45.9	49.5	Aliphatic acyclic compounds,Aliphatic acyclic compounds	D-Arginine,L-Arginine	NULL	NULL	NULL	NULL	NULL	NULL	NULL
0.69_204.1594m/z	+	NA	NA	NA	NA	NA	NA	NA	NA	NA	NA	NA	NA
0.69_231.0940m/z	+	NA	NA	NA	NA	NA	NA	NA	NA	NA	NA	NA	NA
0.69_286.2069m/z	+	NA	NA	NA	NA	NA	NA	NA	NA	NA	NA	NA	NA
0.69_300.1525m/z	+	NA	NA	NA	NA	NA	NA	NA	NA	NA	NA	NA	NA
0.69_321.1721m/z	+	HMDB13032	36.4	11	Aliphatic acyclic compounds	Omega-Carboxy-trinor-leukotriene B4	NULL	NULL	NULL	NULL	NULL	NULL	NULL
0.69_332.0513m/z	+	NA	NA	NA	NA	NA	NA	NA	NA	NA	NA	NA	NA
0.69_338.2251m/z	+	NA	NA	NA	NA	NA	NA	NA	NA	NA	NA	NA	NA
0.69_338.2285m/z	+	HMDB00651	38.1	6.02	Aliphatic acyclic compounds	Decanoylcarnitine	LMFA07070006	38.1	6.02	O-decanoyl-R-carnitine	NULL	NULL	NULL
0.69_347.0109m/z	+	NA	NA	NA	NA	NA	NA	NA	NA	NA	NA	NA	NA
0.69_367.9973m/z	+	NA	NA	NA	NA	NA	NA	NA	NA	NA	NA	NA	NA
0.69_389.2568m/z	+	HMDB12109	36.6	13.2	Aliphatic homomonocyclic compounds	5,6-Dihydroxyprostaglandin F1a	NULL	NULL	NULL	NULL	NULL	NULL	NULL
0.69_405.2212m/z	+	NA	NA	NA	NA	NA	NA	NA	NA	NA	NA	NA	NA
0.69_409.1653m/z	+	HMDB32841	27	7.72	Aliphatic heteromonocyclic compounds	5-Megastigmen-7-yne-3,9-diol 9-glucoside	LMPK12140008	28.9	7.6	()-Tephrorin A	NULL	NULL	NULL
0.69_430.2458m/z	+	NA	NA	NA	NA	NA	NA	NA	NA	NA	NA	NA	NA
0.69_437.2138m/z	+	HMDB30895	46	40.4	Aliphatic heteropolycyclic compounds	(4R,5S,7R,11x)-11,12-Dihydroxy-1(10)-spirovetiven-2-one 12-glucoside	LMFA01040061,LMFA03050014	39.7	8.54	methyl 5-hydroperoxy-6,8,9,11-bisepidioxy-12,14-eicosadienoate, methyl 6,8-epidioxy-5,15-dihydroperoxy-9,11,13-eicosatrienoate	NULL	NULL	NULL
0.69_441.2229n	+	NA	NA	NA	NA	NA	NA	NA	NA	NA	NA	NA	NA
0.69_523.2593m/z	+	NULL	NULL	NULL	NULL	NULL	LMST03020090	41.8	27.1	(23S)-26,26,26,27,27,27-hexafluoro-1alpha,23,25-trihydroxyvitamin D3 / (23S)-26,26,26,27,27,27-hexafluoro-1alpha,23,25-trihydroxycholecalciferol	NULL	NULL	NULL
0.69_526.3671m/z	+	NA	NA	NA	NA	NA	NA	NA	NA	NA	NA	NA	NA
0.69_527.3061n	+	HMDB11524,HMDB11494	40.5	31	Aliphatic acyclic compounds,Aliphatic acyclic compounds	LysoPE(22:5(4Z,7Z,10Z,13Z,16Z)/0:0), LysoPE(0:0/22:5(4Z,7Z,10Z,13Z,16Z))	NULL	NULL	NULL	NULL	NULL	NULL	NULL
0.69_549.2806n	+	NA	NA	NA	NA	NA	NA	NA	NA	NA	NA	NA	NA
0.69_563.2302m/z	+	NA	NA	NA	NA	NA	NA	NA	NA	NA	NA	NA	NA
0.69_583.3842m/z	+	NA	NA	NA	NA	NA	NA	NA	NA	NA	NA	NA	NA
0.69_583.3953m/z	+	NULL	NULL	NULL	NULL	NULL	LMPR01070224	31.8	0.338	OH-Diaponeurosporene glucoside ester	NULL	NULL	NULL
0.69_585.2698m/z	+	NULL	NULL	NULL	NULL	NULL	LMPR0104300001	33.6	0	Pubescenol	NULL	NULL	NULL
0.69_588.2673m/z	+	NULL	NULL	NULL	NULL	NULL	LMGP03050021	34.1	8.59	PS(20:2(11Z,14Z)/0:0)	NULL	NULL	NULL
0.69_598.3774m/z	+	NA	NA	NA	NA	NA	NA	NA	NA	NA	NA	NA	NA
0.69_608.2945n	+	NA	NA	NA	NA	NA	NA	NA	NA	NA	NA	NA	NA
0.69_609.2919m/z	+	NA	NA	NA	NA	NA	NA	NA	NA	NA	NA	NA	NA
0.69_633.2466m/z	+	NULL	NULL	NULL	NULL	NULL	LMGP06050028	33.8	1.27	PI(18:3(9Z,12Z,15Z)/0:0)	NULL	NULL	NULL
0.69_636.3262m/z	+	NA	NA	NA	NA	NA	NA	NA	NA	NA	NA	NA	NA
0.69_692.3353m/z	+	NA	NA	NA	NA	NA	NA	NA	NA	NA	NA	NA	NA
0.69_699.3745m/z	+	NA	NA	NA	NA	NA	NA	NA	NA	NA	NA	NA	NA
0.70_1166.7580m/z	+	NA	NA	NA	NA	NA	NA	NA	NA	NA	NA	NA	NA
0.70_128.0470n	+	HMDB31847,HMDB33517,HMDB31306,HMDB40732,HMDB33285	38.1	0	Aliphatic heteromonocyclic compounds,Aliphatic heteromonocyclic compounds,Aliphatic heteromonocyclic compounds,Aliphatic heteromonocyclic compounds,Aliphatic heteromonocyclic compounds	2-Ethyl-3,4-dihydroxyfuran, 5,6-Dihydro-4-methoxy-2H-pyran-2-one , 3-Hydroxy-4,5-dimethyl-2(5H)-furanone , 2,7-Oxepanedione ,L-erythro-5-(1-Hydroxyethyl)-2(5H)-furanone	LMFA07040005,LMFA01060174,LMFA01050273	38.1	0	3-Acetyldihydro-2(3H)-furanone,2-Oxo-4E-hexenoic acid,6-hydroxy-2-hexynoic acid	NULL	NULL	NULL
0.70_130.0871m/z	+	HMDB29449	49.9	57.2	Aliphatic acyclic compounds	(2R,3R,4R)-2-Amino-4-hydroxy-3-methylpentanoic acid	NULL	NULL	NULL	NULL	NULL	NULL	NULL
0.70_141.9592m/z	+	NA	NA	NA	NA	NA	NA	NA	NA	NA	NA	NA	NA
0.70_156.0788m/z	+	HMDB33971	39.2	0	Aliphatic acyclic compounds	2-Diethylaminoethanol	NULL	NULL	NULL	NULL	NULL	NULL	NULL
0.70_160.0637m/z	+	NA	NA	NA	NA	NA	NA	NA	NA	NA	NA	NA	NA
0.70_170.0634m/z	+	NA	NA	NA	NA	NA	NA	NA	NA	NA	NA	NA	NA
0.70_170.0663m/z	+	NA	NA	NA	NA	NA	NA	NA	NA	NA	NA	NA	NA
0.70_170.0946m/z	+	NA	NA	NA	NA	NA	NA	NA	NA	NA	NA	NA	NA
0.70_203.1474m/z	+	NA	NA	NA	NA	NA	NA	NA	NA	NA	NA	NA	NA
0.70_217.0190m/z	+	HMDB33566	34.2	0	Aliphatic acyclic compounds	Ajoene	NULL	NULL	NULL	NULL	NULL	NULL	NULL
0.70_227.1885n	+	NA	NA	NA	NA	NA	NA	NA	NA	NA	NA	NA	NA
0.70_228.1921m/z	+	NA	NA	NA	NA	NA	NA	NA	NA	NA	NA	NA	NA
0.70_235.1012m/z	+	NA	NA	NA	NA	NA	NA	NA	NA	NA	NA	NA	NA
0.70_246.2433m/z	+	NA	NA	NA	NA	NA	NA	NA	NA	NA	NA	NA	NA
0.70_250.1784m/z	+	NA	NA	NA	NA	NA	NA	NA	NA	NA	NA	NA	NA
0.70_279.1573m/z	+	HMDB30993	38.1	8.57	Aliphatic heteromonocyclic compounds	5-Nonyltetrahydro-2-oxo-3-furancarboxylic acid	LMPR0103200001	36.7	7.48	Emmotin A	NULL	NULL	NULL
0.70_286.1941m/z	+	HMDB15596	35.5	0	Aliphatic heteropolycyclic compounds	Vildagliptin	NULL	NULL	NULL	NULL	NULL	NULL	NULL
0.70_290.2695m/z	+	NA	NA	NA	NA	NA	NA	NA	NA	NA	NA	NA	NA
0.70_294.1051m/z	+	NA	NA	NA	NA	NA	NA	NA	NA	NA	NA	NA	NA
0.70_301.1340m/z	+	NA	NA	NA	NA	NA	NA	NA	NA	NA	NA	NA	NA
0.70_316.2487m/z	+	HMDB00651	39.2	0	Aliphatic acyclic compounds	Decanoylcarnitine	LMFA07070006	39.2	0	O-decanoyl-R-carnitine	NULL	NULL	NULL
0.70_325.1469m/z	+	HMDB13016	38.5	0	Aliphatic acyclic compounds	Neuromedin B (1-3)	NULL	NULL	NULL	NULL	NULL	NULL	NULL
0.70_328.2515m/z	+	NA	NA	NA	NA	NA	NA	NA	NA	NA	NA	NA	NA
0.70_333.1950m/z	+	NA	NA	NA	NA	NA	NA	NA	NA	NA	NA	NA	NA
0.70_334.2980m/z	+	NA	NA	NA	NA	NA	NA	NA	NA	NA	NA	NA	NA
0.70_337.0556m/z	+	HMDB01285	31.9	0.275	Aliphatic acyclic compounds	Geranyl-PP	LMPR0102010001,LMPR0102010002	31.9	0.275	Geranyl diphosphate,Neryl diphosphate	NULL	NULL	NULL
0.70_343.1774m/z	+	NULL	NULL	NULL	NULL	NULL	LMFA13010039	34.5	0	1-O-(8R-hydroxy-8-methyl-3Z,9-decadienoyl)-beta-D-glucopyranose	NULL	NULL	NULL
0.70_362.0933m/z	+	NA	NA	NA	NA	NA	NA	NA	NA	NA	NA	NA	NA
0.70_369.2105m/z	+	NA	NA	NA	NA	NA	NA	NA	NA	NA	NA	NA	NA
0.70_373.1870m/z	+	HMDB03134	37.3	10	Aliphatic heteropolycyclic compounds	Biocytin	LMFA02020014	37.4	1.72	(-)-11-hydroxy-9,10-dihydrojasmonic acid 11-beta-D-glucoside	NULL	NULL	NULL
0.70_373.1999m/z	+	HMDB03034	38.5	3.67	Aliphatic homomonocyclic compounds	Prostaglandin D3	LMFA03010066	39	3.7	16-phenyl-tetranor-PGE2	NULL	NULL	NULL
0.70_376.2558m/z	+	NA	NA	NA	NA	NA	NA	NA	NA	NA	NA	NA	NA
0.70_402.2064m/z	+	NULL	NULL	NULL	NULL	NULL	LMFA08020080	33.7	0	N-palmitoyl taurine	NULL	NULL	NULL
0.70_409.1630m/z	+	HMDB36822	38	7.22	Aliphatic heteromonocyclic compounds	(3S,7E,9S)-9-Hydroxy-4,7-megastigmadien-3-one 9-glucoside	LMPK12140008	36.6	6.45	()-Tephrorin A	NULL	NULL	NULL
0.70_410.1700m/z	+	NA	NA	NA	NA	NA	NA	NA	NA	NA	NA	NA	NA
0.70_410.1814m/z	+	NA	NA	NA	NA	NA	NA	NA	NA	NA	NA	NA	NA
0.70_426.1402m/z	+	NA	NA	NA	NA	NA	NA	NA	NA	NA	NA	NA	NA
0.70_430.2490m/z	+	NA	NA	NA	NA	NA	NA	NA	NA	NA	NA	NA	NA
0.70_432.2443m/z	+	NA	NA	NA	NA	NA	NA	NA	NA	NA	NA	NA	NA
0.70_441.1400m/z	+	NULL	NULL	NULL	NULL	NULL	LMFA01090107	27.9	0.449	18-bromo-8E,17E19Z-tricosatrien-4,6-diynoic acid	NULL	NULL	NULL
0.70_446.2598m/z	+	NA	NA	NA	NA	NA	NA	NA	NA	NA	NA	NA	NA
0.70_446.2660m/z	+	NULL	NULL	NULL	NULL	NULL	LMGP02050016	35.9	0	PE(17:2(9Z,12Z)/0:0)	35.9	0	PE(17:2/0:0)
0.70_451.2155m/z	+	NULL	NULL	NULL	NULL	NULL	LMPK12050267,LMPK12050318	33.6	33.4	1'',2''-Dihydro-8-hydroxyisopentanyl-3'-methoxy-4'-O-methylalpinumisoflavone, 1'',2''-Dihydro-8-hydroxyisopentanyl-2'-methoxy-4'-O-methylalpinumisoflavone	NULL	NULL	NULL
0.70_453.1758m/z	+	NULL	NULL	NULL	NULL	NULL	LMFA01090100	28.6	2.03	6-bromo-docosa-5E,9Z-dienoic acid	NULL	NULL	NULL
0.70_472.2374n	+	NA	NA	NA	NA	NA	NA	NA	NA	NA	NA	NA	NA
0.70_475.2437m/z	+	HMDB61047	34.9	0	Aliphatic homopolycyclic compounds	simvastatin hydroxy acid	LMPR0105040002	37.2	11.3	(-)-Salvisyriacolide	NULL	NULL	NULL
0.70_511.3289n	+	NULL	NULL	NULL	NULL	NULL	LMSP01080060	38	17.6	Scyphostatin A	NULL	NULL	NULL
0.70_512.3405m/z	+	NULL	NULL	NULL	NULL	NULL	LMSP01080060	34.4	0.247	Scyphostatin A	NULL	NULL	NULL
0.70_536.3323m/z	+	NULL	NULL	NULL	NULL	NULL	LMGP03050012	40.7	26.6	PS(20:0/0:0)	NULL	NULL	NULL
0.70_546.2153n	+	NA	NA	NA	NA	NA	NA	NA	NA	NA	NA	NA	NA
0.70_550.2937m/z	+	HMDB11524,HMDB11494	39.2	22.8	Aliphatic acyclic compounds,Aliphatic acyclic compounds	LysoPE(22:5(4Z,7Z,10Z,13Z,16Z)/0:0), LysoPE(0:0/22:5(4Z,7Z,10Z,13Z,16Z))	LMGP03060002	40.4	26.3	PS(O-18:0/0:0)	NULL	NULL	NULL
0.70_569.2224m/z	+	HMDB41048	30.2	6.82	Aliphatic heteropolycyclic compounds	Physagulin B	LMGP04050030	31	0	PG(20:5(5Z,8Z,11Z,14Z,17Z)/0:0)	NULL	NULL	NULL
0.70_574.2952m/z	+	NA	NA	NA	NA	NA	NA	NA	NA	NA	NA	NA	NA
0.70_581.2391m/z	+	HMDB10320	37.8	3.73	Aliphatic heteropolycyclic compounds	Cortolone-3-glucuronide	NULL	NULL	NULL	NULL	NULL	NULL	NULL
0.70_595.3138m/z	+	NA	NA	NA	NA	NA	NA	NA	NA	NA	NA	NA	NA
0.70_598.3672m/z	+	NA	NA	NA	NA	NA	NA	NA	NA	NA	NA	NA	NA
0.70_603.2296m/z	+	NA	NA	NA	NA	NA	NA	NA	NA	NA	NA	NA	NA
0.70_715.4308m/z	+	NA	NA	NA	NA	NA	NA	NA	NA	NA	NA	NA	NA
0.70_729.3602m/z	+	NA	NA	NA	NA	NA	NA	NA	NA	NA	NA	NA	NA
0.70_736.4069m/z	+	NA	NA	NA	NA	NA	NA	NA	NA	NA	NA	NA	NA
0.70_804.3205m/z	+	NA	NA	NA	NA	NA	NA	NA	NA	NA	NA	NA	NA
0.71_110.0718m/z	+	NA	NA	NA	NA	NA	NA	NA	NA	NA	NA	NA	NA
0.71_138.1305m/z	+	NA	NA	NA	NA	NA	NA	NA	NA	NA	NA	NA	NA
0.71_156.0761m/z	+	HMDB04225	38.2	0	Aliphatic acyclic compounds	2-Oxoarginine	NULL	NULL	NULL	NULL	NULL	NULL	NULL
0.71_170.0933m/z	+	NA	NA	NA	NA	NA	NA	NA	NA	NA	NA	NA	NA
0.71_170.0969m/z	+	NA	NA	NA	NA	NA	NA	NA	NA	NA	NA	NA	NA
0.71_175.1194m/z	+	HMDB03416,HMDB00517	39.3	0	Aliphatic acyclic compounds,Aliphatic acyclic compounds	D-Arginine,L-Arginine	NULL	NULL	NULL	NULL	NULL	NULL	NULL
0.71_189.1597m/z	+	HMDB01325	39.2	0	Aliphatic acyclic compounds	N6,N6,N6-Trimethyl-L-lysine	NULL	NULL	NULL	NULL	NULL	NULL	NULL
0.71_203.1506m/z	+	HMDB01539,HMDB03334	37.9	0	Aliphatic acyclic compounds,Aliphatic acyclic compounds	Asymmetric dimethylarginine,Symmetric dimethylarginine	NULL	NULL	NULL	NULL	NULL	NULL	NULL
0.71_238.0837m/z	+	HMDB06406	37.9	0	Aliphatic heteropolycyclic compounds	Ecgonine methyl ester	NULL	NULL	NULL	NULL	NULL	NULL	NULL
0.71_247.2454m/z	+	NA	NA	NA	NA	NA	NA	NA	NA	NA	NA	NA	NA
0.71_279.0938m/z	+	NA	NA	NA	NA	NA	NA	NA	NA	NA	NA	NA	NA
0.71_298.1728m/z	+	NA	NA	NA	NA	NA	NA	NA	NA	NA	NA	NA	NA
0.71_301.1536n	+	NA	NA	NA	NA	NA	NA	NA	NA	NA	NA	NA	NA
0.71_324.0011m/z	+	HMDB06211	36.7	0	Aliphatic heteromonocyclic compounds	2-(Formamido)-N1-(5-phospho-D-ribosyl)acetamidine	LMPK12010445	35.2	0	Riccionidin A	NULL	NULL	NULL
0.71_328.2483m/z	+	NULL	NULL	NULL	NULL	NULL	LMFA01120004,LMFA01120003	39.1	0.45	9-nitro-9E-octadecenoic acid,10-nitro-9E-octadecenoic acid	NULL	NULL	NULL
0.71_340.2463m/z	+	NA	NA	NA	NA	NA	NA	NA	NA	NA	NA	NA	NA
0.71_349.1228m/z	+	NULL	NULL	NULL	NULL	NULL	LMPK12120441	35.4	0.513	Dihydrocordoin	NULL	NULL	NULL
0.71_369.2081m/z	+	NULL	NULL	NULL	NULL	NULL	LMFA03010067	36.9	14.9	17-phenyl-trinor-PGE2	NULL	NULL	NULL
0.71_393.2826m/z	+	HMDB39019	35	0.636	Aliphatic homomonocyclic compounds	3-Hydroxy-10'-apo-b,y-carotenal	LMST03020096	35.8	4.71	1alpha,25-dihydroxy-16,17,23,23,24,24-hexadehydrovitamin D3 / 1alpha,25-dihydroxy-16,17,23,23,24,24-hexadehydrocholecalciferol	NULL	NULL	NULL
0.71_393.2913m/z	+	NA	NA	NA	NA	NA	NA	NA	NA	NA	NA	NA	NA
0.71_400.2069n	+	NA	NA	NA	NA	NA	NA	NA	NA	NA	NA	NA	NA
0.71_407.2280m/z	+	NA	NA	NA	NA	NA	NA	NA	NA	NA	NA	NA	NA
0.71_427.1397m/z	+	HMDB14902	28.6	7.52	Aliphatic homopolycyclic compounds	Mometasone	LMFA13010032	38.2	17.4	Tuberonic acid glucoside	NULL	NULL	NULL
0.71_428.2354n	+	NA	NA	NA	NA	NA	NA	NA	NA	NA	NA	NA	NA
0.71_432.2412m/z	+	NA	NA	NA	NA	NA	NA	NA	NA	NA	NA	NA	NA
0.71_449.2329m/z	+	HMDB01054	34.3	1.45	Aliphatic heteromonocyclic compounds	Dolichyl b-D-glucosyl phosphate	LMFA03010097	36.1	9.62	PGF2alpha-11-acetate methyl ester	NULL	NULL	NULL
0.71_454.1794m/z	+	NA	NA	NA	NA	NA	NA	NA	NA	NA	NA	NA	NA
0.71_464.2170m/z	+	HMDB11500,HMDB11470	37.5	2.11	Aliphatic acyclic compounds,Aliphatic acyclic compounds	LysoPE(14:0/0:0),LysoPE(0:0/14:0)	LMGP01050007,LMGP02050003	37.5	2.11	PC(11:0/0:0),PE(14:0/0:0)	37.1	0	PC(11:0/0:0),PE(14:0/0:0)
0.71_484.2172n	+	NA	NA	NA	NA	NA	NA	NA	NA	NA	NA	NA	NA
0.71_491.2794m/z	+	HMDB35971	39.9	11.1	Aliphatic heteropolycyclic compounds	(17alpha,23S)-17,23-Epoxy-29-hydroxy-27-norlanosta-1,8-diene-3,15,24-trione	LMGP04050014	41	18.6	PG(18:2(9Z,12Z)/0:0)	NULL	NULL	NULL
0.71_552.2758m/z	+	NULL	NULL	NULL	NULL	NULL	LMGP03050013	37.7	22.5	PS(22:6(4Z,7Z,10Z,13Z,16Z,19Z)/0:0)	NULL	NULL	NULL
0.71_585.2680m/z	+	NULL	NULL	NULL	NULL	NULL	LMPR0104300001	30.6	3.57	Pubescenol	NULL	NULL	NULL
0.71_591.2859m/z	+	NA	NA	NA	NA	NA	NA	NA	NA	NA	NA	NA	NA
0.71_603.2496m/z	+	NULL	NULL	NULL	NULL	NULL	LMPK12140101	32.5	0	5,4'-Dihydroxy-6-C-prenylflavanone 4'-xylosyl-(1->2)-rhamnoside	NULL	NULL	NULL
0.71_607.2989m/z	+	NULL	NULL	NULL	NULL	NULL	LMST01080012	38.5	15.9	Karatavigenin B	NULL	NULL	NULL
0.71_620.2043m/z	+	NA	NA	NA	NA	NA	NA	NA	NA	NA	NA	NA	NA
0.71_691.3625m/z	+	NA	NA	NA	NA	NA	NA	NA	NA	NA	NA	NA	NA
0.71_718.4571m/z	+	NA	NA	NA	NA	NA	NA	NA	NA	NA	NA	NA	NA
0.71_729.3339m/z	+	NA	NA	NA	NA	NA	NA	NA	NA	NA	NA	NA	NA
0.71_802.3009m/z	+	NA	NA	NA	NA	NA	NA	NA	NA	NA	NA	NA	NA
0.71_834.3090m/z	+	NA	NA	NA	NA	NA	NA	NA	NA	NA	NA	NA	NA
0.71_884.2206m/z	+	NA	NA	NA	NA	NA	NA	NA	NA	NA	NA	NA	NA
0.71_982.5817m/z	+	NA	NA	NA	NA	NA	NA	NA	NA	NA	NA	NA	NA
0.72_110.0095m/z	+	NA	NA	NA	NA	NA	NA	NA	NA	NA	NA	NA	NA
0.72_175.1458m/z	+	HMDB13287	39.9	15.3	Aliphatic acyclic compounds	Ne,Ne dimethyllysine	LMFA11000425	38.9	2.58	4,8-Dimethyl-1,3(E),7-nonatriene	NULL	NULL	NULL
0.72_187.0682m/z	+	NA	NA	NA	NA	NA	NA	NA	NA	NA	NA	NA	NA
0.72_187.0870m/z	+	NA	NA	NA	NA	NA	NA	NA	NA	NA	NA	NA	NA
0.72_189.1370m/z	+	HMDB41445	37.3	5.98	Aliphatic heteropolycyclic compounds	Agrocybenine	NULL	NULL	NULL	NULL	NULL	NULL	NULL
0.72_223.0966m/z	+	NULL	NULL	NULL	NULL	NULL	LMFA01150004	41.7	15.7	3-carboxy-4-methyl-5-propyl-2-furanpropanoic acid	NULL	NULL	NULL
0.72_265.1406m/z	+	NA	NA	NA	NA	NA	NA	NA	NA	NA	NA	NA	NA
0.72_280.0956m/z	+	NULL	NULL	NULL	NULL	NULL	LMFA08030004	35.7	0	N-(3-oxo-octanoyl)-homoserine lactone	NULL	NULL	NULL
0.72_283.1543m/z	+	HMDB34983	48.9	48.2	Aliphatic heteropolycyclic compounds	Cynaratriol	LMPR0103190003,LMPR0103050005,LMPR0103050007	39.3	0	Artemisin,dihydrophaseic acid,epi-dihydrophaseic acid	NULL	NULL	NULL
0.72_317.2551m/z	+	NA	NA	NA	NA	NA	NA	NA	NA	NA	NA	NA	NA
0.72_330.2615m/z	+	HMDB06202,HMDB13321	41.3	28.6	Aliphatic acyclic compounds,Aliphatic acyclic compounds	4,8 Dimethylnonanoyl carnitine,Undecanoylcarnitine	NULL	NULL	NULL	NULL	NULL	NULL	NULL
0.72_330.2661m/z	+	HMDB06202,HMDB13321	35.8	0	Aliphatic acyclic compounds,Aliphatic acyclic compounds	4,8 Dimethylnonanoyl carnitine,Undecanoylcarnitine	NULL	NULL	NULL	NULL	NULL	NULL	NULL
0.72_340.2488m/z	+	NA	NA	NA	NA	NA	NA	NA	NA	NA	NA	NA	NA
0.72_346.0098m/z	+	NA	NA	NA	NA	NA	NA	NA	NA	NA	NA	NA	NA
0.72_360.2722m/z	+	HMDB13164	45.7	51.8	Aliphatic acyclic compounds	2-Hydroxylauroylcarnitine	NULL	NULL	NULL	NULL	NULL	NULL	NULL
0.72_360.2749m/z	+	HMDB13164	48.5	51.7	Aliphatic acyclic compounds	2-Hydroxylauroylcarnitine	NULL	NULL	NULL	NULL	NULL	NULL	NULL
0.72_384.2724m/z	+	HMDB13332	39.9	21.3	Aliphatic acyclic compounds	3-Hydroxy-5, 8-tetradecadiencarnitine	LMSP01080066	40.6	24.8	Sphingofungin F	NULL	NULL	NULL
0.72_387.1784m/z	+	HMDB12550	39	14.8	Aliphatic acyclic compounds	12-Oxo-20-carboxy-leukotriene B4	LMPR0104170016	38.5	12.3	Gibberellin A37	NULL	NULL	NULL
0.72_398.2416m/z	+	NA	NA	NA	NA	NA	NA	NA	NA	NA	NA	NA	NA
0.72_401.2064m/z	+	HMDB33677	41.8	29.2	Aliphatic heteropolycyclic compounds	Lycopersiconolide	LMFA04000039	40.9	24.8	7,8-DiHDPE	NULL	NULL	NULL
0.72_417.2210m/z	+	HMDB31964	37.9	29	Aliphatic heteropolycyclic compounds	(3b,6b,8b,12a)-8,12-Epoxy-7(11)-eremophilene-6-angeloyloxy-8,12-dimethoxy-3-ol	NULL	NULL	NULL	NULL	NULL	NULL	NULL
0.72_425.1432m/z	+	HMDB30042	36.2	0	Aliphatic heteropolycyclic compounds	Ginkgolide M	LMPR0104540002,LMPR0104540004	36.2	0	Ginkgolide B,Ginkgolide J	NULL	NULL	NULL
0.72_456.3326m/z	+	NA	NA	NA	NA	NA	NA	NA	NA	NA	NA	NA	NA
0.72_538.3457m/z	+	NULL	NULL	NULL	NULL	NULL	LMGP03070001	34.2	0	PS(P-20:0/0:0)	NULL	NULL	NULL
0.72_551.3143n	+	NA	NA	NA	NA	NA	NA	NA	NA	NA	NA	NA	NA
0.72_560.3353m/z	+	NULL	NULL	NULL	NULL	NULL	LMGP03050024	34.5	0	PS(22:2(13Z,16Z)/0:0)	NULL	NULL	NULL
0.72_613.3013m/z	+	NA	NA	NA	NA	NA	NA	NA	NA	NA	NA	NA	NA
0.72_648.3582m/z	+	NA	NA	NA	NA	NA	NA	NA	NA	NA	NA	NA	NA
0.72_673.3314m/z	+	NULL	NULL	NULL	NULL	NULL	LMST05050004	38.3	8.72	Pandaroside B	NULL	NULL	NULL
0.72_717.9599m/z	+	NA	NA	NA	NA	NA	NA	NA	NA	NA	NA	NA	NA
0.72_882.2274m/z	+	NA	NA	NA	NA	NA	NA	NA	NA	NA	NA	NA	NA
0.72_884.2175m/z	+	NA	NA	NA	NA	NA	NA	NA	NA	NA	NA	NA	NA
0.72_914.2195m/z	+	NULL	NULL	NULL	NULL	NULL	LMPK12010052	35.3	7.94	Monardaein	NULL	NULL	NULL
0.72_914.2426m/z	+	NA	NA	NA	NA	NA	NA	NA	NA	NA	NA	NA	NA
0.72_996.6043m/z	+	NA	NA	NA	NA	NA	NA	NA	NA	NA	NA	NA	NA
0.73_1165.7395m/z	+	NA	NA	NA	NA	NA	NA	NA	NA	NA	NA	NA	NA
0.73_181.0867m/z	+	HMDB37602	39.5	6.08	Aliphatic homomonocyclic compounds	4-Hydroxy-2,6,6-trimethyl-3-oxo-1,4-cyclohexadiene-1-carboxaldehyde	LMFA01030707,LMFA01030708,LMFA01030709	39.2	4.43	10-hydroxy-2E,8E-Decadiene-4,6-diynoic acid, 10-hydroxy-2E,8Z-Decadiene-4,6-diynoic acid , 10-hydroxy-2Z,8Z-Decadiene-4,6-diynoic acid	NULL	NULL	NULL
0.73_257.1485m/z	+	NA	NA	NA	NA	NA	NA	NA	NA	NA	NA	NA	NA
0.73_281.1414m/z	+	NA	NA	NA	NA	NA	NA	NA	NA	NA	NA	NA	NA
0.73_286.1500m/z	+	NA	NA	NA	NA	NA	NA	NA	NA	NA	NA	NA	NA
0.73_295.1222m/z	+	NA	NA	NA	NA	NA	NA	NA	NA	NA	NA	NA	NA
0.73_332.0553m/z	+	NA	NA	NA	NA	NA	NA	NA	NA	NA	NA	NA	NA
0.73_343.2696m/z	+	NA	NA	NA	NA	NA	NA	NA	NA	NA	NA	NA	NA
0.73_351.1604m/z	+	HMDB02833,HMDB13230,HMDB01032	36.6	0.772	Aliphatic homopolycyclic compounds,Aliphatic homopolycyclic compounds,Aliphatic homopolycyclic compounds	Testosterone sulfate,Epitestosterone sulfate,Dehydroepiandrosterone sulfate	LMPK12080019	37.7	2.03	Sphaerosinin	NULL	NULL	NULL
0.73_378.2603m/z	+	HMDB13038	39.5	26.7	Aliphatic homomonocyclic compounds	Prostaglandin E2 ethanolamide	LMFA08020143	45.5	57	15-HETE-Gly	NULL	NULL	NULL
0.73_378.2657m/z	+	HMDB13038	40.2	27.5	Aliphatic homomonocyclic compounds	Prostaglandin E2 ethanolamide	LMFA08020143	44.8	50.3	15-HETE-Gly	NULL	NULL	NULL
0.73_389.9747m/z	+	NA	NA	NA	NA	NA	NA	NA	NA	NA	NA	NA	NA
0.73_393.2866m/z	+	NA	NA	NA	NA	NA	NA	NA	NA	NA	NA	NA	NA
0.73_398.2362m/z	+	NA	NA	NA	NA	NA	NA	NA	NA	NA	NA	NA	NA
0.73_398.2457m/z	+	NA	NA	NA	NA	NA	NA	NA	NA	NA	NA	NA	NA
0.73_476.2875m/z	+	NA	NA	NA	NA	NA	NA	NA	NA	NA	NA	NA	NA
0.73_476.2970m/z	+	HMDB14907	37.3	18.1	Aliphatic homopolycyclic compounds	Hydrocortamate	LMPK04000035	36.4	7.03	10-Deoxymethymycin	NULL	NULL	NULL
0.73_485.2739m/z	+	NULL	NULL	NULL	NULL	NULL	LMST05010036	38.5	0.387	17-hydroxyandrostane-3-glucuronide	NULL	NULL	NULL
0.73_520.2920m/z	+	NA	NA	NA	NA	NA	NA	NA	NA	NA	NA	NA	NA
0.73_534.3023m/z	+	NA	NA	NA	NA	NA	NA	NA	NA	NA	NA	NA	NA
0.73_576.3530m/z	+	NA	NA	NA	NA	NA	NA	NA	NA	NA	NA	NA	NA
0.73_673.3671m/z	+	HMDB35966	44.6	42.8	Aliphatic heteropolycyclic compounds	Momordicin II	NULL	NULL	NULL	NULL	NULL	NULL	NULL
0.74_134.0696m/z	+	NA	NA	NA	NA	NA	NA	NA	NA	NA	NA	NA	NA
0.74_269.1442m/z	+	NA	NA	NA	NA	NA	NA	NA	NA	NA	NA	NA	NA
0.74_292.1965m/z	+	NA	NA	NA	NA	NA	NA	NA	NA	NA	NA	NA	NA
0.74_299.1417m/z	+	HMDB34000,HMDB38781	27	0	Aliphatic heteromonocyclic compounds,Aliphatic acyclic compounds	Panaxydol, 1,8-Heptadecadiene-4,6-diyne-3,10-diol	LMFA01030677	27.4	0.334	4,7,10,13,16,19-Docosahexaynoic acid	NULL	NULL	NULL
0.74_342.2641m/z	+	HMDB13164	37.4	0	Aliphatic acyclic compounds	2-Hydroxylauroylcarnitine	NULL	NULL	NULL	NULL	NULL	NULL	NULL
0.74_353.0335m/z	+	HMDB01285	37	0	Aliphatic acyclic compounds	Geranyl-PP	LMPK12140327	36.2	1.56	5,7,4'-Trihydroxyflavanone 7-sulfate	NULL	NULL	NULL
0.74_376.2603m/z	+	NULL	NULL	NULL	NULL	NULL	LMSP01050004	43.6	24.3	C19 Sphingosine-1-phosphate	NULL	NULL	NULL
0.74_393.2841m/z	+	NA	NA	NA	NA	NA	NA	NA	NA	NA	NA	NA	NA
0.74_397.2021m/z	+	HMDB15094,HMDB30456	43.5	44	Aliphatic homopolycyclic compounds,Aliphatic heteropolycyclic compounds	Methylprednisolone,Macrophorin B	LMFA04000079	43.7	45.4	8-oxo-Resolvin D1	NULL	NULL	NULL
0.74_397.2076m/z	+	HMDB31689	38.4	0.045	Aliphatic heteromonocyclic compounds	1-Hexanol arabinosylglucoside	LMST05020014	36.3	0	pregnenolone sulfate	NULL	NULL	NULL
0.74_407.3008m/z	+	NA	NA	NA	NA	NA	NA	NA	NA	NA	NA	NA	NA
0.74_414.2054n	+	HMDB14838	39.2	0.684	Aliphatic heteropolycyclic compounds	Eplerenone	NULL	NULL	NULL	NULL	NULL	NULL	NULL
0.74_415.3769m/z	+	HMDB32296	35.8	1.83	Aliphatic acyclic compounds	Glyceryl behenate	NULL	NULL	NULL	NULL	NULL	NULL	NULL
0.74_421.3211m/z	+	NA	NA	NA	NA	NA	NA	NA	NA	NA	NA	NA	NA
0.74_446.2538m/z	+	NA	NA	NA	NA	NA	NA	NA	NA	NA	NA	NA	NA
0.74_488.3019m/z	+	HMDB32596,HMDB00331,HMDB00138	35.9	2.26	Aliphatic homopolycyclic compounds,Aliphatic homopolycyclic compounds,Aliphatic homopolycyclic compounds	Sodium glycocholate, 3a,7b,12a-Trihydroxyoxocholanyl-Glycine ,Glycocholic acid	LMST05030001,LMST05030007	35.9	2.26	Glycocholic Acid, 3a,7b,12a-Trihydroxyoxocholanyl-Glycine	NULL	NULL	NULL
0.74_502.3154m/z	+	NA	NA	NA	NA	NA	NA	NA	NA	NA	NA	NA	NA
0.74_503.3105m/z	+	HMDB02163	37.3	0.247	Aliphatic homopolycyclic compounds	Trihydroxycoprostanoic acid	LMST03020676	39.6	7.28	24,24-Difluoro-25-hydroxy-26,27-dimethylvitamin D3	NULL	NULL	NULL
0.74_531.3188m/z	+	HMDB40844	37	0.242	Aliphatic heteromonocyclic compounds	(S)-Nerolidol 3-O-[a-L-rhamnopyranosyl-(1->2)-b-D-glucopyranoside]	LMST03020529,LMST03020528	37.4	3.18	1alpha,25-dihydroxy-11beta-phenylvitamin D3 / 1alpha,25-dihydroxy-11beta-phenylcholecalciferol, 1alpha,25-dihydroxy-11alpha-phenylvitamin D3 / 1alpha,25-dihydroxy-11alpha-phenylcholecalciferol	NULL	NULL	NULL
0.74_532.2825m/z	+	HMDB10383	36.2	8.73	Aliphatic acyclic compounds	LysoPC(16:1(9Z))	LMGP01050021,LMGP01050022	36.2	8.73	PC(16:1(9E)/0:0),PC(16:1(9Z)/0:0)	34.4	0	PC(16:1/0:0)
0.74_548.3159m/z	+	HMDB11511,HMDB12108,HMDB11481	36.1	0	Aliphatic acyclic compounds,Aliphatic acyclic compounds,Aliphatic acyclic compounds	LysoPE(20:0/0:0),LysoPC(17:0),LysoPE(0:0/20:0)	LMPK04000038	39.2	16.4	Pikromycin	36.1	0	PC(17:0/0:0),PE(20:0/0:0)
0.74_570.2899m/z	+	NA	NA	NA	NA	NA	NA	NA	NA	NA	NA	NA	NA
0.74_583.2609m/z	+	NULL	NULL	NULL	NULL	NULL	LMST01010185	39.9	34.5	20-hydroxyecdysone 22-phosphate	NULL	NULL	NULL
0.74_584.2663m/z	+	NA	NA	NA	NA	NA	NA	NA	NA	NA	NA	NA	NA
0.75_117.0702m/z	+	HMDB34563	39	33	Aliphatic acyclic compounds	7-Nonene-3,5-diyn-1-ol	NULL	NULL	NULL	NULL	NULL	NULL	NULL
0.75_119.0865m/z	+	HMDB32441	44.6	31.7	Aliphatic acyclic compounds	Nona-2,4,6-trienal	LMFA06000136,LMFA06000138,LMFA06000137	44.6	31.7	2E,4E,6E-Nonatrienal, 2E,4Z,6Z-Nonatrienal , 2E,4E,6Z-Nonatrienal	NULL	NULL	NULL
0.75_121.1016m/z	+	HMDB40458	51.1	60.6	Aliphatic homomonocyclic compounds	1,2,4-Tris(methylene)cyclohexane	LMFA06000045	40.4	6.39	2,4-nonadienal	NULL	NULL	NULL
0.75_235.1473m/z	+	HMDB36172	32.9	1.64	Aliphatic homomonocyclic compounds	4-(2,6,6-Trimethyl-1-cyclohexenyl)-2-butanol	LMFA01090008	35	0	12-chloro-dodecanoic acid	NULL	NULL	NULL
0.75_251.1461m/z	+	HMDB59959	46.3	62.6	Aliphatic acyclic compounds	2-({2-[Dimethyl(2-phosphanylethyl)ammonio]ethyl}dimethylammonio)ethyl phosphinite	NULL	NULL	NULL	NULL	NULL	NULL	NULL
0.75_263.1367m/z	+	HMDB14617	36.3	0	Aliphatic heteromonocyclic compounds	Methohexital	NULL	NULL	NULL	NULL	NULL	NULL	NULL
0.75_277.1069m/z	+	NULL	NULL	NULL	NULL	NULL	LMFA01050152	35.9	0.235	methyl 4-[2-(2-formyl-vinyl)-3-hydroxy-5-oxo-cyclopentyl]-butanoate	NULL	NULL	NULL
0.75_279.1253m/z	+	HMDB39810	38.9	7.52	Aliphatic heteropolycyclic compounds	Cyclocalopin A	LMPR0103180002	38	3.1	Vomitoxin	NULL	NULL	NULL
0.75_280.1270n	+	NA	NA	NA	NA	NA	NA	NA	NA	NA	NA	NA	NA
0.75_280.1327n	+	HMDB41144	49.4	59.4	Aliphatic heteropolycyclic compounds	8-Deoxy-11,13-dihydroxygrosheimin	LMPR0103730002	41.5	19.9	()-Hirusten-12-oic acid	NULL	NULL	NULL
0.75_286.1445m/z	+	NA	NA	NA	NA	NA	NA	NA	NA	NA	NA	NA	NA
0.75_299.1436m/z	+	NULL	NULL	NULL	NULL	NULL	LMFA01030677	37.4	26.6	4,7,10,13,16,19-Docosahexaynoic acid	NULL	NULL	NULL
0.75_315.0706m/z	+	NA	NA	NA	NA	NA	NA	NA	NA	NA	NA	NA	NA
0.75_343.2656m/z	+	NULL	NULL	NULL	NULL	NULL	LMST03020020	43.2	33.3	1alpha,23-dihydroxy-24,25,26,27-tetranorvitamin D3 / 1alpha,23-dihydroxy-24,25,26,27-tetranorcholecalciferol	NULL	NULL	NULL
0.75_349.2468m/z	+	NA	NA	NA	NA	NA	NA	NA	NA	NA	NA	NA	NA
0.75_386.2890m/z	+	HMDB13330	37.4	3.58	Aliphatic acyclic compounds	3-Hydroxy-cis-5-tetradecenoylcarnitine	LMFA08020087	36.7	0	N-palmitoyl glutamic acid	NULL	NULL	NULL
0.75_398.2044m/z	+	NA	NA	NA	NA	NA	NA	NA	NA	NA	NA	NA	NA
0.75_414.3019m/z	+	NULL	NULL	NULL	NULL	NULL	LMFA08020110	40.5	31.6	N-oleoyl methionine	NULL	NULL	NULL
0.75_415.3088m/z	+	NA	NA	NA	NA	NA	NA	NA	NA	NA	NA	NA	NA
0.75_415.4323m/z	+	NULL	NULL	NULL	NULL	NULL	LMST01010190,LMPR0106010004	33.1	0	lanostane,Tetrahydrosqualene	NULL	NULL	NULL
0.75_421.3196m/z	+	NA	NA	NA	NA	NA	NA	NA	NA	NA	NA	NA	NA
0.75_453.3400m/z	+	HMDB35912	33.7	4.67	Aliphatic homopolycyclic compounds	Pomonic acid	LMST03020455,LMST03020592,LMST03020456,LMST03020454	33.9	5.91	(22S)-1alpha,22,25-trihydroxy-26,27-dimethyl-23,23,24,24-tetradehydro-24a-homovitamin D3 / (22S)-1alpha,22,25-trihydroxy-26,27-dimethyl-23,23,24,24-tetradehydro-24a-homocholecalciferol, 1alpha-hydroxy-18-(4-hydroxy-4-ethyl-2-hexynyloxy)-23,24,25,26,27-pentanorvitamin D3 / 1alpha-hydroxy-18-(4-hydroxy-4-ethyl-2-hexynyloxy)-23,24,25,26,27-pentanorcholecalciferol , (22S)-1alpha,22,25-trihydroxy-26,2…	NULL	NULL	NULL
0.75_456.1731m/z	+	NA	NA	NA	NA	NA	NA	NA	NA	NA	NA	NA	NA
0.75_458.3436m/z	+	NA	NA	NA	NA	NA	NA	NA	NA	NA	NA	NA	NA
0.75_474.2867m/z	+	NA	NA	NA	NA	NA	NA	NA	NA	NA	NA	NA	NA
0.75_477.2740n	+	NA	NA	NA	NA	NA	NA	NA	NA	NA	NA	NA	NA
0.75_488.2996m/z	+	HMDB32596,HMDB00331,HMDB00138	35.5	22.6	Aliphatic homopolycyclic compounds,Aliphatic homopolycyclic compounds,Aliphatic homopolycyclic compounds	Sodium glycocholate, 3a,7b,12a-Trihydroxyoxocholanyl-Glycine ,Glycocholic acid	LMST05030001,LMST05030007	35.5	22.6	Glycocholic Acid, 3a,7b,12a-Trihydroxyoxocholanyl-Glycine	NULL	NULL	NULL
0.75_489.3083m/z	+	NA	NA	NA	NA	NA	NA	NA	NA	NA	NA	NA	NA
0.75_530.3166m/z	+	NA	NA	NA	NA	NA	NA	NA	NA	NA	NA	NA	NA
0.75_546.3264m/z	+	NA	NA	NA	NA	NA	NA	NA	NA	NA	NA	NA	NA
0.76_115.0549m/z	+	NA	NA	NA	NA	NA	NA	NA	NA	NA	NA	NA	NA
0.76_145.1010m/z	+	NULL	NULL	NULL	NULL	NULL	LMFA06000070	45.7	50.9	4,10-undecadiynal	NULL	NULL	NULL
0.76_199.1111m/z	+	NULL	NULL	NULL	NULL	NULL	LMFA01030583	43	23.7	10E,12E-tetradecadiene-4,6-diynoic acid	NULL	NULL	NULL
0.76_247.0960m/z	+	HMDB34384	37.7	0	Aliphatic acyclic compounds	Corticrocin	NULL	NULL	NULL	NULL	NULL	NULL	NULL
0.76_267.1260m/z	+	NA	NA	NA	NA	NA	NA	NA	NA	NA	NA	NA	NA
0.76_294.1119n	+	NA	NA	NA	NA	NA	NA	NA	NA	NA	NA	NA	NA
0.76_299.1374m/z	+	HMDB14539	37.2	0.304	Aliphatic acyclic compounds	Carisoprodol	NULL	NULL	NULL	NULL	NULL	NULL	NULL
0.76_309.1597m/z	+	NULL	NULL	NULL	NULL	NULL	LMFA03120052	33.6	0.58	Egregiachloride A	NULL	NULL	NULL
0.76_406.3549m/z	+	NA	NA	NA	NA	NA	NA	NA	NA	NA	NA	NA	NA
0.76_419.2269m/z	+	HMDB14984	34	2.97	Aliphatic heteropolycyclic compounds	Flurandrenolide	NULL	NULL	NULL	NULL	NULL	NULL	NULL
0.76_419.2324m/z	+	NA	NA	NA	NA	NA	NA	NA	NA	NA	NA	NA	NA
0.76_450.3799m/z	+	NA	NA	NA	NA	NA	NA	NA	NA	NA	NA	NA	NA
0.76_460.4425m/z	+	NA	NA	NA	NA	NA	NA	NA	NA	NA	NA	NA	NA
0.76_474.4613m/z	+	HMDB38842	32.7	0	Aliphatic acyclic compounds	Longamide	NULL	NULL	NULL	NULL	NULL	NULL	NULL
0.76_498.8048m/z	+	NA	NA	NA	NA	NA	NA	NA	NA	NA	NA	NA	NA
0.76_503.3145m/z	+	HMDB02163	25.8	0.521	Aliphatic homopolycyclic compounds	Trihydroxycoprostanoic acid	LMST01080073	26.8	5.29	Hongguanggenin	NULL	NULL	NULL
0.76_512.2996m/z	+	NULL	NULL	NULL	NULL	NULL	LMGP03050030	35.2	0	PS(17:0/0:0)	NULL	NULL	NULL
0.76_91.0544m/z	+	NA	NA	NA	NA	NA	NA	NA	NA	NA	NA	NA	NA
0.77_105.0701m/z	+	NULL	NULL	NULL	NULL	NULL	LMFA06000036	39.2	0	2,4,6-octatrienal	NULL	NULL	NULL
0.77_136.0853m/z	+	NA	NA	NA	NA	NA	NA	NA	NA	NA	NA	NA	NA
0.77_233.0363m/z	+	NA	NA	NA	NA	NA	NA	NA	NA	NA	NA	NA	NA
0.77_237.1159m/z	+	NA	NA	NA	NA	NA	NA	NA	NA	NA	NA	NA	NA
0.77_255.1675m/z	+	NA	NA	NA	NA	NA	NA	NA	NA	NA	NA	NA	NA
0.77_267.1249m/z	+	HMDB41582	37	0	Aliphatic heteropolycyclic compounds	Sapidolide A	NULL	NULL	NULL	NULL	NULL	NULL	NULL
0.77_282.1444m/z	+	HMDB28952	37.1	31.4	Aliphatic heteromonocyclic compounds	Lysyl-Hydroxyproline	NULL	NULL	NULL	NULL	NULL	NULL	NULL
0.77_299.1397m/z	+	HMDB38781	33.6	11	Aliphatic acyclic compounds	1,8-Heptadecadiene-4,6-diyne-3,10-diol	LMFA05000028	33.6	10.8	Panaxydol	NULL	NULL	NULL
0.77_311.1868m/z	+	HMDB40756,HMDB40980	38.1	0	Aliphatic heteropolycyclic compounds,Aliphatic heteropolycyclic compounds	3-Hydroxy-6,8-dimethoxy-7(11)-eremophilen-12,8-olide,Valdiate	LMFA01050151	38.4	1.47	methyl 8-[2-(2-formyl-vinyl)-3-hydroxy-5-oxo-cyclopentyl]-octanoate	NULL	NULL	NULL
0.77_323.1848m/z	+	NULL	NULL	NULL	NULL	NULL	LMFA03030013	38.1	4.36	11-dehydro-2,3-dinor-TXB2	NULL	NULL	NULL
0.77_337.3097n	+	NA	NA	NA	NA	NA	NA	NA	NA	NA	NA	NA	NA
0.77_342.2664m/z	+	HMDB13164	37.5	9.18	Aliphatic acyclic compounds	2-Hydroxylauroylcarnitine	NULL	NULL	NULL	NULL	NULL	NULL	NULL
0.77_358.2049m/z	+	NA	NA	NA	NA	NA	NA	NA	NA	NA	NA	NA	NA
0.77_363.3335m/z	+	NA	NA	NA	NA	NA	NA	NA	NA	NA	NA	NA	NA
0.77_369.2796m/z	+	NULL	NULL	NULL	NULL	NULL	LMST04060016	34.1	0.57	24-Nor-5beta-chol-22-ene-3alpha,12alpha-diol	NULL	NULL	NULL
0.77_384.3043m/z	+	NULL	NULL	NULL	NULL	NULL	LMFA03010207	40.2	19.2	PGF2alpha-EA(d4)	NULL	NULL	NULL
0.77_386.2853m/z	+	NULL	NULL	NULL	NULL	NULL	LMFA08020056	36.2	3.24	N-(2-fluro-ethyl) 2-methyl-arachidonoyl amine	NULL	NULL	NULL
0.77_386.3002m/z	+	NA	NA	NA	NA	NA	NA	NA	NA	NA	NA	NA	NA
0.77_399.2173m/z	+	HMDB12580,HMDB12777	39.5	12.1	Aliphatic homomonocyclic compounds,Aliphatic homomonocyclic compounds	14-hydroxy-E4-neuroprostane,4-hydroxy-D4-neuroprostane	LMST01130004,LMPR0104230001,LMST04010365,LMST04010366	38.7	0	hellebrigenin,Briantheine W, 3,7,12-Trioxochola-1,4-dien-24-oic Acid , 3,7,12-Trioxochola-1,5-dien-24-oic Acid	NULL	NULL	NULL
0.77_406.3523m/z	+	NA	NA	NA	NA	NA	NA	NA	NA	NA	NA	NA	NA
0.77_439.1991m/z	+	HMDB38562	35.6	0	Aliphatic heteropolycyclic compounds	8-Propanoylneosolaniol	NULL	NULL	NULL	NULL	NULL	NULL	NULL
0.77_458.3572m/z	+	NA	NA	NA	NA	NA	NA	NA	NA	NA	NA	NA	NA
0.77_488.3046m/z	+	NA	NA	NA	NA	NA	NA	NA	NA	NA	NA	NA	NA
0.77_529.2672m/z	+	HMDB36317	38.6	9.42	Aliphatic heteropolycyclic compounds	Canavalioside	LMGP10050030	37.1	0.211	PA(22:2(13Z,16Z)/0:0)	NULL	NULL	NULL
0.77_542.3337m/z	+	NA	NA	NA	NA	NA	NA	NA	NA	NA	NA	NA	NA
0.77_562.3346m/z	+	NA	NA	NA	NA	NA	NA	NA	NA	NA	NA	NA	NA
0.77_563.3629m/z	+	NA	NA	NA	NA	NA	NA	NA	NA	NA	NA	NA	NA
0.77_725.9693m/z	+	NA	NA	NA	NA	NA	NA	NA	NA	NA	NA	NA	NA
0.78_139.1264m/z	+	NA	NA	NA	NA	NA	NA	NA	NA	NA	NA	NA	NA
0.78_1448.9126m/z	+	NA	NA	NA	NA	NA	NA	NA	NA	NA	NA	NA	NA
0.78_191.1075m/z	+	HMDB30197	41.4	13.5	Aliphatic homomonocyclic compounds	(Z)-3-Oxo-2-(2-pentenyl)-1-cyclopenteneacetic acid	LMFA01030243	41.4	13.6	3,5,7,9,11-dodecapentaenoic acid	NULL	NULL	NULL
0.78_209.1176m/z	+	HMDB30150,HMDB30197	38.5	0	Aliphatic heteropolycyclic compounds,Aliphatic homomonocyclic compounds	Jasmine ketolactone,(Z)-3-Oxo-2-(2-pentenyl)-1-cyclopenteneacetic acid	LMFA02020011,LMFA02020008,LMFA02020007,LMFA01170130,LMFA01060095	38.5	0	12-hydroxyjasmonic acid,epi-4'-hydroxyjasmonic acid,Tuberonic acid, 3,7-Dimethyl-2E,6E-decadien-1,10-dioic acid , 12-oxo-5E,8E,10Z-dodecatrienoic acid	NULL	NULL	NULL
0.78_256.2639m/z	+	HMDB12273	38	4.31	Aliphatic acyclic compounds	Palmitic amide	LMSP01040001	38	4.32	C16 Sphinganine	NULL	NULL	NULL
0.78_281.1346m/z	+	NA	NA	NA	NA	NA	NA	NA	NA	NA	NA	NA	NA
0.78_291.2396m/z	+	NA	NA	NA	NA	NA	NA	NA	NA	NA	NA	NA	NA
0.78_300.2851m/z	+	NA	NA	NA	NA	NA	NA	NA	NA	NA	NA	NA	NA
0.78_300.2912m/z	+	HMDB04610	38.7	6.15	Aliphatic acyclic compounds	Phytosphingosine	LMSP01080008	39.2	8.83	(8Z,d18:1) sphingosine	NULL	NULL	NULL
0.78_318.3011m/z	+	HMDB04610	39.3	0.699	Aliphatic acyclic compounds	Phytosphingosine	LMSP01030001	39.3	0.699	Phytosphingosine	NULL	NULL	NULL
0.78_320.3079m/z	+	NA	NA	NA	NA	NA	NA	NA	NA	NA	NA	NA	NA
0.78_333.1673m/z	+	HMDB40756	39.5	7.46	Aliphatic heteropolycyclic compounds	3-Hydroxy-6,8-dimethoxy-7(11)-eremophilen-12,8-olide	LMFA01050151	39.8	8.83	methyl 8-[2-(2-formyl-vinyl)-3-hydroxy-5-oxo-cyclopentyl]-octanoate	NULL	NULL	NULL
0.78_344.2740m/z	+	NA	NA	NA	NA	NA	NA	NA	NA	NA	NA	NA	NA
0.78_356.2727m/z	+	HMDB13025	37.3	8.06	Aliphatic acyclic compounds	6,9,12,15,18,21-Tetracosahexaenoic acid	NULL	NULL	NULL	NULL	NULL	NULL	NULL
0.78_362.3270m/z	+	NA	NA	NA	NA	NA	NA	NA	NA	NA	NA	NA	NA
0.78_368.2806m/z	+	HMDB13331	38.4	10	Aliphatic acyclic compounds	3, 5-Tetradecadiencarnitine	LMFA08020087	37	3.28	N-palmitoyl glutamic acid	NULL	NULL	NULL
0.78_369.2833m/z	+	NA	NA	NA	NA	NA	NA	NA	NA	NA	NA	NA	NA
0.78_376.2581m/z	+	NULL	NULL	NULL	NULL	NULL	LMSP01050004	39.8	13.2	C19 Sphingosine-1-phosphate	NULL	NULL	NULL
0.78_412.3055m/z	+	HMDB00712	37.6	6.42	Aliphatic acyclic compounds	Hexadecanedioic acid mono-L-carnitine ester	LMFA07070007	37.6	6.42	hexadecanedioic acid mono-L-carnitine ester	NULL	NULL	NULL
0.78_418.2314m/z	+	NULL	NULL	NULL	NULL	NULL	LMGP01060027	35.6	0.869	PC(O-10:1(9E)/0:0)	NULL	NULL	NULL
0.78_517.3483m/z	+	HMDB30423	36.2	0	Aliphatic heteropolycyclic compounds	28-Homobrassinolide	LMST03020457	36.1	0.323	24,24-difluoro-1alpha,25-dihydroxy-26,27-dimethyl-24a-homovitamin D3 / 24,24-difluoro-1alpha,25-dihydroxy-26,27-dimethyl-24a-homocholecalciferol	NULL	NULL	NULL
0.78_530.3041m/z	+	NA	NA	NA	NA	NA	NA	NA	NA	NA	NA	NA	NA
0.78_562.3542m/z	+	NULL	NULL	NULL	NULL	NULL	LMGP03050023	36.9	2.17	PS(22:1(11Z)/0:0)	NULL	NULL	NULL
0.78_576.3568m/z	+	NA	NA	NA	NA	NA	NA	NA	NA	NA	NA	NA	NA
0.78_585.2908m/z	+	HMDB15224,HMDB31448	37.7	0.113	Aliphatic heteropolycyclic compounds,Aliphatic heteropolycyclic compounds	Ouabain,Glycosides	LMST01120022	37.7	0.113	Ouabain	NULL	NULL	NULL
0.78_633.3829m/z	+	NULL	NULL	NULL	NULL	NULL	LMFA13030005	34.1	0.37	3-O-(alpha-L-rhamnopyranosyl-(1-2)-alpha-L-rhamnopyranosyl)-3-hydroxydecanoyl-3-hydroxydecanoic acid	NULL	NULL	NULL
0.78_998.6082m/z	+	NA	NA	NA	NA	NA	NA	NA	NA	NA	NA	NA	NA
0.79_175.1210m/z	+	NA	NA	NA	NA	NA	NA	NA	NA	NA	NA	NA	NA
0.79_204.1241m/z	+	HMDB00201	41.2	14.4	Aliphatic acyclic compounds	L-Acetylcarnitine	NULL	NULL	NULL	NULL	NULL	NULL	NULL
0.79_238.0873m/z	+	NULL	NULL	NULL	NULL	NULL	LMPK13090019	36.8	0.803	(E)-4-Methoxy-4'-nitrostilbene	NULL	NULL	NULL
0.79_256.1385n	+	NA	NA	NA	NA	NA	NA	NA	NA	NA	NA	NA	NA
0.79_274.2748m/z	+	NULL	NULL	NULL	NULL	NULL	LMSP01040001	39.4	2.06	C16 Sphinganine	NULL	NULL	NULL
0.79_291.2441m/z	+	HMDB36345	37.2	0	Aliphatic homomonocyclic compounds	3-Cyclohexyldodecane	LMFA11000563,LMFA11000096,LMFA11000325,LMFA11000113	37.2	0	9-Octadecene,7Z-Octadecene,1-Octadecene,9Z-Octadecene	NULL	NULL	NULL
0.79_294.0990m/z	+	HMDB37841	22.2	0.531	Aliphatic heteromonocyclic compounds	N-(1-Deoxy-1-fructosyl)methionine	NULL	NULL	NULL	NULL	NULL	NULL	NULL
0.79_295.1213m/z	+	NA	NA	NA	NA	NA	NA	NA	NA	NA	NA	NA	NA
0.79_313.1700m/z	+	NULL	NULL	NULL	NULL	NULL	LMFA06000114	33.3	0.81	2-chloropalmitaldehyde	NULL	NULL	NULL
0.79_315.0781m/z	+	HMDB15109	36.6	0	Aliphatic acyclic compounds	Edetic Acid	LMPR0102120009,LMPR0102010001,LMPR0102010017,LMPR0102060018,LMPR0102010002,LMPR0102060019	36.2	0	()-Bornyl-diphosphate,Geranyl diphosphate,(R)-lavandulyl diphosphate,chrysanthemyl diphosphate,Neryl diphosphate, (R,R)-chrysanthemyl diphosphate	NULL	NULL	NULL
0.79_317.0546m/z	+	HMDB34367	36.9	0.514	Aliphatic acyclic compounds	N-gamma-L-Glutamyl-L-methionine	NULL	NULL	NULL	NULL	NULL	NULL	NULL
0.79_339.1849m/z	+	NA	NA	NA	NA	NA	NA	NA	NA	NA	NA	NA	NA
0.79_356.2780m/z	+	NA	NA	NA	NA	NA	NA	NA	NA	NA	NA	NA	NA
0.79_373.2741m/z	+	HMDB13627	39	2.99	Aliphatic acyclic compounds	Cervonoyl ethanolamide	LMST04010221,LMST04010398,LMST04010219,LMST04010220,LMST04010171	39.1	3.16	3alpha,12beta-Dihydroxy-5beta-chol-6-en-24-oic Acid,12alpha-Hydroxy-7-oxo-5beta-cholan-24-oic Acid, 3beta,12alpha-Dihydroxychol-5-en-24-oic Acid , 3alpha,12alpha-Dihydroxy-5beta-chol-6-en-24-oic Acid ,12alpha-Hydroxy-7-oxo-5alpha-cholan-24-oic Acid	NULL	NULL	NULL
0.79_419.2279m/z	+	NA	NA	NA	NA	NA	NA	NA	NA	NA	NA	NA	NA
0.79_446.2595m/z	+	NA	NA	NA	NA	NA	NA	NA	NA	NA	NA	NA	NA
0.79_456.1724m/z	+	NA	NA	NA	NA	NA	NA	NA	NA	NA	NA	NA	NA
0.79_503.3162m/z	+	HMDB02163	34.8	2.87	Aliphatic homopolycyclic compounds	Trihydroxycoprostanoic acid	LMST01010246	34.8	2.87	Trihydroxycoprostanoic acid	NULL	NULL	NULL
0.79_517.3089m/z	+	NULL	NULL	NULL	NULL	NULL	LMST01031017	34.7	0	makisterone B	NULL	NULL	NULL
0.79_534.3125m/z	+	NULL	NULL	NULL	NULL	NULL	LMGP03060002	34.4	0	PS(O-18:0/0:0)	NULL	NULL	NULL
0.79_578.3207m/z	+	NULL	NULL	NULL	NULL	NULL	LMGP03060001	38.9	0	PS(O-20:0/0:0)	NULL	NULL	NULL
0.80_1448.9307m/z	+	NA	NA	NA	NA	NA	NA	NA	NA	NA	NA	NA	NA
0.80_145.0183m/z	+	NA	NA	NA	NA	NA	NA	NA	NA	NA	NA	NA	NA
0.80_189.1608m/z	+	HMDB32537	53.2	73.9	Aliphatic acyclic compounds	trans-2-trans-4-Nonadiene	NULL	NULL	NULL	NULL	NULL	NULL	NULL
0.80_204.1209m/z	+	NA	NA	NA	NA	NA	NA	NA	NA	NA	NA	NA	NA
0.80_246.1521m/z	+	HMDB59773	42.3	21.7	Aliphatic acyclic compounds	S-3-oxodecanoyl cysteamine	NULL	NULL	NULL	NULL	NULL	NULL	NULL
0.80_256.1364n	+	NA	NA	NA	NA	NA	NA	NA	NA	NA	NA	NA	NA
0.80_256.2667m/z	+	NA	NA	NA	NA	NA	NA	NA	NA	NA	NA	NA	NA
0.80_276.2839m/z	+	NA	NA	NA	NA	NA	NA	NA	NA	NA	NA	NA	NA
0.80_292.0814n	+	NA	NA	NA	NA	NA	NA	NA	NA	NA	NA	NA	NA
0.80_327.1887m/z	+	NA	NA	NA	NA	NA	NA	NA	NA	NA	NA	NA	NA
0.80_331.1353m/z	+	NULL	NULL	NULL	NULL	NULL	LMPK12070010,LMPK12110169	37.6	0	Erybraedin E,trans-Anhydrotephrostachin	NULL	NULL	NULL
0.80_344.2802m/z	+	HMDB02250	36.6	3.38	Aliphatic acyclic compounds	Dodecanoylcarnitine	LMFA08020101	36.6	3.38	N-palmitoyl serine	NULL	NULL	NULL
0.80_381.2556m/z	+	NULL	NULL	NULL	NULL	NULL	LMFA03010176,LMFA03010006	39.1	0.824	11beta-PGF2alpha-d4,PGF2alpha-d4	NULL	NULL	NULL
0.80_386.1882n	+	NA	NA	NA	NA	NA	NA	NA	NA	NA	NA	NA	NA
0.80_413.3078m/z	+	HMDB60128	33.8	1.5	Aliphatic homopolycyclic compounds	24-Oxo-1alpha,25-dihydroxyvitamin D3	LMST03020182,LMST03020181,LMST03020184,LMST03020183,LMST03020186	33.8	1.5	(24R,25S)-25,26-epoxy-1alpha,24-dihydroxyvitamin D3 / (24R,25S)-25,26-epoxy-1alpha,24-dihydroxycholecalciferol, (24R,25R)-25,26-epoxy-1alpha,24-dihydroxyvitamin D3 / (24R,25R)-25,26-epoxy-1alpha,24-dihydroxycholecalciferol , (24S,25S)-25,26-epoxy-1alpha,24-dihydroxyvitamin D3 / (24S,25S)-25,26-epoxy-1alpha,24-dihydroxycholecalciferol , (24S,25R)-25,26-epoxy-1alpha,24-dihydroxyvitamin D3 / (24S,25…	NULL	NULL	NULL
0.80_429.2304m/z	+	HMDB61106,HMDB37037	36.1	0	Aliphatic heteropolycyclic compounds,Aliphatic heteropolycyclic compounds	6beta-hydroxybudesonide,Glycinoeclepin A	LMPK13070002,LMFA03120024,LMFA03120002,LMFA03120004,LMFA03120003,LMFA03120023,LMFA03120001	36.1	0	Semimyrtucommulone,4-epi-clavulone III,clavulone II,clavulone IV,clavulone III,4-epi-clavulone II,clavulone I	NULL	NULL	NULL
0.80_440.2789m/z	+	HMDB11502,HMDB11472	44.4	35	Aliphatic acyclic compounds,Aliphatic acyclic compounds	LysoPE(15:0/0:0),LysoPE(0:0/15:0)	LMGP01050009,LMGP02050031	44.4	35	PC(12:0/0:0),PE(15:0/0:0)	NULL	NULL	NULL
0.80_446.2561m/z	+	NA	NA	NA	NA	NA	NA	NA	NA	NA	NA	NA	NA
0.80_531.3004m/z	+	HMDB30363,HMDB35325,HMDB33023	32.4	0	Aliphatic acyclic compounds,Aliphatic homopolycyclic compounds,Aliphatic homopolycyclic compounds	Cavipetin A,Ganoderic acid N, 7,12-Dihydroxy-3,11,15,23-tetraoxolanost-8-en-26-oic acid	LMST05020017	33.8	0	5beta-scymnol sulfate	NULL	NULL	NULL
0.80_559.2551m/z	+	NULL	NULL	NULL	NULL	NULL	LMST05050002	34.3	0	Ptilosaponoside B	NULL	NULL	NULL
0.80_632.3827n	+	NULL	NULL	NULL	NULL	NULL	LMSL05000008	36.5	0.155	Cuscutic resinoside A	NULL	NULL	NULL
0.80_707.3318m/z	+	NULL	NULL	NULL	NULL	NULL	LMST01130006	31.7	0.109	hellebrin	NULL	NULL	NULL
0.80_812.4239m/z	+	NA	NA	NA	NA	NA	NA	NA	NA	NA	NA	NA	NA
0.81_186.0600m/z	+	NA	NA	NA	NA	NA	NA	NA	NA	NA	NA	NA	NA
0.81_209.1535m/z	+	HMDB31740	58	94.4	Aliphatic homomonocyclic compounds	Methyl dihydrojasmonate	NULL	NULL	NULL	NULL	NULL	NULL	NULL
0.81_301.1411m/z	+	HMDB32297	39.2	1.56	Aliphatic acyclic compounds	Glyceryl 5-hydroxydecanoate	LMPK12020275	41.4	20	4'-Hydroxy-5,7-dimethoxy-8-methylflavan	NULL	NULL	NULL
0.81_302.0208m/z	+	NA	NA	NA	NA	NA	NA	NA	NA	NA	NA	NA	NA
0.81_315.0729m/z	+	HMDB01285	31.8	0	Aliphatic acyclic compounds	Geranyl-PP	LMPR0102120009,LMPR0102010001,LMPR0102010017,LMPR0102060018,LMPR0102010002,LMPR0102060019	31.8	0	()-Bornyl-diphosphate,Geranyl diphosphate,(R)-lavandulyl diphosphate,chrysanthemyl diphosphate,Neryl diphosphate, (R,R)-chrysanthemyl diphosphate	NULL	NULL	NULL
0.81_331.0496m/z	+	NA	NA	NA	NA	NA	NA	NA	NA	NA	NA	NA	NA
0.81_392.2695m/z	+	NA	NA	NA	NA	NA	NA	NA	NA	NA	NA	NA	NA
0.81_429.2364n	+	NA	NA	NA	NA	NA	NA	NA	NA	NA	NA	NA	NA
0.81_438.2000m/z	+	NA	NA	NA	NA	NA	NA	NA	NA	NA	NA	NA	NA
0.81_451.1939m/z	+	HMDB35610	38.8	0	Aliphatic heteropolycyclic compounds	Taraxacolide 1-O-b-D-glucopyranoside	LMPR0104320002	37.2	0	Neoglabrescin A	NULL	NULL	NULL
0.81_488.2997m/z	+	HMDB32596,HMDB00331,HMDB00138	41.7	13.8	Aliphatic homopolycyclic compounds,Aliphatic homopolycyclic compounds,Aliphatic homopolycyclic compounds	Sodium glycocholate, 3a,7b,12a-Trihydroxyoxocholanyl-Glycine ,Glycocholic acid	LMST05030001,LMST05030007	41.7	13.8	Glycocholic Acid, 3a,7b,12a-Trihydroxyoxocholanyl-Glycine	NULL	NULL	NULL
0.81_562.3427m/z	+	NULL	NULL	NULL	NULL	NULL	LMGP03060001	37.4	0	PS(O-20:0/0:0)	NULL	NULL	NULL
0.81_599.3284m/z	+	NA	NA	NA	NA	NA	NA	NA	NA	NA	NA	NA	NA
0.81_810.0397m/z	+	NA	NA	NA	NA	NA	NA	NA	NA	NA	NA	NA	NA
0.82_158.0933m/z	+	HMDB00904,HMDB03148	35.8	0	Aliphatic acyclic compounds,Aliphatic acyclic compounds	Citrulline,Argininic acid	NULL	NULL	NULL	NULL	NULL	NULL	NULL
0.82_163.1133m/z	+	HMDB30039,HMDB39159,HMDB36817,HMDB30007,HMDB36669	34.8	0	Aliphatic homomonocyclic compounds,Aliphatic heteromonocyclic compounds,Aliphatic homopolycyclic compounds,Aliphatic heteropolycyclic compounds,Aliphatic homopolycyclic compounds	Jasmolone,Bovolide,Norecasantalic acid, 2,2,7,7-Tetramethyl-1,6-dioxaspiro[4.4]nona-3,8-diene ,()-Myrtenyl formate	LMFA07010483,LMFA07040065,LMFA07010482,LMFA07010481	34.8	0	formyl 2Z,4E,6Z-decatrienoate, 7E,10-undecadien-4-olide , formyl 2E,4Z,6Z-decatrienoate , formyl 2E,4E,6Z-decatrienoate	NULL	NULL	NULL
0.82_167.0133m/z	+	NA	NA	NA	NA	NA	NA	NA	NA	NA	NA	NA	NA
0.82_170.0950m/z	+	NA	NA	NA	NA	NA	NA	NA	NA	NA	NA	NA	NA
0.82_204.1238m/z	+	HMDB00201	36.5	0	Aliphatic acyclic compounds	L-Acetylcarnitine	NULL	NULL	NULL	NULL	NULL	NULL	NULL
0.82_229.2409n	+	NULL	NULL	NULL	NULL	NULL	LMSP01080033	37.1	0	Xestoaminol C	NULL	NULL	NULL
0.82_231.2512m/z	+	NA	NA	NA	NA	NA	NA	NA	NA	NA	NA	NA	NA
0.82_231.2550m/z	+	NA	NA	NA	NA	NA	NA	NA	NA	NA	NA	NA	NA
0.82_251.1279m/z	+	HMDB02012	39.5	0	Aliphatic homomonocyclic compounds	Ubiquinone-1	NULL	NULL	NULL	NULL	NULL	NULL	NULL
0.82_256.2604m/z	+	NA	NA	NA	NA	NA	NA	NA	NA	NA	NA	NA	NA
0.82_288.2864m/z	+	NA	NA	NA	NA	NA	NA	NA	NA	NA	NA	NA	NA
0.82_290.2725m/z	+	NA	NA	NA	NA	NA	NA	NA	NA	NA	NA	NA	NA
0.82_294.1145m/z	+	NA	NA	NA	NA	NA	NA	NA	NA	NA	NA	NA	NA
0.82_323.1548m/z	+	NA	NA	NA	NA	NA	NA	NA	NA	NA	NA	NA	NA
0.82_325.1674m/z	+	HMDB34576	39.2	11.4	Aliphatic heteropolycyclic compounds	3-Acetoxyscirpene-4,15-diol	LMFA01090060	35.3	29.2	7,8-dichloro-hexadecanoic acid	NULL	NULL	NULL
0.82_334.2958m/z	+	NA	NA	NA	NA	NA	NA	NA	NA	NA	NA	NA	NA
0.82_356.2830m/z	+	NA	NA	NA	NA	NA	NA	NA	NA	NA	NA	NA	NA
0.82_368.2833m/z	+	HMDB13330	54.6	91	Aliphatic acyclic compounds	3-Hydroxy-cis-5-tetradecenoylcarnitine	LMFA08020087	36.4	0	N-palmitoyl glutamic acid	NULL	NULL	NULL
0.82_392.2534m/z	+	NULL	NULL	NULL	NULL	NULL	LMFA08020124,LMFA08020117	34.3	0	N-oleoyl alanine,N-palmitoyl proline	NULL	NULL	NULL
0.82_412.3056m/z	+	HMDB00712,HMDB13335	35.9	0	Aliphatic acyclic compounds,Aliphatic acyclic compounds	Hexadecanedioic acid mono-L-carnitine ester,3-Hydroxyhexadecadienoylcarnitine	LMFA07070007,LMFA08020088	35.9	0	hexadecanedioic acid mono-L-carnitine ester,N-oleoyl glutamic acid	NULL	NULL	NULL
0.82_424.2213m/z	+	NA	NA	NA	NA	NA	NA	NA	NA	NA	NA	NA	NA
0.82_430.2489m/z	+	NA	NA	NA	NA	NA	NA	NA	NA	NA	NA	NA	NA
0.82_499.3056m/z	+	HMDB38496	53.6	93.5	Aliphatic homopolycyclic compounds	Polyporusterone B	LMST01010106,LMST01010112,LMST01090005,LMST01010116	36.2	0	Cucurbitacin D,Cucurbitacin L,Hippuristanacetal,Cucurbitacin S	NULL	NULL	NULL
0.82_540.3658m/z	+	NULL	NULL	NULL	NULL	NULL	LMGP03060001	32.9	0	PS(O-20:0/0:0)	NULL	NULL	NULL
0.82_583.3671m/z	+	HMDB32522	35.4	0	Aliphatic acyclic compounds	Stearyl monoglyceridyl citrate	NULL	NULL	NULL	NULL	NULL	NULL	NULL
0.82_629.3303m/z	+	HMDB10361	32.4	0	Aliphatic heteropolycyclic compounds	(23S)-23,25-dihdroxy-24-oxovitamine D3 23-(beta-glucuronide)	LMPK01000056	35.5	15.6	Tautomycetin	NULL	NULL	NULL
0.82_755.2883m/z	+	NA	NA	NA	NA	NA	NA	NA	NA	NA	NA	NA	NA
0.82_996.5982m/z	+	NA	NA	NA	NA	NA	NA	NA	NA	NA	NA	NA	NA
0.83_110.0718m/z	+	NA	NA	NA	NA	NA	NA	NA	NA	NA	NA	NA	NA
0.83_156.0780m/z	+	HMDB33971	38.3	0	Aliphatic acyclic compounds	2-Diethylaminoethanol	NULL	NULL	NULL	NULL	NULL	NULL	NULL
0.83_172.1706m/z	+	HMDB36195	36.8	0	Aliphatic acyclic compounds	N,2,3-Trimethyl-2-(1-methylethyl)butanamide	LMFA08010005	36.8	0	decanamide	NULL	NULL	NULL
0.83_203.1466m/z	+	NA	NA	NA	NA	NA	NA	NA	NA	NA	NA	NA	NA
0.83_209.1182m/z	+	HMDB30150	44.7	31.8	Aliphatic heteropolycyclic compounds	Jasmine ketolactone	LMFA02020011,LMFA02020007	43	22.9	12-hydroxyjasmonic acid,Tuberonic acid	NULL	NULL	NULL
0.83_230.2513m/z	+	NA	NA	NA	NA	NA	NA	NA	NA	NA	NA	NA	NA
0.83_237.1175m/z	+	NA	NA	NA	NA	NA	NA	NA	NA	NA	NA	NA	NA
0.83_238.0843m/z	+	HMDB06406	38.6	0	Aliphatic heteropolycyclic compounds	Ecgonine methyl ester	LMPK13090019	39	14.5	(E)-4-Methoxy-4'-nitrostilbene	NULL	NULL	NULL
0.83_257.1399m/z	+	NA	NA	NA	NA	NA	NA	NA	NA	NA	NA	NA	NA
0.83_275.2733m/z	+	HMDB32147,HMDB35153,HMDB35152	36.5	0	Aliphatic acyclic compounds,Aliphatic acyclic compounds,Aliphatic acyclic compounds	Geranylcitronellol,Isodigeranyl,Digeranyl	LMFA12000310,LMFA12000313,LMFA12000312,LMFA12000309,LMFA12000311,LMFA05000210,LMFA11000021,LMFA11000158,LMFA11000175,LMFA11000023,LMFA11000178,LMFA11000049,LMFA11000028,LMFA11000125	36.5	0	9S,10R-Epoxy-3Z,6Z-eicosadiene, 3,4-Epoxy-6Z,9Z-eicosadiene , 6S,7R-Epoxy-3Z,9Z-eicosadiene , 9R,10S-Epoxy-3Z,6Z-eicosadiene , 6R,7S-Epoxy-3Z,9Z-eicosadiene , 3,7,11,15-Tetramethyl-6,10,14-hexadecatrien-1-ol , 3,7,11,15-Tetramethylhexadeca-1,3E,6E,10E,14-pentaene , 1,3Z,6Z,9Z-Eicosatetraene , 3Z,6Z,9Z,11E-Eicosatetraene , 3,7,11,15-Tetramethylhexadeca-1,3Z,6E,10E,14-pentaene , 3Z,6Z,9Z,12Z-eicosa…	NULL	NULL	NULL
0.83_275.2813m/z	+	NA	NA	NA	NA	NA	NA	NA	NA	NA	NA	NA	NA
0.83_280.0959m/z	+	NULL	NULL	NULL	NULL	NULL	LMFA08030004	37.6	0	N-(3-oxo-octanoyl)-homoserine lactone	NULL	NULL	NULL
0.83_290.2681m/z	+	NA	NA	NA	NA	NA	NA	NA	NA	NA	NA	NA	NA
0.83_290.2715m/z	+	NA	NA	NA	NA	NA	NA	NA	NA	NA	NA	NA	NA
0.83_297.1667m/z	+	HMDB29848,HMDB29849	32.9	11	Aliphatic heteromonocyclic compounds,Aliphatic heteromonocyclic compounds	(-)-trans-Carveol glucoside,()-trans-Carveol glucoside	LMFA01170094	32.1	0	3-hydroxy-tetradecanedioic acid	NULL	NULL	NULL
0.83_344.2773m/z	+	HMDB02250	37.4	0	Aliphatic acyclic compounds	Dodecanoylcarnitine	LMFA08020101	37.4	0	N-palmitoyl serine	NULL	NULL	NULL
0.83_368.2763m/z	+	HMDB13330	48.5	62.7	Aliphatic acyclic compounds	3-Hydroxy-cis-5-tetradecenoylcarnitine	LMFA08020087	35.9	0	N-palmitoyl glutamic acid	NULL	NULL	NULL
0.83_368.2780m/z	+	HMDB13330,HMDB13331	37.6	0	Aliphatic acyclic compounds,Aliphatic acyclic compounds	3-Hydroxy-cis-5-tetradecenoylcarnitine, 3, 5-Tetradecadiencarnitine	LMFA08020087	37.6	0	N-palmitoyl glutamic acid	NULL	NULL	NULL
0.83_379.2086m/z	+	HMDB61033	46.1	56.5	Aliphatic homopolycyclic compounds	6-beta-hydrocortisol	LMST02030193	43	40.8	18-Hydroxycortisol	NULL	NULL	NULL
0.83_388.3077m/z	+	HMDB13166	37.9	0	Aliphatic acyclic compounds	2-Hydroxymyristoylcarnitine	NULL	NULL	NULL	NULL	NULL	NULL	NULL
0.83_388.3106m/z	+	NA	NA	NA	NA	NA	NA	NA	NA	NA	NA	NA	NA
0.83_394.2967m/z	+	HMDB13335	27.9	0	Aliphatic acyclic compounds	3-Hydroxyhexadecadienoylcarnitine	LMFA08040044	28.1	0	Arachidonoyl-EA(d8)	NULL	NULL	NULL
0.83_394.2978m/z	+	HMDB13335	37.7	0	Aliphatic acyclic compounds	3-Hydroxyhexadecadienoylcarnitine	LMFA08040044	37.8	0	Arachidonoyl-EA(d8)	NULL	NULL	NULL
0.83_394.3008m/z	+	NA	NA	NA	NA	NA	NA	NA	NA	NA	NA	NA	NA
0.83_417.2255m/z	+	HMDB15389	49.1	72.5	Aliphatic heteropolycyclic compounds	Desonide	LMST01130004	43.8	46.1	hellebrigenin	NULL	NULL	NULL
0.83_443.2738m/z	+	NA	NA	NA	NA	NA	NA	NA	NA	NA	NA	NA	NA
0.83_443.2830m/z	+	HMDB30909,HMDB32601,HMDB34065	36.1	0	Aliphatic heteropolycyclic compounds,Aliphatic heteropolycyclic compounds,Aliphatic homopolycyclic compounds	2,3-Secoporrigenin,Muzanzagenin, 2,9-Bis(3-methyl-2E-pentenoyl)-2b,9a-dihydroxy-4Z,10(14)-oplopadien-3-one	LMST02030129	36.1	0	Hydrocortisone caproate	NULL	NULL	NULL
0.83_461.2712m/z	+	NULL	NULL	NULL	NULL	NULL	LMPK12120523	28.1	0	3-Geranyl-4,2',4',6'-tetrahydroxy-5-prenyldihydrochalcone	NULL	NULL	NULL
0.83_583.3762m/z	+	NA	NA	NA	NA	NA	NA	NA	NA	NA	NA	NA	NA
0.83_654.2771m/z	+	NA	NA	NA	NA	NA	NA	NA	NA	NA	NA	NA	NA
0.83_753.2967m/z	+	NA	NA	NA	NA	NA	NA	NA	NA	NA	NA	NA	NA
0.84_175.1195m/z	+	HMDB03416,HMDB00517	39	0	Aliphatic acyclic compounds,Aliphatic acyclic compounds	D-Arginine,L-Arginine	NULL	NULL	NULL	NULL	NULL	NULL	NULL
0.84_224.1241m/z	+	HMDB41540,HMDB00832,HMDB13116	34.4	0	Aliphatic acyclic compounds,Aliphatic acyclic compounds,Aliphatic acyclic compounds	N-(5-Methyl-3-oxohexyl)alanine,Capryloylglycine,Valproylglycine	NULL	NULL	NULL	NULL	NULL	NULL	NULL
0.84_224.1334m/z	+	NA	NA	NA	NA	NA	NA	NA	NA	NA	NA	NA	NA
0.84_302.0210m/z	+	NA	NA	NA	NA	NA	NA	NA	NA	NA	NA	NA	NA
0.84_359.3040m/z	+	NA	NA	NA	NA	NA	NA	NA	NA	NA	NA	NA	NA
0.84_430.2476m/z	+	NA	NA	NA	NA	NA	NA	NA	NA	NA	NA	NA	NA
0.84_490.2943m/z	+	HMDB10379	36.4	0	Aliphatic acyclic compounds	LysoPC(14:0)	LMFA08020076	38.5	1.05	N-arachidonoyl tyrosine	NULL	NULL	NULL
0.84_534.3168m/z	+	NULL	NULL	NULL	NULL	NULL	LMGP03060002	34.6	0	PS(O-18:0/0:0)	NULL	NULL	NULL
0.84_618.3296m/z	+	NA	NA	NA	NA	NA	NA	NA	NA	NA	NA	NA	NA
0.84_638.3036m/z	+	NA	NA	NA	NA	NA	NA	NA	NA	NA	NA	NA	NA
0.84_710.2902m/z	+	NA	NA	NA	NA	NA	NA	NA	NA	NA	NA	NA	NA
0.84_712.2882m/z	+	NA	NA	NA	NA	NA	NA	NA	NA	NA	NA	NA	NA
0.85_1279.7876m/z	+	NA	NA	NA	NA	NA	NA	NA	NA	NA	NA	NA	NA
0.85_170.0669m/z	+	NA	NA	NA	NA	NA	NA	NA	NA	NA	NA	NA	NA
0.85_170.0926m/z	+	NA	NA	NA	NA	NA	NA	NA	NA	NA	NA	NA	NA
0.85_209.0981m/z	+	HMDB37385	36.1	0	Aliphatic homomonocyclic compounds	8-Mercapto-p-menthan-3-one	LMPK13090004,LMPK13090013,LMPK12020227	36.8	0	4,4'-dihydroxy-alpha-methylstilbene,Pinosylvin methyl ether,7-Hydroxyflavan	NULL	NULL	NULL
0.85_335.3018n	+	NA	NA	NA	NA	NA	NA	NA	NA	NA	NA	NA	NA
0.85_358.2910m/z	+	NA	NA	NA	NA	NA	NA	NA	NA	NA	NA	NA	NA
0.85_358.3003m/z	+	NA	NA	NA	NA	NA	NA	NA	NA	NA	NA	NA	NA
0.85_370.2960m/z	+	HMDB02014	50.8	64.3	Aliphatic acyclic compounds	cis-5-Tetradecenoylcarnitine	NULL	NULL	NULL	NULL	NULL	NULL	NULL
0.85_385.2273m/z	+	NA	NA	NA	NA	NA	NA	NA	NA	NA	NA	NA	NA
0.85_386.2370m/z	+	NULL	NULL	NULL	NULL	NULL	LMFA08020080	36.4	0	N-palmitoyl taurine	NULL	NULL	NULL
0.85_392.2743m/z	+	HMDB13329,HMDB02014	36.3	0	Aliphatic acyclic compounds,Aliphatic acyclic compounds	trans-2-Tetradecenoylcarnitine,cis-5-Tetradecenoylcarnitine	NULL	NULL	NULL	NULL	NULL	NULL	NULL
0.85_413.2736m/z	+	NA	NA	NA	NA	NA	NA	NA	NA	NA	NA	NA	NA
0.85_443.2508m/z	+	HMDB07004	36.5	0	Aliphatic heteromonocyclic compounds	CPA(18:0/0:0)	LMGP00000055	36.5	0	CPA(18:0)	NULL	NULL	NULL
0.85_453.1692m/z	+	HMDB14838	36.9	0	Aliphatic heteropolycyclic compounds	Eplerenone	LMPK12120473	36.8	0	Chamuvaritin	NULL	NULL	NULL
0.85_460.2698m/z	+	NA	NA	NA	NA	NA	NA	NA	NA	NA	NA	NA	NA
0.85_615.3258m/z	+	HMDB29310	32.5	0	Aliphatic heteropolycyclic compounds	Collettiside I	LMST01080094,LMST03020671	32.5	0	Trillin,1-Hydroxyvitamin D3 3-D-glucopyranoside	NULL	NULL	NULL
0.86_178.0895m/z	+	NA	NA	NA	NA	NA	NA	NA	NA	NA	NA	NA	NA
0.86_234.1508m/z	+	NA	NA	NA	NA	NA	NA	NA	NA	NA	NA	NA	NA
0.86_256.1625m/z	+	HMDB11140	37.9	0	Aliphatic acyclic compounds	Hypusine	NULL	NULL	NULL	NULL	NULL	NULL	NULL
0.86_288.2911m/z	+	NULL	NULL	NULL	NULL	NULL	LMSP01040003	37.7	0	C17 Sphinganine	NULL	NULL	NULL
0.86_290.2124m/z	+	HMDB31183	37.3	0	Aliphatic acyclic compounds	N-(2-Hydroxyisobutyl)-2,4,8,10,12-tetradecapentaenamide	LMFA08020085	41.3	20.2	Capsaicin	NULL	NULL	NULL
0.86_304.2999m/z	+	NA	NA	NA	NA	NA	NA	NA	NA	NA	NA	NA	NA
0.86_305.3047m/z	+	NA	NA	NA	NA	NA	NA	NA	NA	NA	NA	NA	NA
0.86_311.2174m/z	+	HMDB37798	37	0.501	Aliphatic acyclic compounds	(S)-10,16-Dihydroxyhexadecanoic acid	LMFA01050189,LMFA01050340,LMFA01050083,LMFA01050341	37	0.501	4,12-dihydroxy-hexadecanoic acid, 9,16-dihydroxy-palmitic acid , 3,12-dihydroxy palmitic acid , 10,16-dihydroxy-palmitic acid	NULL	NULL	NULL
0.86_317.0586m/z	+	HMDB34367	36	0	Aliphatic acyclic compounds	N-gamma-L-Glutamyl-L-methionine	LMPK12120003	36.1	0	Ovalitenin A	NULL	NULL	NULL
0.86_351.1953m/z	+	HMDB04706,HMDB10221,HMDB03871,HMDB10201,HMDB10208,HMDB06940	37.1	0	Aliphatic acyclic compounds,Aliphatic acyclic compounds,Aliphatic acyclic compounds,Aliphatic acyclic compounds,Aliphatic acyclic compounds,Aliphatic acyclic compounds	8(R)-Hydroperoxylinoleic acid, 9,10-DiHODE ,13-L-Hydroperoxylinoleic acid, 12,13-DiHODE , 15,16-DiHODE ,9(S)-HPODE	LMFA02000284	37.3	0.97	5S,8R-DiHODE	NULL	NULL	NULL
0.86_394.2926m/z	+	HMDB13335	40.9	22.7	Aliphatic acyclic compounds	3-Hydroxyhexadecadienoylcarnitine	LMFA08020102	38.1	0	N-stearoyl serine	NULL	NULL	NULL
0.86_394.2982m/z	+	HMDB13335	36.5	0	Aliphatic acyclic compounds	3-Hydroxyhexadecadienoylcarnitine	LMFA08040044	36.9	0	Arachidonoyl-EA(d8)	NULL	NULL	NULL
0.86_438.3240m/z	+	NA	NA	NA	NA	NA	NA	NA	NA	NA	NA	NA	NA
0.86_460.2702m/z	+	NA	NA	NA	NA	NA	NA	NA	NA	NA	NA	NA	NA
0.86_477.2970m/z	+	HMDB06710	38.4	1.64	Aliphatic homomonocyclic compounds	Ubiquinone-4	LMST03020393	41	14.7	24a,24b-epoxy-23-tetradehydro-24a,24b-dihomo-1alpha,25-dihydroxyvitamin D3 / 24a,24b-epoxy-23-tetradehydro-24a,24b-dihomo-1alpha,25-dihydroxycholecalciferol	NULL	NULL	NULL
0.86_483.6537m/z	+	NA	NA	NA	NA	NA	NA	NA	NA	NA	NA	NA	NA
0.86_516.3084m/z	+	HMDB10389	40	38.6	Aliphatic acyclic compounds	LysoPC(18:4(6Z,9Z,12Z,15Z))	LMGP01050129	40	38.6	PC(18:4(6Z,9Z,12Z,15Z)/0:0)	NULL	NULL	NULL
0.86_540.0303m/z	+	NA	NA	NA	NA	NA	NA	NA	NA	NA	NA	NA	NA
0.86_642.4081m/z	+	NA	NA	NA	NA	NA	NA	NA	NA	NA	NA	NA	NA
0.86_690.3782m/z	+	NA	NA	NA	NA	NA	NA	NA	NA	NA	NA	NA	NA
0.86_774.9734m/z	+	NA	NA	NA	NA	NA	NA	NA	NA	NA	NA	NA	NA
0.86_810.0402m/z	+	NA	NA	NA	NA	NA	NA	NA	NA	NA	NA	NA	NA
0.86_867.5650m/z	+	NA	NA	NA	NA	NA	NA	NA	NA	NA	NA	NA	NA
0.87_189.1350m/z	+	HMDB00670	40.9	8.8	Aliphatic acyclic compounds	Homo-L-arginine	NULL	NULL	NULL	NULL	NULL	NULL	NULL
0.87_304.3014m/z	+	NA	NA	NA	NA	NA	NA	NA	NA	NA	NA	NA	NA
0.87_371.3036m/z	+	NA	NA	NA	NA	NA	NA	NA	NA	NA	NA	NA	NA
0.87_474.2870m/z	+	NA	NA	NA	NA	NA	NA	NA	NA	NA	NA	NA	NA
0.87_488.2932m/z	+	NA	NA	NA	NA	NA	NA	NA	NA	NA	NA	NA	NA
0.87_690.3668m/z	+	NULL	NULL	NULL	NULL	NULL	LMSP01080027	31.2	26	Fumonisin C1	NULL	NULL	NULL
0.87_693.3188m/z	+	NA	NA	NA	NA	NA	NA	NA	NA	NA	NA	NA	NA
0.88_1281.7915m/z	+	NA	NA	NA	NA	NA	NA	NA	NA	NA	NA	NA	NA
0.88_163.1154m/z	+	HMDB32380	37.3	0	Aliphatic acyclic compounds	(S1)-Methoxy-3-heptanethiol	NULL	NULL	NULL	NULL	NULL	NULL	NULL
0.88_163.1174m/z	+	NA	NA	NA	NA	NA	NA	NA	NA	NA	NA	NA	NA
0.88_187.0883m/z	+	NA	NA	NA	NA	NA	NA	NA	NA	NA	NA	NA	NA
0.88_224.1263m/z	+	HMDB15168	40.4	18.3	Aliphatic heteromonocyclic compounds	Cerulenin	LMFA08030004	37.2	1.65	N-(3-oxo-octanoyl)-homoserine lactone	NULL	NULL	NULL
0.88_274.2731m/z	+	NULL	NULL	NULL	NULL	NULL	LMSP01040001	36.3	0	C16 Sphinganine	NULL	NULL	NULL
0.88_415.2182m/z	+	HMDB07003	35.3	0	Aliphatic heteromonocyclic compounds	CPA(16:0/0:0)	LMGP00000057	35.3	0	CPA(16:0)	NULL	NULL	NULL
0.88_425.2342m/z	+	NULL	NULL	NULL	NULL	NULL	LMPK12080045	36.3	8.94	Licoricidin	NULL	NULL	NULL
0.88_461.2782m/z	+	NA	NA	NA	NA	NA	NA	NA	NA	NA	NA	NA	NA
0.88_502.3171m/z	+	NA	NA	NA	NA	NA	NA	NA	NA	NA	NA	NA	NA
0.88_503.3016m/z	+	HMDB60819	41.2	14.2	Aliphatic heteropolycyclic compounds	Digoxigenin monodigitoxoside	LMST01040153	41.3	14.4	cyasterone	NULL	NULL	NULL
0.88_509.3070n	+	NULL	NULL	NULL	NULL	NULL	LMGP03070002	37	0	PS(P-18:0/0:0)	NULL	NULL	NULL
0.88_516.3332m/z	+	NA	NA	NA	NA	NA	NA	NA	NA	NA	NA	NA	NA
0.88_567.3701m/z	+	HMDB35340	35.8	0	Aliphatic homopolycyclic compounds	Ganoderic acid Mi	LMGP04050026	36.7	0	PG(22:1(11Z)/0:0)	NULL	NULL	NULL
0.88_568.3709m/z	+	NA	NA	NA	NA	NA	NA	NA	NA	NA	NA	NA	NA
0.88_643.3035m/z	+	NA	NA	NA	NA	NA	NA	NA	NA	NA	NA	NA	NA
0.88_643.3134m/z	+	NA	NA	NA	NA	NA	NA	NA	NA	NA	NA	NA	NA
0.88_649.3516m/z	+	HMDB33703	34.2	6.61	Aliphatic heteropolycyclic compounds	Coroloside	LMST01010192	33.5	0	ecdysone 25-O-D-glucopyranoside	NULL	NULL	NULL
0.88_655.3476m/z	+	NA	NA	NA	NA	NA	NA	NA	NA	NA	NA	NA	NA
0.88_657.3439m/z	+	NULL	NULL	NULL	NULL	NULL	LMST01010312	34	0	2alpha,7beta,15beta,18-tetraacetoxy-cholest-5-en-3alpha-ol	NULL	NULL	NULL
0.88_693.3358m/z	+	NULL	NULL	NULL	NULL	NULL	LMGP06050022	34.2	0	PI(22:1(11Z)/0:0)	NULL	NULL	NULL
0.88_919.5459m/z	+	NA	NA	NA	NA	NA	NA	NA	NA	NA	NA	NA	NA
0.89_271.2521n	+	NULL	NULL	NULL	NULL	NULL	LMFA01100018,LMSP01040008,LMFA08040042,LMFA01100016,LMFA01100017	36.5	0	2-amino-hexadecanoic acid,C16 Sphingosine,Myristoyl-EA,2R-aminohexadecanoic acid,2S-aminohexadecanoic acid	NULL	NULL	NULL
0.89_397.3135m/z	+	HMDB36941	36	9.41	Aliphatic heteropolycyclic compounds	Smilagenone	LMST03020605	40.6	32.8	calicoferol A	NULL	NULL	NULL
0.89_455.2805m/z	+	NULL	NULL	NULL	NULL	NULL	LMST01160006	37.1	1.28	Minabeolide-5	NULL	NULL	NULL
0.89_502.3063m/z	+	NA	NA	NA	NA	NA	NA	NA	NA	NA	NA	NA	NA
0.89_563.3554m/z	+	NA	NA	NA	NA	NA	NA	NA	NA	NA	NA	NA	NA
0.89_629.3062m/z	+	NULL	NULL	NULL	NULL	NULL	LMST03020620	37.4	0	1,25-Dihydroxy-20S-21-(3-hydroxy-3-methylbutyl)-23-yne-26,27-hexafluorovitamin D3	NULL	NULL	NULL
0.89_634.3434m/z	+	NA	NA	NA	NA	NA	NA	NA	NA	NA	NA	NA	NA
0.89_775.4729m/z	+	NA	NA	NA	NA	NA	NA	NA	NA	NA	NA	NA	NA
0.90_153.1365m/z	+	NA	NA	NA	NA	NA	NA	NA	NA	NA	NA	NA	NA
0.90_257.1442m/z	+	NA	NA	NA	NA	NA	NA	NA	NA	NA	NA	NA	NA
0.90_293.1005m/z	+	HMDB15109	37.4	0	Aliphatic acyclic compounds	Edetic Acid	LMPR0103540001	37.8	0	(-)-Picrotoxinin	NULL	NULL	NULL
0.90_294.2421m/z	+	NULL	NULL	NULL	NULL	NULL	LMFA01100018,LMSP01040008,LMFA08040042,LMFA01100016,LMFA01100017	38.1	0	2-amino-hexadecanoic acid,C16 Sphingosine,Myristoyl-EA,2R-aminohexadecanoic acid,2S-aminohexadecanoic acid	NULL	NULL	NULL
0.90_331.0471m/z	+	NA	NA	NA	NA	NA	NA	NA	NA	NA	NA	NA	NA
0.90_331.0487m/z	+	NA	NA	NA	NA	NA	NA	NA	NA	NA	NA	NA	NA
0.90_351.2434m/z	+	NA	NA	NA	NA	NA	NA	NA	NA	NA	NA	NA	NA
0.90_416.2302m/z	+	NA	NA	NA	NA	NA	NA	NA	NA	NA	NA	NA	NA
0.90_420.3102m/z	+	HMDB13207,HMDB06317	37.3	0	Aliphatic acyclic compounds,Aliphatic acyclic compounds	9-Hexadecenoylcarnitine,trans-Hexadec-2-enoyl carnitine	LMFA08020098	37.6	0	N-palmitoyl tyrosine	NULL	NULL	NULL
0.90_457.2601m/z	+	HMDB30897	44.5	31.8	Aliphatic heteropolycyclic compounds	Lucidenolactone	LMST05020018	39.7	4.94	3alpha,7alpha,12alpha-trihydroxy-5alpha-cholan-24-yl sulfate	NULL	NULL	NULL
0.90_479.2437m/z	+	HMDB36436,HMDB30897	36.9	1.26	Aliphatic homopolycyclic compounds,Aliphatic heteropolycyclic compounds	Lucidenic acid F,Lucidenolactone	LMST05020015	37.3	0	lithocholic acid sulfate	NULL	NULL	NULL
0.90_491.3010n	+	NA	NA	NA	NA	NA	NA	NA	NA	NA	NA	NA	NA
0.90_518.3227m/z	+	HMDB10387,HMDB10388	35.9	0	Aliphatic acyclic compounds,Aliphatic acyclic compounds	LysoPC(18:3(6Z,9Z,12Z)), LysoPC(18:3(9Z,12Z,15Z))	LMGP01050128,LMGP01050038	35.9	0	PC(18:3(6Z,9Z,12Z)/0:0), PC(18:3(9Z,12Z,15Z)/0:0)	NULL	NULL	NULL
0.90_603.3005m/z	+	NULL	NULL	NULL	NULL	NULL	LMGP04050027	34.8	0	PG(22:2(13Z,16Z)/0:0)	NULL	NULL	NULL
0.90_615.3295m/z	+	HMDB29310	38.1	0	Aliphatic heteropolycyclic compounds	Collettiside I	LMST01080094,LMST03020671	38.1	0	Trillin,1-Hydroxyvitamin D3 3-D-glucopyranoside	NULL	NULL	NULL
0.90_619.3429m/z	+	NA	NA	NA	NA	NA	NA	NA	NA	NA	NA	NA	NA
0.90_619.3577m/z	+	NULL	NULL	NULL	NULL	NULL	LMPR01070068,LMPR01070096,LMPR01070071,LMPR01070072	36.8	0.575	Pectenolone,Phoenicoxanthin/ Adonirubin/ 3-Hydroxycanthaxanthin, (3S,4R,3'R)-4-Hydroxyalloxanthin , (3S,4S,3'R)-4-Hydroxyalloxanthin	NULL	NULL	NULL
0.90_634.3237m/z	+	NA	NA	NA	NA	NA	NA	NA	NA	NA	NA	NA	NA
0.90_634.3334m/z	+	NA	NA	NA	NA	NA	NA	NA	NA	NA	NA	NA	NA
0.91_1732.1027m/z	+	NA	NA	NA	NA	NA	NA	NA	NA	NA	NA	NA	NA
0.91_204.1286m/z	+	NA	NA	NA	NA	NA	NA	NA	NA	NA	NA	NA	NA
0.91_235.1316m/z	+	HMDB36047	39.3	9.88	Aliphatic heteropolycyclic compounds	3alpha-Hydroxyoreadone	LMFA06000156	37.3	0	3,7-Dimethyl-8,11-dioxo-2E,6E,9E-dodecatrienal	NULL	NULL	NULL
0.91_253.1414m/z	+	HMDB36047	40.6	14.2	Aliphatic heteropolycyclic compounds	3alpha-Hydroxyoreadone	LMFA01170009	39	0	Dodecanedioic acid	NULL	NULL	NULL
0.91_262.1435m/z	+	NA	NA	NA	NA	NA	NA	NA	NA	NA	NA	NA	NA
0.91_293.1756m/z	+	HMDB40756,HMDB40980,HMDB35687,HMDB34738	37.1	0	Aliphatic heteropolycyclic compounds,Aliphatic heteropolycyclic compounds,Aliphatic homopolycyclic compounds,Aliphatic heteropolycyclic compounds	3-Hydroxy-6,8-dimethoxy-7(11)-eremophilen-12,8-olide,Valdiate,Acetylvalerenolic acid,Isotrichodermin	LMFA01050151,LMPR0103640001	37.1	0	methyl 8-[2-(2-formyl-vinyl)-3-hydroxy-5-oxo-cyclopentyl]-octanoate,Botrydial	NULL	NULL	NULL
0.91_302.0197m/z	+	NA	NA	NA	NA	NA	NA	NA	NA	NA	NA	NA	NA
0.91_351.2387m/z	+	NA	NA	NA	NA	NA	NA	NA	NA	NA	NA	NA	NA
0.91_361.2743m/z	+	HMDB04666,HMDB35273	37.5	0	Aliphatic acyclic compounds,Aliphatic acyclic compounds	2-Arachidonylglycerol, 1-Acetoxy-2-hydroxy-5,12,15-heneicosatrien-4-one	LMST04060018,LMST04060002,LMFA03010059,LMST03020020	37.5	0	Norchenodeoxycholic acid, 3alpha,7alpha,12alpha-Trihydroxy-24-nor-5beta-cholan-23-al , 9-deoxy-9-methylene-16,16-dimethyl -PGE2 , 1alpha,23-dihydroxy-24,25,26,27-tetranorvitamin D3 / 1alpha,23-dihydroxy-24,25,26,27-tetranorcholecalciferol	NULL	NULL	NULL
0.91_396.3095m/z	+	HMDB13333,HMDB13334	37.2	0	Aliphatic acyclic compounds,Aliphatic acyclic compounds	3-Hydroxy-9-hexadecenoylcarnitine, 9,12-Hexadecadienoylcarnitine	LMFA08020090	50.3	65.4	N-stearoyl glutamic acid	NULL	NULL	NULL
0.91_415.2153m/z	+	HMDB14838	35.5	0.205	Aliphatic heteropolycyclic compounds	Eplerenone	NULL	NULL	NULL	NULL	NULL	NULL	NULL
0.91_434.3837m/z	+	NA	NA	NA	NA	NA	NA	NA	NA	NA	NA	NA	NA
0.91_446.3323m/z	+	NA	NA	NA	NA	NA	NA	NA	NA	NA	NA	NA	NA
0.91_460.2754m/z	+	NA	NA	NA	NA	NA	NA	NA	NA	NA	NA	NA	NA
0.91_544.3343m/z	+	HMDB10385,HMDB02815	34.3	0	Aliphatic acyclic compounds,Aliphatic acyclic compounds	LysoPC(18:1(11Z)),LysoPC(18:1(9Z))	LMGP01050032,LMGP01050030,LMGP01050029,LMGP01050114	34.3	0	PC(18:1(9Z)/0:0),PC(18:1(9E)/0:0),PC(18:1(6Z)/0:0),PC(18:1(9Z)/0:0)[rac]	NULL	NULL	NULL
0.91_564.3065m/z	+	HMDB10397	31.3	0	Aliphatic acyclic compounds	LysoPC(20:5(5Z,8Z,11Z,14Z,17Z))	LMGP01050050	31.3	0	PC(20:5(5Z,8Z,11Z,14Z,17Z)/0:0)	NULL	NULL	NULL
0.91_582.2902m/z	+	HMDB10395	45.6	62.2	Aliphatic acyclic compounds	LysoPC(20:4(5Z,8Z,11Z,14Z))	LMGP01050048	45.6	62.2	PC(20:4(5Z,8Z,11Z,14Z)/0:0)	33.2	0	PC(20:4/0:0)
0.91_593.3035m/z	+	HMDB39051	35.1	0	Aliphatic heteropolycyclic compounds	Notoginsenoside R10	NULL	NULL	NULL	NULL	NULL	NULL	NULL
0.91_613.3318m/z	+	NULL	NULL	NULL	NULL	NULL	LMGP06050018	29.1	0	PI(19:1(9Z)/0:0)	NULL	NULL	NULL
0.91_641.3995m/z	+	HMDB34374	33	0.779	Aliphatic heteropolycyclic compounds	19-Methoxypomolic acid 3-arabinoside	NULL	NULL	NULL	NULL	NULL	NULL	NULL
0.91_724.9718m/z	+	NA	NA	NA	NA	NA	NA	NA	NA	NA	NA	NA	NA
0.92_153.1416m/z	+	NA	NA	NA	NA	NA	NA	NA	NA	NA	NA	NA	NA
0.92_209.1181m/z	+	HMDB30197	44.1	29	Aliphatic homomonocyclic compounds	(Z)-3-Oxo-2-(2-pentenyl)-1-cyclopenteneacetic acid	LMFA02020011,LMFA02020007	44.1	29	12-hydroxyjasmonic acid,Tuberonic acid	NULL	NULL	NULL
0.92_221.1170m/z	+	HMDB33191	33.8	8.87	Aliphatic homomonocyclic compounds	2,2,4,4,-Tetramethyl-6-(1-oxopropyl)-1,3,5-cyclohexanetrione	NULL	NULL	NULL	NULL	NULL	NULL	NULL
0.92_234.1618n	+	HMDB31349	48.1	51.7	Aliphatic homopolycyclic compounds	Epiacoronene	LMPR0103490002	46.3	42.6	8beta-Hydroxy-3-longipinen-5-one	NULL	NULL	NULL
0.92_257.1462m/z	+	NA	NA	NA	NA	NA	NA	NA	NA	NA	NA	NA	NA
0.92_350.2268n	+	NA	NA	NA	NA	NA	NA	NA	NA	NA	NA	NA	NA
0.92_351.2415m/z	+	NA	NA	NA	NA	NA	NA	NA	NA	NA	NA	NA	NA
0.92_372.0629m/z	+	NA	NA	NA	NA	NA	NA	NA	NA	NA	NA	NA	NA
0.92_406.2218m/z	+	NA	NA	NA	NA	NA	NA	NA	NA	NA	NA	NA	NA
0.92_407.3614n	+	NA	NA	NA	NA	NA	NA	NA	NA	NA	NA	NA	NA
0.92_440.3391m/z	+	NA	NA	NA	NA	NA	NA	NA	NA	NA	NA	NA	NA
0.92_446.3238m/z	+	HMDB06461,HMDB06469	36.2	0.643	Aliphatic acyclic compounds,Aliphatic acyclic compounds	Linoelaidyl carnitine,Linoleyl carnitine	LMST03010007	35.1	3.11	1alpha,25-dihydroxy-24-oxo-23-azavitamin D2 / 1alpha,25-dihydroxy-24-oxo-23-azaergocalciferol	NULL	NULL	NULL
0.92_505.2356m/z	+	NULL	NULL	NULL	NULL	NULL	LMGP10050019	35.1	0.83	PA(22:6(4Z,7Z,10Z,13Z,16Z,19Z)/0:0)	NULL	NULL	NULL
0.92_542.3263m/z	+	HMDB10397	50	77	Aliphatic acyclic compounds	LysoPC(20:5(5Z,8Z,11Z,14Z,17Z))	LMGP01050050	50	77	PC(20:5(5Z,8Z,11Z,14Z,17Z)/0:0)	53.9	96.8	PC(20:5/0:0)
0.92_565.3162m/z	+	NA	NA	NA	NA	NA	NA	NA	NA	NA	NA	NA	NA
0.92_581.2784m/z	+	NA	NA	NA	NA	NA	NA	NA	NA	NA	NA	NA	NA
0.93_161.0968m/z	+	NA	NA	NA	NA	NA	NA	NA	NA	NA	NA	NA	NA
0.93_203.1059m/z	+	HMDB30039	51.9	73.3	Aliphatic homomonocyclic compounds	Jasmolone	LMFA07040065	45.9	43.3	7E,10-undecadien-4-olide	NULL	NULL	NULL
0.93_203.1081m/z	+	NA	NA	NA	NA	NA	NA	NA	NA	NA	NA	NA	NA
0.93_249.1854m/z	+	HMDB33917	48.3	53	Aliphatic homomonocyclic compounds	4-Hydroxy-3-methoxy-2,10-bisaboladien-9-one	LMFA01050143	46.9	46	Tetranor-12R-HETE	NULL	NULL	NULL
0.93_253.0847m/z	+	HMDB30985,HMDB30984	41.1	22.3	Aliphatic heteromonocyclic compounds,Aliphatic heteromonocyclic compounds	alpha-Carboxy-delta-decalactone,5-Hexyltetrahydro-2-oxo-3-furancarboxylic acid	LMPK12080063	40.2	22.6	Haginin B	NULL	NULL	NULL
0.93_259.1721m/z	+	NA	NA	NA	NA	NA	NA	NA	NA	NA	NA	NA	NA
0.93_262.1390m/z	+	HMDB02248	33.4	5.25	Aliphatic acyclic compounds	Gamma glutamyl ornithine	NULL	NULL	NULL	NULL	NULL	NULL	NULL
0.93_276.1705n	+	NULL	NULL	NULL	NULL	NULL	LMPR0103450004	41.9	26.6	Sugeonyl acetate	NULL	NULL	NULL
0.93_293.1738m/z	+	HMDB40756	38.3	1.94	Aliphatic heteropolycyclic compounds	3-Hydroxy-6,8-dimethoxy-7(11)-eremophilen-12,8-olide	LMPR0103640001	38.5	2.66	Botrydial	NULL	NULL	NULL
0.93_337.2720m/z	+	HMDB06070	36.9	0	Aliphatic homopolycyclic compounds	Pregnanetriol	LMFA01050072	40.3	11.5	19-hydroxy-nonadecanoic acid	NULL	NULL	NULL
0.93_347.0093m/z	+	NA	NA	NA	NA	NA	NA	NA	NA	NA	NA	NA	NA
0.93_415.2094m/z	+	HMDB14838	37.8	0	Aliphatic heteropolycyclic compounds	Eplerenone	NULL	NULL	NULL	NULL	NULL	NULL	NULL
0.93_415.2135m/z	+	HMDB14838	34.4	0	Aliphatic heteropolycyclic compounds	Eplerenone	NULL	NULL	NULL	NULL	NULL	NULL	NULL
0.93_422.3270m/z	+	HMDB06318,HMDB06319	34.9	0	Aliphatic acyclic compounds,Aliphatic acyclic compounds	Gamma-linolenyl carnitine,Alpha-linolenyl carnitine	LMFA07070004	33.9	0	Palmitoylcarnitine	NULL	NULL	NULL
0.93_422.3386m/z	+	HMDB32023	38.1	0.672	Aliphatic heteropolycyclic compounds	3-Epidemissidine	LMFA08020135	43.1	23.9	N-stearoyl histidine	NULL	NULL	NULL
0.93_469.3108m/z	+	HMDB12166	35.6	1.12	Aliphatic homopolycyclic compounds	4alpha-Carboxy-5alpha-cholesta-8-en-3beta-ol	LMST03020146	36.4	1.12	(6RS)-6,19-epidioxy-24,24-difluoro-25-hydroxy-6,19-dihydrovitamin D3 / (6RS)-6,19-epidioxy-24,24-difluoro-25-hydroxy-6,19-dihydrocholecalciferol	NULL	NULL	NULL
0.93_521.2803m/z	+	NULL	NULL	NULL	NULL	NULL	LMPR03090023	37.9	0	dolichyl diphosphate	NULL	NULL	NULL
0.93_543.3214m/z	+	NA	NA	NA	NA	NA	NA	NA	NA	NA	NA	NA	NA
0.93_556.2887m/z	+	HMDB15386	37.9	0	Aliphatic heteropolycyclic compounds	Retapamulin	NULL	NULL	NULL	NULL	NULL	NULL	NULL
0.93_578.3748m/z	+	NA	NA	NA	NA	NA	NA	NA	NA	NA	NA	NA	NA
0.93_603.2950m/z	+	NULL	NULL	NULL	NULL	NULL	LMGP06050006	37.4	0	PI(20:4(5Z,8Z,11Z,14Z)/0:0)	NULL	NULL	NULL
0.93_655.3236m/z	+	NA	NA	NA	NA	NA	NA	NA	NA	NA	NA	NA	NA
0.94_138.1063m/z	+	NA	NA	NA	NA	NA	NA	NA	NA	NA	NA	NA	NA
0.94_194.1180m/z	+	NA	NA	NA	NA	NA	NA	NA	NA	NA	NA	NA	NA
0.94_264.1979m/z	+	HMDB29567	37.1	0	Aliphatic acyclic compounds	Hydroxy-alpha-sanshool	NULL	NULL	NULL	NULL	NULL	NULL	NULL
0.94_277.1762m/z	+	HMDB36053,HMDB36866,HMDB29604	41.3	15.2	Aliphatic homopolycyclic compounds,Aliphatic homopolycyclic compounds,Aliphatic homopolycyclic compounds	(3beta,9beta)-7-Drimene-3,11,12-triol, 7-Drimene-11,12,14-triol ,Lubiminol	LMFA07010489	38.3	0	formyl 7-oxo-11E-tetradecenoate	NULL	NULL	NULL
0.94_277.1818m/z	+	HMDB40646,HMDB14607	36.9	0	Aliphatic homomonocyclic compounds,Aliphatic acyclic compounds	Myrsinone,Sodium Tetradecyl Sulfate	LMPR0103450004	36.8	0	Sugeonyl acetate	NULL	NULL	NULL
0.94_315.0779m/z	+	HMDB15109	38.2	0	Aliphatic acyclic compounds	Edetic Acid	LMPR0102120009,LMPR0102010001,LMPR0102010017,LMPR0102060018,LMPR0102010002,LMPR0102060019	38	0	()-Bornyl-diphosphate,Geranyl diphosphate,(R)-lavandulyl diphosphate,chrysanthemyl diphosphate,Neryl diphosphate, (R,R)-chrysanthemyl diphosphate	NULL	NULL	NULL
0.94_345.3249n	+	NA	NA	NA	NA	NA	NA	NA	NA	NA	NA	NA	NA
0.94_354.1939m/z	+	NA	NA	NA	NA	NA	NA	NA	NA	NA	NA	NA	NA
0.94_440.3412m/z	+	NA	NA	NA	NA	NA	NA	NA	NA	NA	NA	NA	NA
0.94_507.2934n	+	NA	NA	NA	NA	NA	NA	NA	NA	NA	NA	NA	NA
0.94_541.3235n	+	NA	NA	NA	NA	NA	NA	NA	NA	NA	NA	NA	NA
0.94_557.2982m/z	+	NA	NA	NA	NA	NA	NA	NA	NA	NA	NA	NA	NA
0.94_598.2954m/z	+	HMDB15490	56.7	97.5	Aliphatic heteromonocyclic compounds	Paromomycin	NULL	NULL	NULL	NULL	NULL	NULL	NULL
0.94_680.3955n	+	HMDB41095	34.8	0	Aliphatic heteromonocyclic compounds	Gingerglycolipid C	NULL	NULL	NULL	NULL	NULL	NULL	NULL
0.95_256.3002m/z	+	NA	NA	NA	NA	NA	NA	NA	NA	NA	NA	NA	NA
0.95_302.0223m/z	+	NA	NA	NA	NA	NA	NA	NA	NA	NA	NA	NA	NA
0.95_315.0808m/z	+	HMDB15109	35.6	0	Aliphatic acyclic compounds	Edetic Acid	NULL	NULL	NULL	NULL	NULL	NULL	NULL
0.95_422.3271m/z	+	HMDB06318	41.4	39.8	Aliphatic acyclic compounds	Gamma-linolenyl carnitine	LMFA07070004	39.9	39.8	Palmitoylcarnitine	NULL	NULL	NULL
0.95_500.3114m/z	+	HMDB10387,HMDB10388	36.7	0	Aliphatic acyclic compounds,Aliphatic acyclic compounds	LysoPC(18:3(6Z,9Z,12Z)), LysoPC(18:3(9Z,12Z,15Z))	LMGP02070003	38	0	PE(P-19:1(12Z)/0:0)	36.7	0	PC(18:3/0:0)
0.95_503.2844m/z	+	NULL	NULL	NULL	NULL	NULL	LMST03020305,LMST03020304,LMST03020303	34.1	0	(6RS,24R)-24,25-dihydroxyvitamin D3 6,19-sulfur dioxide adduct / (6RS,24R)-24,25-dihydroxycholecalciferol 6,19-sulfur dioxide adduct, (6S)-1alpha,25-dihydroxyvitamin D3 6,19-sulfur dioxide adduct / (6S)-1alpha,25-dihydroxycholecalciferol 6,19-sulfur dioxide adduct , (6R)-1alpha,25-dihydroxyvitamin D3 6,19-sulfur dioxide adduct / (6R)-1alpha,25-dihydroxycholecalciferol 6,19-sulfur dioxide adduct	NULL	NULL	NULL
0.95_524.2977n	+	NA	NA	NA	NA	NA	NA	NA	NA	NA	NA	NA	NA
0.95_524.3294m/z	+	NA	NA	NA	NA	NA	NA	NA	NA	NA	NA	NA	NA
0.95_531.3272m/z	+	HMDB60745	31.5	0	Aliphatic homopolycyclic compounds	3-keto Fusidic acid	LMST04080001	32.3	0.745	3alpha,7alpha,12alpha-trihydroxy-27-carboxymethyl-5beta-cholestan-26-oic acid	NULL	NULL	NULL
0.95_557.2812m/z	+	NULL	NULL	NULL	NULL	NULL	LMGP04050025	36.5	0	PG(20:3(8Z,11Z,14Z)/0:0)	NULL	NULL	NULL
0.95_564.3076m/z	+	HMDB10397	39.8	12.2	Aliphatic acyclic compounds	LysoPC(20:5(5Z,8Z,11Z,14Z,17Z))	LMGP01050050	39.8	12.2	PC(20:5(5Z,8Z,11Z,14Z,17Z)/0:0)	NULL	NULL	NULL
0.95_615.3242m/z	+	HMDB15129	43.6	38.4	Aliphatic heteromonocyclic compounds	Neomycin	LMST01080094	36.1	4.34	Trillin	NULL	NULL	NULL
0.95_867.5544m/z	+	NA	NA	NA	NA	NA	NA	NA	NA	NA	NA	NA	NA
0.96_156.1382m/z	+	HMDB31179,HMDB39833,HMDB39834	38	0	Aliphatic heteromonocyclic compounds,Aliphatic heteromonocyclic compounds,Aliphatic heteromonocyclic compounds	2,2,6,6-Tetramethyl-4-piperidinone,3-(1-Pyrrolidinyl)-2-pentanone,2-(1-Pyrrolidinyl)-3-pentanone	LMFA01100019,LMFA01100010	38	0	3R-aminononanoic acid,9-amino-nonanoic acid	NULL	NULL	NULL
0.96_224.1303m/z	+	HMDB15168	34.6	0	Aliphatic heteromonocyclic compounds	Cerulenin	LMFA08030004	34.7	0	N-(3-oxo-octanoyl)-homoserine lactone	NULL	NULL	NULL
0.96_280.1006m/z	+	HMDB02281	48.5	53.1	Aliphatic heteropolycyclic compounds	4a-Hydroxytetrahydrobiopterin	NULL	NULL	NULL	NULL	NULL	NULL	NULL
0.96_284.2914m/z	+	NA	NA	NA	NA	NA	NA	NA	NA	NA	NA	NA	NA
0.96_284.2982m/z	+	NA	NA	NA	NA	NA	NA	NA	NA	NA	NA	NA	NA
0.96_302.0196m/z	+	NA	NA	NA	NA	NA	NA	NA	NA	NA	NA	NA	NA
0.96_302.3060m/z	+	HMDB00269	42.6	17.5	Aliphatic acyclic compounds	Sphinganine	LMSP01020001,LMSP01080055,LMSP01080058	42.6	17.5	Sphinganine,Safingol ( L-threo-sphinganine),Enigmol	NULL	NULL	NULL
0.96_304.3110m/z	+	NA	NA	NA	NA	NA	NA	NA	NA	NA	NA	NA	NA
0.96_348.3408m/z	+	NA	NA	NA	NA	NA	NA	NA	NA	NA	NA	NA	NA
0.96_372.3157m/z	+	NA	NA	NA	NA	NA	NA	NA	NA	NA	NA	NA	NA
0.96_387.2443m/z	+	NA	NA	NA	NA	NA	NA	NA	NA	NA	NA	NA	NA
0.96_397.2016m/z	+	HMDB14838	37.2	0	Aliphatic heteropolycyclic compounds	Eplerenone	LMFA04000080,LMFA04000079	49.3	68.8	17-oxo-Resolvin D1,8-oxo-Resolvin D1	NULL	NULL	NULL
0.96_397.2044m/z	+	HMDB00774,HMDB60382,HMDB31689	36	0	Aliphatic homopolycyclic compounds,Aliphatic homopolycyclic compounds,Aliphatic heteromonocyclic compounds	Pregnenolone sulfate,3beta-Hydroxypregn-5-en-20-one sulfate,1-Hexanol arabinosylglucoside	LMST05020014	36	0	pregnenolone sulfate	NULL	NULL	NULL
0.96_474.2858m/z	+	NA	NA	NA	NA	NA	NA	NA	NA	NA	NA	NA	NA
0.96_481.2337m/z	+	HMDB32601,HMDB34065	37.3	0	Aliphatic heteropolycyclic compounds,Aliphatic homopolycyclic compounds	Muzanzagenin, 2,9-Bis(3-methyl-2E-pentenoyl)-2b,9a-dihydroxy-4Z,10(14)-oplopadien-3-one	LMGP10050013	38.1	0	PA(20:4(5Z,8Z,11Z,14Z)/0:0)	NULL	NULL	NULL
0.96_492.3108m/z	+	NULL	NULL	NULL	NULL	NULL	LMGP03070002	37.8	0	PS(P-18:0/0:0)	NULL	NULL	NULL
0.96_494.3215m/z	+	HMDB06510	36.7	0	Aliphatic acyclic compounds	Cervonyl carnitine	LMGP03060002,LMGP01050021,LMGP02050019,LMGP01050022	36.2	0	PS(O-18:0/0:0),PC(16:1(9E)/0:0),PE(19:1(9Z)/0:0),PC(16:1(9Z)/0:0)	NULL	NULL	NULL
0.96_517.3209n	+	HMDB10387,HMDB10388	34.6	0.469	Aliphatic acyclic compounds,Aliphatic acyclic compounds	LysoPC(18:3(6Z,9Z,12Z)), LysoPC(18:3(9Z,12Z,15Z))	LMGP01050128,LMGP01050038	34.6	0.469	PC(18:3(6Z,9Z,12Z)/0:0), PC(18:3(9Z,12Z,15Z)/0:0)	NULL	NULL	NULL
0.96_524.3229m/z	+	NA	NA	NA	NA	NA	NA	NA	NA	NA	NA	NA	NA
0.96_530.3218m/z	+	HMDB41430	43.5	58.5	Aliphatic heteropolycyclic compounds	Gymnodimine	LMGP02050014	33.8	8.54	PE(22:4(7Z,10Z,13Z,16Z)/0:0)	NULL	NULL	NULL
0.96_557.2862m/z	+	HMDB39691	38.7	19.4	Aliphatic homopolycyclic compounds	Ganolucidic acid C	LMST01010113,LMST01010108	38.7	19.3	Cucurbitacin O,Cucurbitacin F	NULL	NULL	NULL
0.96_845.5001m/z	+	NA	NA	NA	NA	NA	NA	NA	NA	NA	NA	NA	NA
0.97_162.1094m/z	+	NA	NA	NA	NA	NA	NA	NA	NA	NA	NA	NA	NA
0.97_224.1266m/z	+	HMDB41540,HMDB00832,HMDB13116	36.9	0	Aliphatic acyclic compounds,Aliphatic acyclic compounds,Aliphatic acyclic compounds	N-(5-Methyl-3-oxohexyl)alanine,Capryloylglycine,Valproylglycine	LMFA08030004	36.7	0	N-(3-oxo-octanoyl)-homoserine lactone	NULL	NULL	NULL
0.97_235.1729m/z	+	NA	NA	NA	NA	NA	NA	NA	NA	NA	NA	NA	NA
0.97_249.1825m/z	+	HMDB38056,HMDB31073,HMDB31029,HMDB30921,HMDB32152,HMDB00521,HMDB40228,HMDB00499,HMDB34561,HMDB37228,HMDB10732,HMDB02000,HMDB37227,HMDB32321,HMDB05051,HMDB37369	38.5	0	Aliphatic heteromonocyclic compounds,Aliphatic heteromonocyclic compounds,Aliphatic acyclic compounds,Aliphatic heteromonocyclic compounds,Aliphatic acyclic compounds,Aliphatic acyclic compounds,Aliphatic acyclic compounds,Aliphatic acyclic compounds,Aliphatic acyclic compounds,Aliphatic acyclic compounds,Aliphatic acyclic compounds,Aliphatic acyclic compounds,Aliphatic acyclic compounds,Aliphati…	delta-Tetradecalactone,12-Methyl-13-tridecanolide,Ethyl (E)-2-dodecenoate,(R)-14-Methyloxacyclotetradecan-2-one,Acetaldehyde di-cis-3-hexenyl acetal,5Z-Tetradecenoic acid, 1,1-Diethoxy-3,7-dimethyl-2,6-octadiene ,5-Tetradecenoic acid,Houttuynin,Citronellyl isobutyrate,trans-Tetra-dec-2-enoic acid,Myristoleic acid,Citronellyl butyrate,2-Hexenyl octanoate,Tsuzuic acid,Butyl 2-decenoate	LMFA07040051,LMFA01030913,LMFA01030771,LMFA07010248,LMFA07010227,LMFA01030770,LMFA07040045,LMFA07010226,LMFA07040050,LMFA07010605,LMFA07010245,LMFA07010175,LMFA01030250,LMFA07010514,LMFA07010229,LMFA01030051,LMFA01030246,LMFA07010241,LMFA01030247,LMFA01030249,LMFA01030248,LMFA07010222,LMFA07010224,LMFA07010242,LMFA07010243,LMFA07010260,LMFA07010225,LMFA07010223,LMFA01030050,LMFA07010244,LMFA06000…	38.5	0	gamma-tetradecalactone,5E-Tetradecenoic acid,trans-tetradec-11-enoic acid,9Z-Dodecenyl acetate,8E-Dodecenyl acetate,cis-tetradec-11-enoic acid,delta-nonyl-valeralactone,7E-Dodecenyl acetate,13-tetradecanolide,(E)-2-Octenyl hexanoate,8Z-Dodecenyl acetate,Methyl 3-methyl-2Z-dodecenoate,9E-tetradecenoic acid,decyl 2E-butenoate,9E-Dodecenyl acetate,Myristoleic acid,3E-tetradecenoic acid,10Z-Dodecenyl…	NULL	NULL	NULL
0.97_279.2320m/z	+	HMDB29978,HMDB29998,HMDB04701,HMDB04670,HMDB10223,HMDB04702,HMDB29796,HMDB04667,HMDB03073,HMDB30962,HMDB30964,HMDB30963,HMDB01388	36.2	0	Aliphatic acyclic compounds,Aliphatic acyclic compounds,Aliphatic heteromonocyclic compounds,Aliphatic acyclic compounds,Aliphatic acyclic compounds,Aliphatic heteromonocyclic compounds,Aliphatic acyclic compounds,Aliphatic acyclic compounds,Aliphatic acyclic compounds,Aliphatic acyclic compounds,Aliphatic acyclic compounds,Aliphatic acyclic compounds,Aliphatic acyclic compounds	Avenoleic acid, 12-Hydroxy-8,10-octadecadienoic acid , 9,10-Epoxyoctadecenoic acid ,Alpha-dimorphecolic acid,9-HODE, 12,13-EpOME ,(Z)-13-Oxo-9-octadecenoic acid,13S-hydroxyoctadecadienoic acid,Gamma-Linolenic acid,Calendic acid,Linolenelaidic acid,Punicic acid,Alpha-Linolenic acid	LMFA02000219,LMFA02000227,LMFA02000054,LMFA02000055,LMFA02000287,LMFA02000057,LMFA02000228,LMFA02000036,LMFA02000065,LMFA02000038,LMFA02000037,LMFA02000035,LMFA02010012,LMFA02000218,LMFA02000217,LMFA02010013,LMFA02000282,LMFA02000182,LMFA02000268,LMFA02000188,LMFA02000154,LMFA02000151,LMFA02000265,LMFA02000153,LMFA02000152,LMFA02000283,LMFA02000189,LMFA02000187,LMFA01080011,LMFA02000190,LMFA02000…	36.2	0	12-hydroxy-10-octadecynoic acid,8S-HODE,Avenoleic acid,10-keto-12Z-octadecenoic acid,8R-HODE,2R-hydroxy-linoleic acid,13S-HODE,9R-HODE,10R-HODE,12(13)-EpOME,9(10)-EpOME,13R-HODE, (1R,2R)-3-oxo-2-pentyl-cyclopentaneoctanoic acid ,12S-hydroxy-9-octadecynoic acid,12-hydroxy-9-octadecynoic acid, (1S,2S)-3-oxo-2-pentyl-cyclopentaneoctanoic acid , 12S,13R-EpOME ,6-HODE,12-OxoOME(9Z),9S-HODE,Coriolic ac…	NULL	NULL	NULL
0.97_280.2637m/z	+	HMDB13648	37.6	0	Aliphatic acyclic compounds	Palmitoleoyl Ethanolamide	LMSP01080059,LMSP01010002	40.5	14.8	2S-amino-octadeca-4E,6E-diene-1,3R-diol,3-ketosphingosine	NULL	NULL	NULL
0.97_293.0998m/z	+	HMDB15109	37.3	0	Aliphatic acyclic compounds	Edetic Acid	LMPR0103540001	37.8	0	(-)-Picrotoxinin	NULL	NULL	NULL
0.97_293.1024m/z	+	NULL	NULL	NULL	NULL	NULL	LMPR0103540001	38.6	0	(-)-Picrotoxinin	NULL	NULL	NULL
0.97_357.2853m/z	+	NA	NA	NA	NA	NA	NA	NA	NA	NA	NA	NA	NA
0.97_396.3086m/z	+	HMDB13333	36.5	0	Aliphatic acyclic compounds	3-Hydroxy-9-hexadecenoylcarnitine	LMFA08020090	36.5	0	N-stearoyl glutamic acid	NULL	NULL	NULL
0.97_411.2688m/z	+	NULL	NULL	NULL	NULL	NULL	LMPR0105040001	36.7	0	()-Dysideapalaunic acid	NULL	NULL	NULL
0.97_415.2163m/z	+	NA	NA	NA	NA	NA	NA	NA	NA	NA	NA	NA	NA
0.97_470.3166m/z	+	NA	NA	NA	NA	NA	NA	NA	NA	NA	NA	NA	NA
0.97_474.2839m/z	+	NA	NA	NA	NA	NA	NA	NA	NA	NA	NA	NA	NA
0.97_505.2776m/z	+	HMDB29618,HMDB34393	37.7	0	Aliphatic heteropolycyclic compounds,Aliphatic heteropolycyclic compounds	Macrophorin D,Ixocarpalactone A	LMST03020640,LMST03020641	36.2	0.377	VD 2716,VD 2656	NULL	NULL	NULL
0.97_505.2858m/z	+	NULL	NULL	NULL	NULL	NULL	LMST03020316	31.2	0	24,24-difluoro-1alpha,25-dihydroxy-24a-homovitamin D3 / 24,24-difluoro-1alpha,25-dihydroxy-24a-homocholecalciferol	NULL	NULL	NULL
0.97_506.2726m/z	+	NA	NA	NA	NA	NA	NA	NA	NA	NA	NA	NA	NA
0.97_509.3127m/z	+	NULL	NULL	NULL	NULL	NULL	LMFA08020097	36.9	0	N-stearoyl tryptophan	NULL	NULL	NULL
0.97_522.2646m/z	+	HMDB00722	33.2	0	Aliphatic homopolycyclic compounds	Lithocholyltaurine	LMST05040003	33.2	0	Taurolithocholic acid	NULL	NULL	NULL
0.97_540.3043m/z	+	HMDB10387,HMDB10388	29.3	0	Aliphatic acyclic compounds,Aliphatic acyclic compounds	LysoPC(18:3(6Z,9Z,12Z)), LysoPC(18:3(9Z,12Z,15Z))	LMGP01050128,LMGP01050038	29.3	0	PC(18:3(6Z,9Z,12Z)/0:0), PC(18:3(9Z,12Z,15Z)/0:0)	NULL	NULL	NULL
0.97_742.4477m/z	+	NA	NA	NA	NA	NA	NA	NA	NA	NA	NA	NA	NA
0.97_751.4532m/z	+	NA	NA	NA	NA	NA	NA	NA	NA	NA	NA	NA	NA
0.97_782.4807m/z	+	NA	NA	NA	NA	NA	NA	NA	NA	NA	NA	NA	NA
0.97_786.4774m/z	+	HMDB15002	36.1	0	Aliphatic heteropolycyclic compounds	Tacrolimus	LMPK04000003	36.1	0	Tacrolimus	NULL	NULL	NULL
0.98_176.1158m/z	+	NA	NA	NA	NA	NA	NA	NA	NA	NA	NA	NA	NA
0.98_280.1911m/z	+	NULL	NULL	NULL	NULL	NULL	LMFA08030001	38.3	0	N-(3-oxododecanoyl) homoserine lactone	NULL	NULL	NULL
0.98_296.2593m/z	+	HMDB13034	37.6	0	Aliphatic acyclic compounds	Palmitoylglycine	LMFA08020079,LMSP01080013	37.6	0	N-palmitoyl glycine, (4E,8E,10E-d18:3)sphingosine	NULL	NULL	NULL
0.98_303.3118m/z	+	NA	NA	NA	NA	NA	NA	NA	NA	NA	NA	NA	NA
0.98_369.2331m/z	+	NA	NA	NA	NA	NA	NA	NA	NA	NA	NA	NA	NA
0.98_369.2355m/z	+	HMDB14928	37.9	0	Aliphatic heteropolycyclic compounds	Perindopril	NULL	NULL	NULL	NULL	NULL	NULL	NULL
0.98_373.3190m/z	+	NA	NA	NA	NA	NA	NA	NA	NA	NA	NA	NA	NA
0.98_419.2134m/z	+	HMDB59632	34.8	0	Aliphatic acyclic compounds	(9S,10S)-10-hydroxy-9-(phosphonooxy)octadecanoate	LMGP10050037	34.8	0	PA(15:0/0:0)	NULL	NULL	NULL
0.98_425.7769m/z	+	NA	NA	NA	NA	NA	NA	NA	NA	NA	NA	NA	NA
0.98_431.3209m/z	+	NA	NA	NA	NA	NA	NA	NA	NA	NA	NA	NA	NA
0.98_465.2241m/z	+	HMDB13653,HMDB13043,HMDB13045	37.4	0	Aliphatic homomonocyclic compounds,Aliphatic homomonocyclic compounds,Aliphatic homomonocyclic compounds	Prostaglandin D2-1-glyceryl ester,Prostaglandin PGE2 1-glyceryl ester,Prostaglandin PGE2 glyceryl ester	LMGP04050007	37.6	0	PG(13:0/0:0)	NULL	NULL	NULL
0.98_490.2879m/z	+	HMDB10379	55.3	92	Aliphatic acyclic compounds	LysoPC(14:0)	LMGP02050030,LMGP01050012	55.3	92	PE(17:0/0:0),PC(14:0/0:0)	NULL	NULL	NULL
0.98_503.3325m/z	+	HMDB35751	34	3.36	Aliphatic homopolycyclic compounds	Ganolucidic acid B	LMST01010114	34.1	3.47	Cucurbitacin P	NULL	NULL	NULL
0.98_509.3355m/z	+	HMDB35713,HMDB30512	41.3	26.7	Aliphatic homopolycyclic compounds,Aliphatic homopolycyclic compounds	Ambolic acid,Momoridcin	LMPR0106230001	41.4	26.8	Japonicumins A	NULL	NULL	NULL
0.98_556.2801m/z	+	HMDB10387,HMDB10388	29.4	0	Aliphatic acyclic compounds,Aliphatic acyclic compounds	LysoPC(18:3(6Z,9Z,12Z)), LysoPC(18:3(9Z,12Z,15Z))	LMGP01050128,LMGP01050038	29.4	0	PC(18:3(6Z,9Z,12Z)/0:0), PC(18:3(9Z,12Z,15Z)/0:0)	29.4	0	PC(18:3/0:0)
0.98_583.2157m/z	+	HMDB35165	36.2	0	Aliphatic heteropolycyclic compounds	Cinncassiol A 19-glucoside	NULL	NULL	NULL	NULL	NULL	NULL	NULL
0.98_585.2106m/z	+	NA	NA	NA	NA	NA	NA	NA	NA	NA	NA	NA	NA
0.98_619.3507m/z	+	NULL	NULL	NULL	NULL	NULL	LMPR01070068,LMPR01070096,LMPR01070071,LMPR01070072	35.4	0	Pectenolone,Phoenicoxanthin/ Adonirubin/ 3-Hydroxycanthaxanthin, (3S,4R,3'R)-4-Hydroxyalloxanthin , (3S,4S,3'R)-4-Hydroxyalloxanthin	NULL	NULL	NULL
0.98_851.5405m/z	+	NA	NA	NA	NA	NA	NA	NA	NA	NA	NA	NA	NA
0.99_372.3115m/z	+	HMDB05066	40.6	21.9	Aliphatic acyclic compounds	Tetradecanoylcarnitine	LMFA08020102	40.6	21.9	N-stearoyl serine	NULL	NULL	NULL
0.99_372.3133m/z	+	HMDB05066	34	0	Aliphatic acyclic compounds	Tetradecanoylcarnitine	LMFA08020102	34	0	N-stearoyl serine	NULL	NULL	NULL
0.99_416.2233m/z	+	NULL	NULL	NULL	NULL	NULL	LMFA08020143	38.9	12.9	15-HETE-Gly	NULL	NULL	NULL
0.99_426.2761m/z	+	NA	NA	NA	NA	NA	NA	NA	NA	NA	NA	NA	NA
0.99_431.3175m/z	+	HMDB34293	47.3	47.6	Aliphatic heteropolycyclic compounds	Asperagenin	LMST01010182	47.7	49.8	2-deoxyecdysone	NULL	NULL	NULL
0.99_449.3271n	+	NA	NA	NA	NA	NA	NA	NA	NA	NA	NA	NA	NA
0.99_468.3097m/z	+	HMDB10379	54.5	79.9	Aliphatic acyclic compounds	LysoPC(14:0)	LMGP01050012	54.5	79.9	PC(14:0/0:0)	55.3	83.7	PC(14:0/0:0)
0.99_480.3093m/z	+	HMDB13339,HMDB13340	54.1	83.2	Aliphatic acyclic compounds,Aliphatic acyclic compounds	3-Hydroxy-11Z-octadecenoylcarnitine,3-Hydroxy-9Z-octadecenoylcarnitine	LMGP01050125,LMGP02050004	37.8	0	PC(15:1(9Z)/0:0),PE(18:1(9Z)/0:0)	NULL	NULL	NULL
0.99_491.2983m/z	+	NULL	NULL	NULL	NULL	NULL	LMST03020146	39.4	27.4	(6RS)-6,19-epidioxy-24,24-difluoro-25-hydroxy-6,19-dihydrovitamin D3 / (6RS)-6,19-epidioxy-24,24-difluoro-25-hydroxy-6,19-dihydrocholecalciferol	NULL	NULL	NULL
0.99_516.3143m/z	+	NA	NA	NA	NA	NA	NA	NA	NA	NA	NA	NA	NA
0.99_521.6577m/z	+	NA	NA	NA	NA	NA	NA	NA	NA	NA	NA	NA	NA
0.99_542.3240m/z	+	HMDB10386	31.6	30.5	Aliphatic acyclic compounds	LysoPC(18:2(9Z,12Z))	LMGP01050034,LMGP01050035	31.6	30.5	PC(18:2(2E,4E)/0:0), PC(18:2(9Z,12Z)/0:0)	NULL	NULL	NULL
0.99_606.2958m/z	+	HMDB10404	25.8	0	Aliphatic acyclic compounds	LysoPC(22:6(4Z,7Z,10Z,13Z,16Z,19Z))	LMGP01050056	25.8	0	PC(22:6(4Z,7Z,10Z,13Z,16Z,19Z)/0:0)	25.8	0	PC(22:6/0:0)
0.99_619.3898m/z	+	HMDB37904	29.9	0	Aliphatic heteropolycyclic compounds	Madlongiside C	LMPR02030001	31.9	0	Vitamin K2	NULL	NULL	NULL
0.99_795.4853m/z	+	HMDB34602,HMDB35982	36.1	0.156	Aliphatic heteropolycyclic compounds,Aliphatic heteropolycyclic compounds	Hebevinoside XII,Hebevinoside III	LMPR01070056	35.1	0.123	19'-Hexanoyloxyfucoxanthin	NULL	NULL	NULL
0.99_851.5439m/z	+	NA	NA	NA	NA	NA	NA	NA	NA	NA	NA	NA	NA
0.99_867.0578m/z	+	NA	NA	NA	NA	NA	NA	NA	NA	NA	NA	NA	NA
0.99_986.6593m/z	+	NA	NA	NA	NA	NA	NA	NA	NA	NA	NA	NA	NA
1.00_258.2790m/z	+	NA	NA	NA	NA	NA	NA	NA	NA	NA	NA	NA	NA
1.00_431.3164m/z	+	HMDB32783,HMDB34293,HMDB30066,HMDB36249,HMDB11590,HMDB11560,HMDB60128,HMDB12458,HMDB60127	29	0	Aliphatic heteropolycyclic compounds,Aliphatic heteropolycyclic compounds,Aliphatic heteropolycyclic compounds,Aliphatic heteropolycyclic compounds,Aliphatic acyclic compounds,Aliphatic acyclic compounds,Aliphatic homopolycyclic compounds,Aliphatic homopolycyclic compounds,Aliphatic heteropolycyclic compounds	Porrigenin A,Asperagenin,Australigenin,Schidigeragenin C, MG(24:6(6Z,9Z,12Z,15Z,18Z,21Z)/0:0/0:0) , MG(0:0/24:6(6Z,9Z,12Z,15Z,18Z,21Z)/0:0) , 24-Oxo-1alpha,25-dihydroxyvitamin D3 ,7 alpha-Hydroxy-3-oxo-4-cholestenoate, 25-Hydroxyvitamin D3-26,23-lactol	LMST03020306,LMST03020674	41.1	60.7	(23S,25R)-1alpha,23,25,26-tetrahydroxyvitamin D3 / (23S,25R)-1alpha,23,25,26-tetrahydroxycholecalciferol, 1alpha,23R,25S,26-Tetrahydroxyvitamin D3	NULL	NULL	NULL
1.00_448.3412m/z	+	HMDB05065,HMDB06464	47.3	65.6	Aliphatic acyclic compounds,Aliphatic acyclic compounds	Oleoylcarnitine,Elaidic carnitine	LMFA08020100	34.2	0	N-stearoyl tyrosine	NULL	NULL	NULL
1.00_491.2984m/z	+	NULL	NULL	NULL	NULL	NULL	LMST03020146	34.9	0.33	(6RS)-6,19-epidioxy-24,24-difluoro-25-hydroxy-6,19-dihydrovitamin D3 / (6RS)-6,19-epidioxy-24,24-difluoro-25-hydroxy-6,19-dihydrocholecalciferol	NULL	NULL	NULL
1.00_509.3217m/z	+	HMDB59930	36.3	0.4	Aliphatic acyclic compounds	2,3-bis(Acetyloxy)propyl icosanoate	LMGP04050031	36.1	0	PG(19:0/0:0)	NULL	NULL	NULL
1.00_533.2992m/z	+	NULL	NULL	NULL	NULL	NULL	LMST03020683,LMST03020589	38.5	6.62	Atocalcitol, 1alpha-hydroxy-18-[m-(1-hydroxy-1-methylethyl)-benzyloxy]-23,24,25,26,27-pentanorvitamin D3 / 1alpha-hydroxy-18-[m-(1-hydroxy-1-methylethyl)-benzyloxy]-23,24,25,26,27-pentanorcholecalciferol	NULL	NULL	NULL
1.00_540.3130m/z	+	HMDB15386	35.5	12.6	Aliphatic heteropolycyclic compounds	Retapamulin	NULL	NULL	NULL	NULL	NULL	NULL	NULL
1.00_599.3157m/z	+	HMDB14884	35.3	0	Aliphatic acyclic compounds	Deferoxamine	LMGP06050005	34.2	0	PI(18:1(9Z)/0:0)	NULL	NULL	NULL
1.00_635.2787m/z	+	NULL	NULL	NULL	NULL	NULL	LMPK04000039	37.5	30	Ansamitocin P3	NULL	NULL	NULL
1.00_698.4170m/z	+	NA	NA	NA	NA	NA	NA	NA	NA	NA	NA	NA	NA
1.00_707.4286m/z	+	NA	NA	NA	NA	NA	NA	NA	NA	NA	NA	NA	NA
1.00_851.5548m/z	+	NULL	NULL	NULL	NULL	NULL	LMPR01070205	42.3	51.8	6'-Hydroxysiphonaxanthin ester/ 6'-Hydroxysiphonaxanthin dodecenoate/ 6'-Hydroxysiphonaxanthin 19-(trans-delta2-dodecenoate)	NULL	NULL	NULL
1.00_866.5534m/z	+	NA	NA	NA	NA	NA	NA	NA	NA	NA	NA	NA	NA
1.00_942.6329m/z	+	NA	NA	NA	NA	NA	NA	NA	NA	NA	NA	NA	NA
1.01_347.0127m/z	+	NA	NA	NA	NA	NA	NA	NA	NA	NA	NA	NA	NA
1.01_351.2368m/z	+	NA	NA	NA	NA	NA	NA	NA	NA	NA	NA	NA	NA
1.01_413.2661m/z	+	HMDB00328	41.9	26.6	Aliphatic homopolycyclic compounds	12-Ketodeoxycholic acid	LMST04010222,LMST04010385,LMST04010223,LMST04010221,LMST04010219,LMST04010220,LMST04010224,LMST04010347,LMST04010367,LMST04010225,LMST04010230,LMST04010155,LMST04010156	41.9	26.6	3alpha,12alpha-Dihydroxy-5beta-chol-7-en-24-oic Acid,3alpha-Hydroxy-12-oxo-5alpha-cholan-24-oic Acid, 3alpha,12alpha-Dihydroxy-5beta-chol-8-en-24-oic Acid , 3alpha,12beta-Dihydroxy-5beta-chol-6-en-24-oic Acid , 3beta,12alpha-Dihydroxychol-5-en-24-oic Acid , 3alpha,12alpha-Dihydroxy-5beta-chol-6-en-24-oic Acid , 3alpha,12alpha-Dihydroxy-5beta-chol-8(14)-en-24-oic Acid , 3alpha,12alpha-Dihydroxy-5b…	NULL	NULL	NULL
1.01_466.3505m/z	+	HMDB13154	35.8	0	Aliphatic acyclic compounds	12-Hydroxy-12-octadecanoylcarnitine	NULL	NULL	NULL	NULL	NULL	NULL	NULL
1.01_466.3563m/z	+	HMDB06482	37.3	0	Aliphatic acyclic compounds	LysoSM(d18:1)	NULL	NULL	NULL	NULL	NULL	NULL	NULL
1.01_472.3369m/z	+	NULL	NULL	NULL	NULL	NULL	LMFA08020067	33.7	0	()N-(2-fluro-ethyl)-2,16,16-trimethyl-5Z,8Z,11Z,14Z-tricosatetraenoyl amine	NULL	NULL	NULL
1.01_531.2510m/z	+	NA	NA	NA	NA	NA	NA	NA	NA	NA	NA	NA	NA
1.01_533.2818m/z	+	NULL	NULL	NULL	NULL	NULL	LMGP04050006	34.1	0	PG(18:1(9Z)/0:0)	NULL	NULL	NULL
1.01_551.3315m/z	+	HMDB33079,HMDB35335	44.9	47.9	Aliphatic homopolycyclic compounds,Aliphatic homopolycyclic compounds	Ganoderic acid V, (24E)-3alpha-Acetoxy-15alpha,22S-dihydroxylanosta-7,9(11),24-trien-26-oic acid	LMST01080012	43.9	48.6	Karatavigenin B	NULL	NULL	NULL
1.01_566.3237m/z	+	HMDB10395,HMDB10396	34.7	0	Aliphatic acyclic compounds,Aliphatic acyclic compounds	LysoPC(20:4(5Z,8Z,11Z,14Z)), LysoPC(20:4(8Z,11Z,14Z,17Z))	LMGP01050048	34.7	0	PC(20:4(5Z,8Z,11Z,14Z)/0:0)	NULL	NULL	NULL
1.01_569.3440n	+	HMDB10403,HMDB10402	49	77.7	Aliphatic acyclic compounds,Aliphatic acyclic compounds	LysoPC(22:5(7Z,10Z,13Z,16Z,19Z)), LysoPC(22:5(4Z,7Z,10Z,13Z,16Z))	NULL	NULL	NULL	NULL	NULL	NULL	NULL
1.01_571.3567m/z	+	NA	NA	NA	NA	NA	NA	NA	NA	NA	NA	NA	NA
1.01_615.3272m/z	+	HMDB29310	37.4	2.52	Aliphatic heteropolycyclic compounds	Collettiside I	LMST03020671	37.4	2.65	1-Hydroxyvitamin D3 3-D-glucopyranoside	NULL	NULL	NULL
1.01_619.3767m/z	+	HMDB02204	40.4	31.9	Aliphatic homomonocyclic compounds	Astaxanthin	LMPR01070076	40.5	32.7	4-Keto-4'-hydroxydiatoxanthin	NULL	NULL	NULL
1.01_620.3700m/z	+	NA	NA	NA	NA	NA	NA	NA	NA	NA	NA	NA	NA
1.01_699.4026m/z	+	NA	NA	NA	NA	NA	NA	NA	NA	NA	NA	NA	NA
1.01_751.4589m/z	+	HMDB41233,HMDB36357	38.3	20.2	Aliphatic heteropolycyclic compounds,Aliphatic heteropolycyclic compounds	Ursolic acid 3-[glucosyl-(1->4)-xyloside],Oleanolic acid 3-[glucosyl-(1->4)-xyloside]	NULL	NULL	NULL	NULL	NULL	NULL	NULL
1.02_150.0924m/z	+	HMDB15165	43.9	30.3	Aliphatic homomonocyclic compounds	Ethinamate	NULL	NULL	NULL	NULL	NULL	NULL	NULL
1.02_1562.9558m/z	+	NA	NA	NA	NA	NA	NA	NA	NA	NA	NA	NA	NA
1.02_200.2009m/z	+	NULL	NULL	NULL	NULL	NULL	LMFA08010001	38.7	0	dodecanamide	NULL	NULL	NULL
1.02_316.3198m/z	+	NA	NA	NA	NA	NA	NA	NA	NA	NA	NA	NA	NA
1.02_333.2271m/z	+	NA	NA	NA	NA	NA	NA	NA	NA	NA	NA	NA	NA
1.02_351.2369m/z	+	NA	NA	NA	NA	NA	NA	NA	NA	NA	NA	NA	NA
1.02_352.2413m/z	+	NA	NA	NA	NA	NA	NA	NA	NA	NA	NA	NA	NA
1.02_399.3328m/z	+	NA	NA	NA	NA	NA	NA	NA	NA	NA	NA	NA	NA
1.02_416.3371m/z	+	HMDB13337	47.9	61	Aliphatic acyclic compounds	2-Hydroxyhexadecanoylcarnitine	NULL	NULL	NULL	NULL	NULL	NULL	NULL
1.02_433.2443m/z	+	HMDB37823	37.7	4.9	Aliphatic heteromonocyclic compounds	Glucosyl (2E,6E,10x)-10,11-dihydroxy-2,6-farnesadienoate	NULL	NULL	NULL	NULL	NULL	NULL	NULL
1.02_433.2517m/z	+	HMDB38506	37.7	14	Aliphatic homomonocyclic compounds	7,8-Dehydro-beta-micropteroxanthin	LMST03020091	37.5	13.3	25-hydroxy-16,17,23,23,24,24-hexadehydrovitamin D3 / 25-hydroxy-16,17,23,23,24,24-hexadehydrocholecalciferol	NULL	NULL	NULL
1.02_433.2631m/z	+	NA	NA	NA	NA	NA	NA	NA	NA	NA	NA	NA	NA
1.02_449.2270m/z	+	HMDB01054	35.4	0	Aliphatic heteromonocyclic compounds	Dolichyl b-D-glucosyl phosphate	LMFA03010097	41.9	34.6	PGF2alpha-11-acetate methyl ester	NULL	NULL	NULL
1.02_476.3167m/z	+	HMDB10383	36.8	0	Aliphatic acyclic compounds	LysoPC(16:1(9Z))	LMFA08020094	39	1.19	N-docosahexaenoyl phenylalanine	36.8	0	PC(16:1/0:0)
1.02_480.3119m/z	+	HMDB13339,HMDB13340	37.3	0	Aliphatic acyclic compounds,Aliphatic acyclic compounds	3-Hydroxy-11Z-octadecenoylcarnitine,3-Hydroxy-9Z-octadecenoylcarnitine	LMGP01050125	38.3	5.91	PC(15:1(9Z)/0:0)	37.2	0.434	PC(15:1/0:0)
1.02_490.2965m/z	+	NULL	NULL	NULL	NULL	NULL	LMFA08020076	35.6	7.23	N-arachidonoyl tyrosine	NULL	NULL	NULL
1.02_506.2605m/z	+	HMDB10379	26.4	0	Aliphatic acyclic compounds	LysoPC(14:0)	LMGP02050030,LMGP01050012	26.4	0	PE(17:0/0:0),PC(14:0/0:0)	26.4	0	PC(14:0/0:0),PE(17:0/0:0)
1.02_512.3394m/z	+	NULL	NULL	NULL	NULL	NULL	LMGP03060002	47.1	50.8	PS(O-18:0/0:0)	NULL	NULL	NULL
1.02_526.2946m/z	+	HMDB11496,HMDB11526	44.1	44.8	Aliphatic acyclic compounds,Aliphatic acyclic compounds	LysoPE(0:0/22:6(4Z,7Z,10Z,13Z,16Z,19Z)), LysoPE(22:6(4Z,7Z,10Z,13Z,16Z,19Z)/0:0)	LMGP02050013	44.1	44.8	PE(22:6(4Z,7Z,10Z,13Z,16Z,19Z)/0:0)	NULL	NULL	NULL
1.02_568.3420m/z	+	HMDB10394,HMDB10393	48.5	55.2	Aliphatic acyclic compounds,Aliphatic acyclic compounds	LysoPC(20:3(8Z,11Z,14Z)), LysoPC(20:3(5Z,8Z,11Z))	LMGP01050133	48.4	55	PC(20:3(8Z,11Z,14Z)/0:0)	53	73.1	PC(22:6/0:0)
1.02_570.3481m/z	+	HMDB10392	34.7	6.72	Aliphatic acyclic compounds	LysoPC(20:2(11Z,14Z))	LMGP01050132	34.7	6.72	PC(20:2(11Z,14Z)/0:0)	NULL	NULL	NULL
1.02_576.3684m/z	+	NA	NA	NA	NA	NA	NA	NA	NA	NA	NA	NA	NA
1.02_583.3075m/z	+	NA	NA	NA	NA	NA	NA	NA	NA	NA	NA	NA	NA
1.02_585.3086m/z	+	NULL	NULL	NULL	NULL	NULL	LMGP06050003,LMGP06050032	33.8	0	PI(17:1(10Z)/0:0),PI(17:1(9Z)/0:0)	NULL	NULL	NULL
1.02_608.3125m/z	+	HMDB10403,HMDB10402	37.4	5.85	Aliphatic acyclic compounds,Aliphatic acyclic compounds	LysoPC(22:5(7Z,10Z,13Z,16Z,19Z)), LysoPC(22:5(4Z,7Z,10Z,13Z,16Z))	NULL	NULL	NULL	NULL	36.3	0	PC(22:5/0:0)
1.02_637.3184m/z	+	NA	NA	NA	NA	NA	NA	NA	NA	NA	NA	NA	NA
1.02_653.3124m/z	+	NULL	NULL	NULL	NULL	NULL	LMGP06050027	34.2	0	PI(19:0/0:0)	NULL	NULL	NULL
1.02_708.4384m/z	+	NA	NA	NA	NA	NA	NA	NA	NA	NA	NA	NA	NA
1.02_724.9651m/z	+	NA	NA	NA	NA	NA	NA	NA	NA	NA	NA	NA	NA
1.03_220.1695m/z	+	NA	NA	NA	NA	NA	NA	NA	NA	NA	NA	NA	NA
1.03_220.1730m/z	+	NA	NA	NA	NA	NA	NA	NA	NA	NA	NA	NA	NA
1.03_318.2990m/z	+	HMDB04610	37.7	0	Aliphatic acyclic compounds	Phytosphingosine	LMSP01030001	37.7	0	Phytosphingosine	NULL	NULL	NULL
1.03_416.3320m/z	+	NA	NA	NA	NA	NA	NA	NA	NA	NA	NA	NA	NA
1.03_422.3154m/z	+	NULL	NULL	NULL	NULL	NULL	LMST01150000	41.1	29.8	Solanidane skeleton	NULL	NULL	NULL
1.03_433.2527m/z	+	HMDB38506	40.1	30.2	Aliphatic homomonocyclic compounds	7,8-Dehydro-beta-micropteroxanthin	LMST03020091	40.1	30.1	25-hydroxy-16,17,23,23,24,24-hexadehydrovitamin D3 / 25-hydroxy-16,17,23,23,24,24-hexadehydrocholecalciferol	NULL	NULL	NULL
1.03_451.2852n	+	NA	NA	NA	NA	NA	NA	NA	NA	NA	NA	NA	NA
1.03_460.2713m/z	+	NA	NA	NA	NA	NA	NA	NA	NA	NA	NA	NA	NA
1.03_474.2871m/z	+	NA	NA	NA	NA	NA	NA	NA	NA	NA	NA	NA	NA
1.03_597.3199m/z	+	NA	NA	NA	NA	NA	NA	NA	NA	NA	NA	NA	NA
1.03_664.4096m/z	+	NA	NA	NA	NA	NA	NA	NA	NA	NA	NA	NA	NA
1.03_707.4326m/z	+	HMDB30732	33.5	29.7	Aliphatic heteropolycyclic compounds	Torvonin A	LMST03020670	27.6	0	1-Hydroxyvitamin D3 cellobioside	NULL	NULL	NULL
1.04_186.0600m/z	+	NA	NA	NA	NA	NA	NA	NA	NA	NA	NA	NA	NA
1.04_238.0833m/z	+	HMDB06406	37.7	0	Aliphatic heteropolycyclic compounds	Ecgonine methyl ester	NULL	NULL	NULL	NULL	NULL	NULL	NULL
1.04_293.0970m/z	+	HMDB15109	37.1	0	Aliphatic acyclic compounds	Edetic Acid	NULL	NULL	NULL	NULL	NULL	NULL	NULL
1.04_302.0212m/z	+	NA	NA	NA	NA	NA	NA	NA	NA	NA	NA	NA	NA
1.04_347.0119m/z	+	NA	NA	NA	NA	NA	NA	NA	NA	NA	NA	NA	NA
1.04_354.2836m/z	+	NULL	NULL	NULL	NULL	NULL	LMFA01010049	34.4	0	Arachidic acid(d3)	NULL	NULL	NULL
1.04_447.2488m/z	+	HMDB00427,HMDB00376,HMDB00390,HMDB00395,HMDB00432,HMDB00506,HMDB00312,HMDB00330,HMDB00364,HMDB00326,HMDB00415,HMDB00414,HMDB00917,HMDB00419,HMDB00404,HMDB00865,HMDB00320,HMDB00527,HMDB00619,HMDB00371,HMDB00760,HMDB00505	40.9	23.5	Aliphatic homopolycyclic compounds,Aliphatic homopolycyclic compounds,Aliphatic homopolycyclic compounds,Aliphatic homopolycyclic compounds,Aliphatic homopolycyclic compounds,Aliphatic homopolycyclic compounds,Aliphatic homopolycyclic compounds,Aliphatic homopolycyclic compounds,Aliphatic homopolycyclic compounds,Aliphatic homopolycyclic compounds,Aliphatic homopolycyclic compounds,Aliphatic homo…	3b,7b,12a-Trihydroxy-5a-Cholanoic acid, 3b,7a,12a-Trihydroxy-5a-Cholanoic acid , 3a,7b,12b-Trihydroxy-5b-cholanoic acid , 3b,7b,12a-Trihydroxy-5b-cholanoic acid , 3a,7b,12a-Trihydroxy-5a-Cholanoic acid ,Alpha-Muricholic acid, 3a,7a,12b-Trihydroxy-5b-cholanoic acid , 3a,4b,12a-Trihydroxy-5b-cholanoic acid , 3a,6a,7b-Trihydroxy-5b-cholanoic acid , 1b,3a,12a-Trihydroxy-5b-cholanoic acid , 3a,6b,7b-T…	LMST04010373,LMST04010372,LMST04010371,LMST04010370	42.8	32.9	3alpha,11beta,12beta-Trihydroxy-5beta-cholan-24-oic Acid, 3alpha,11beta,12alpha-Trihydroxy-5beta-cholan-24-oic Acid , 3alpha,11alpha,12beta-Trihydroxy-5beta-cholan-24-oic Acid , 3alpha,11alpha,12alpha-Trihydroxy-5beta-cholan-24-oic Acid	NULL	NULL	NULL
1.04_457.2487m/z	+	HMDB11116	35.9	0	Aliphatic acyclic compounds	Phytyl diphosphate	LMPR0104010017,LMPR0104010008	35.9	0	phytyl diphosphate,Phytyl diphosphate	NULL	NULL	NULL
1.04_502.3303m/z	+	HMDB10386	37.3	16	Aliphatic acyclic compounds	LysoPC(18:2(9Z,12Z))	LMGP01050034	39.3	26.3	PC(18:2(2E,4E)/0:0)	34.1	0	PC(18:2/0:0)
1.04_505.2751m/z	+	HMDB00653	31.4	0	Aliphatic homopolycyclic compounds	Cholesterol sulfate	LMFA13010040,LMFA13010034,LMFA13010035	33.3	19.2	14-O-(alpha-D-mannopyranosyl)-7S,14S-dihydroxy-7,9,13,17-tetramethyl-2E,4E,8E,10E,12E,16E-octadecahexaenoic acid, 14-O-(beta-D-glucopyranosyl)-7S,14R-dihydroxy-7,9,13,17-tetramethyl-2E,4E,8E,10E,12E,16E-octadecahexaenoic acid , 14-O-(alpha-D-glucopyranosyl)-7S,14S-dihydroxy-7,9,13,17-tetramethyl-2E,4E,8E,10E,12E,16E-octadecahexaenoic acid	NULL	NULL	NULL
1.04_505.2813m/z	+	HMDB29618	38.8	16.4	Aliphatic heteropolycyclic compounds	Macrophorin D	LMFA13010040,LMFA13010034,LMFA13010035	39	17.2	14-O-(alpha-D-mannopyranosyl)-7S,14S-dihydroxy-7,9,13,17-tetramethyl-2E,4E,8E,10E,12E,16E-octadecahexaenoic acid, 14-O-(beta-D-glucopyranosyl)-7S,14R-dihydroxy-7,9,13,17-tetramethyl-2E,4E,8E,10E,12E,16E-octadecahexaenoic acid , 14-O-(alpha-D-glucopyranosyl)-7S,14S-dihydroxy-7,9,13,17-tetramethyl-2E,4E,8E,10E,12E,16E-octadecahexaenoic acid	NULL	NULL	NULL
1.04_505.2864m/z	+	NULL	NULL	NULL	NULL	NULL	LMST03020316	42	39.2	24,24-difluoro-1alpha,25-dihydroxy-24a-homovitamin D3 / 24,24-difluoro-1alpha,25-dihydroxy-24a-homocholecalciferol	NULL	NULL	NULL
1.04_505.2919m/z	+	NULL	NULL	NULL	NULL	NULL	LMST03020316	43.3	45.3	24,24-difluoro-1alpha,25-dihydroxy-24a-homovitamin D3 / 24,24-difluoro-1alpha,25-dihydroxy-24a-homocholecalciferol	NULL	NULL	NULL
1.04_516.3029m/z	+	HMDB10383	46	61.7	Aliphatic acyclic compounds	LysoPC(16:1(9Z))	LMGP01050021,LMGP01050022	46	61.7	PC(16:1(9E)/0:0),PC(16:1(9Z)/0:0)	NULL	NULL	NULL
1.04_532.2811m/z	+	HMDB10383	31.9	0	Aliphatic acyclic compounds	LysoPC(16:1(9Z))	LMGP01050021,LMGP02050019,LMGP01050022	31.9	0	PC(16:1(9E)/0:0),PE(19:1(9Z)/0:0),PC(16:1(9Z)/0:0)	31.9	0	PC(16:1/0:0)
1.04_533.2904m/z	+	NULL	NULL	NULL	NULL	NULL	LMST01031017	37.8	6.93	makisterone B	NULL	NULL	NULL
1.04_534.3195m/z	+	NULL	NULL	NULL	NULL	NULL	LMGP03050020	37.9	0	PS(20:1(11Z)/0:0)	NULL	NULL	NULL
1.04_573.3545m/z	+	NULL	NULL	NULL	NULL	NULL	LMPR03080011	36.1	0	dolichyl-4-D-xylosyl phosphate	NULL	NULL	NULL
1.04_575.3625m/z	+	HMDB34391	31.2	27.1	Aliphatic heteropolycyclic compounds	Agavoside A	LMST01080006,LMST01090002	31.2	27.1	agavoside A,nuatigenin 3-beta-D-glucopyranoside	NULL	NULL	NULL
1.04_606.2992m/z	+	HMDB10404	36.2	0	Aliphatic acyclic compounds	LysoPC(22:6(4Z,7Z,10Z,13Z,16Z,19Z))	LMGP01050056	36.2	0	PC(22:6(4Z,7Z,10Z,13Z,16Z,19Z)/0:0)	36.2	0	PC(22:6/0:0)
1.04_681.2430m/z	+	HMDB36241	35.2	0	Aliphatic heteromonocyclic compounds	6''-O-alpha-D-Galactopyranosylciceritol	LMPK12110838	33.5	0	3-(3-Methylbutyl)tricetin 5-neohesperidoside	NULL	NULL	NULL
1.04_902.5330m/z	+	NA	NA	NA	NA	NA	NA	NA	NA	NA	NA	NA	NA
1.05_1013.6571m/z	+	NA	NA	NA	NA	NA	NA	NA	NA	NA	NA	NA	NA
1.05_1013.6661m/z	+	NA	NA	NA	NA	NA	NA	NA	NA	NA	NA	NA	NA
1.05_184.0733m/z	+	NULL	NULL	NULL	NULL	NULL	LMFA01100015,LMFA01100013,LMFA01100014	38.4	0	2-amino-heptanoic acid,2R-aminoheptanoic acid,2S-aminoheptanoic acid	NULL	NULL	NULL
1.05_187.0874m/z	+	NA	NA	NA	NA	NA	NA	NA	NA	NA	NA	NA	NA
1.05_280.1008m/z	+	HMDB02281	37.6	0	Aliphatic heteropolycyclic compounds	4a-Hydroxytetrahydrobiopterin	NULL	NULL	NULL	NULL	NULL	NULL	NULL
1.05_293.1012m/z	+	NULL	NULL	NULL	NULL	NULL	LMPR0103540001	37.9	0	(-)-Picrotoxinin	NULL	NULL	NULL
1.05_386.3252m/z	+	NA	NA	NA	NA	NA	NA	NA	NA	NA	NA	NA	NA
1.05_386.3276m/z	+	NA	NA	NA	NA	NA	NA	NA	NA	NA	NA	NA	NA
1.05_457.2337m/z	+	HMDB07856,HMDB07852	44.4	39.6	Aliphatic acyclic compounds,Aliphatic acyclic compounds	LPA(18:2(9Z,12Z)/0:0), LPA(0:0/18:2(9Z,12Z))	LMGP10050017	44.4	39.6	PA(18:2(9Z,12Z)/0:0)	NULL	NULL	NULL
1.05_468.3136m/z	+	NULL	NULL	NULL	NULL	NULL	LMFA08020076	34	0	N-arachidonoyl tyrosine	NULL	NULL	NULL
1.05_469.3151m/z	+	NULL	NULL	NULL	NULL	NULL	LMST03020146	36.7	0	(6RS)-6,19-epidioxy-24,24-difluoro-25-hydroxy-6,19-dihydrovitamin D3 / (6RS)-6,19-epidioxy-24,24-difluoro-25-hydroxy-6,19-dihydrocholecalciferol	NULL	NULL	NULL
1.05_482.3292m/z	+	NA	NA	NA	NA	NA	NA	NA	NA	NA	NA	NA	NA
1.05_490.2928m/z	+	HMDB10379	36	0	Aliphatic acyclic compounds	LysoPC(14:0)	LMFA08020076	36.5	0	N-arachidonoyl tyrosine	NULL	NULL	NULL
1.05_494.3192n	+	NA	NA	NA	NA	NA	NA	NA	NA	NA	NA	NA	NA
1.05_494.3257m/z	+	HMDB10383	44.5	29.1	Aliphatic acyclic compounds	LysoPC(16:1(9Z))	LMSP01080060	45.3	37.9	Scyphostatin A	NULL	NULL	NULL
1.05_509.2889m/z	+	NULL	NULL	NULL	NULL	NULL	LMGP04050014	36.6	5.87	PG(18:2(9Z,12Z)/0:0)	NULL	NULL	NULL
1.05_526.2898m/z	+	HMDB11496,HMDB11526	39.5	10.6	Aliphatic acyclic compounds,Aliphatic acyclic compounds	LysoPE(0:0/22:6(4Z,7Z,10Z,13Z,16Z,19Z)), LysoPE(22:6(4Z,7Z,10Z,13Z,16Z,19Z)/0:0)	LMGP02050013	39.5	10.6	PE(22:6(4Z,7Z,10Z,13Z,16Z,19Z)/0:0)	NULL	NULL	NULL
1.05_526.2962m/z	+	HMDB11496,HMDB11526	35.7	10.5	Aliphatic acyclic compounds,Aliphatic acyclic compounds	LysoPE(0:0/22:6(4Z,7Z,10Z,13Z,16Z,19Z)), LysoPE(22:6(4Z,7Z,10Z,13Z,16Z,19Z)/0:0)	LMGP02050013	35.7	10.5	PE(22:6(4Z,7Z,10Z,13Z,16Z,19Z)/0:0)	NULL	NULL	NULL
1.05_528.3125m/z	+	HMDB11524,HMDB11525,HMDB11495,HMDB11494	36.8	0	Aliphatic acyclic compounds,Aliphatic acyclic compounds,Aliphatic acyclic compounds,Aliphatic acyclic compounds	LysoPE(22:5(4Z,7Z,10Z,13Z,16Z)/0:0), LysoPE(22:5(7Z,10Z,13Z,16Z,19Z)/0:0) , LysoPE(0:0/22:5(7Z,10Z,13Z,16Z,19Z)) , LysoPE(0:0/22:5(4Z,7Z,10Z,13Z,16Z))	NULL	NULL	NULL	NULL	NULL	NULL	NULL
1.05_546.3432m/z	+	NA	NA	NA	NA	NA	NA	NA	NA	NA	NA	NA	NA
1.05_560.3173m/z	+	NA	NA	NA	NA	NA	NA	NA	NA	NA	NA	NA	NA
1.05_583.2986m/z	+	NULL	NULL	NULL	NULL	NULL	LMGP04050017	35.6	11.4	PG(22:4(7Z,10Z,13Z,16Z)/0:0)	NULL	NULL	NULL
1.05_604.2970m/z	+	NA	NA	NA	NA	NA	NA	NA	NA	NA	NA	NA	NA
1.05_620.3855m/z	+	NA	NA	NA	NA	NA	NA	NA	NA	NA	NA	NA	NA
1.05_634.4201m/z	+	NA	NA	NA	NA	NA	NA	NA	NA	NA	NA	NA	NA
1.05_672.4364m/z	+	HMDB29220	39.1	14.7	Aliphatic acyclic compounds	lysoPC(26:1(5Z))	NULL	NULL	NULL	NULL	36.1	0	PC(26:1/0:0)
1.05_793.5035m/z	+	NA	NA	NA	NA	NA	NA	NA	NA	NA	NA	NA	NA
1.05_901.5281m/z	+	HMDB09946,HMDB09923	37	0	Aliphatic homomonocyclic compounds,Aliphatic homomonocyclic compounds	PIP(18:0/16:0),PIP(16:0/18:0)	NULL	NULL	NULL	NULL	NULL	NULL	NULL
1.06_1037.6604m/z	+	NA	NA	NA	NA	NA	NA	NA	NA	NA	NA	NA	NA
1.06_185.0801m/z	+	HMDB33532	36.4	0	Aliphatic acyclic compounds	Dimethicone	NULL	NULL	NULL	NULL	NULL	NULL	NULL
1.06_298.2746m/z	+	HMDB13648	38.6	0	Aliphatic acyclic compounds	Palmitoleoyl Ethanolamide	LMSP01080003	39.3	3.36	6-hydroxysphingosine	NULL	NULL	NULL
1.06_302.0199m/z	+	NA	NA	NA	NA	NA	NA	NA	NA	NA	NA	NA	NA
1.06_351.2361m/z	+	NA	NA	NA	NA	NA	NA	NA	NA	NA	NA	NA	NA
1.06_398.3227m/z	+	HMDB13207	37.7	3.39	Aliphatic acyclic compounds	9-Hexadecenoylcarnitine	NULL	NULL	NULL	NULL	NULL	NULL	NULL
1.06_437.3273m/z	+	HMDB02157,HMDB02195	37.5	0	Aliphatic homopolycyclic compounds,Aliphatic homopolycyclic compounds	27-Norcholestanehexol,Varanic acid	LMST04020029	37.5	0	27-Norcholestanehexol	NULL	NULL	NULL
1.06_448.3412m/z	+	HMDB06482	34.7	0	Aliphatic acyclic compounds	LysoSM(d18:1)	LMFA08020100	34.3	0	N-stearoyl tyrosine	NULL	NULL	NULL
1.06_508.2801m/z	+	HMDB11496,HMDB11526	42.7	43.9	Aliphatic acyclic compounds,Aliphatic acyclic compounds	LysoPE(0:0/22:6(4Z,7Z,10Z,13Z,16Z,19Z)), LysoPE(22:6(4Z,7Z,10Z,13Z,16Z,19Z)/0:0)	LMGP02050013	42.7	43.9	PE(22:6(4Z,7Z,10Z,13Z,16Z,19Z)/0:0)	33.9	0	PE(22:6/0:0)
1.06_522.3519m/z	+	HMDB10385,HMDB02815	36.9	17.5	Aliphatic acyclic compounds,Aliphatic acyclic compounds	LysoPC(18:1(11Z)),LysoPC(18:1(9Z))	LMGP01050032,LMGP01050030,LMGP01050029,LMGP01050114	36.9	17.5	PC(18:1(9Z)/0:0),PC(18:1(9E)/0:0),PC(18:1(6Z)/0:0),PC(18:1(9Z)/0:0)[rac]	NULL	NULL	NULL
1.06_560.2965m/z	+	NULL	NULL	NULL	NULL	NULL	LMGP03050019	36.2	0	PS(19:1(9Z)/0:0)	NULL	NULL	NULL
1.06_768.5317m/z	+	NULL	NULL	NULL	NULL	NULL	LMGP01080001	33.9	7.85	1-(6-[5]-ladderane-hexanoyl)-2-(8-[3]-ladderane-octanyl)-sn-glycerophosphocholine	NULL	NULL	NULL
1.06_811.5565m/z	+	NA	NA	NA	NA	NA	NA	NA	NA	NA	NA	NA	NA
1.06_981.4607m/z	+	NA	NA	NA	NA	NA	NA	NA	NA	NA	NA	NA	NA
1.07_1086.6549n	+	NA	NA	NA	NA	NA	NA	NA	NA	NA	NA	NA	NA
1.07_1087.6725m/z	+	NA	NA	NA	NA	NA	NA	NA	NA	NA	NA	NA	NA
1.07_1088.6864m/z	+	NA	NA	NA	NA	NA	NA	NA	NA	NA	NA	NA	NA
1.07_239.1664m/z	+	HMDB36143,HMDB30993,HMDB38256	36.9	0	Aliphatic homomonocyclic compounds,Aliphatic heteromonocyclic compounds,Aliphatic acyclic compounds	Monomenthyl succinate,5-Nonyltetrahydro-2-oxo-3-furancarboxylic acid,Geranyl acetoacetate	LMFA01060185,LMFA02010010,LMFA02010011,LMPR0103390002	36.9	0	7-oxo-11E,13-Tetradecadienoic acid, (9R,13R)-1a,1b-dihomo-jasmonic acid , (9S,13S)-1a,1b-dihomo-jasmonic acid ,Sundiversifolide	NULL	NULL	NULL
1.07_290.2106m/z	+	HMDB31183	37	0	Aliphatic acyclic compounds	N-(2-Hydroxyisobutyl)-2,4,8,10,12-tetradecapentaenamide	LMFA08020085	37	0	Capsaicin	NULL	NULL	NULL
1.07_341.1889m/z	+	HMDB36811,HMDB35692,HMDB36709,HMDB36703,HMDB03598,HMDB01999,HMDB38172,HMDB39486,HMDB41928,HMDB15655,HMDB36775,HMDB38687	37.7	0	Aliphatic homopolycyclic compounds,Aliphatic homopolycyclic compounds,Aliphatic homopolycyclic compounds,Aliphatic homopolycyclic compounds,Aliphatic homomonocyclic compounds,Aliphatic acyclic compounds,Aliphatic homopolycyclic compounds,Aliphatic homopolycyclic compounds,Aliphatic homopolycyclic compounds,Aliphatic homopolycyclic compounds,Aliphatic homopolycyclic compounds,Aliphatic heteropolyc…	Isopimaric acid, 8,15-Isopimaradien-18-oic acid ,Yucalexin B14,Siderone,Retinyl ester,Eicosapentaenoic acid, 8,13-Abietadien-18-oic acid , ent-8(17),13(16),14-Labdatrien-18-oic acid ,Methenolone,Methyltestosterone,Yucalexin A16, (ent-15beta,16beta)-15,16-Epoxy-3-kauranone	LMFA01030759,LMFA01030396,LMFA01030760,LMFA01030695,LMPR0104050004,LMFA01030397,LMFA01030693,LMFA01140004,LMFA01030180,LMPR0104200001,LMPR0104130004,LMST02020029,LMPR0104110001,LMST02020044,LMPR0104400004,LMPR0104500001,LMPR0104080010,LMFA01030694,LMST02020028,LMPR0104210001,LMPR0104050001,LMPR0104100002	37.7	0	EPA, 2E,5Z,8Z,11Z,14Z-eicosapentaenoic acid , 5Z,7E,9E,14Z,17Z-eicosapentaenoic acid , 8Z,1Z1,14Z-Eicosatrien-5-ynoic acid ,Neoabietic acid, 5E,8Z,11Z,14Z,16Z-eicosapentaenoic acid , 5Z,8Z,14Z-Eicosatrien-11-ynoic acid ,8-[5]-ladderane-octanoic acid, 4,8,12,15,18-eicosapentaenoic acid , 7,8-Epoxybasm-4-en-6-one ,ent-kaur-16-en-19-oic acid,17-Methyltestosterone, ()-12-Isocopalene-15,16-dial ,Stenb…	NULL	NULL	NULL
1.07_361.2724m/z	+	HMDB04666,HMDB11578	41.3	22.8	Aliphatic acyclic compounds,Aliphatic acyclic compounds	2-Arachidonylglycerol, MG(20:4(5Z,8Z,11Z,14Z)/0:0/0:0)	LMFA03010059	43	31	9-deoxy-9-methylene-16,16-dimethyl -PGE2	36.8	0	MG(20:4/0:0/0:0)
1.07_457.2398m/z	+	NULL	NULL	NULL	NULL	NULL	LMPK12140311,LMPK12110053,LMPK12120109,LMPK12050199,LMPK12050193	36.1	0	Euchrenone a4,Rubraflavone B,Poinsettifolin B,Euchrenone b1,Flemiphyllin	NULL	NULL	NULL
1.07_522.3383m/z	+	NA	NA	NA	NA	NA	NA	NA	NA	NA	NA	NA	NA
1.07_534.3094m/z	+	NA	NA	NA	NA	NA	NA	NA	NA	NA	NA	NA	NA
1.07_543.3319n	+	HMDB10395,HMDB10396	42.8	18.2	Aliphatic acyclic compounds,Aliphatic acyclic compounds	LysoPC(20:4(5Z,8Z,11Z,14Z)), LysoPC(20:4(8Z,11Z,14Z,17Z))	LMGP01050048	42.8	18.2	PC(20:4(5Z,8Z,11Z,14Z)/0:0)	NULL	NULL	NULL
1.07_544.5287m/z	+	NA	NA	NA	NA	NA	NA	NA	NA	NA	NA	NA	NA
1.07_547.3504m/z	+	NA	NA	NA	NA	NA	NA	NA	NA	NA	NA	NA	NA
1.07_584.3010m/z	+	NA	NA	NA	NA	NA	NA	NA	NA	NA	NA	NA	NA
1.07_634.4452m/z	+	NA	NA	NA	NA	NA	NA	NA	NA	NA	NA	NA	NA
1.07_650.2387m/z	+	HMDB06698	36.6	0	Aliphatic heteromonocyclic compounds	Tri-N-acetylchitotriose	NULL	NULL	NULL	NULL	NULL	NULL	NULL
1.07_652.2422m/z	+	NA	NA	NA	NA	NA	NA	NA	NA	NA	NA	NA	NA
1.07_830.3286n	+	NA	NA	NA	NA	NA	NA	NA	NA	NA	NA	NA	NA
1.07_911.3255m/z	+	NA	NA	NA	NA	NA	NA	NA	NA	NA	NA	NA	NA
1.07_983.4632m/z	+	HMDB36968	47.6	73.6	Aliphatic heteropolycyclic compounds	Araliasaponin II	NULL	NULL	NULL	NULL	NULL	NULL	NULL
1.08_1008.6459m/z	+	NA	NA	NA	NA	NA	NA	NA	NA	NA	NA	NA	NA
1.08_316.3256m/z	+	NA	NA	NA	NA	NA	NA	NA	NA	NA	NA	NA	NA
1.08_389.0637m/z	+	NULL	NULL	NULL	NULL	NULL	LMPK12111576,LMPK12060034,LMPK12160016,LMPK12060023	38.9	0	3'-Methoxypongapin,12a-Methoxydolineone,Neofolin,Pachyrrhizone	NULL	NULL	NULL
1.08_389.0655m/z	+	NULL	NULL	NULL	NULL	NULL	LMPK12111576,LMPK12060034,LMPK12160016,LMPK12060023	35.7	0	3'-Methoxypongapin,12a-Methoxydolineone,Neofolin,Pachyrrhizone	NULL	NULL	NULL
1.08_396.2570m/z	+	NA	NA	NA	NA	NA	NA	NA	NA	NA	NA	NA	NA
1.08_402.2277n	+	HMDB34159	35.9	0	Aliphatic acyclic compounds	Acetyl tributyl citrate	LMFA03000011	36.5	3.16	5S-HETE di-endoperoxide	NULL	NULL	NULL
1.08_423.3360n	+	HMDB06461,HMDB06469	38.7	0.105	Aliphatic acyclic compounds,Aliphatic acyclic compounds	Linoelaidyl carnitine,Linoleyl carnitine	NULL	NULL	NULL	NULL	NULL	NULL	NULL
1.08_442.3511m/z	+	HMDB13339,HMDB13340	53.5	95.2	Aliphatic acyclic compounds,Aliphatic acyclic compounds	3-Hydroxy-11Z-octadecenoylcarnitine,3-Hydroxy-9Z-octadecenoylcarnitine	NULL	NULL	NULL	NULL	NULL	NULL	NULL
1.08_461.2849m/z	+	NULL	NULL	NULL	NULL	NULL	LMPR0104150002	37.7	0	3beta-(3-methyl-butanoyloxy)-villanovane-13alpha,17-diol	NULL	NULL	NULL
1.08_476.3135m/z	+	HMDB10383	38.6	0	Aliphatic acyclic compounds	LysoPC(16:1(9Z))	LMGP01050021,LMGP02050019,LMGP01050022	38.6	0	PC(16:1(9E)/0:0),PE(19:1(9Z)/0:0),PC(16:1(9Z)/0:0)	38.6	0	PC(16:1/0:0)
1.08_507.2538m/z	+	HMDB10364	35.3	1.86	Aliphatic heteropolycyclic compounds	11-Hydroxyprogesterone 11-glucuronide	LMST05010036	36.6	1.86	17-hydroxyandrostane-3-glucuronide	NULL	NULL	NULL
1.08_534.2927m/z	+	HMDB10382	23.9	0	Aliphatic acyclic compounds	LysoPC(16:0)	LMGP02050028,LMGP01050018,LMGP01050113	23.9	0	PE(19:0/0:0),PC(16:0/0:0),PC(16:0/0:0)[rac]	23.9	0	PE(19:0/0:0),PC(16:0/0:0)
1.08_619.3804m/z	+	HMDB02204	26.3	0.279	Aliphatic homomonocyclic compounds	Astaxanthin	LMPR01070076	30.4	20.7	4-Keto-4'-hydroxydiatoxanthin	NULL	NULL	NULL
1.08_704.4687n	+	NA	NA	NA	NA	NA	NA	NA	NA	NA	NA	NA	NA
1.08_767.5424m/z	+	NA	NA	NA	NA	NA	NA	NA	NA	NA	NA	NA	NA
1.09_1063.6764m/z	+	NA	NA	NA	NA	NA	NA	NA	NA	NA	NA	NA	NA
1.09_351.2396m/z	+	NA	NA	NA	NA	NA	NA	NA	NA	NA	NA	NA	NA
1.09_448.3402m/z	+	HMDB13338,HMDB06351	35	0.297	Aliphatic acyclic compounds,Aliphatic acyclic compounds	11Z-Octadecenylcarnitine,Vaccenyl carnitine	LMFA08020100	33.8	0	N-stearoyl tyrosine	NULL	NULL	NULL
1.09_496.3339m/z	+	NA	NA	NA	NA	NA	NA	NA	NA	NA	NA	NA	NA
1.09_503.3362m/z	+	HMDB34704,HMDB34705	51.1	62.5	Aliphatic homopolycyclic compounds,Aliphatic homopolycyclic compounds	22-Deoxoisocucurbitacin D,22-Deoxocucurbitacin D	LMST01090003,LMST01090004	51.6	65.4	Hippurin-1,22-epi-Hippurin-1	NULL	NULL	NULL
1.09_526.3434m/z	+	NA	NA	NA	NA	NA	NA	NA	NA	NA	NA	NA	NA
1.09_550.3296m/z	+	HMDB10404	31.1	12.7	Aliphatic acyclic compounds	LysoPC(22:6(4Z,7Z,10Z,13Z,16Z,19Z))	LMGP01050056	31.1	12.7	PC(22:6(4Z,7Z,10Z,13Z,16Z,19Z)/0:0)	28.6	0	PC(22:6/0:0)
1.09_561.3116m/z	+	NULL	NULL	NULL	NULL	NULL	LMGP04050023	33.9	0.551	PG(20:1(11Z)/0:0)	NULL	NULL	NULL
1.09_570.3574m/z	+	HMDB10392	38.4	27.5	Aliphatic acyclic compounds	LysoPC(20:2(11Z,14Z))	LMGP01050132	38.4	27.5	PC(20:2(11Z,14Z)/0:0)	33.8	1.13	PC(22:5/0:0)
1.09_575.3626m/z	+	HMDB34391	39.6	32.3	Aliphatic heteropolycyclic compounds	Agavoside A	LMST01080006	39.6	32.3	agavoside A	NULL	NULL	NULL
1.09_592.3532m/z	+	NA	NA	NA	NA	NA	NA	NA	NA	NA	NA	NA	NA
1.09_660.4389n	+	NA	NA	NA	NA	NA	NA	NA	NA	NA	NA	NA	NA
1.09_680.4827m/z	+	NA	NA	NA	NA	NA	NA	NA	NA	NA	NA	NA	NA
1.10_1013.6564m/z	+	NA	NA	NA	NA	NA	NA	NA	NA	NA	NA	NA	NA
1.10_104.1074m/z	+	HMDB31259	38.1	0	Aliphatic acyclic compounds	Neurine	NULL	NULL	NULL	NULL	NULL	NULL	NULL
1.10_1045.6758m/z	+	NA	NA	NA	NA	NA	NA	NA	NA	NA	NA	NA	NA
1.10_1063.1578m/z	+	NA	NA	NA	NA	NA	NA	NA	NA	NA	NA	NA	NA
1.10_1063.6697m/z	+	NA	NA	NA	NA	NA	NA	NA	NA	NA	NA	NA	NA
1.10_1065.6834m/z	+	NA	NA	NA	NA	NA	NA	NA	NA	NA	NA	NA	NA
1.10_1085.6614m/z	+	NA	NA	NA	NA	NA	NA	NA	NA	NA	NA	NA	NA
1.10_1089.6853m/z	+	NULL	NULL	NULL	NULL	NULL	LMPR03030010	32.5	17.4	alpha-D-galactosyl undecaprenyl diphosphate	NULL	NULL	NULL
1.10_337.2775m/z	+	NA	NA	NA	NA	NA	NA	NA	NA	NA	NA	NA	NA
1.10_354.3362m/z	+	NULL	NULL	NULL	NULL	NULL	LMFA08040010	35.9	0	Anandamide (20:l, n-9)	NULL	NULL	NULL
1.10_361.2716m/z	+	HMDB35273	46.4	61.2	Aliphatic acyclic compounds	1-Acetoxy-2-hydroxy-5,12,15-heneicosatrien-4-one	LMST04060018	34.4	0.927	Norchenodeoxycholic acid	34.2	0	MG(20:4/0:0/0:0)
1.10_361.2752m/z	+	HMDB35273	48.2	58.2	Aliphatic acyclic compounds	1-Acetoxy-2-hydroxy-5,12,15-heneicosatrien-4-one	LMST04060018	36.6	0.581	Norchenodeoxycholic acid	36.5	0	MG(20:4/0:0/0:0)
1.10_445.2974m/z	+	HMDB35973	37.5	1.43	Aliphatic homopolycyclic compounds	Lucidenic acid M	LMST01010180,LMST01010172	38.6	6.87	2-dehydroecdysone,3-dehydroecdysone	NULL	NULL	NULL
1.10_478.2882m/z	+	HMDB11477,HMDB11507	37	0	Aliphatic acyclic compounds,Aliphatic acyclic compounds	LysoPE(0:0/18:2(9Z,12Z)), LysoPE(18:2(9Z,12Z)/0:0)	LMGP02050011	37	0	PE(18:2(9Z,12Z)/0:0)	NULL	NULL	NULL
1.10_478.2936m/z	+	HMDB11477,HMDB11507	39	0	Aliphatic acyclic compounds,Aliphatic acyclic compounds	LysoPE(0:0/18:2(9Z,12Z)), LysoPE(18:2(9Z,12Z)/0:0)	LMFA08020151,LMFA08020152	48.1	48.5	15-HETE-DA,15-HETE-VA	NULL	NULL	NULL
1.10_534.3451m/z	+	NA	NA	NA	NA	NA	NA	NA	NA	NA	NA	NA	NA
1.10_543.3409n	+	NA	NA	NA	NA	NA	NA	NA	NA	NA	NA	NA	NA
1.10_549.3373m/z	+	NULL	NULL	NULL	NULL	NULL	LMST03020551	34.9	0	2alpha-(benzyloxy)-1alpha,25-dihydroxy-19-norvitamin D3 / 2alpha-(benzyloxy)-1alpha,25-dihydroxy-19-norcholecalciferol	NULL	NULL	NULL
1.10_552.3440m/z	+	HMDB10403	39.1	5.45	Aliphatic acyclic compounds	LysoPC(22:5(7Z,10Z,13Z,16Z,19Z))	LMGP01060026	39.2	5.52	2-(8-[3]-ladderane-octanyl)-sn-glycero-3-phosphocholine	38	0	PC(22:5/0:0)
1.10_561.3013m/z	+	NA	NA	NA	NA	NA	NA	NA	NA	NA	NA	NA	NA
1.10_561.3284m/z	+	NA	NA	NA	NA	NA	NA	NA	NA	NA	NA	NA	NA
1.10_588.3266m/z	+	NA	NA	NA	NA	NA	NA	NA	NA	NA	NA	NA	NA
1.10_604.2919m/z	+	NA	NA	NA	NA	NA	NA	NA	NA	NA	NA	NA	NA
1.10_723.5062m/z	+	NA	NA	NA	NA	NA	NA	NA	NA	NA	NA	NA	NA
1.10_829.3218m/z	+	NA	NA	NA	NA	NA	NA	NA	NA	NA	NA	NA	NA
1.10_887.3318m/z	+	NA	NA	NA	NA	NA	NA	NA	NA	NA	NA	NA	NA
1.10_943.6673m/z	+	NULL	NULL	NULL	NULL	NULL	LMGP00000054	34.5	0	1,2-didocosanoyl-sn-glycero-3-phosphosulfocholine	NULL	NULL	NULL
1.10_943.6753m/z	+	NA	NA	NA	NA	NA	NA	NA	NA	NA	NA	NA	NA
1.11_1041.6822m/z	+	NA	NA	NA	NA	NA	NA	NA	NA	NA	NA	NA	NA
1.11_1041.6897m/z	+	NA	NA	NA	NA	NA	NA	NA	NA	NA	NA	NA	NA
1.11_1051.6593m/z	+	NA	NA	NA	NA	NA	NA	NA	NA	NA	NA	NA	NA
1.11_1058.6472m/z	+	NA	NA	NA	NA	NA	NA	NA	NA	NA	NA	NA	NA
1.11_1089.6955m/z	+	NULL	NULL	NULL	NULL	NULL	LMPR03030010	38.3	19.8	alpha-D-galactosyl undecaprenyl diphosphate	NULL	NULL	NULL
1.11_1268.6594m/z	+	NA	NA	NA	NA	NA	NA	NA	NA	NA	NA	NA	NA
1.11_1268.6636m/z	+	NA	NA	NA	NA	NA	NA	NA	NA	NA	NA	NA	NA
1.11_1268.6670m/z	+	NA	NA	NA	NA	NA	NA	NA	NA	NA	NA	NA	NA
1.11_1310.8315m/z	+	NA	NA	NA	NA	NA	NA	NA	NA	NA	NA	NA	NA
1.11_1311.3281m/z	+	NA	NA	NA	NA	NA	NA	NA	NA	NA	NA	NA	NA
1.11_1348.6521m/z	+	NA	NA	NA	NA	NA	NA	NA	NA	NA	NA	NA	NA
1.11_1428.6383m/z	+	NA	NA	NA	NA	NA	NA	NA	NA	NA	NA	NA	NA
1.11_1580.9722m/z	+	NA	NA	NA	NA	NA	NA	NA	NA	NA	NA	NA	NA
1.11_1580.9847m/z	+	NA	NA	NA	NA	NA	NA	NA	NA	NA	NA	NA	NA
1.11_1580.9926m/z	+	NA	NA	NA	NA	NA	NA	NA	NA	NA	NA	NA	NA
1.11_258.1086m/z	+	HMDB00086	50.6	63.4	Aliphatic acyclic compounds	Glycerophosphocholine	NULL	NULL	NULL	NULL	NULL	NULL	NULL
1.11_302.0204m/z	+	NA	NA	NA	NA	NA	NA	NA	NA	NA	NA	NA	NA
1.11_354.3415m/z	+	NA	NA	NA	NA	NA	NA	NA	NA	NA	NA	NA	NA
1.11_395.2118m/z	+	NULL	NULL	NULL	NULL	NULL	LMFA03010007	39	3.9	PGD2-d4	NULL	NULL	NULL
1.11_502.2861m/z	+	HMDB11505,HMDB11475	42.7	28.9	Aliphatic acyclic compounds,Aliphatic acyclic compounds	LysoPE(18:1(11Z)/0:0),LysoPE(0:0/18:1(11Z))	LMGP02050004	42.7	28.8	PE(18:1(9Z)/0:0)	NULL	NULL	NULL
1.11_503.3366m/z	+	HMDB34704,HMDB34705	35.3	1.22	Aliphatic homopolycyclic compounds,Aliphatic homopolycyclic compounds	22-Deoxoisocucurbitacin D,22-Deoxocucurbitacin D	LMST01080072	34.5	1.26	Agavegenin A	NULL	NULL	NULL
1.11_512.3347m/z	+	NULL	NULL	NULL	NULL	NULL	LMSP01080060	53.9	89.7	Scyphostatin A	NULL	NULL	NULL
1.11_519.3351n	+	HMDB10386	54	76.7	Aliphatic acyclic compounds	LysoPC(18:2(9Z,12Z))	LMGP01050034	54.1	76.8	PC(18:2(2E,4E)/0:0)	52.9	71	PC(18:2/0:0)
1.11_520.4446m/z	+	NA	NA	NA	NA	NA	NA	NA	NA	NA	NA	NA	NA
1.11_520.5251m/z	+	NA	NA	NA	NA	NA	NA	NA	NA	NA	NA	NA	NA
1.11_520.5907m/z	+	NA	NA	NA	NA	NA	NA	NA	NA	NA	NA	NA	NA
1.11_520.6283m/z	+	NA	NA	NA	NA	NA	NA	NA	NA	NA	NA	NA	NA
1.11_520.6977m/z	+	NA	NA	NA	NA	NA	NA	NA	NA	NA	NA	NA	NA
1.11_527.3213m/z	+	NULL	NULL	NULL	NULL	NULL	LMFA13030001	35.4	0	3-O-alpha-L-rhamnopyranosyl-3-hydroxydecanoyl-3-hydroxydecanoic acid	NULL	NULL	NULL
1.11_534.3553m/z	+	HMDB11492	53.4	73.8	Aliphatic acyclic compounds	LysoPE(0:0/22:2(13Z,16Z))	LMGP02050024	53.2	72.8	PE(22:2(13Z,16Z)/0:0)	NULL	NULL	NULL
1.11_540.3083m/z	+	HMDB15386	42.4	49	Aliphatic heteropolycyclic compounds	Retapamulin	LMGP01050038	34.5	0.641	PC(18:3(9Z,12Z,15Z)/0:0)	NULL	NULL	NULL
1.11_559.2928m/z	+	HMDB37035	32.9	0	Aliphatic heteropolycyclic compounds	Glycinoeclepin B	LMST01120010	32.3	0.365	rhodexin A	NULL	NULL	NULL
1.11_588.3170m/z	+	NA	NA	NA	NA	NA	NA	NA	NA	NA	NA	NA	NA
1.11_672.4343m/z	+	HMDB29220	48.1	63	Aliphatic acyclic compounds	lysoPC(26:1(5Z))	NULL	NULL	NULL	NULL	35.4	0	PC(26:1/0:0)
1.11_790.9865m/z	+	NA	NA	NA	NA	NA	NA	NA	NA	NA	NA	NA	NA
1.11_798.9817m/z	+	NA	NA	NA	NA	NA	NA	NA	NA	NA	NA	NA	NA
1.11_903.2943m/z	+	NULL	NULL	NULL	NULL	NULL	LMPK12112024	33.5	3.82	Anhydroicaritin 3-(6'''-acetylgalactosyl)(1->3)-rhamnoside-7-glucoside	NULL	NULL	NULL
1.11_909.3056m/z	+	NA	NA	NA	NA	NA	NA	NA	NA	NA	NA	NA	NA
1.12_1001.6526m/z	+	NA	NA	NA	NA	NA	NA	NA	NA	NA	NA	NA	NA
1.12_1038.6672n	+	NA	NA	NA	NA	NA	NA	NA	NA	NA	NA	NA	NA
1.12_1268.6691m/z	+	NA	NA	NA	NA	NA	NA	NA	NA	NA	NA	NA	NA
1.12_443.2674m/z	+	NA	NA	NA	NA	NA	NA	NA	NA	NA	NA	NA	NA
1.12_565.3434n	+	NA	NA	NA	NA	NA	NA	NA	NA	NA	NA	NA	NA
1.12_566.3225m/z	+	HMDB10395,HMDB10396	33.9	0	Aliphatic acyclic compounds,Aliphatic acyclic compounds	LysoPC(20:4(5Z,8Z,11Z,14Z)), LysoPC(20:4(8Z,11Z,14Z,17Z))	LMGP01050048	33.9	0	PC(20:4(5Z,8Z,11Z,14Z)/0:0)	NULL	NULL	NULL
1.12_637.4237m/z	+	NA	NA	NA	NA	NA	NA	NA	NA	NA	NA	NA	NA
1.12_679.4804m/z	+	NA	NA	NA	NA	NA	NA	NA	NA	NA	NA	NA	NA
1.13_1000.6500n	+	NA	NA	NA	NA	NA	NA	NA	NA	NA	NA	NA	NA
1.13_1001.6475m/z	+	NA	NA	NA	NA	NA	NA	NA	NA	NA	NA	NA	NA
1.13_1001.6643m/z	+	NA	NA	NA	NA	NA	NA	NA	NA	NA	NA	NA	NA
1.13_482.3255m/z	+	HMDB10381	47	48	Aliphatic acyclic compounds	LysoPC(15:0)	LMGP01050016	47	48	PC(15:0/0:0)	53.3	79.5	PC(15:0/0:0)
1.13_508.3369m/z	+	HMDB11482,HMDB11512	34.9	0	Aliphatic acyclic compounds,Aliphatic acyclic compounds	LysoPE(0:0/20:1(11Z)),LysoPE(20:1(11Z)/0:0)	LMGP01050002,LMGP02050020,LMGP01050126	34.9	0	PC(17:1(10Z)/0:0),PE(20:1(11Z)/0:0),PC(17:1(9Z)/0:0)	NULL	NULL	NULL
1.13_516.3001n	+	NA	NA	NA	NA	NA	NA	NA	NA	NA	NA	NA	NA
1.13_523.3455m/z	+	NA	NA	NA	NA	NA	NA	NA	NA	NA	NA	NA	NA
1.13_531.3315m/z	+	HMDB60745	36.8	0	Aliphatic homopolycyclic compounds	3-keto Fusidic acid	LMST04080001	35.7	0	3alpha,7alpha,12alpha-trihydroxy-27-carboxymethyl-5beta-cholestan-26-oic acid	NULL	NULL	NULL
1.13_532.3089m/z	+	NA	NA	NA	NA	NA	NA	NA	NA	NA	NA	NA	NA
1.13_561.3039m/z	+	NA	NA	NA	NA	NA	NA	NA	NA	NA	NA	NA	NA
1.13_611.3531m/z	+	HMDB10360,HMDB10342	36.3	0	Aliphatic heteropolycyclic compounds,Aliphatic heteropolycyclic compounds	25-Hydroxyvitamin D2 25-(beta-glucuronide),25-Hydroxyvitamin D2-25-glucuronide	LMGP06050011	37.1	0	PI(20:0/0:0)	NULL	NULL	NULL
1.13_626.2397m/z	+	NA	NA	NA	NA	NA	NA	NA	NA	NA	NA	NA	NA
1.13_672.7595m/z	+	NA	NA	NA	NA	NA	NA	NA	NA	NA	NA	NA	NA
1.13_829.3106m/z	+	NA	NA	NA	NA	NA	NA	NA	NA	NA	NA	NA	NA
1.13_845.2929m/z	+	NA	NA	NA	NA	NA	NA	NA	NA	NA	NA	NA	NA
1.13_887.3163m/z	+	NA	NA	NA	NA	NA	NA	NA	NA	NA	NA	NA	NA
1.14_302.0202m/z	+	NA	NA	NA	NA	NA	NA	NA	NA	NA	NA	NA	NA
1.14_315.0781m/z	+	HMDB15109	37	0	Aliphatic acyclic compounds	Edetic Acid	LMPR0102120009,LMPR0102010001,LMPR0102010017,LMPR0102060018,LMPR0102010002,LMPR0102060019	36.8	0	()-Bornyl-diphosphate,Geranyl diphosphate,(R)-lavandulyl diphosphate,chrysanthemyl diphosphate,Neryl diphosphate, (R,R)-chrysanthemyl diphosphate	NULL	NULL	NULL
1.14_337.2753m/z	+	HMDB06070	44.8	47.4	Aliphatic homopolycyclic compounds	Pregnanetriol	LMFA03010073	45.6	51.1	PGF2alpha methyl ether	35.4	0	MG(18:2/0:0/0:0)
1.14_389.0646m/z	+	NULL	NULL	NULL	NULL	NULL	LMPK12111576,LMPK12060034,LMPK12160016,LMPK12060023	35	0	3'-Methoxypongapin,12a-Methoxydolineone,Neofolin,Pachyrrhizone	NULL	NULL	NULL
1.14_454.3293m/z	+	HMDB06510	37.1	0	Aliphatic acyclic compounds	Cervonyl carnitine	LMGP01060007	38.9	0	PC(O-14:0/0:0)	NULL	NULL	NULL
1.14_482.3202n	+	NA	NA	NA	NA	NA	NA	NA	NA	NA	NA	NA	NA
1.14_483.3288n	+	NA	NA	NA	NA	NA	NA	NA	NA	NA	NA	NA	NA
1.14_523.3503m/z	+	HMDB36404	27	0	Aliphatic homopolycyclic compounds	3beta-Acetoxy-19alpha-hydroxy-12-ursene	NULL	NULL	NULL	NULL	NULL	NULL	NULL
1.14_575.3474m/z	+	HMDB30463	32.5	0	Aliphatic homopolycyclic compounds	Hyperforin	LMPR01070052	32	4.68	7,8,7',8'-Tetradehydroastaxanthin	NULL	NULL	NULL
1.14_575.3637m/z	+	HMDB34391	33	0	Aliphatic heteropolycyclic compounds	Agavoside A	LMST01090002	33.9	4.42	nuatigenin 3-beta-D-glucopyranoside	NULL	NULL	NULL
1.14_595.3808m/z	+	HMDB10355	39.6	12	Aliphatic heteropolycyclic compounds	Cholestane-3,7,12,25-tetrol-3-glucuronide	LMPR01070066	45	43.4	4-Oxomytiloxanthin	NULL	NULL	NULL
1.14_619.3806m/z	+	HMDB02204	44	42.4	Aliphatic homomonocyclic compounds	Astaxanthin	LMPR01070076	46.9	57.1	4-Keto-4'-hydroxydiatoxanthin	NULL	NULL	NULL
1.15_124.1153m/z	+	NA	NA	NA	NA	NA	NA	NA	NA	NA	NA	NA	NA
1.15_280.2642m/z	+	HMDB13648	37.5	0	Aliphatic acyclic compounds	Palmitoleoyl Ethanolamide	LMFA08010008	49.7	61.4	Linoleamide	NULL	NULL	NULL
1.15_298.2727m/z	+	HMDB13648	37.6	0	Aliphatic acyclic compounds	Palmitoleoyl Ethanolamide	LMSP01080003,LMSP01030002,LMSP01080009,LMSP01080002,LMSP01080010,LMSP01080011,LMSP01080059,LMSP01010002,LMSP01080052,LMFA08040043	37.6	0	6-hydroxysphingosine,Dehydrophytosphingosine, (4OH,8Z,t18:1) sphingosine , 4E,14Z-Sphingadiene , (4E,8E,d18:2) sphingosine , (4E,8Z,d18:2) sphingosine , 2S-amino-octadeca-4E,6E-diene-1,3R-diol ,3-ketosphingosine,Lepadin D,Palmitoleoyl-EA	NULL	NULL	NULL
1.15_448.2643m/z	+	NULL	NULL	NULL	NULL	NULL	LMFA03010191	43.5	41.6	PGD2-dihydroxypropanylamine	NULL	NULL	NULL
1.15_460.2792m/z	+	HMDB06318,HMDB06319	37.5	4.12	Aliphatic acyclic compounds,Aliphatic acyclic compounds	Gamma-linolenyl carnitine,Alpha-linolenyl carnitine	LMGP02070001	38.8	0	PE(P-16:0/0:0)	37.2	0	PE(18:2/0:0)
1.15_479.2948m/z	+	HMDB35730	33.9	0	Aliphatic homopolycyclic compounds	Camelledionol	LMST03020583,LMST03020396,LMST03020395,LMST03020397,LMST03020623	50.5	82.8	(20S)-20-cyclopropyl-1alpha,25-dihydroxy-16,17-didehydro-21-norvitamin D3 / (20S)-20-cyclopropyl-1alpha,25-dihydroxy-16,17-didehydro-21-norcholecalciferol, 1alpha,25-dihydroxy-26,27-dimethyl-22,22,23,23-tetradehydrovitamin D3 / 1alpha,25-dihydroxy-26,27-dimethyl-22,22,23,23-tetradehydro-cholecalciferol , (22E,24E)-1alpha,25-dihydroxy-22,23,24,24a-tetradehydro-24a,24b-dihomovitamin D3 / (22E,24E)-…	NULL	NULL	NULL
1.15_487.3018m/z	+	NULL	NULL	NULL	NULL	NULL	LMST03020328	39.7	10.6	(24R)-25-fluoro-1alpha,24-dihydroxy-24-methylvitamin D3 / (24R)-25-fluoro-1alpha,24-dihydroxy-24-methylcholecalciferol	NULL	NULL	NULL
1.15_500.2707m/z	+	HMDB11477,HMDB11507	40.6	30.5	Aliphatic acyclic compounds,Aliphatic acyclic compounds	LysoPE(0:0/18:2(9Z,12Z)), LysoPE(18:2(9Z,12Z)/0:0)	LMGP02050011	40.6	30.5	PE(18:2(9Z,12Z)/0:0)	43.4	44.6	PE(18:2/0:0)
1.15_500.2780m/z	+	HMDB11489,HMDB11519	44.7	32.6	Aliphatic acyclic compounds,Aliphatic acyclic compounds	LysoPE(0:0/20:5(5Z,8Z,11Z,14Z,17Z)), LysoPE(20:5(5Z,8Z,11Z,14Z,17Z)/0:0)	LMGP02050027	44.7	32.6	PE(20:5(5Z,8Z,11Z,14Z,17Z)/0:0)	46.3	44.6	PE(18:2/0:0)
1.15_516.3110m/z	+	HMDB10389	37.3	0	Aliphatic acyclic compounds	LysoPC(18:4(6Z,9Z,12Z,15Z))	LMGP01050040,LMGP01050129	37.3	0	PC(18:4(9E,11E,13E,15E)/0:0), PC(18:4(6Z,9Z,12Z,15Z)/0:0)	NULL	NULL	NULL
1.15_526.3289m/z	+	HMDB10395,HMDB10396	36.1	0	Aliphatic acyclic compounds,Aliphatic acyclic compounds	LysoPC(20:4(5Z,8Z,11Z,14Z)), LysoPC(20:4(8Z,11Z,14Z,17Z))	LMGP01050048	36.1	0	PC(20:4(5Z,8Z,11Z,14Z)/0:0)	36.1	0	PC(20:4/0:0)
1.15_551.3585m/z	+	NA	NA	NA	NA	NA	NA	NA	NA	NA	NA	NA	NA
1.15_560.3047m/z	+	NA	NA	NA	NA	NA	NA	NA	NA	NA	NA	NA	NA
1.16_1008.6454m/z	+	NA	NA	NA	NA	NA	NA	NA	NA	NA	NA	NA	NA
1.16_451.3599m/z	+	HMDB35270	36.6	14.8	Aliphatic homopolycyclic compounds	Methyl 3-oxo-12-oleanen-28-oate	LMST03020574,LMST03020575	36.5	14.5	25-hydroxy-1alpha-hydroxymethyl-26,27-dimethyl-24a-homo-22,23,24,24a-tetradehydrovitamin D3 / 25-hydroxy-1alpha-hydroxymethyl-26,27-dimethyl-24a-homo-22,23,24,24a-tetradehydrocholecalciferol, 25-hydroxy-1beta-hydroxymethyl-26,27-dimethyl-24a-homo-22,23,24,24a-tetradehydro-3-epivitamin D3 / 25-hydroxy-1beta-hydroxymethyl-26,27-dimethyl-24a-homo-22,23,24,24a-tetradehydro-3-epicholecalciferol	NULL	NULL	NULL
1.16_479.2975m/z	+	HMDB10352,HMDB10318,HMDB41331	33.9	0	Aliphatic heteropolycyclic compounds,Aliphatic heteropolycyclic compounds,Aliphatic heteropolycyclic compounds	3-alpha,20-alpha-Dihydroxy-5-beta-pregnane 3-glucuronide,Pregnanediol-3-glucuronide, (3b,16b,20R)-Pregn-5-ene-3,16,20-triol 3-glucoside	LMST03020614	37.5	12.6	GS 1500	NULL	NULL	NULL
1.16_522.3579m/z	+	HMDB10385,HMDB02815	52.4	90.6	Aliphatic acyclic compounds,Aliphatic acyclic compounds	LysoPC(18:1(11Z)),LysoPC(18:1(9Z))	LMGP03060001	53.3	95.1	PS(O-20:0/0:0)	NULL	NULL	NULL
1.16_534.3327m/z	+	NULL	NULL	NULL	NULL	NULL	LMGP01060013,LMGP02060005	36.2	0	PC(O-17:0/0:0),PE(O-20:0/0:0)	36.2	0	PE(O-20:0/0:0)
1.16_555.3128m/z	+	HMDB15570	40.9	40.2	Aliphatic homopolycyclic compounds	Fusidic Acid	LMPR0106040001	40.9	40.2	(-)-Fusidic acid	NULL	NULL	NULL
1.16_575.3639m/z	+	NA	NA	NA	NA	NA	NA	NA	NA	NA	NA	NA	NA
1.16_616.3993m/z	+	NULL	NULL	NULL	NULL	NULL	LMGP02010341	26.5	0	PE-NMe(12:0/12:0)	NULL	NULL	NULL
1.16_634.4558m/z	+	NA	NA	NA	NA	NA	NA	NA	NA	NA	NA	NA	NA
1.16_672.4213n	+	NA	NA	NA	NA	NA	NA	NA	NA	NA	NA	NA	NA
1.16_866.5599m/z	+	NA	NA	NA	NA	NA	NA	NA	NA	NA	NA	NA	NA
1.17_125.0907m/z	+	NA	NA	NA	NA	NA	NA	NA	NA	NA	NA	NA	NA
1.17_142.1255m/z	+	NA	NA	NA	NA	NA	NA	NA	NA	NA	NA	NA	NA
1.17_151.0756m/z	+	HMDB32252	56.5	87.6	Aliphatic heteropolycyclic compounds	Epoxyoxophorone	NULL	NULL	NULL	NULL	NULL	NULL	NULL
1.17_194.1228m/z	+	NA	NA	NA	NA	NA	NA	NA	NA	NA	NA	NA	NA
1.17_347.0095m/z	+	NA	NA	NA	NA	NA	NA	NA	NA	NA	NA	NA	NA
1.17_353.2366m/z	+	NA	NA	NA	NA	NA	NA	NA	NA	NA	NA	NA	NA
1.17_480.3478m/z	+	HMDB10407	35.2	0	Aliphatic acyclic compounds	LysoPC(P-16:0)	LMGP01070004,LMGP01060031,LMGP01060029,LMGP01060028,LMGP01070006	35.2	0	PC(O-16:1(1E)/0:0),PC(O-16:1(9Z)/0:0),PC(O-16:1(9E)/0:0),PC(O-16:1(11Z)/0:0),PC(P-16:0/0:0)	NULL	NULL	NULL
1.17_482.3295m/z	+	NA	NA	NA	NA	NA	NA	NA	NA	NA	NA	NA	NA
1.17_486.3530m/z	+	NA	NA	NA	NA	NA	NA	NA	NA	NA	NA	NA	NA
1.17_502.3753m/z	+	NA	NA	NA	NA	NA	NA	NA	NA	NA	NA	NA	NA
1.17_522.3471m/z	+	NA	NA	NA	NA	NA	NA	NA	NA	NA	NA	NA	NA
1.18_175.1193m/z	+	HMDB03416,HMDB00517	39	0	Aliphatic acyclic compounds,Aliphatic acyclic compounds	D-Arginine,L-Arginine	NULL	NULL	NULL	NULL	NULL	NULL	NULL
1.18_193.1238m/z	+	HMDB37104	44.8	47.7	Aliphatic homomonocyclic compounds	(R)-8-Acetoxycarvotanacetone	LMFA01030240,LMFA01030241,LMFA01030242	44.5	47.3	2E,4E,8Z,10E-dodecatetraenoic acid, 2E,6E,8E,10E-dodecatetraenoic acid , 2E,6E,8Z,10E-dodecatetraenoic acid	NULL	NULL	NULL
1.18_194.1174m/z	+	NA	NA	NA	NA	NA	NA	NA	NA	NA	NA	NA	NA
1.18_321.1866m/z	+	NULL	NULL	NULL	NULL	NULL	LMFA01030678	40.7	16.6	4,7,10,13,16-Docosapentaynoic acid	NULL	NULL	NULL
1.18_333.2269m/z	+	NA	NA	NA	NA	NA	NA	NA	NA	NA	NA	NA	NA
1.18_368.2388n	+	NULL	NULL	NULL	NULL	NULL	LMST04010429	39.6	14	3-Oxochola-1,4,6-trien-24-oic Acid	NULL	NULL	NULL
1.18_441.3251m/z	+	NULL	NULL	NULL	NULL	NULL	LMFA08020022	38.4	0	N'-5Z,8Z,11Z,14Z-eicosatetraenoyl-N''-diethyl-ethylenediamine	NULL	NULL	NULL
1.18_461.2956m/z	+	NA	NA	NA	NA	NA	NA	NA	NA	NA	NA	NA	NA
1.18_462.3048m/z	+	NA	NA	NA	NA	NA	NA	NA	NA	NA	NA	NA	NA
1.18_474.2874m/z	+	NA	NA	NA	NA	NA	NA	NA	NA	NA	NA	NA	NA
1.18_478.2934m/z	+	HMDB11477,HMDB11507	33.9	0	Aliphatic acyclic compounds,Aliphatic acyclic compounds	LysoPE(0:0/18:2(9Z,12Z)), LysoPE(18:2(9Z,12Z)/0:0)	LMFA08020151,LMFA08020152	34.4	0	15-HETE-DA,15-HETE-VA	NULL	NULL	NULL
1.18_584.3118m/z	+	HMDB10394,HMDB10393	38.3	0	Aliphatic acyclic compounds,Aliphatic acyclic compounds	LysoPC(20:3(8Z,11Z,14Z)), LysoPC(20:3(5Z,8Z,11Z))	LMGP01050133	38.3	0	PC(20:3(8Z,11Z,14Z)/0:0)	38.3	0	PC(20:3/0:0)
1.18_924.0704m/z	+	NA	NA	NA	NA	NA	NA	NA	NA	NA	NA	NA	NA
1.19_224.1270m/z	+	HMDB15168	55.1	89.5	Aliphatic heteromonocyclic compounds	Cerulenin	LMFA08030004	39.4	10.6	N-(3-oxo-octanoyl)-homoserine lactone	NULL	NULL	NULL
1.19_282.2801m/z	+	HMDB02100,HMDB01480,HMDB00252,HMDB02117	36.7	0	Aliphatic acyclic compounds,Aliphatic acyclic compounds,Aliphatic acyclic compounds,Aliphatic acyclic compounds	Palmitoylethanolamide,3-Dehydrosphinganine,Sphingosine,Oleamide	LMFA01100009,LMSP01010001,LMSP01020002,LMSP01080008,LMFA08040013,LMFA01100008,LMSP01080004,LMFA08010004,LMFA08010011	36.7	0	2-amino-octadecanoic acid,Sphingosine,3-ketosphinganine, (8Z,d18:1) sphingosine ,Palmitoyl-EA,12-amino-octadecanoic acid, 5-hydroxy,3E-sphingosine ,Oleamide,Elaidamide	NULL	NULL	NULL
1.19_333.2292m/z	+	NA	NA	NA	NA	NA	NA	NA	NA	NA	NA	NA	NA
1.19_334.3105m/z	+	HMDB32033	38.3	0	Aliphatic acyclic compounds	2,4,12-Octadecatrienoic acid isobutylamide	LMFA08040002	38.2	0	Anandamide (20:2, n-6)	NULL	NULL	NULL
1.19_419.3973m/z	+	NA	NA	NA	NA	NA	NA	NA	NA	NA	NA	NA	NA
1.19_458.3518m/z	+	NA	NA	NA	NA	NA	NA	NA	NA	NA	NA	NA	NA
1.19_474.2979m/z	+	NULL	NULL	NULL	NULL	NULL	LMGP01070001,LMGP01070002	36.6	0	PC(O-14:1(1E)/0:0),PC(P-14:0/0:0)	NULL	NULL	NULL
1.19_531.3326m/z	+	HMDB60745	38.7	0	Aliphatic homopolycyclic compounds	3-keto Fusidic acid	LMST04080001	48.8	54.4	3alpha,7alpha,12alpha-trihydroxy-27-carboxymethyl-5beta-cholestan-26-oic acid	NULL	NULL	NULL
1.19_575.3631m/z	+	HMDB34391	36.1	20.1	Aliphatic heteropolycyclic compounds	Agavoside A	LMST01090002	38	29.3	nuatigenin 3-beta-D-glucopyranoside	NULL	NULL	NULL
1.19_585.3224m/z	+	HMDB02577	42.6	43.3	Aliphatic heteropolycyclic compounds	Cholic acid glucuronide	LMST05010044	42.6	43.3	Cholic acid glucuronide	NULL	NULL	NULL
1.19_672.7624m/z	+	NA	NA	NA	NA	NA	NA	NA	NA	NA	NA	NA	NA
1.19_692.4757m/z	+	NA	NA	NA	NA	NA	NA	NA	NA	NA	NA	NA	NA
1.19_713.3704m/z	+	NULL	NULL	NULL	NULL	NULL	LMST01120015	37	0.994	digitalin	NULL	NULL	NULL
1.19_924.5751m/z	+	NA	NA	NA	NA	NA	NA	NA	NA	NA	NA	NA	NA
1.20_1846.1404m/z	+	NA	NA	NA	NA	NA	NA	NA	NA	NA	NA	NA	NA
1.20_293.0988m/z	+	HMDB15109	37.4	0	Aliphatic acyclic compounds	Edetic Acid	NULL	NULL	NULL	NULL	NULL	NULL	NULL
1.20_315.0788m/z	+	HMDB15109	37.6	0	Aliphatic acyclic compounds	Edetic Acid	LMPR0102120009,LMPR0102010001,LMPR0102010017,LMPR0102060018,LMPR0102010002,LMPR0102060019	36.5	0	()-Bornyl-diphosphate,Geranyl diphosphate,(R)-lavandulyl diphosphate,chrysanthemyl diphosphate,Neryl diphosphate, (R,R)-chrysanthemyl diphosphate	NULL	NULL	NULL
1.20_315.1817m/z	+	HMDB33220	46.4	47.6	Aliphatic heteropolycyclic compounds	(1R,2R,4S,6R)-2,6-Fenchanediol 2-O-b-D-glucoside	LMFA01170074	41.8	24.6	(2S,3S)-2-hydroxytridecane-1,2,3-tricarboxylic acid	NULL	NULL	NULL
1.20_458.3484m/z	+	NA	NA	NA	NA	NA	NA	NA	NA	NA	NA	NA	NA
1.20_461.2983m/z	+	NULL	NULL	NULL	NULL	NULL	LMST03020391,LMST03020392	35.7	13.5	(17Z)-1alpha,25-dihydroxy-26,27-dimethyl-17,20,22,22,23,23-hexadehydrovitamin D3 / (17Z)-1alpha,25-dihydroxy-26,27-dimethyl-17,20,22,22,23,23-hexadehydrocholecalciferol, 1alpha,25-dihydroxy-26,27-dimethyl-20,21,22,22,23,23-hexadehydrovitamin D3 / 1alpha,25-dihydroxy-26,27-dimethyl-20,21,22,22,23,23-hexadehydrocholecalciferol	NULL	NULL	NULL
1.20_463.3001m/z	+	NA	NA	NA	NA	NA	NA	NA	NA	NA	NA	NA	NA
1.20_482.3260m/z	+	HMDB13154	49.4	63.8	Aliphatic acyclic compounds	12-Hydroxy-12-octadecanoylcarnitine	LMGP01050016,LMGP02050001	36.9	0	PC(15:0/0:0),PE(18:0/0:0)	NULL	NULL	NULL
1.20_494.3282m/z	+	HMDB06510	33.9	5.34	Aliphatic acyclic compounds	Cervonyl carnitine	LMGP01050021,LMGP01050022	33.3	4.54	PC(16:1(9E)/0:0),PC(16:1(9Z)/0:0)	32.5	0.482	PC(16:1/0:0)
1.20_498.3461m/z	+	NA	NA	NA	NA	NA	NA	NA	NA	NA	NA	NA	NA
1.20_510.3430m/z	+	NA	NA	NA	NA	NA	NA	NA	NA	NA	NA	NA	NA
1.20_546.3574m/z	+	HMDB10394,HMDB10393	38.7	2.6	Aliphatic acyclic compounds,Aliphatic acyclic compounds	LysoPC(20:3(8Z,11Z,14Z)), LysoPC(20:3(5Z,8Z,11Z))	LMGP01050133	38.7	2.6	PC(20:3(8Z,11Z,14Z)/0:0)	38.2	0.238	PC(20:3/0:0)
1.20_549.3686m/z	+	NA	NA	NA	NA	NA	NA	NA	NA	NA	NA	NA	NA
1.20_558.2977m/z	+	HMDB10386	36.4	0	Aliphatic acyclic compounds	LysoPC(18:2(9Z,12Z))	LMGP01050034,LMGP01050035	36.4	0	PC(18:2(2E,4E)/0:0), PC(18:2(9Z,12Z)/0:0)	36.4	0	PC(18:2/0:0)
1.20_572.3647m/z	+	HMDB10391	36.5	0	Aliphatic acyclic compounds	LysoPC(20:1(11Z))	LMGP01050047,LMGP01050131	36.5	0	PC(20:1(9Z)/0:0),PC(20:1(11Z)/0:0)	NULL	NULL	NULL
1.20_585.3124m/z	+	NA	NA	NA	NA	NA	NA	NA	NA	NA	NA	NA	NA
1.20_600.3429m/z	+	NA	NA	NA	NA	NA	NA	NA	NA	NA	NA	NA	NA
1.20_697.3946m/z	+	NA	NA	NA	NA	NA	NA	NA	NA	NA	NA	NA	NA
1.20_734.4870m/z	+	HMDB12312	35	0	Aliphatic heteromonocyclic compounds	3-O-Sulfogalactosylceramide (d18:1/14:0)	NULL	NULL	NULL	NULL	NULL	NULL	NULL
1.20_820.6067m/z	+	NA	NA	NA	NA	NA	NA	NA	NA	NA	NA	NA	NA
1.21_1041.6905m/z	+	NA	NA	NA	NA	NA	NA	NA	NA	NA	NA	NA	NA
1.21_105.0703m/z	+	NULL	NULL	NULL	NULL	NULL	LMFA06000036	38.5	0	2,4,6-octatrienal	NULL	NULL	NULL
1.21_118.0647m/z	+	NA	NA	NA	NA	NA	NA	NA	NA	NA	NA	NA	NA
1.21_138.1030m/z	+	NA	NA	NA	NA	NA	NA	NA	NA	NA	NA	NA	NA
1.21_284.1938m/z	+	NA	NA	NA	NA	NA	NA	NA	NA	NA	NA	NA	NA
1.21_302.0232m/z	+	NA	NA	NA	NA	NA	NA	NA	NA	NA	NA	NA	NA
1.21_368.2418n	+	NA	NA	NA	NA	NA	NA	NA	NA	NA	NA	NA	NA
1.21_389.0638m/z	+	NULL	NULL	NULL	NULL	NULL	LMPK12111576,LMPK12060034,LMPK12160016,LMPK12060023	36.6	0	3'-Methoxypongapin,12a-Methoxydolineone,Neofolin,Pachyrrhizone	NULL	NULL	NULL
1.21_407.2059m/z	+	HMDB12643	39.8	14.3	Aliphatic acyclic compounds	20-Trihydroxy-leukotriene-B4	LMPR0104330003	41.3	15.8	phorbol 13-acetate	NULL	NULL	NULL
1.21_428.3202m/z	+	NULL	NULL	NULL	NULL	NULL	LMST03010007	43.7	35.1	1alpha,25-dihydroxy-24-oxo-23-azavitamin D2 / 1alpha,25-dihydroxy-24-oxo-23-azaergocalciferol	NULL	NULL	NULL
1.21_441.3247m/z	+	NULL	NULL	NULL	NULL	NULL	LMFA08020022	38.1	0	N'-5Z,8Z,11Z,14Z-eicosatetraenoyl-N''-diethyl-ethylenediamine	NULL	NULL	NULL
1.21_478.3360m/z	+	NA	NA	NA	NA	NA	NA	NA	NA	NA	NA	NA	NA
1.21_504.3404m/z	+	HMDB10385,HMDB02815	37.8	12.6	Aliphatic acyclic compounds,Aliphatic acyclic compounds	LysoPC(18:1(11Z)),LysoPC(18:1(9Z))	LMGP01050032,LMGP01050030,LMGP01050029,LMGP01050114	37.8	12.6	PC(18:1(9Z)/0:0),PC(18:1(9E)/0:0),PC(18:1(6Z)/0:0),PC(18:1(9Z)/0:0)[rac]	35.2	0	PC(18:1/0:0)
1.21_528.3504m/z	+	NA	NA	NA	NA	NA	NA	NA	NA	NA	NA	NA	NA
1.21_545.3456n	+	HMDB10394,HMDB10393	35.2	0	Aliphatic acyclic compounds,Aliphatic acyclic compounds	LysoPC(20:3(8Z,11Z,14Z)), LysoPC(20:3(5Z,8Z,11Z))	LMGP01050133	35.2	0	PC(20:3(8Z,11Z,14Z)/0:0)	35.2	0	PC(20:3/0:0)
1.21_563.2849m/z	+	NA	NA	NA	NA	NA	NA	NA	NA	NA	NA	NA	NA
1.21_577.3573m/z	+	NA	NA	NA	NA	NA	NA	NA	NA	NA	NA	NA	NA
1.21_577.3610m/z	+	NA	NA	NA	NA	NA	NA	NA	NA	NA	NA	NA	NA
1.21_596.3730m/z	+	NA	NA	NA	NA	NA	NA	NA	NA	NA	NA	NA	NA
1.21_736.4924m/z	+	NA	NA	NA	NA	NA	NA	NA	NA	NA	NA	NA	NA
1.22_1003.6623m/z	+	NA	NA	NA	NA	NA	NA	NA	NA	NA	NA	NA	NA
1.22_1015.6669m/z	+	NA	NA	NA	NA	NA	NA	NA	NA	NA	NA	NA	NA
1.22_1027.6694m/z	+	NA	NA	NA	NA	NA	NA	NA	NA	NA	NA	NA	NA
1.22_1040.6874n	+	NA	NA	NA	NA	NA	NA	NA	NA	NA	NA	NA	NA
1.22_1220.6667m/z	+	NA	NA	NA	NA	NA	NA	NA	NA	NA	NA	NA	NA
1.22_124.9988m/z	+	HMDB02818	38.1	0	Aliphatic heteromonocyclic compounds	Alloxan	NULL	NULL	NULL	NULL	NULL	NULL	NULL
1.22_271.1534m/z	+	HMDB28725,HMDB28704	54	81.6	Aliphatic acyclic compounds,Aliphatic acyclic compounds	Asparaginyl-Arginine,Arginyl-Asparagine	NULL	NULL	NULL	NULL	NULL	NULL	NULL
1.22_391.2271m/z	+	HMDB15180	37	0.0783	Aliphatic heteropolycyclic compounds	Lubiprostone	LMPK12120503,LMPR01070211,LMPK12120505	36.8	0	Methyllinderatin,Methyl bixin/ (Bixin dimethyl ester),Adunctin A	36.3	0	MG(18:3/0:0/0:0)
1.22_396.2873n	+	NULL	NULL	NULL	NULL	NULL	LMFA03110168,LMFA03010076,LMST04060001	36.3	0	10-F2-dihomo-IsoP,PGF2alpha isopropyl ester, 24-Nor-5beta-cholane-3alpha,7alpha,12alpha,22,23-pentol	NULL	NULL	NULL
1.22_397.2994m/z	+	NA	NA	NA	NA	NA	NA	NA	NA	NA	NA	NA	NA
1.22_450.3572m/z	+	HMDB00848	38.1	2.24	Aliphatic acyclic compounds	Stearoylcarnitine	LMFA07070008	38.1	2.24	Stearoylcarnitine	NULL	NULL	NULL
1.22_515.3229m/z	+	HMDB30271	36.9	8.2	Aliphatic heteropolycyclic compounds	Dehydrocarpaine I	NULL	NULL	NULL	NULL	NULL	NULL	NULL
1.22_521.3463m/z	+	NULL	NULL	NULL	NULL	NULL	LMST01010114,LMST01090003,LMST01090004	35.8	0	Cucurbitacin P,Hippurin-1,22-epi-Hippurin-1	NULL	NULL	NULL
1.22_549.3647m/z	+	NA	NA	NA	NA	NA	NA	NA	NA	NA	NA	NA	NA
1.22_563.2806m/z	+	NA	NA	NA	NA	NA	NA	NA	NA	NA	NA	NA	NA
1.22_586.3058m/z	+	NA	NA	NA	NA	NA	NA	NA	NA	NA	NA	NA	NA
1.22_613.4171m/z	+	NA	NA	NA	NA	NA	NA	NA	NA	NA	NA	NA	NA
1.22_821.2965m/z	+	HMDB06565,HMDB06579	34.5	0	Aliphatic heteromonocyclic compounds,Aliphatic heteromonocyclic compounds	Sialyl-Lewis X,3-Sialyl Lewis	NULL	NULL	NULL	NULL	NULL	NULL	NULL
1.22_863.3267m/z	+	NA	NA	NA	NA	NA	NA	NA	NA	NA	NA	NA	NA
1.22_924.5749m/z	+	NA	NA	NA	NA	NA	NA	NA	NA	NA	NA	NA	NA
1.23_1029.6317m/z	+	NA	NA	NA	NA	NA	NA	NA	NA	NA	NA	NA	NA
1.23_1508.9842m/z	+	NA	NA	NA	NA	NA	NA	NA	NA	NA	NA	NA	NA
1.23_184.0738m/z	+	NULL	NULL	NULL	NULL	NULL	LMFA01100015,LMFA01100013,LMFA01100014	44.6	33.7	2-amino-heptanoic acid,2R-aminoheptanoic acid,2S-aminoheptanoic acid	NULL	NULL	NULL
1.23_185.0759m/z	+	HMDB41477,HMDB31660	38.1	0	Aliphatic acyclic compounds,Aliphatic acyclic compounds	2-Ethyl-1-hexanethiol,Dibutyl sulfide	NULL	NULL	NULL	NULL	NULL	NULL	NULL
1.23_226.1228m/z	+	NA	NA	NA	NA	NA	NA	NA	NA	NA	NA	NA	NA
1.23_295.1707m/z	+	HMDB31976	37.5	0	Aliphatic acyclic compounds	Methyl (9Z)-10'-oxo-6,10'-diapo-6-carotenoate	NULL	NULL	NULL	NULL	NULL	NULL	NULL
1.23_302.0212m/z	+	NA	NA	NA	NA	NA	NA	NA	NA	NA	NA	NA	NA
1.23_414.3194m/z	+	HMDB13333	35.1	2.27	Aliphatic acyclic compounds	3-Hydroxy-9-hexadecenoylcarnitine	LMFA08020090	34.7	0.351	N-stearoyl glutamic acid	NULL	NULL	NULL
1.23_424.3408m/z	+	HMDB13339,HMDB13340,HMDB06461,HMDB06469	37.6	1.31	Aliphatic acyclic compounds,Aliphatic acyclic compounds,Aliphatic acyclic compounds,Aliphatic acyclic compounds	3-Hydroxy-11Z-octadecenoylcarnitine,3-Hydroxy-9Z-octadecenoylcarnitine,Linoelaidyl carnitine,Linoleyl carnitine	NULL	NULL	NULL	NULL	NULL	NULL	NULL
1.23_424.3426m/z	+	HMDB06461,HMDB06469	33.5	1.68	Aliphatic acyclic compounds,Aliphatic acyclic compounds	Linoelaidyl carnitine,Linoleyl carnitine	NULL	NULL	NULL	NULL	NULL	NULL	NULL
1.23_455.3601n	+	NA	NA	NA	NA	NA	NA	NA	NA	NA	NA	NA	NA
1.23_475.2231m/z	+	HMDB11133	40	20.2	Aliphatic acyclic compounds	DHAP(18:0)	LMGP10050008,LMGP10050014	40	19.9	PA(18:1(9Z)/0:0),PA(0:0/18:1(9Z))	NULL	NULL	NULL
1.23_479.3309m/z	+	HMDB36883	36.2	0	Aliphatic homomonocyclic compounds	Citranaxanthin	LMFA01030840	36.4	2.38	30:6(12Z,15Z,18Z,21Z,24Z,27Z)	NULL	NULL	NULL
1.23_495.3343n	+	HMDB10382	51.8	66.1	Aliphatic acyclic compounds	LysoPC(16:0)	LMGP01050018,LMGP01050113	51.8	66.1	PC(16:0/0:0),PC(16:0/0:0)[rac]	39.7	5.26	PC(16:0/0:0)
1.23_496.5201m/z	+	NA	NA	NA	NA	NA	NA	NA	NA	NA	NA	NA	NA
1.23_509.3469m/z	+	NULL	NULL	NULL	NULL	NULL	LMST04080001	36.5	2.98	3alpha,7alpha,12alpha-trihydroxy-27-carboxymethyl-5beta-cholestan-26-oic acid	NULL	NULL	NULL
1.23_515.3138m/z	+	HMDB34079,HMDB39443	35.4	0	Aliphatic homopolycyclic compounds,Aliphatic homopolycyclic compounds	Homodolichosterone, (2alpha,3alpha,5alpha,22R,23R)-2,3,22,23-Tetrahydroxy-25-methylergost-24(28)en-6-one	LMST03020440	35.8	2.25	1alpha,25-dihydroxy-2beta-(2-hydroxyethoxy)vitamin D3 / 1alpha,25-dihydroxy-2beta-(2-hydroxyethoxy)cholecalciferol	NULL	NULL	NULL
1.23_580.2978m/z	+	NA	NA	NA	NA	NA	NA	NA	NA	NA	NA	NA	NA
1.23_598.3150n	+	NULL	NULL	NULL	NULL	NULL	LMGP06050005	41.6	23.3	PI(18:1(9Z)/0:0)	NULL	NULL	NULL
1.23_604.4305m/z	+	NA	NA	NA	NA	NA	NA	NA	NA	NA	NA	NA	NA
1.23_635.4029m/z	+	NA	NA	NA	NA	NA	NA	NA	NA	NA	NA	NA	NA
1.23_806.3258m/z	+	NA	NA	NA	NA	NA	NA	NA	NA	NA	NA	NA	NA
1.24_187.0853m/z	+	NA	NA	NA	NA	NA	NA	NA	NA	NA	NA	NA	NA
1.24_284.3293m/z	+	NA	NA	NA	NA	NA	NA	NA	NA	NA	NA	NA	NA
1.24_284.3323m/z	+	NA	NA	NA	NA	NA	NA	NA	NA	NA	NA	NA	NA
1.24_330.3370m/z	+	NULL	NULL	NULL	NULL	NULL	LMSP01080056	36.6	0	N,N-dimethyl-Safingol	NULL	NULL	NULL
1.24_374.3640m/z	+	NA	NA	NA	NA	NA	NA	NA	NA	NA	NA	NA	NA
1.24_487.3086m/z	+	NULL	NULL	NULL	NULL	NULL	LMST02030121	33.7	0	Hydrocortisone cypionate	NULL	NULL	NULL
1.24_536.2988m/z	+	NA	NA	NA	NA	NA	NA	NA	NA	NA	NA	NA	NA
1.24_568.3423m/z	+	HMDB10404	37	0	Aliphatic acyclic compounds	LysoPC(22:6(4Z,7Z,10Z,13Z,16Z,19Z))	LMGP01050056	37	0	PC(22:6(4Z,7Z,10Z,13Z,16Z,19Z)/0:0)	NULL	NULL	NULL
1.24_695.4122m/z	+	NULL	NULL	NULL	NULL	NULL	LMFA13030004	36.8	0	3-O-(2-O-(2E-decenoyl)-alpha-L-rhamnopyranosyl)-3-hydroxydecanoic acid	NULL	NULL	NULL
1.24_909.4204m/z	+	NA	NA	NA	NA	NA	NA	NA	NA	NA	NA	NA	NA
1.24_991.6797m/z	+	NA	NA	NA	NA	NA	NA	NA	NA	NA	NA	NA	NA
1.25_175.1199m/z	+	HMDB03416,HMDB00517	37.6	0	Aliphatic acyclic compounds,Aliphatic acyclic compounds	D-Arginine,L-Arginine	NULL	NULL	NULL	NULL	NULL	NULL	NULL
1.25_224.1279m/z	+	HMDB15168	38.9	0	Aliphatic heteromonocyclic compounds	Cerulenin	LMFA08030004	38.8	0	N-(3-oxo-octanoyl)-homoserine lactone	NULL	NULL	NULL
1.25_415.2151m/z	+	HMDB14838	37.2	0	Aliphatic heteropolycyclic compounds	Eplerenone	NULL	NULL	NULL	NULL	NULL	NULL	NULL
1.25_494.3247m/z	+	HMDB10383	36.4	0	Aliphatic acyclic compounds	LysoPC(16:1(9Z))	LMGP03060002,LMGP01050021,LMGP02050019,LMGP01050022	36.4	0	PS(O-18:0/0:0),PC(16:1(9E)/0:0),PE(19:1(9Z)/0:0),PC(16:1(9Z)/0:0)	NULL	NULL	NULL
1.25_525.3445n	+	NA	NA	NA	NA	NA	NA	NA	NA	NA	NA	NA	NA
1.25_528.3218m/z	+	NA	NA	NA	NA	NA	NA	NA	NA	NA	NA	NA	NA
1.26_138.1013m/z	+	NA	NA	NA	NA	NA	NA	NA	NA	NA	NA	NA	NA
1.26_224.1246m/z	+	HMDB41540,HMDB00832,HMDB13116	35.8	0	Aliphatic acyclic compounds,Aliphatic acyclic compounds,Aliphatic acyclic compounds	N-(5-Methyl-3-oxohexyl)alanine,Capryloylglycine,Valproylglycine	NULL	NULL	NULL	NULL	NULL	NULL	NULL
1.26_280.0984m/z	+	NA	NA	NA	NA	NA	NA	NA	NA	NA	NA	NA	NA
1.26_302.0217m/z	+	NA	NA	NA	NA	NA	NA	NA	NA	NA	NA	NA	NA
1.26_383.2261m/z	+	NA	NA	NA	NA	NA	NA	NA	NA	NA	NA	NA	NA
1.26_444.4042m/z	+	NA	NA	NA	NA	NA	NA	NA	NA	NA	NA	NA	NA
1.26_572.3752m/z	+	HMDB10401	37.9	0	Aliphatic acyclic compounds	LysoPC(22:4(7Z,10Z,13Z,16Z))	LMGP01050124	37.9	0	PC(22:4(7Z,10Z,13Z,16Z)/0:0)	NULL	NULL	NULL
1.26_649.4458m/z	+	NA	NA	NA	NA	NA	NA	NA	NA	NA	NA	NA	NA
1.27_330.3311m/z	+	NA	NA	NA	NA	NA	NA	NA	NA	NA	NA	NA	NA
1.27_341.2670m/z	+	HMDB05076	37.3	0	Aliphatic homomonocyclic compounds	13,14-Dihydro PGF-1a	LMFA01080004,LMFA01080003,LMFA01050122,LMFA01050121,LMFA01080005,LMFA03010068,LMFA03010070,LMFA03030000,LMFA03010113,LMFA01040030,LMFA03010053	37.3	0	9,10-dimethoxy-13-hydroxy-11-octadecenoic acid, 11,13-dimethoxy-12-hydroxy-9-octadecenoic acid , 9,13-dihydroxy-12-ethoxy-10-octadecenoic acid , 9,13-dihydroxy-10-ethoxy-11-octadecenoic acid , 9,12-dimethoxy-13-hydroxy-10-octadecenoic acid ,11-deoxy-PGF1a,11-deoxy-PGF1b,Thromboxanoic acid skeleton,PGF2alpha alcohol,15S-HpEDE,PGE1 alcohol	37.3	0	MG(17:2/0:0/0:0)
1.27_342.3706m/z	+	NA	NA	NA	NA	NA	NA	NA	NA	NA	NA	NA	NA
1.27_400.3431m/z	+	HMDB00222	52.8	71	Aliphatic acyclic compounds	L-Palmitoylcarnitine	LMFA07070004	52.8	71	Palmitoylcarnitine	NULL	NULL	NULL
1.27_453.2902m/z	+	NA	NA	NA	NA	NA	NA	NA	NA	NA	NA	NA	NA
1.27_476.3605m/z	+	NA	NA	NA	NA	NA	NA	NA	NA	NA	NA	NA	NA
1.27_509.3462m/z	+	NULL	NULL	NULL	NULL	NULL	LMST04080001	30.8	0	3alpha,7alpha,12alpha-trihydroxy-27-carboxymethyl-5beta-cholestan-26-oic acid	NULL	NULL	NULL
1.27_516.3832m/z	+	NA	NA	NA	NA	NA	NA	NA	NA	NA	NA	NA	NA
1.27_580.3148m/z	+	NA	NA	NA	NA	NA	NA	NA	NA	NA	NA	NA	NA
1.27_923.5737m/z	+	NA	NA	NA	NA	NA	NA	NA	NA	NA	NA	NA	NA
1.27_924.0839m/z	+	NA	NA	NA	NA	NA	NA	NA	NA	NA	NA	NA	NA
1.28_1018.6778m/z	+	NA	NA	NA	NA	NA	NA	NA	NA	NA	NA	NA	NA
1.28_1040.6794m/z	+	NA	NA	NA	NA	NA	NA	NA	NA	NA	NA	NA	NA
1.28_346.0140m/z	+	NA	NA	NA	NA	NA	NA	NA	NA	NA	NA	NA	NA
1.28_476.3729m/z	+	NA	NA	NA	NA	NA	NA	NA	NA	NA	NA	NA	NA
1.28_499.3432m/z	+	HMDB15570,HMDB34653	35	0	Aliphatic homopolycyclic compounds,Aliphatic homopolycyclic compounds	Fusidic Acid,Pokeberrygenin	LMGP04060002	35.1	0	PG(O-18:0/0:0)	NULL	NULL	NULL
1.28_509.3320m/z	+	NA	NA	NA	NA	NA	NA	NA	NA	NA	NA	NA	NA
1.28_534.2975m/z	+	HMDB10382	53.2	94.8	Aliphatic acyclic compounds	LysoPC(16:0)	LMGP02050028,LMGP01050018,LMGP01050113	53	93.5	PE(19:0/0:0),PC(16:0/0:0),PC(16:0/0:0)[rac]	34.3	0	PE(19:0/0:0),PC(16:0/0:0)
1.28_560.3149m/z	+	HMDB10385,HMDB02815	37.2	0	Aliphatic acyclic compounds,Aliphatic acyclic compounds	LysoPC(18:1(11Z)),LysoPC(18:1(9Z))	LMGP01050032,LMGP01050030,LMGP01050029,LMGP01050114	37.2	0	PC(18:1(9Z)/0:0),PC(18:1(9E)/0:0),PC(18:1(6Z)/0:0),PC(18:1(9Z)/0:0)[rac]	37.2	0	PC(18:1/0:0)
1.28_605.4213m/z	+	NA	NA	NA	NA	NA	NA	NA	NA	NA	NA	NA	NA
1.28_613.4183m/z	+	NA	NA	NA	NA	NA	NA	NA	NA	NA	NA	NA	NA
1.28_805.3190m/z	+	NA	NA	NA	NA	NA	NA	NA	NA	NA	NA	NA	NA
1.28_895.6800m/z	+	HMDB30292,HMDB30491	34.8	0	Aliphatic acyclic compounds,Aliphatic acyclic compounds	Trieleostearin, Glycerol 1,2-di-(9Z,11E,13Z-octadecatrienoate) 3-(8Z,11Z,13E-octadecatrienoate)	NULL	NULL	NULL	NULL	NULL	NULL	NULL
1.29_1003.1601m/z	+	NA	NA	NA	NA	NA	NA	NA	NA	NA	NA	NA	NA
1.29_1017.6888m/z	+	HMDB12217	35.1	0	Aliphatic acyclic compounds	Dodecaprenyl diphosphate	NULL	NULL	NULL	NULL	NULL	NULL	NULL
1.29_1023.6629m/z	+	NA	NA	NA	NA	NA	NA	NA	NA	NA	NA	NA	NA
1.29_1220.6655m/z	+	NA	NA	NA	NA	NA	NA	NA	NA	NA	NA	NA	NA
1.29_1251.3257m/z	+	NULL	NULL	NULL	NULL	NULL	LMPK12112449	32.2	0	Montbretin A	NULL	NULL	NULL
1.29_1534.9996m/z	+	NA	NA	NA	NA	NA	NA	NA	NA	NA	NA	NA	NA
1.29_1535.9895m/z	+	NA	NA	NA	NA	NA	NA	NA	NA	NA	NA	NA	NA
1.29_185.0763m/z	+	HMDB41477,HMDB31660	38.2	0	Aliphatic acyclic compounds,Aliphatic acyclic compounds	2-Ethyl-1-hexanethiol,Dibutyl sulfide	NULL	NULL	NULL	NULL	NULL	NULL	NULL
1.29_1962.2617m/z	+	NA	NA	NA	NA	NA	NA	NA	NA	NA	NA	NA	NA
1.29_302.0243m/z	+	NA	NA	NA	NA	NA	NA	NA	NA	NA	NA	NA	NA
1.29_400.3363m/z	+	NA	NA	NA	NA	NA	NA	NA	NA	NA	NA	NA	NA
1.29_460.2539m/z	+	NA	NA	NA	NA	NA	NA	NA	NA	NA	NA	NA	NA
1.29_496.6149m/z	+	NA	NA	NA	NA	NA	NA	NA	NA	NA	NA	NA	NA
1.29_500.3526m/z	+	NA	NA	NA	NA	NA	NA	NA	NA	NA	NA	NA	NA
1.29_515.3161m/z	+	HMDB34079,HMDB39443	34.5	0	Aliphatic homopolycyclic compounds,Aliphatic homopolycyclic compounds	Homodolichosterone, (2alpha,3alpha,5alpha,22R,23R)-2,3,22,23-Tetrahydroxy-25-methylergost-24(28)en-6-one	LMST01010336,LMST03020440	34.5	0	11-acetoxy-3beta,6alpha-dihydroxy-9,11-seco-5alpha-cholest-7-en-9-one., 1alpha,25-dihydroxy-2beta-(2-hydroxyethoxy)vitamin D3 / 1alpha,25-dihydroxy-2beta-(2-hydroxyethoxy)cholecalciferol	NULL	NULL	NULL
1.29_516.3380m/z	+	NULL	NULL	NULL	NULL	NULL	LMGP01070007,LMGP02070004	33.2	0	PC(P-17:0/0:0),PE(P-20:0/0:0)	NULL	NULL	NULL
1.29_581.2999m/z	+	NA	NA	NA	NA	NA	NA	NA	NA	NA	NA	NA	NA
1.29_601.4678m/z	+	NULL	NULL	NULL	NULL	NULL	LMFA13010023	31.6	5.2	1-(O-alpha-D-glucopyranosyl)-3-keto-(1,25R,27R)-octacosanetriol	NULL	NULL	NULL
1.29_614.4269m/z	+	NA	NA	NA	NA	NA	NA	NA	NA	NA	NA	NA	NA
1.29_755.9901m/z	+	NA	NA	NA	NA	NA	NA	NA	NA	NA	NA	NA	NA
1.29_997.6808m/z	+	NA	NA	NA	NA	NA	NA	NA	NA	NA	NA	NA	NA
1.30_1005.6785m/z	+	NA	NA	NA	NA	NA	NA	NA	NA	NA	NA	NA	NA
1.30_1030.6294m/z	+	NA	NA	NA	NA	NA	NA	NA	NA	NA	NA	NA	NA
1.30_1258.3075m/z	+	NA	NA	NA	NA	NA	NA	NA	NA	NA	NA	NA	NA
1.30_1259.3187m/z	+	NA	NA	NA	NA	NA	NA	NA	NA	NA	NA	NA	NA
1.30_1380.6397m/z	+	NA	NA	NA	NA	NA	NA	NA	NA	NA	NA	NA	NA
1.30_1493.0233m/z	+	NA	NA	NA	NA	NA	NA	NA	NA	NA	NA	NA	NA
1.30_1493.0274m/z	+	NA	NA	NA	NA	NA	NA	NA	NA	NA	NA	NA	NA
[truncated: 10,003 more rows]
