# Supplementary material for: Lipidomic profiling reveals distinct differences in plasma lipid composition in healthy, prediabetic, and type 2 diabetic individuals
Source: Gigascience. 2017 May 15;6(7):1–12. doi: 10.1093/gigascience/gix036 (PMC5502363; doi:10.1093/gigascience/gix036)
Supplement: Additional file 5: — permutational multivariate analysis of variance of the influence of clinical records or life habits on lipid profile. [file gix036_Additional_file_5.FIN.xlsx]

## Sheet: Additional file 5
Additional file 5 PERMANOVA of the influence of clinical records or life habits on lipid profile
Phenotype	Sample Number	Degree of freedom	F.Model	R2	Pr(>F)	FDR
TG	273	1	8.14907	0.0291925	0.0001	0.0015
HDL	273	1	3.81628	0.0138867	0.0001	0.0015
TC	273	1	3.8533	0.0140195	0.0003	0.003
C-Peptide	273	1	3.49435	0.0127301	0.0006	0.0045
Gender ( F/M=158/115)	273	1	2.98385	0.0108906	0.0019	0.0114
Leptin	268	1	2.94599	0.0109538	0.0031	0.0155
Waist–hip ratio	272	1	2.8741	0.0105327	0.0044	0.0188571
BMI	273	1	2.5796	0.00942906	0.0072	0.027
Age	273	1	2.49036	0.00910583	0.0094	0.0313333
HOMA-IR	273	1	2.21639	0.0081122	0.015	0.045
Calcium channel blocker drugs use (n=61)	273	1	1.91767	0.00702655	0.0324	0.0825
LDL	273	1	1.91454	0.00701516	0.033	0.0825
Ins	273	1	1.81991	0.00667073	0.0375	0.0865385
SBP	273	1	1.827	0.00669655	0.0425	0.0910714
FPG	273	1	1.77781	0.00651743	0.0457	0.0914
DBP	273	1	1.67838	0.00615518	0.0578	0.101
Angiotensin receptor blockers use (n=20)	273	1	1.67699	0.00615009	0.0581	0.101
2h-PG	249	1	1.68307	0.00676792	0.0606	0.101
Alcohol Drinking history (n=42)	271	1	1.42429	0.0105173	0.0822	0.126429
HbA1c	273	1	1.55113	0.00569115	0.0866	0.126429
Smoking history (n=61)	272	2	1.36838	0.0100714	0.0885	0.126429
Hypertension history(n=104)	271	1	1.40136	0.00518254	0.1228	0.167455
Diabetic Diagnosis Group (T2D/Pre-DM/NGT=106/76/91)	273	2	1.21826	0.00894342	0.1767	0.230478
Biguanides use (n=15)	106*	1	1.26557	0.0120227	0.187	0.23375
HsCRP	273	1	1.1441	0.00420401	0.2545	0.3054
Adiponectin	268	1	1.09249	0.00409031	0.2905	0.335192
GAD-Ab	273	1	1.07921	0.00396653	0.3098	0.344222
Hyperlipidemia (n=25)	273	1	1.04662	0.00769309	0.3487	0.368897
Beta adrenergic receptor blockers (n=22)	273	1	1.02801	0.00377906	0.3566	0.368897
Sulfonylureas use (n=15)	106*	1	0.888719	0.00847297	0.5186	0.5186
* PERMANOVA analysis of “Biguanides use” and "Sulfonylureas use" was conducted among T2D groups (number=106).
n, the number of people using drugs or with disease
