# Supplementary material for: Lipidomic profiling reveals distinct differences in plasma lipid composition in healthy, prediabetic, and type 2 diabetic individuals
Source: Gigascience. 2017 May 15;6(7):1–12. doi: 10.1093/gigascience/gix036 (PMC5502363; doi:10.1093/gigascience/gix036)
Supplement: Additional file 6: — detailed list of significant features among 3 groups. [file gix036_Additional_file_6.FIN.xlsx]

## Sheet: Additional file 6
Additional file 6 Detailed list of significant features among three groups																						Directions of siginificant features are based on Dunn's P value and Dunn's z test statistics. Direction “A > B > C” indicates the Dunn's P value< 0.05 in comparisons among A vs B, A vs C and B vs C and the z test statistics of A > B > C. Direction “A > B = C” indicates the Dunn's P value < 0.05 in comparisons of A vs B and A vs C and the z test statistics of A > B > C. Direction “A = B > C” indic…
				HMDB					LIPID MAPS				LipidBlast			Fold Change			VIP			Dunn's P value			Dunn's z test statistics
RT_m/z	ESI	P value (Blocked Kruskal-Wallis test)	FDR (BH method)	Best matching Compound ID	Score	Fragmentation score	HMDB Molecular framework	Compound Description	Best matching Compound ID	Score	Fragmentation score	Compound Description	Score	Fragmentation score	Compound Description	NGT vs T2D	Pre-DM vs T2D	NGT vs Pre-DM	NGT vs T2D	Pre-DM vs T2D	NGT vs Pre-DM	NGT vs T2D	Pre-DM vs T2D	NGT vs Pre-DM	NGT vs T2D	Pre-DM vs T2D	NGT vs PreDM	Direction
0.55_201.0874	+	2.60983e-05	0.022081	HMDB28872	46.5	36.4	Aliphatic heteromonocyclic compounds	Hydroxyprolyl-Serine	NULL	NULL	NULL	NULL	NULL	NULL	NULL	1.20386	1.04387	1.15327	2.14564	0.528445	1.81875	1.78078e-05	0.461476	6.25252e-05	-4.37993	-0.0967147	-3.93451	T2D = Pre-DM > NGT
0.55_249.1085	+	0.00127718	0.0901106	NULL	NULL	NULL	NULL	NULL	LMFA02020011,LMFA02020008,LMFA02020007	39.5	15.7	12-hydroxyjasmonic acid,epi-4'-hydroxyjasmonic acid,Tuberonic acid	NULL	NULL	NULL	1.12954	1.07239	1.05329	1.52306	1.07297	0.719626	0.000214308	0.0530627	0.0400861	-3.80314	-1.80708	-1.74969	T2D = Pre-DM > NGT
0.55_250.1104	+	0.000967912	0.0782547	NA	NA	NA	NA	NA	NA	NA	NA	NA	NA	NA	NA	1.12944	1.09189	1.0344	1.52947	1.35176	0.589376	0.000256367	0.00740284	0.168347	-3.75853	-2.58033	-0.960719	T2D > Pre-DM = NGT
0.55_263.1275	+	0.0192594	0.267975	HMDB41144	41.3	11.1	Aliphatic heteropolycyclic compounds	8-Deoxy-11,13-dihydroxygrosheimin	LMPR0103540002	40.4	6.65	Flakinin A	NULL	NULL	NULL	1.09336	1.03323	1.05819	1.25334	0.52562	0.791514	0.00310664	0.259187	0.0204485	-3.07984	-0.645853	-2.20771	T2D = Pre-DM > NGT
0.55_318.1341	+	0.0114659	0.216603	NA	NA	NA	NA	NA	NA	NA	NA	NA	NA	NA	NA	1.12195	0.972022	1.15424	1.11044	0.496823	1.46915	0.0201823	0.260103	0.0118248	-2.21282	0.643028	-2.65703	Pre-DM = T2D > NGT
0.55_616.0845	+	0.0176126	0.258501	NA	NA	NA	NA	NA	NA	NA	NA	NA	NA	NA	NA	0.844982	0.803318	1.05186	1.69713	2.02559	0.195584	0.03897	0.0103383	0.204339	1.94346	2.70201	-0.826223	Pre-DM = NGT > T2D
0.56_168.0518n	+	0.0158625	0.244644	NA	NA	NA	NA	NA	NA	NA	NA	NA	NA	NA	NA	0.874849	0.912378	0.958867	1.65829	1.57641	0.286516	0.0150791	0.0378832	0.31717	2.57401	1.95561	0.475628	NGT = Pre-DM > T2D
0.56_221.0189	+	4.13791e-05	0.0243314	NA	NA	NA	NA	NA	NA	NA	NA	NA	NA	NA	NA	0.809303	0.771026	1.04964	2.47773	2.71205	0.563225	0.000217132	0.00030849	0.469089	3.7999	3.53271	0.0775604	NGT = Pre-DM > T2D
0.56_239.0648	+	8.19012e-07	0.00151203	NA	NA	NA	NA	NA	NA	NA	NA	NA	NA	NA	NA	1.26468	1.14055	1.10883	2.50536	1.57204	1.14388	4.58004e-08	0.00861606	0.0039572	-5.53835	-2.38172	-2.78966	T2D > Pre-DM > NGT
0.56_248.1511	+	2.38774e-09	1.32245e-05	HMDB13127	39.3	8.85	Aliphatic acyclic compounds	Hydroxybutyrylcarnitine	NULL	NULL	NULL	NULL	NULL	NULL	NULL	1.7354	1.43155	1.21225	4.52759	3.01172	1.85727	2.23227e-10	0.000254218	0.00764033	-6.40658	-3.58355	-2.42566	T2D > Pre-DM > NGT
0.56_258.1109	+	0.00342829	0.135411	HMDB11738	45.5	46.2	Aliphatic acyclic compounds	Gamma-Glutamyl Glutamine	NULL	NULL	NULL	NULL	NULL	NULL	NULL	0.929828	0.901179	1.03179	1.33817	1.56825	0.437602	0.00597389	0.00459025	0.335669	2.65354	2.96163	-0.424314	Pre-DM = NGT > T2D
0.56_264.9927	+	0.0468696	0.387378	HMDB60266,HMDB59620	22.3	0	Aliphatic acyclic compounds,Aliphatic acyclic compounds	2,3-Diketo-5-methylthio-1-phosphopentane, 5-(methylthio)-2,3-Dioxopentyl phosphate	NULL	NULL	NULL	NULL	NULL	NULL	NULL	1.22005	1.09092	1.11836	1.5098	0.618113	1.02255	0.00734518	0.136884	0.0946799	-2.81375	-1.09443	-1.5291	T2D = Pre-DM = NGT
0.56_270.0839n	+	0.0052557	0.159064	NA	NA	NA	NA	NA	NA	NA	NA	NA	NA	NA	NA	1.14992	1.10399	1.0416	1.49423	1.30329	0.648477	0.00128191	0.0429899	0.109732	-3.33447	-1.90086	-1.22796	T2D > Pre-DM = NGT
0.56_276.1191	+	0.0420396	0.369875	HMDB11738	43.8	21.2	Aliphatic acyclic compounds	Gamma-Glutamyl Glutamine	NULL	NULL	NULL	NULL	NULL	NULL	NULL	0.926014	0.95367	0.971001	0.989721	0.945865	0.251207	0.0363823	0.0993826	0.268607	2.25307	1.50428	0.61703	NGT = Pre-DM = T2D
0.56_280.0932	+	7.70137e-07	0.00151203	HMDB00086	39.1	8.33	Aliphatic acyclic compounds	Glycerophosphocholine	LMFA08030004	37.6	5.47	N-(3-oxo-octanoyl)-homoserine lactone	NULL	NULL	NULL	0.834876	0.808931	1.03207	2.46503	2.63594	0.545713	6.48072e-06	8.14325e-06	0.379282	4.44866	4.54749	-0.307366	Pre-DM = NGT > T2D
0.56_280.0974	+	0.000485906	0.0625858	NA	NA	NA	NA	NA	NA	NA	NA	NA	NA	NA	NA	0.741126	0.735273	1.00796	2.47336	2.36193	0.268978	0.000333609	0.00358399	0.252619	3.6921	2.82159	0.66627	NGT = Pre-DM > T2D
0.56_300.1216	+	0.040668	0.364879	NULL	NULL	NULL	NULL	NULL	LMGP01050043	38.9	2.41	PC(2:0/0:0)	NULL	NULL	NULL	0.931834	0.927964	1.00417	0.876265	1.43905	0.453652	0.0454329	0.0660249	0.366085	2.1663	1.70586	0.342239	NGT = Pre-DM = T2D
0.56_315.2243	+	0.0470825	0.387511	NA	NA	NA	NA	NA	NA	NA	NA	NA	NA	NA	NA	1.14105	1.0914	1.04549	1.08487	0.720905	0.740435	0.0172714	0.126725	0.160306	-2.52669	-1.37553	-0.9932	T2D = Pre-DM = NGT
0.56_329.1087	+	0.0334497	0.336773	NA	NA	NA	NA	NA	NA	NA	NA	NA	NA	NA	NA	1.12332	1.10484	1.01673	1.16183	1.07602	0.330522	0.0151751	0.0639252	0.241824	-2.57181	-1.72109	-0.700448	T2D = Pre-DM = NGT
0.56_335.0956	+	2.64869e-06	0.00419137	HMDB38864,HMDB38863,HMDB29897,HMDB11677,HMDB38854	39.3	4.35	Aliphatic heteromonocyclic compounds,Aliphatic heteromonocyclic compounds,Aliphatic heteromonocyclic compounds,Aliphatic heteromonocyclic compounds,Aliphatic heteromonocyclic compounds	4-O-beta-D-Galactopyranosyl-D-xylose,2-O-b-D-Galactopyranosyl-D-xylose,Serotinose, Galactose-beta-1,4-xylose ,3-O-beta-D-Galactopyranosyl-L-arabinose	LMFA01090061	31.7	10.2	5,6-dichloro-tetradecanoic acid	NULL	NULL	NULL	1.4079	1.19994	1.1733	3.15217	1.62401	1.82737	1.07843e-07	0.00704831	0.00742697	-5.38637	-2.45479	-2.57921	T2D > Pre-DM > NGT
0.56_365.1024	+	0.025004	0.299358	HMDB02923,HMDB38489,HMDB29898,HMDB39727,HMDB06792,HMDB00048	37.1	2.7	Aliphatic heteromonocyclic compounds,Aliphatic heteromonocyclic compounds,Aliphatic heteromonocyclic compounds,Aliphatic heteromonocyclic compounds,Aliphatic heteromonocyclic compounds,Aliphatic heteromonocyclic compounds	Isomaltose,Allolactose,Inulobiose,Trehalulose,Epimelibiose,Melibiose	LMPK12060036	37.5	3.74	Neobanone	NULL	NULL	NULL	1.37379	1.13096	1.21471	2.2745	0.81289	1.79812	0.00332824	0.159911	0.0481021	-3.05926	-0.994825	-1.85123	T2D = Pre-DM > NGT
0.56_365.1070	+	0.000197206	0.0464777	HMDB29898,HMDB39727	37.8	4.24	Aliphatic heteromonocyclic compounds,Aliphatic heteromonocyclic compounds	Inulobiose,Trehalulose	NULL	NULL	NULL	NULL	NULL	NULL	NULL	1.42175	1.17015	1.21502	2.67836	1.05302	1.97577	1.43794e-05	0.149046	0.00163672	-4.4263	-1.04054	-3.06423	T2D = Pre-DM > NGT
0.56_513.1966n	+	0.0160719	0.245219	NULL	NULL	NULL	NULL	NULL	LMPK13050003	35	2.29	13-Deoxydaunorubicin	NULL	NULL	NULL	1.23543	1.04397	1.18339	1.81298	0.598716	1.9925	0.00895788	0.404177	0.0163499	-2.74932	-0.24255	-2.29384	T2D = Pre-DM > NGT
0.56_733.9720n	+	0.0266245	0.307122	NA	NA	NA	NA	NA	NA	NA	NA	NA	NA	NA	NA	0.937438	0.935279	1.00231	1.17863	0.847405	0.576927	0.0379946	0.0460058	0.384676	1.95435	2.16132	-0.293223	Pre-DM = NGT > T2D
0.57_114.0665	+	0.0389268	0.359327	HMDB00064,HMDB13222,HMDB00562	38.4	0	Aliphatic acyclic compounds,Aliphatic acyclic compounds,Aliphatic heteromonocyclic compounds	Creatine,Beta-Guanidinopropionic acid,Creatinine	NULL	NULL	NULL	NULL	NULL	NULL	NULL	0.913204	0.809655	1.12789	0.896302	2.5955	1.55332	0.109909	0.018574	0.147596	1.22701	2.50105	-1.29074	Pre-DM = NGT = T2D
0.57_145.0500	+	0.000539041	0.0656149	HMDB00345,HMDB00368,HMDB00355,HMDB00321	40.6	13.4	Aliphatic acyclic compounds,Aliphatic acyclic compounds,Aliphatic acyclic compounds,Aliphatic acyclic compounds	3-Hydroxyadipic acid,2(R)-Hydroxyadipic acid,3-Hydroxymethylglutaric acid,2-Hydroxyadipic acid	LMFA01170091,LMFA01170049,LMFA01170088,LMFA01170050	40.6	13.4	3-hydroxymethyl-glutaric acid,2-Hydroxyadipic acid,3-hydroxy-adipic acid,2S-hydroxyadipic acid	NULL	NULL	NULL	1.26579	1.22762	1.03109	2.19372	2.06105	0.220168	0.000236463	0.00778121	0.159632	-3.77871	-2.56308	-0.99597	T2D > Pre-DM = NGT
0.57_161.1061n	+	0.0237134	0.290363	HMDB00062	45.1	33.4	Aliphatic acyclic compounds	L-Carnitine	NULL	NULL	NULL	NULL	NULL	NULL	NULL	0.962705	0.938937	1.02531	1.07615	1.13325	0.490178	0.135509	0.00924234	0.076207	1.10072	2.73906	-1.6371	Pre-DM = NGT = T2D
0.57_169.0599	+	0.0296092	0.322173	NA	NA	NA	NA	NA	NA	NA	NA	NA	NA	NA	NA	0.906931	0.937647	0.967242	1.38077	1.25218	0.341701	0.0197976	0.134693	0.163252	2.47837	1.34202	0.981179	NGT = Pre-DM = T2D
0.57_203.1160n	+	0.000666063	0.0665382	HMDB00201	42.1	13.3	Aliphatic acyclic compounds	L-Acetylcarnitine	NULL	NULL	NULL	NULL	NULL	NULL	NULL	1.19306	1.11063	1.07422	1.89152	1.17425	0.821508	0.00014072	0.0552804	0.0303601	-3.90606	-1.59568	-2.04882	T2D = Pre-DM > NGT
0.57_218.1394	+	0.00979995	0.204885	HMDB00824	40	5.24	Aliphatic acyclic compounds	Propionylcarnitine	LMFA07070005	40	5.24	O-propanoyl-carnitine	NULL	NULL	NULL	1.22982	1.10775	1.1102	1.74018	1.05513	1.0396	0.00194448	0.189114	0.0264002	-3.21679	-0.881164	-2.10605	T2D = Pre-DM > NGT
0.57_229.1554	+	0.0030613	0.130097	HMDB28915,HMDB11175,HMDB28937,HMDB11174	38.1	3.35	Aliphatic heteromonocyclic compounds,Aliphatic heteromonocyclic compounds,Aliphatic heteromonocyclic compounds,Aliphatic heteromonocyclic compounds	Isoleucyl-Proline,L-leucyl-L-proline,Leucyl-Proline,L-isoleucyl-L-proline	LMFA06000182,LMPR0103860002	36.8	0	9Z,11E,13-Tetradecatrienal,()-Mayurone	NULL	NULL	NULL	1.0991	0.96288	1.14147	1.095	0.666191	1.87948	0.00600878	0.0944467	0.000311619	-2.65158	1.31386	-3.70941	Pre-DM = T2D > NGT
0.57_283.1659	+	0.000472945	0.0616331	HMDB10731,HMDB32417,HMDB02261	37.6	0	Aliphatic acyclic compounds,Aliphatic homomonocyclic compounds,Aliphatic acyclic compounds	(R)-3-Hydroxy-tetradecanoic acid, 3-(L-Menthoxy)-2-methylpropane-1,2-diol ,2-Hydroxymyristic acid	LMFA01050001,LMFA01050322,LMFA01050177,LMFA01050325,LMFA01050175,LMFA01050174,LMFA01050173,LMFA01050323,LMFA01050176,LMFA01050044,LMFA01050324	37.6	0	alpha-hydroxy myristic acid,3R-hydroxy-tetradecanoic acid,6-hydroxy-tetradecanoic acid,11S-hydroxy-tetradecanoic acid,3-hydroxy-tetradecanoic acid,11-hydroxy-tetradecanoic acid,10-hydroxy-tetradecanoic acid,3S-hydroxy-tetradecanoic acid,5-hydroxy-tetradecanoic acid,omega-hydroxy myristic acid,6R-hydroxy-tetradecanoic acid	NULL	NULL	NULL	1.63612	1.72886	0.946361	1.56483	4.04365	2.27208	0.0953939	0.000148223	0.00778567	-1.30825	-3.89348	2.56288	T2D = NGT > Pre-DM
0.57_296.0678	+	0.00206096	0.114338	HMDB00086	37.7	1.9	Aliphatic acyclic compounds	Glycerophosphocholine	NULL	NULL	NULL	NULL	NULL	NULL	NULL	0.88018	0.848538	1.03729	1.87526	1.90673	0.959899	0.00261552	0.0030501	0.382916	2.92116	3.08531	-0.297832	Pre-DM = NGT > T2D
0.57_390.9815	+	0.0438975	0.377525	NA	NA	NA	NA	NA	NA	NA	NA	NA	NA	NA	NA	1.15884	1.1318	1.02389	1.63534	1.32854	0.667529	0.0108683	0.0855069	0.173373	-2.68534	-1.58043	-0.94092	T2D = Pre-DM = NGT
0.57_585.3761	+	0.0108816	0.212209	HMDB35999	35.4	0.0901	Aliphatic homopolycyclic compounds	Ganoderic acid Mg	LMST05010043	36.7	0.0881	Cholesterol glucuronide	NULL	NULL	NULL	1.12603	1.10902	1.01534	1.22908	1.25579	0.124478	0.00865545	0.00741137	0.482731	-2.76056	-2.57994	-0.0433	T2D > Pre-DM = NGT
0.57_780.4465	+	0.00311774	0.131814	NA	NA	NA	NA	NA	NA	NA	NA	NA	NA	NA	NA	0.826665	0.883117	0.936076	2.22249	1.81763	0.718758	0.00102644	0.0299969	0.127888	3.3958	2.05379	1.13643	NGT = Pre-DM > T2D
0.57_784.4455	+	0.00133111	0.0901769	NA	NA	NA	NA	NA	NA	NA	NA	NA	NA	NA	NA	0.869692	0.941426	0.923802	1.88469	0.938069	1.12678	0.000436513	0.103667	0.0259861	3.62317	1.26093	2.11245	NGT > Pre-DM = T2D
0.57_786.4391	+	0.00700807	0.178111	HMDB15342	35.1	0	Aliphatic heteromonocyclic compounds	Clarithromycin	LMPK04000014	35.1	0	Clarithromycin	NULL	NULL	NULL	0.845775	0.88069	0.960355	1.74488	1.31578	0.559535	0.00271712	0.0219522	0.223497	3.11953	2.17984	0.760436	NGT = Pre-DM > T2D
0.58_136.0490	+	0.0119197	0.219685	HMDB00562	37.7	0	Aliphatic heteromonocyclic compounds	Creatinine	NULL	NULL	NULL	NULL	NULL	NULL	NULL	0.883641	0.823136	1.07351	1.89914	2.38717	0.293296	0.0186976	0.0102683	0.289991	2.24248	2.70427	-0.553412	Pre-DM = NGT > T2D
0.58_164.0298	+	0.0244827	0.295419	NA	NA	NA	NA	NA	NA	NA	NA	NA	NA	NA	NA	0.873429	0.930117	0.939053	1.58287	0.917687	0.893917	0.0207334	0.112234	0.192026	2.46185	1.44078	0.870454	NGT = Pre-DM = T2D
0.58_166.0836	+	0.00118454	0.0868554	HMDB04827,HMDB30410,HMDB38949	39.1	0	Aliphatic heteromonocyclic compounds,Aliphatic acyclic compounds,Aliphatic heteropolycyclic compounds	Proline betaine,L-2-Amino-3-methylenehexanoic acid, 3beta,6beta-Dihydroxynortropane	NULL	NULL	NULL	NULL	NULL	NULL	NULL	1.59085	1.74229	0.913081	1.77988	3.64037	1.60399	0.0741723	0.000377965	0.0202697	-1.4454	-3.66024	2.21114	T2D = NGT > Pre-DM
0.58_203.0533	+	1.11022e-16	1.22979e-12	HMDB59775	37.8	4.08	Aliphatic acyclic compounds	3-Hydroxy-3-carboxymethyl-adipic acid	NULL	NULL	NULL	NULL	NULL	NULL	NULL	1.42832	1.35794	1.05183	4.00963	3.60902	0.695655	9.05875e-16	1.22832e-10	0.104557	-8.08852	-6.39196	-1.25601	T2D > Pre-DM = NGT
0.58_212.9973	+	0.0343662	0.340009	NA	NA	NA	NA	NA	NA	NA	NA	NA	NA	NA	NA	0.947021	0.853523	1.10954	0.550121	1.55554	1.9313	0.465382	0.0208563	0.0161157	0.086883	2.45973	-2.29931	Pre-DM > NGT = T2D
0.58_216.9238	+	0.0153617	0.241707	NA	NA	NA	NA	NA	NA	NA	NA	NA	NA	NA	NA	0.933367	0.941022	0.991865	1.28005	1.16858	0.384384	0.0260304	0.0169436	0.492967	2.37913	2.28027	-0.0176311	Pre-DM = NGT > T2D
0.58_220.0684	+	0.0138986	0.233265	NA	NA	NA	NA	NA	NA	NA	NA	NA	NA	NA	NA	0.914993	0.882749	1.03653	1.01105	1.63874	0.493863	0.0280368	0.0100798	0.239673	2.08156	2.71042	-0.707354	Pre-DM = NGT > T2D
0.58_235.9921n	+	0.0244021	0.294768	NA	NA	NA	NA	NA	NA	NA	NA	NA	NA	NA	NA	1.1071	1.04799	1.0564	1.25936	0.705348	0.76106	0.0125817	0.172936	0.0978041	-2.63605	-0.942628	-1.5125	T2D = Pre-DM = NGT
0.58_267.1108	+	0.0141478	0.23524	HMDB28915,HMDB11175,HMDB28937,HMDB11174	36.3	0	Aliphatic heteromonocyclic compounds,Aliphatic heteromonocyclic compounds,Aliphatic heteromonocyclic compounds,Aliphatic heteromonocyclic compounds	Isoleucyl-Proline,L-leucyl-L-proline,Leucyl-Proline,L-isoleucyl-L-proline	NULL	NULL	NULL	NULL	NULL	NULL	NULL	1.13941	0.966483	1.17893	1.23803	0.840305	1.94328	0.0166344	0.163767	0.00342608	-2.28728	0.979093	-3.05057	Pre-DM = T2D > NGT
0.58_420.8868	+	0.00494254	0.156049	NA	NA	NA	NA	NA	NA	NA	NA	NA	NA	NA	NA	0.920792	0.926429	0.993916	1.49647	1.52996	0.202711	0.00835754	0.00714327	0.483441	2.77198	2.59264	0.0415203	NGT = Pre-DM > T2D
0.59_1242.6941	+	0.020856	0.275026	NA	NA	NA	NA	NA	NA	NA	NA	NA	NA	NA	NA	0.8968	0.997606	0.898952	1.1437	0.238576	1.1477	0.014462	0.263918	0.0575652	2.58843	0.631313	1.76984	NGT = Pre-DM = T2D
0.59_1255.7108n	+	0.0317472	0.331759	NA	NA	NA	NA	NA	NA	NA	NA	NA	NA	NA	NA	0.903748	0.946248	0.955086	0.957483	0.744901	0.319406	0.00824221	0.0954075	0.140478	2.7765	1.5252	1.07817	NGT = Pre-DM = T2D
0.59_1303.7192n	+	0.0276103	0.312719	NA	NA	NA	NA	NA	NA	NA	NA	NA	NA	NA	NA	0.896578	1.03163	0.869088	1.30487	0.300379	1.5405	0.0213598	0.279325	0.0684817	2.45116	0.584849	1.68853	NGT = Pre-DM = T2D
0.59_158.9651	+	0.0265593	0.307122	NA	NA	NA	NA	NA	NA	NA	NA	NA	NA	NA	NA	0.931535	0.95014	0.980419	1.3511	1.09253	0.466929	0.0250729	0.0702559	0.28122	2.39291	1.67633	0.579222	NGT = Pre-DM = T2D
0.59_182.0589	+	0.000711655	0.0676388	HMDB04827,HMDB30410,HMDB38949	37	0	Aliphatic heteromonocyclic compounds,Aliphatic acyclic compounds,Aliphatic heteropolycyclic compounds	Proline betaine,L-2-Amino-3-methylenehexanoic acid, 3beta,6beta-Dihydroxynortropane	NULL	NULL	NULL	NULL	NULL	NULL	NULL	1.83603	1.97008	0.931954	2.19433	3.98647	1.45785	0.0292088	0.000294958	0.0443287	-2.06477	-3.7233	1.70252	T2D > NGT > Pre-DM
0.59_226.9523	+	0.0400014	0.362015	HMDB60345	32.5	0.704	Aliphatic heteromonocyclic compounds	2-Chloro-5-methyl-cis-dienelactone	NULL	NULL	NULL	NULL	NULL	NULL	NULL	0.938313	0.943239	0.994777	1.22525	1.23115	0.216346	0.0616483	0.0349808	0.481665	2.04253	1.98954	-0.0459753	Pre-DM = NGT = T2D
0.59_279.9846n	+	0.0407044	0.364879	NA	NA	NA	NA	NA	NA	NA	NA	NA	NA	NA	NA	1.03964	0.943183	1.10227	0.707207	0.888143	1.24735	0.11576	0.0833033	0.0123785	-1.19645	1.5934	-2.64157	Pre-DM = T2D = NGT
0.59_302.9694	+	0.00471717	0.151018	NA	NA	NA	NA	NA	NA	NA	NA	NA	NA	NA	NA	1.0304	0.882762	1.16725	0.569528	1.5403	2.03069	0.165799	0.00749711	0.00106947	-0.970901	2.57596	-3.38454	Pre-DM > T2D = NGT
0.59_473.9426	+	0.00393482	0.141263	NA	NA	NA	NA	NA	NA	NA	NA	NA	NA	NA	NA	0.975678	0.90629	1.07656	0.898859	1.56667	0.970038	0.248999	0.00150687	0.00788748	0.677643	3.28924	-2.55836	Pre-DM > NGT = T2D
0.59_719.8855	+	0.0351333	0.343791	NA	NA	NA	NA	NA	NA	NA	NA	NA	NA	NA	NA	0.91449	0.961607	0.951002	1.28303	0.48289	1.05155	0.0386252	0.275322	0.105451	2.22996	0.596794	1.47355	NGT = Pre-DM = T2D
0.60_191.0089	+	0.00653694	0.17223	NA	NA	NA	NA	NA	NA	NA	NA	NA	NA	NA	NA	1.13067	1.06607	1.06059	1.47111	1.09457	0.933341	0.00137883	0.160339	0.0276429	-3.31415	-0.993067	-2.08734	T2D = Pre-DM > NGT
0.60_194.0005	+	0.0225264	0.284945	NA	NA	NA	NA	NA	NA	NA	NA	NA	NA	NA	NA	1.15082	1.11411	1.03295	1.5358	1.45102	0.809257	0.0129639	0.0503383	0.259797	-2.62588	-1.83088	-0.643972	T2D = Pre-DM = NGT
0.60_270.9788	+	0.00323255	0.133534	NA	NA	NA	NA	NA	NA	NA	NA	NA	NA	NA	NA	0.931642	0.879842	1.05887	1.16667	1.70884	0.626883	0.0387319	0.00150217	0.0818616	1.9461	3.29012	-1.39266	Pre-DM = NGT > T2D
0.60_343.9959	+	0.000582576	0.0658347	NA	NA	NA	NA	NA	NA	NA	NA	NA	NA	NA	NA	1.30799	1.19058	1.09862	2.40035	1.48735	1.09542	9.60115e-05	0.053227	0.0258298	-3.99753	-1.61434	-2.11489	T2D = Pre-DM > NGT
0.60_464.9134	+	0.0488715	0.392867	NA	NA	NA	NA	NA	NA	NA	NA	NA	NA	NA	NA	0.895561	0.866618	1.0334	1.24319	1.65382	0.485252	0.0732976	0.0315953	0.239347	1.65596	2.30684	-0.708403	Pre-DM = NGT = T2D
0.60_495.9607n	+	0.0375914	0.352546	NA	NA	NA	NA	NA	NA	NA	NA	NA	NA	NA	NA	0.99645	0.904516	1.10164	0.451054	1.28474	1.01342	0.217355	0.0156876	0.0590505	0.781157	2.56029	-1.75808	Pre-DM = NGT = T2D
0.60_498.9066	+	0.00787001	0.185877	NA	NA	NA	NA	NA	NA	NA	NA	NA	NA	NA	NA	0.914655	0.955783	0.95697	1.47625	1.02511	0.644642	0.00967996	0.139496	0.108663	2.72381	1.08259	1.45784	NGT = Pre-DM = T2D
0.60_518.9648	+	0.0224883	0.284945	NA	NA	NA	NA	NA	NA	NA	NA	NA	NA	NA	NA	0.9309	0.830647	1.12069	0.94886	1.81978	0.897314	0.103062	0.00878811	0.0996966	1.2643	2.75558	-1.50265	Pre-DM = NGT = T2D
0.60_578.9658	+	0.0258822	0.30435	NA	NA	NA	NA	NA	NA	NA	NA	NA	NA	NA	NA	1.02176	0.818242	1.24873	0.915946	2.56143	1.56324	0.128137	0.00946648	0.082578	1.13524	2.73117	-1.59773	Pre-DM = NGT = T2D
0.61_149.0193	+	0.00018868	0.0464777	NA	NA	NA	NA	NA	NA	NA	NA	NA	NA	NA	NA	1.52797	1.48887	1.02626	3.10247	2.89691	0.174509	0.000194873	0.000991985	0.339696	-3.82662	-3.21102	-0.413294	T2D > Pre-DM = NGT
0.61_166.0846	+	0.0118531	0.219685	HMDB04827,HMDB30410,HMDB38949	37.9	0	Aliphatic heteromonocyclic compounds,Aliphatic acyclic compounds,Aliphatic heteropolycyclic compounds	Proline betaine,L-2-Amino-3-methylenehexanoic acid, 3beta,6beta-Dihydroxynortropane	NULL	NULL	NULL	NULL	NULL	NULL	NULL	1.56864	1.70814	0.918329	1.60601	3.05408	1.22457	0.124534	0.00436678	0.0516271	-1.15261	-2.97696	1.81949	T2D = NGT = Pre-DM
0.61_229.1523	+	0.0372127	0.350813	NA	NA	NA	NA	NA	NA	NA	NA	NA	NA	NA	NA	0.958341	0.818688	1.17058	0.431053	2.00787	1.62231	0.257435	0.0159761	0.0459675	0.651273	2.55395	-1.8714	Pre-DM > NGT = T2D
0.61_284.9930	+	0.000381093	0.0578269	HMDB15551	37.3	0	Aliphatic acyclic compounds	Erythrityl Tetranitrate	NULL	NULL	NULL	NULL	NULL	NULL	NULL	1.45181	1.36631	1.06257	2.72554	2.31498	0.463008	0.000288841	0.00347518	0.245014	-3.72858	-2.83146	-0.690265	T2D > Pre-DM = NGT
0.61_464.9162	+	0.0191901	0.267975	NA	NA	NA	NA	NA	NA	NA	NA	NA	NA	NA	NA	0.884145	0.89273	0.990383	1.60954	1.52233	0.286976	0.0171975	0.0404092	0.322618	2.5282	1.92781	0.460389	NGT = Pre-DM > T2D
0.62_163.1160	+	0.00581399	0.163456	HMDB32380	37.5	0	Aliphatic acyclic compounds	(S1)-Methoxy-3-heptanethiol	NULL	NULL	NULL	NULL	NULL	NULL	NULL	0.904531	0.901144	1.00376	1.86404	1.72179	0.434959	0.00823056	0.00627215	0.333163	2.54352	2.86414	-0.431196	Pre-DM = NGT > T2D
0.62_229.1539	+	0.0131544	0.229771	HMDB28915,HMDB11175,HMDB28937,HMDB11174	37.2	0	Aliphatic heteromonocyclic compounds,Aliphatic heteromonocyclic compounds,Aliphatic heteromonocyclic compounds,Aliphatic heteromonocyclic compounds	Isoleucyl-Proline,L-leucyl-L-proline,Leucyl-Proline,L-isoleucyl-L-proline	NULL	NULL	NULL	NULL	NULL	NULL	NULL	0.982058	0.843377	1.16443	0.377126	1.8924	1.70291	0.379158	0.00721581	0.0108885	0.307692	2.81945	-2.44418	Pre-DM > NGT = T2D
0.62_258.1108	+	0.000440859	0.0611966	HMDB00086	39	0	Aliphatic acyclic compounds	Glycerophosphocholine	NULL	NULL	NULL	NULL	NULL	NULL	NULL	0.793755	0.817907	0.970471	2.46081	2.24282	0.628413	0.00073118	0.00193069	0.385302	3.48756	3.01447	0.291585	NGT = Pre-DM > T2D
0.62_260.1864	+	0.00458979	0.149135	HMDB00756,HMDB00705	37.5	0	Aliphatic acyclic compounds,Aliphatic acyclic compounds	L-Hexanoylcarnitine,Hexanoylcarnitine	LMFA07070001	37.5	0	O-hexanoyl-R-carnitine	NULL	NULL	NULL	1.41134	1.08867	1.29638	1.87319	0.261184	2.15662	0.00585905	0.363147	0.0154504	-2.88565	-0.35006	-2.31523	T2D = Pre-DM > NGT
0.62_286.9528	+	0.0440844	0.378545	NA	NA	NA	NA	NA	NA	NA	NA	NA	NA	NA	NA	0.994209	0.91944	1.08132	0.495556	1.15316	0.90962	0.431263	0.0252681	0.023514	0.17316	2.39006	-2.15258	Pre-DM > NGT = T2D
0.63_114.0672	+	0.000811942	0.072711	HMDB00064,HMDB13222	37.2	0	Aliphatic acyclic compounds,Aliphatic acyclic compounds	Creatine,Beta-Guanidinopropionic acid	NULL	NULL	NULL	NULL	NULL	NULL	NULL	0.914089	0.862092	1.06031	1.36297	1.92885	0.652854	0.00815531	0.000751671	0.152894	2.54673	3.48016	-1.0241	Pre-DM = NGT > T2D
0.63_200.0411	+	3.82053e-07	0.00141067	NA	NA	NA	NA	NA	NA	NA	NA	NA	NA	NA	NA	0.679482	0.566219	1.20003	3.40184	4.24646	0.694984	3.58812e-06	3.0042e-06	0.347909	4.57404	4.75314	-0.390972	Pre-DM = NGT > T2D
0.63_328.0250	+	0.0136713	0.232551	NA	NA	NA	NA	NA	NA	NA	NA	NA	NA	NA	NA	1.23018	1.29415	0.950573	1.68146	2.54696	0.730129	0.0103981	0.0101655	0.462109	-2.70009	-2.46887	-0.0951208	T2D > Pre-DM = NGT
0.64_350.1618	+	0.0333314	0.336773	NA	NA	NA	NA	NA	NA	NA	NA	NA	NA	NA	NA	1.15292	1.13493	1.01585	0.97052	1.26702	0.411468	0.0183197	0.0401755	0.330882	-2.50593	-1.93032	-0.437478	T2D > Pre-DM = NGT
0.65_211.0627n	+	0.0391995	0.360072	NA	NA	NA	NA	NA	NA	NA	NA	NA	NA	NA	NA	0.909961	2.71271	0.335444	1.19293	2.61643	1.40381	0.0334955	0.039301	0.380597	-2.00784	-2.22322	0.303913	T2D > NGT = Pre-DM
0.65_285.1111	+	0.0237229	0.290363	HMDB35596	38.3	7.48	Aliphatic heteropolycyclic compounds	Armexifolin	LMPR0103420001	38.3	7.48	Parthenin	NULL	NULL	NULL	0.805998	1.26615	0.636575	0.651982	1.86197	2.59958	0.394442	0.0169148	0.0212798	0.267761	-2.28092	2.45251	NGT = T2D > Pre-DM
0.65_667.9528	+	0.024796	0.298297	NA	NA	NA	NA	NA	NA	NA	NA	NA	NA	NA	NA	0.954339	0.915787	1.0421	1.02831	1.64749	0.350054	0.0457166	0.013583	0.211497	1.87382	2.60996	-0.801238	Pre-DM = NGT > T2D
0.66_170.0963	+	0.00243222	0.118165	NA	NA	NA	NA	NA	NA	NA	NA	NA	NA	NA	NA	0.919267	0.799708	1.1495	0.627074	2.51022	1.833	0.0811874	0.00092585	0.0320003	1.39713	3.42393	-2.02695	Pre-DM > NGT = T2D
0.66_583.3823	+	0.0178849	0.260232	NA	NA	NA	NA	NA	NA	NA	NA	NA	NA	NA	NA	0.907919	0.919011	0.987931	1.6417	1.54099	0.33293	0.0216103	0.0140215	0.490348	2.44696	2.35155	-0.0241956	Pre-DM = NGT > T2D
0.67_250.1259n	+	0.0214934	0.279112	NA	NA	NA	NA	NA	NA	NA	NA	NA	NA	NA	NA	0.947747	1.05022	0.902427	0.68357	0.426073	1.26788	0.0942385	0.138583	0.0208652	1.53148	-1.08671	2.45958	NGT = T2D = Pre-DM
0.68_156.0804	+	0.0344705	0.340009	NA	NA	NA	NA	NA	NA	NA	NA	NA	NA	NA	NA	0.911276	0.917542	0.993172	1.23514	1.19505	0.206796	0.0351817	0.0366841	0.42896	2.26595	1.96936	0.179022	NGT = Pre-DM > T2D
0.68_328.2503	+	0.00568323	0.161833	NULL	NULL	NULL	NULL	NULL	LMFA01120004,LMFA01120003	36.3	3.34	9-nitro-9E-octadecenoic acid,10-nitro-9E-octadecenoic acid	NULL	NULL	NULL	1.18799	0.934144	1.27175	0.90467	1.21211	2.25069	0.0651081	0.0492102	0.00226033	-1.71247	1.65256	-3.17335	Pre-DM > T2D = NGT
0.68_331.2360n	+	0.038363	0.3577	NA	NA	NA	NA	NA	NA	NA	NA	NA	NA	NA	NA	1.15315	1.05356	1.09452	1.35875	0.69072	1.01389	0.00890079	0.121931	0.120432	-2.75141	-1.16539	-1.40314	T2D = Pre-DM = NGT
0.68_352.1883	+	0.0241329	0.293114	HMDB15240	39.3	2.55	Aliphatic heteropolycyclic compounds	Trilostane	LMGP01050064	38.4	2.59	PC(7:0/0:0)	37.9	0	PE(10:0/0:0),PC(7:0/0:0)	1.15652	1.0957	1.05551	1.48491	1.0647	0.584102	0.00527533	0.0806979	0.129734	-2.91853	-1.60909	-1.12765	T2D = Pre-DM = NGT
0.68_358.2607	+	0.00627954	0.168655	NA	NA	NA	NA	NA	NA	NA	NA	NA	NA	NA	NA	1.25859	1.12555	1.1182	2.20725	1.03432	1.61096	0.00125744	0.127555	0.0365644	-3.33983	-1.13802	-1.97075	T2D = Pre-DM > NGT
0.68_358.2642	+	0.0120289	0.219685	NA	NA	NA	NA	NA	NA	NA	NA	NA	NA	NA	NA	1.27191	1.15167	1.10441	2.1236	1.06494	1.50681	0.003082	0.10384	0.0795909	-3.08221	-1.25997	-1.61588	T2D = Pre-DM = NGT
0.68_512.3317	+	0.0149096	0.238177	NULL	NULL	NULL	NULL	NULL	LMGP03060002	36.9	0	PS(O-18:0/0:0)	NULL	NULL	NULL	0.871476	0.850418	1.02476	1.30766	1.94022	0.629033	0.0470599	0.00655448	0.147922	1.86098	2.85017	-1.04539	Pre-DM = NGT > T2D
0.69_409.1653	+	0.00331867	0.133676	HMDB32841	27	7.72	Aliphatic heteromonocyclic compounds	5-Megastigmen-7-yne-3,9-diol 9-glucoside	LMPK12140008	28.9	7.6	()-Tephrorin A	NULL	NULL	NULL	0.977787	0.875778	1.11648	0.197521	1.80133	1.60182	0.232957	0.00159367	0.00942756	0.729143	3.27345	-2.49572	Pre-DM > NGT = T2D
0.70_170.0946	+	0.0223024	0.284945	NA	NA	NA	NA	NA	NA	NA	NA	NA	NA	NA	NA	0.941216	0.808605	1.164	1.01348	2.30661	1.39929	0.209637	0.0095831	0.0435631	0.807683	2.72713	-1.89506	Pre-DM > NGT = T2D
0.70_217.0190	+	0.0353613	0.344198	HMDB33566	34.2	0	Aliphatic acyclic compounds	Ajoene	NULL	NULL	NULL	NULL	NULL	NULL	NULL	0.961569	0.950824	1.0113	1.01131	0.854198	0.505477	0.0621222	0.0269778	0.244055	1.7345	2.36592	-0.693318	Pre-DM = NGT = T2D
0.70_316.2487	+	0.024802	0.298297	HMDB00651	39.2	0	Aliphatic acyclic compounds	Decanoylcarnitine	LMFA07070006	39.2	0	O-decanoyl-R-carnitine	NULL	NULL	NULL	1.1901	1.04845	1.1351	1.51748	0.589414	1.14792	0.00695937	0.118923	0.107834	-2.83105	-1.18039	-1.46186	T2D = Pre-DM = NGT
0.70_328.2515	+	0.0338948	0.338856	NA	NA	NA	NA	NA	NA	NA	NA	NA	NA	NA	NA	1.14997	0.946192	1.21537	0.952208	0.626609	1.73296	0.065183	0.15502	0.0158688	-1.71192	1.01514	-2.5563	Pre-DM = T2D = NGT
0.70_426.1402	+	0.0449158	0.380792	NA	NA	NA	NA	NA	NA	NA	NA	NA	NA	NA	NA	1.06363	0.945663	1.12474	0.543134	0.813411	1.25857	0.12712	0.0978772	0.0180514	-1.14011	1.51212	-2.51114	Pre-DM = T2D = NGT
0.70_446.2598	+	0.00731057	0.178762	NA	NA	NA	NA	NA	NA	NA	NA	NA	NA	NA	NA	0.986649	0.858933	1.14869	0.327077	2.09598	1.89381	0.437088	0.00568325	0.00595139	0.158357	2.89523	-2.65482	Pre-DM > NGT = T2D
0.70_475.2437	+	0.000510148	0.0634934	HMDB61047	34.9	0	Aliphatic homopolycyclic compounds	simvastatin hydroxy acid	LMPR0105040002	37.2	11.3	(-)-Salvisyriacolide	NULL	NULL	NULL	0.856168	0.869477	0.984693	1.84705	1.76269	0.341436	0.000381372	0.00200328	0.323071	3.65794	3.00326	0.459128	NGT = Pre-DM > T2D
0.70_511.3289n	+	0.0186388	0.266059	NULL	NULL	NULL	NULL	NULL	LMSP01080060	38	17.6	Scyphostatin A	NULL	NULL	NULL	0.850721	0.847976	1.00324	1.75104	1.85509	0.283017	0.0225816	0.013874	0.300465	2.16866	2.6027	-0.523064	Pre-DM = NGT > T2D
0.70_574.2952	+	0.00132053	0.0901769	NA	NA	NA	NA	NA	NA	NA	NA	NA	NA	NA	NA	0.792632	0.917876	0.86355	2.21097	0.979976	1.41672	0.000503205	0.0690538	0.0467616	3.58625	1.48288	1.86381	NGT > Pre-DM = T2D
0.71_156.0761	+	0.0307231	0.327644	HMDB04225	38.2	0	Aliphatic acyclic compounds	2-Oxoarginine	NULL	NULL	NULL	NULL	NULL	NULL	NULL	0.889803	0.904986	0.983223	1.52872	1.3466	0.479226	0.028382	0.0235202	0.334526	2.07655	2.41628	-0.427449	Pre-DM = NGT > T2D
0.71_189.1597	+	0.0339846	0.339077	HMDB01325	39.2	0	Aliphatic acyclic compounds	N6,N6,N6-Trimethyl-L-lysine	NULL	NULL	NULL	NULL	NULL	NULL	NULL	0.972398	0.80192	1.21259	0.773662	1.59435	1.37282	0.292519	0.0150879	0.0351604	0.546042	2.57381	-1.98738	Pre-DM > NGT = T2D
0.71_247.2454	+	0.0336673	0.337496	NA	NA	NA	NA	NA	NA	NA	NA	NA	NA	NA	NA	0.930368	0.924994	1.00581	1.26276	1.0658	0.581335	0.0447802	0.0429661	0.350107	1.88295	2.18835	-0.385033	Pre-DM = NGT > T2D
0.71_298.1728	+	0.000258153	0.0501678	NA	NA	NA	NA	NA	NA	NA	NA	NA	NA	NA	NA	0.85734	0.816154	1.05046	1.36197	2.36139	1.20726	0.00519964	0.000142844	0.0982565	2.70005	3.90244	-1.29155	Pre-DM = NGT > T2D
0.71_328.2483	+	0.0352233	0.343941	NULL	NULL	NULL	NULL	NULL	LMFA01120004,LMFA01120003	39.1	0.45	9-nitro-9E-octadecenoic acid,10-nitro-9E-octadecenoic acid	NULL	NULL	NULL	1.14696	0.931986	1.23066	0.843448	0.898615	1.88014	0.0972048	0.0992701	0.012527	-1.51566	1.28572	-2.63753	Pre-DM = T2D = NGT
0.71_464.2170	+	0.0385985	0.358387	HMDB11500,HMDB11470	37.5	2.11	Aliphatic acyclic compounds,Aliphatic acyclic compounds	LysoPE(14:0/0:0),LysoPE(0:0/14:0)	LMGP01050007,LMGP02050003	37.5	2.11	PC(11:0/0:0),PE(14:0/0:0)	37.1	0	PC(11:0/0:0),PE(14:0/0:0)	0.917277	0.885397	1.03601	0.789444	1.68413	0.592877	0.0896024	0.0280872	0.19987	1.557	2.35096	-0.842086	Pre-DM = NGT = T2D
0.72_110.0095	+	0.0120383	0.219685	NA	NA	NA	NA	NA	NA	NA	NA	NA	NA	NA	NA	0.882015	0.892559	0.988186	1.5291	1.547	0.355061	0.0148793	0.0161395	0.441184	2.57862	2.29875	0.147967	NGT = Pre-DM > T2D
0.72_330.2615	+	0.0464759	0.386207	HMDB06202,HMDB13321	41.3	28.6	Aliphatic acyclic compounds,Aliphatic acyclic compounds	4,8 Dimethylnonanoyl carnitine,Undecanoylcarnitine	NULL	NULL	NULL	NULL	NULL	NULL	NULL	1.12581	0.676765	1.66352	1.08299	1.23003	2.58399	0.0955698	0.116475	0.0159	-1.52433	1.19279	-2.55562	Pre-DM = T2D = NGT
0.72_330.2661	+	0.0427427	0.372952	HMDB06202,HMDB13321	35.8	0	Aliphatic acyclic compounds,Aliphatic acyclic compounds	4,8 Dimethylnonanoyl carnitine,Undecanoylcarnitine	NULL	NULL	NULL	NULL	NULL	NULL	NULL	1.1424	0.612734	1.86443	1.02895	1.15203	2.35911	0.0812292	0.159336	0.0219462	-1.60586	0.997189	-2.44139	Pre-DM = T2D = NGT
0.72_456.3326	+	0.0460926	0.384174	NA	NA	NA	NA	NA	NA	NA	NA	NA	NA	NA	NA	1.25024	1.21767	1.02675	2.44538	1.56862	1.13332	0.0132028	0.139851	0.128954	-2.61966	-1.3211	-1.13135	T2D = Pre-DM = NGT
0.72_538.3457	+	0.0385303	0.358054	NULL	NULL	NULL	NULL	NULL	LMGP03070001	34.2	0	PS(P-20:0/0:0)	NULL	NULL	NULL	0.833768	0.914548	0.911673	1.64819	0.788923	1.21941	0.0153781	0.136705	0.144795	2.56721	1.09524	1.30158	NGT = Pre-DM = T2D
0.72_560.3353	+	0.000438358	0.0611966	NULL	NULL	NULL	NULL	NULL	LMGP03050024	34.5	0	PS(22:2(13Z,16Z)/0:0)	NULL	NULL	NULL	0.78554	0.840839	0.934234	2.46439	1.8459	0.880994	0.000213649	0.0181215	0.0938234	3.80391	2.25454	1.31757	NGT = Pre-DM > T2D
0.74_342.2641	+	0.0145259	0.237671	HMDB13164	37.4	0	Aliphatic acyclic compounds	2-Hydroxylauroylcarnitine	NULL	NULL	NULL	NULL	NULL	NULL	NULL	1.14643	1.05293	1.0888	1.65324	0.646483	1.17629	0.00544313	0.174928	0.0574445	-2.90875	-0.934867	-1.77081	T2D = Pre-DM = NGT
0.75_386.2890	+	0.013248	0.229771	HMDB13330	37.4	3.58	Aliphatic acyclic compounds	3-Hydroxy-cis-5-tetradecenoylcarnitine	LMFA08020087	36.7	0	N-palmitoyl glutamic acid	NULL	NULL	NULL	1.24261	1.11025	1.11921	2.20159	1.07819	1.37491	0.00421824	0.166537	0.0525719	-2.98756	-0.967942	-1.81129	T2D = Pre-DM = NGT
0.75_414.3019	+	0.00124909	0.0886936	NULL	NULL	NULL	NULL	NULL	LMFA08020110	40.5	31.6	N-oleoyl methionine	NULL	NULL	NULL	1.21942	1.45128	0.840241	2.1033	3.15735	0.84398	0.00400746	0.000991421	0.232078	-2.78558	-3.40529	0.732021	T2D > NGT = Pre-DM
0.75_415.3088	+	0.00193593	0.110137	NA	NA	NA	NA	NA	NA	NA	NA	NA	NA	NA	NA	1.33575	1.22829	1.08748	1.62392	2.83827	1.15004	0.0057079	0.00138676	0.226736	-2.66888	-3.31255	0.749641	T2D > NGT = Pre-DM
0.77_342.2664	+	0.0467803	0.387283	HMDB13164	37.5	9.18	Aliphatic acyclic compounds	2-Hydroxylauroylcarnitine	NULL	NULL	NULL	NULL	NULL	NULL	NULL	1.16028	1.06561	1.08884	1.52426	0.662215	1.08845	0.017229	0.20271	0.0964298	-2.52755	-0.831981	-1.51975	T2D = Pre-DM = NGT
0.77_386.3002	+	0.00636433	0.168655	NA	NA	NA	NA	NA	NA	NA	NA	NA	NA	NA	NA	1.28391	1.1845	1.08393	2.16089	1.27087	1.08628	0.00223077	0.0962513	0.0724779	-3.17717	-1.30321	-1.66138	T2D = Pre-DM = NGT
0.77_458.3572	+	0.0290641	0.320023	NA	NA	NA	NA	NA	NA	NA	NA	NA	NA	NA	NA	1.19551	1.31609	0.908374	1.64088	1.55867	0.337202	0.0126719	0.0321647	0.321499	-2.63362	-2.02482	-0.463512	T2D > Pre-DM = NGT
0.78_300.2851	+	0.0305524	0.326669	NA	NA	NA	NA	NA	NA	NA	NA	NA	NA	NA	NA	0.675328	0.868291	0.777767	1.31411	1.36904	0.146437	0.0440833	0.0402708	0.445476	2.17823	1.92929	0.137101	NGT = Pre-DM > T2D
0.78_368.2806	+	0.0284228	0.316103	HMDB13331	38.4	10	Aliphatic acyclic compounds	3, 5-Tetradecadiencarnitine	LMFA08020087	37	3.28	N-palmitoyl glutamic acid	NULL	NULL	NULL	1.16707	1.11685	1.04497	1.67176	1.09664	0.691419	0.00903351	0.0975981	0.144146	-2.74656	-1.51359	-1.06187	T2D = Pre-DM = NGT
0.78_412.3055	+	0.0201938	0.271968	HMDB00712	37.6	6.42	Aliphatic acyclic compounds	Hexadecanedioic acid mono-L-carnitine ester	LMFA07070007	37.6	6.42	hexadecanedioic acid mono-L-carnitine ester	NULL	NULL	NULL	1.23589	1.07145	1.15348	2.0835	0.349382	1.92706	0.00929755	0.379093	0.0198435	-2.7371	-0.307864	-2.21942	T2D = Pre-DM > NGT
0.78_562.3542	+	0.00488084	0.155699	NULL	NULL	NULL	NULL	NULL	LMGP03050023	36.9	2.17	PS(22:1(11Z)/0:0)	NULL	NULL	NULL	0.785724	0.872981	0.900047	2.29758	1.14604	1.73852	0.00141683	0.135923	0.0359418	3.30654	1.09882	1.97806	NGT > Pre-DM = T2D
0.79_534.3125	+	0.0323829	0.33399	NULL	NULL	NULL	NULL	NULL	LMGP03060002	34.4	0	PS(O-18:0/0:0)	NULL	NULL	NULL	0.893542	0.930853	0.959918	1.41778	1.23187	0.466745	0.0214625	0.128189	0.176648	2.44943	1.36926	0.928215	NGT = Pre-DM = T2D
0.79_578.3207	+	0.0261261	0.304952	NULL	NULL	NULL	NULL	NULL	LMGP03060001	38.9	0	PS(O-20:0/0:0)	NULL	NULL	NULL	0.821359	0.875227	0.938452	1.95484	1.45285	1.01716	0.00746807	0.0831136	0.149063	2.80841	1.59453	1.04046	NGT = Pre-DM = T2D
0.80_246.1521	+	0.0344292	0.340009	HMDB59773	42.3	21.7	Aliphatic acyclic compounds	S-3-oxodecanoyl cysteamine	NULL	NULL	NULL	NULL	NULL	NULL	NULL	1.16002	1.05872	1.09569	1.7216	1.03992	1.13384	0.00845835	0.223354	0.0527581	-2.76807	-0.760914	-1.80969	T2D = Pre-DM = NGT
0.80_344.2802	+	0.0116001	0.217856	HMDB02250	36.6	3.38	Aliphatic acyclic compounds	Dodecanoylcarnitine	LMFA08020101	36.6	3.38	N-palmitoyl serine	NULL	NULL	NULL	1.18426	1.04622	1.13194	1.67615	0.626419	1.25574	0.00437777	0.141161	0.0672481	-2.97619	-1.07512	-1.69717	T2D = Pre-DM = NGT
0.80_413.3078	+	0.000285153	0.052644	HMDB60128	33.8	1.5	Aliphatic homopolycyclic compounds	24-Oxo-1alpha,25-dihydroxyvitamin D3	LMST03020182,LMST03020181,LMST03020184,LMST03020183,LMST03020186	33.8	1.5	(24R,25S)-25,26-epoxy-1alpha,24-dihydroxyvitamin D3 / (24R,25S)-25,26-epoxy-1alpha,24-dihydroxycholecalciferol, (24R,25R)-25,26-epoxy-1alpha,24-dihydroxyvitamin D3 / (24R,25R)-25,26-epoxy-1alpha,24-dihydroxycholecalciferol , (24S,25S)-25,26-epoxy-1alpha,24-dihydroxyvitamin D3 / (24S,25S)-25,26-epoxy-1alpha,24-dihydroxycholecalciferol , (24S,25R)-25,26-epoxy-1alpha,24-dihydroxyvitamin D3 / (24S,25…	NULL	NULL	NULL	1.16744	1.21953	0.957291	1.94641	2.03038	0.232517	0.000143076	0.00323928	0.203801	-3.90204	-2.85387	-0.82812	T2D > Pre-DM = NGT
0.81_562.3427	+	0.030007	0.323334	NULL	NULL	NULL	NULL	NULL	LMGP03060001	37.4	0	PS(O-20:0/0:0)	NULL	NULL	NULL	0.866356	0.945413	0.916378	1.45467	0.717485	0.841115	0.0196918	0.169236	0.131523	2.48028	0.957189	1.35517	NGT = Pre-DM = T2D
0.82_412.3056	+	0.010702	0.210214	HMDB00712,HMDB13335	35.9	0	Aliphatic acyclic compounds,Aliphatic acyclic compounds	Hexadecanedioic acid mono-L-carnitine ester,3-Hydroxyhexadecadienoylcarnitine	LMFA07070007,LMFA08020088	35.9	0	hexadecanedioic acid mono-L-carnitine ester,N-oleoyl glutamic acid	NULL	NULL	NULL	1.18209	1.11503	1.06014	1.96738	0.998764	1.19599	0.00331387	0.0822217	0.106189	-3.06056	-1.39028	-1.46991	T2D = Pre-DM = NGT
0.83_297.1667	+	0.0213013	0.277594	HMDB29848,HMDB29849	32.9	11	Aliphatic heteromonocyclic compounds,Aliphatic heteromonocyclic compounds	(-)-trans-Carveol glucoside,()-trans-Carveol glucoside	LMFA01170094	32.1	0	3-hydroxy-tetradecanedioic acid	NULL	NULL	NULL	0.904514	1.09954	0.822631	1.11491	0.906097	2.22428	0.0297089	0.187731	0.0089465	2.05777	-0.88629	2.74974	NGT > T2D = Pre-DM
0.83_388.3077	+	0.00327631	0.133534	HMDB13166	37.9	0	Aliphatic acyclic compounds	2-Hydroxymyristoylcarnitine	NULL	NULL	NULL	NULL	NULL	NULL	NULL	1.30131	1.1112	1.17109	2.60437	1.10578	1.84253	0.0009692	0.152669	0.0239104	-3.41147	-1.02505	-2.14591	T2D = Pre-DM > NGT
0.83_388.3106	+	0.000115769	0.0402445	NA	NA	NA	NA	NA	NA	NA	NA	NA	NA	NA	NA	1.28794	1.18333	1.0884	2.64568	1.69644	1.25708	3.35346e-05	0.013369	0.0539547	-4.23996	-2.36923	-1.60766	T2D > Pre-DM = NGT
0.86_311.2174	+	0.0198919	0.270359	HMDB37798	37	0.501	Aliphatic acyclic compounds	(S)-10,16-Dihydroxyhexadecanoic acid	LMFA01050189,LMFA01050340,LMFA01050083,LMFA01050341	37	0.501	4,12-dihydroxy-hexadecanoic acid, 9,16-dihydroxy-palmitic acid , 3,12-dihydroxy palmitic acid , 10,16-dihydroxy-palmitic acid	NULL	NULL	NULL	1.17962	1.1395	1.0352	1.73304	1.41039	0.533412	0.00973043	0.0214112	0.349963	-2.72209	-2.18967	-0.385421	T2D > Pre-DM = NGT
0.86_438.3240	+	0.0250038	0.299358	NA	NA	NA	NA	NA	NA	NA	NA	NA	NA	NA	NA	1.19299	1.01793	1.17198	1.48563	0.178684	1.63512	0.0157814	0.387807	0.0247553	-2.30723	0.28504	-2.39758	Pre-DM = T2D > NGT
0.87_371.3036	+	0.0471885	0.387511	NA	NA	NA	NA	NA	NA	NA	NA	NA	NA	NA	NA	1.21104	1.14438	1.05825	1.92316	1.26102	0.858864	0.0276038	0.068945	0.29533	-2.35742	-1.68532	-0.537879	T2D = Pre-DM = NGT
0.90_603.3005	+	0.00180029	0.106641	NULL	NULL	NULL	NULL	NULL	LMGP04050027	34.8	0	PG(22:2(13Z,16Z)/0:0)	NULL	NULL	NULL	1.12855	1.1306	0.99819	1.58123	1.63205	0.159679	0.000805705	0.00526757	0.282326	-3.46152	-2.69573	-0.575946	T2D > Pre-DM = NGT
0.91_204.1286	+	0.0409618	0.365619	NA	NA	NA	NA	NA	NA	NA	NA	NA	NA	NA	NA	1.18868	1.14706	1.03628	1.65059	0.944771	0.782569	0.0308399	0.184987	0.156413	-2.31597	-1.15853	-1.00931	T2D = Pre-DM = NGT
0.91_361.2743	+	0.0241136	0.293114	HMDB04666,HMDB35273	37.5	0	Aliphatic acyclic compounds,Aliphatic acyclic compounds	2-Arachidonylglycerol, 1-Acetoxy-2-hydroxy-5,12,15-heneicosatrien-4-one	LMST04060018,LMST04060002,LMFA03010059,LMST03020020	37.5	0	Norchenodeoxycholic acid, 3alpha,7alpha,12alpha-Trihydroxy-24-nor-5beta-cholan-23-al , 9-deoxy-9-methylene-16,16-dimethyl -PGE2 , 1alpha,23-dihydroxy-24,25,26,27-tetranorvitamin D3 / 1alpha,23-dihydroxy-24,25,26,27-tetranorcholecalciferol	NULL	NULL	NULL	1.14149	1.14599	0.996077	1.68568	1.22775	0.63587	0.00783749	0.142756	0.0964998	-2.79282	-1.30957	-1.30176	T2D = Pre-DM = NGT
0.92_440.3391	+	0.0105423	0.210175	NA	NA	NA	NA	NA	NA	NA	NA	NA	NA	NA	NA	1.22676	1.28453	0.955027	2.02275	1.82301	0.244536	0.00740967	0.0185478	0.339791	-2.81093	-2.24559	-0.413035	T2D > Pre-DM = NGT
0.92_446.3238	+	0.0261016	0.304952	HMDB06461,HMDB06469	36.2	0.643	Aliphatic acyclic compounds,Aliphatic acyclic compounds	Linoelaidyl carnitine,Linoleyl carnitine	LMST03010007	35.1	3.11	1alpha,25-dihydroxy-24-oxo-23-azavitamin D2 / 1alpha,25-dihydroxy-24-oxo-23-azaergocalciferol	NULL	NULL	NULL	1.01018	0.886208	1.13989	0.19854	1.11669	1.26636	0.481953	0.0219429	0.0152595	0.0452516	2.44144	-2.31991	Pre-DM > NGT = T2D
0.94_507.2934n	+	0.0210753	0.276601	NA	NA	NA	NA	NA	NA	NA	NA	NA	NA	NA	NA	0.912765	0.882596	1.03418	1.13435	1.57201	0.366279	0.0560157	0.0120297	0.177416	1.78238	2.65123	-0.925257	Pre-DM = NGT = T2D
0.96_372.3157	+	0.00721711	0.178111	NA	NA	NA	NA	NA	NA	NA	NA	NA	NA	NA	NA	1.25866	1.07145	1.17472	2.12947	0.984935	1.43272	0.00407175	0.117083	0.0829312	-2.99835	-1.41827	-1.38562	T2D = Pre-DM = NGT
0.96_481.2337	+	0.00793196	0.186544	HMDB32601,HMDB34065	37.3	0	Aliphatic heteropolycyclic compounds,Aliphatic homopolycyclic compounds	Muzanzagenin, 2,9-Bis(3-methyl-2E-pentenoyl)-2b,9a-dihydroxy-4Z,10(14)-oplopadien-3-one	LMGP10050013	38.1	0	PA(20:4(5Z,8Z,11Z,14Z)/0:0)	NULL	NULL	NULL	0.743896	0.877954	0.847306	2.49676	1.08475	1.89786	0.0045344	0.272654	0.0241356	2.9654	0.604807	2.14216	NGT > Pre-DM = T2D
0.97_396.3086	+	0.0350157	0.342943	HMDB13333	36.5	0	Aliphatic acyclic compounds	3-Hydroxy-9-hexadecenoylcarnitine	LMFA08020090	36.5	0	N-stearoyl glutamic acid	NULL	NULL	NULL	1.18427	1.10969	1.0672	1.94236	1.28176	0.819222	0.0124319	0.145764	0.120462	-2.64011	-1.29781	-1.17268	T2D = Pre-DM = NGT
0.97_470.3166	+	0.0431136	0.373685	NA	NA	NA	NA	NA	NA	NA	NA	NA	NA	NA	NA	1.00068	0.875068	1.14354	0.863444	1.84741	1.434	0.429942	0.026612	0.0421044	-0.176522	2.10281	-2.19631	Pre-DM > T2D = NGT
0.97_540.3043	+	0.0450802	0.380792	HMDB10387,HMDB10388	29.3	0	Aliphatic acyclic compounds,Aliphatic acyclic compounds	LysoPC(18:3(6Z,9Z,12Z)), LysoPC(18:3(9Z,12Z,15Z))	LMGP01050128,LMGP01050038	29.3	0	PC(18:3(6Z,9Z,12Z)/0:0), PC(18:3(9Z,12Z,15Z)/0:0)	NULL	NULL	NULL	0.708611	0.794436	0.891968	2.1326	1.54449	1.04613	0.0292182	0.0751705	0.288214	2.33624	1.64375	0.558609	NGT = Pre-DM = T2D
0.98_373.3190	+	0.0242729	0.29415	NA	NA	NA	NA	NA	NA	NA	NA	NA	NA	NA	NA	1.18149	1.05043	1.12478	1.69019	0.745788	1.34296	0.0140251	0.19355	0.0902076	-2.59898	-0.864888	-1.55361	T2D = Pre-DM = NGT
0.98_509.3355	+	0.00563333	0.161815	HMDB35713,HMDB30512	41.3	26.7	Aliphatic homopolycyclic compounds,Aliphatic homopolycyclic compounds	Ambolic acid,Momoridcin	LMPR0106230001	41.4	26.8	Japonicumins A	NULL	NULL	NULL	1.37229	1.25354	1.09474	1.92246	1.06795	1.31351	0.00743531	0.447953	0.010492	-2.80982	-0.130836	-2.45754	T2D = Pre-DM > NGT
0.99_372.3115	+	0.00146179	0.0938368	HMDB05066	40.6	21.9	Aliphatic acyclic compounds	Tetradecanoylcarnitine	LMFA08020102	40.6	21.9	N-stearoyl serine	NULL	NULL	NULL	1.19838	1.03867	1.15376	1.81005	0.601926	1.56036	0.00126198	0.31782	0.00674505	-3.33883	-0.473804	-2.6123	T2D = Pre-DM > NGT
0.99_372.3133	+	0.0032329	0.133534	HMDB05066	34	0	Aliphatic acyclic compounds	Tetradecanoylcarnitine	LMFA08020102	34	0	N-stearoyl serine	NULL	NULL	NULL	1.2713	1.08056	1.17652	1.9483	0.745521	1.69221	0.00190305	0.246463	0.0160511	-3.22297	-0.685664	-2.30083	T2D = Pre-DM > NGT
0.99_516.3143	+	0.010455	0.210175	NA	NA	NA	NA	NA	NA	NA	NA	NA	NA	NA	NA	0.889599	0.879789	1.01115	1.60778	1.53215	0.248687	0.00498337	0.0367382	0.212997	2.93623	1.96873	0.796064	NGT = Pre-DM > T2D
0.99_606.2958	+	0.0274938	0.312358	HMDB10404	25.8	0	Aliphatic acyclic compounds	LysoPC(22:6(4Z,7Z,10Z,13Z,16Z,19Z))	LMGP01050056	25.8	0	PC(22:6(4Z,7Z,10Z,13Z,16Z,19Z)/0:0)	25.8	0	PC(22:6/0:0)	0.859766	0.887879	0.968338	1.49381	1.29262	0.590294	0.0109105	0.0550468	0.230663	2.68405	1.79036	0.736665	NGT = Pre-DM = T2D
1.00_448.3412	+	0.0210252	0.276599	HMDB05065,HMDB06464	47.3	65.6	Aliphatic acyclic compounds,Aliphatic acyclic compounds	Oleoylcarnitine,Elaidic carnitine	LMFA08020100	34.2	0	N-stearoyl tyrosine	NULL	NULL	NULL	0.894926	0.699276	1.27979	1.71495	2.46939	0.872109	0.174839	0.00854613	0.0522445	0.935214	2.76471	-1.81412	Pre-DM = NGT = T2D
1.00_509.3217	+	0.0227644	0.285393	HMDB59930	36.3	0.4	Aliphatic acyclic compounds	2,3-bis(Acetyloxy)propyl icosanoate	LMGP04050031	36.1	0	PG(19:0/0:0)	NULL	NULL	NULL	1.30103	1.13725	1.14402	1.75781	0.752851	1.45989	0.0126246	0.387663	0.0200202	-2.39034	0.285416	-2.47438	Pre-DM = T2D > NGT
1.00_533.2992	+	0.00873117	0.192309	NULL	NULL	NULL	NULL	NULL	LMST03020683,LMST03020589	38.5	6.62	Atocalcitol, 1alpha-hydroxy-18-[m-(1-hydroxy-1-methylethyl)-benzyloxy]-23,24,25,26,27-pentanorvitamin D3 / 1alpha-hydroxy-18-[m-(1-hydroxy-1-methylethyl)-benzyloxy]-23,24,25,26,27-pentanorcholecalciferol	NULL	NULL	NULL	0.901803	0.827248	1.09012	1.47983	1.84186	0.260872	0.00618818	0.0208472	0.305081	2.86841	2.20015	0.509841	NGT = Pre-DM > T2D
1.01_472.3369	+	0.0425683	0.372162	NULL	NULL	NULL	NULL	NULL	LMFA08020067	33.7	0	()N-(2-fluro-ethyl)-2,16,16-trimethyl-5Z,8Z,11Z,14Z-tricosatetraenoyl amine	NULL	NULL	NULL	1.00939	0.898183	1.12381	0.37723	1.36145	1.10901	0.214593	0.0199678	0.071604	0.790584	2.47531	-1.66721	Pre-DM = NGT = T2D
1.01_531.2510	+	0.0325679	0.334881	NA	NA	NA	NA	NA	NA	NA	NA	NA	NA	NA	NA	0.886064	0.868446	1.02029	1.45435	1.40156	0.240274	0.0180497	0.049788	0.296772	2.51117	1.83582	0.533707	NGT = Pre-DM > T2D
1.01_533.2818	+	0.010147	0.207377	NULL	NULL	NULL	NULL	NULL	LMGP04050006	34.1	0	PG(18:1(9Z)/0:0)	NULL	NULL	NULL	0.84121	0.845479	0.994951	1.74946	1.6776	0.256938	0.0061534	0.0242051	0.284785	2.87019	2.14101	0.568686	NGT = Pre-DM > T2D
1.01_566.3237	+	0.00496916	0.156135	HMDB10395,HMDB10396	34.7	0	Aliphatic acyclic compounds,Aliphatic acyclic compounds	LysoPC(20:4(5Z,8Z,11Z,14Z)), LysoPC(20:4(8Z,11Z,14Z,17Z))	LMGP01050048	34.7	0	PC(20:4(5Z,8Z,11Z,14Z)/0:0)	NULL	NULL	NULL	0.817004	0.833999	0.979622	1.88253	1.7631	0.237972	0.00357415	0.00801737	0.372712	3.03784	2.55268	0.324679	NGT = Pre-DM > T2D
1.01_569.3440n	+	0.0270264	0.309908	HMDB10403,HMDB10402	49	77.7	Aliphatic acyclic compounds,Aliphatic acyclic compounds	LysoPC(22:5(7Z,10Z,13Z,16Z,19Z)), LysoPC(22:5(4Z,7Z,10Z,13Z,16Z))	NULL	NULL	NULL	NULL	NULL	NULL	NULL	0.932399	0.912154	1.02219	1.0302	1.24099	0.274149	0.0188369	0.0166436	0.466792	2.49607	2.28707	0.0833353	NGT = Pre-DM > T2D
1.02_416.3371	+	0.00016003	0.0443164	HMDB13337	47.9	61	Aliphatic acyclic compounds	2-Hydroxyhexadecanoylcarnitine	NULL	NULL	NULL	NULL	NULL	NULL	NULL	1.30592	1.14143	1.1441	2.62985	1.41297	1.67316	8.03768e-05	0.0995808	0.0100491	-4.03942	-1.28394	-2.47299	T2D = Pre-DM > NGT
1.02_526.2946	+	0.0299232	0.323334	HMDB11496,HMDB11526	44.1	44.8	Aliphatic acyclic compounds,Aliphatic acyclic compounds	LysoPE(0:0/22:6(4Z,7Z,10Z,13Z,16Z,19Z)), LysoPE(22:6(4Z,7Z,10Z,13Z,16Z,19Z)/0:0)	LMGP02050013	44.1	44.8	PE(22:6(4Z,7Z,10Z,13Z,16Z,19Z)/0:0)	NULL	NULL	NULL	1.03437	0.875444	1.18154	0.117671	1.40846	1.60723	0.417352	0.0232151	0.0236744	0.208672	2.42103	-2.14987	Pre-DM > NGT = T2D
1.03_416.3320	+	0.00275259	0.124168	NA	NA	NA	NA	NA	NA	NA	NA	NA	NA	NA	NA	1.38393	1.17405	1.17876	2.82725	1.25374	2.0389	0.00163461	0.239548	0.0152848	-3.26627	-0.707756	-2.31928	T2D = Pre-DM > NGT
1.04_516.3029	+	0.0229561	0.285393	HMDB10383	46	61.7	Aliphatic acyclic compounds	LysoPC(16:1(9Z))	LMGP01050021,LMGP01050022	46	61.7	PC(16:1(9E)/0:0),PC(16:1(9Z)/0:0)	NULL	NULL	NULL	0.848058	0.816724	1.03837	1.54989	1.97606	0.435738	0.0249683	0.0165797	0.495397	2.39445	2.28854	-0.011538	Pre-DM = NGT > T2D
1.04_532.2811	+	0.0107225	0.210214	HMDB10383	31.9	0	Aliphatic acyclic compounds	LysoPC(16:1(9Z))	LMGP01050021,LMGP02050019,LMGP01050022	31.9	0	PC(16:1(9E)/0:0),PE(19:1(9Z)/0:0),PC(16:1(9Z)/0:0)	31.9	0	PC(16:1/0:0)	0.891022	0.825964	1.07877	1.17814	2.12706	0.857358	0.067383	0.00431492	0.0929011	1.69622	2.98062	-1.3231	Pre-DM = NGT = T2D
1.04_533.2904	+	0.0146137	0.237801	NULL	NULL	NULL	NULL	NULL	LMST01031017	37.8	6.93	makisterone B	NULL	NULL	NULL	0.931157	0.849625	1.09596	0.940043	1.85299	0.81451	0.0775182	0.00634754	0.10226	1.62879	2.86035	-1.26878	Pre-DM = NGT = T2D
1.04_606.2992	+	0.0154285	0.242069	HMDB10404	36.2	0	Aliphatic acyclic compounds	LysoPC(22:6(4Z,7Z,10Z,13Z,16Z,19Z))	LMGP01050056	36.2	0	PC(22:6(4Z,7Z,10Z,13Z,16Z,19Z)/0:0)	36.2	0	PC(22:6/0:0)	0.906799	0.919572	0.986109	1.19036	1.06552	0.288654	0.0111942	0.0219464	0.362442	2.67546	2.17994	0.351939	NGT = Pre-DM > T2D
1.05_1013.6661	+	0.0344015	0.340009	NA	NA	NA	NA	NA	NA	NA	NA	NA	NA	NA	NA	0.724865	0.769158	0.942414	2.11154	2.7107	0.652575	0.0598869	0.0167316	0.199362	1.75156	2.53782	-0.843901	Pre-DM = NGT = T2D
1.05_184.0733	+	0.0274233	0.312012	NULL	NULL	NULL	NULL	NULL	LMFA01100015,LMFA01100013,LMFA01100014	38.4	0	2-amino-heptanoic acid,2R-aminoheptanoic acid,2S-aminoheptanoic acid	NULL	NULL	NULL	0.883803	0.9438	0.93643	1.44454	0.870583	0.925055	0.00909391	0.145446	0.10251	2.74438	1.29905	1.26738	NGT = Pre-DM = T2D
1.05_280.1008	+	0.0218576	0.281531	HMDB02281	37.6	0	Aliphatic heteropolycyclic compounds	4a-Hydroxytetrahydrobiopterin	NULL	NULL	NULL	NULL	NULL	NULL	NULL	1.06837	1.09536	0.975354	0.799069	1.18437	0.548972	0.0135882	0.0204442	0.415751	-2.36321	-2.46688	0.212776	T2D > NGT = Pre-DM
1.05_457.2337	+	0.00990475	0.205691	HMDB07856,HMDB07852	44.4	39.6	Aliphatic acyclic compounds,Aliphatic acyclic compounds	LPA(18:2(9Z,12Z)/0:0), LPA(0:0/18:2(9Z,12Z))	LMGP10050017	44.4	39.6	PA(18:2(9Z,12Z)/0:0)	NULL	NULL	NULL	0.84869	0.831504	1.02067	1.90696	1.91468	0.509085	0.00650385	0.0121717	0.382691	2.85263	2.40373	0.298421	NGT = Pre-DM > T2D
1.05_528.3125	+	0.0387111	0.358692	HMDB11524,HMDB11525,HMDB11495,HMDB11494	36.8	0	Aliphatic acyclic compounds,Aliphatic acyclic compounds,Aliphatic acyclic compounds,Aliphatic acyclic compounds	LysoPE(22:5(4Z,7Z,10Z,13Z,16Z)/0:0), LysoPE(22:5(7Z,10Z,13Z,16Z,19Z)/0:0) , LysoPE(0:0/22:5(7Z,10Z,13Z,16Z,19Z)) , LysoPE(0:0/22:5(4Z,7Z,10Z,13Z,16Z))	NULL	NULL	NULL	NULL	NULL	NULL	NULL	0.975239	0.890742	1.09486	0.345805	1.41199	1.14794	0.309567	0.0279675	0.0517525	0.497078	2.35255	-1.8184	Pre-DM = NGT = T2D
1.05_546.3432	+	0.0223939	0.284945	NA	NA	NA	NA	NA	NA	NA	NA	NA	NA	NA	NA	0.848526	0.81678	1.03887	1.33479	1.73061	0.503288	0.0351225	0.0131862	0.240039	1.98783	2.62008	-0.706176	Pre-DM = NGT > T2D
1.05_560.3173	+	0.00690341	0.177949	NA	NA	NA	NA	NA	NA	NA	NA	NA	NA	NA	NA	0.850314	0.900997	0.943748	1.77681	1.16245	0.777079	0.00235447	0.135408	0.0490658	3.16149	1.10118	1.84237	NGT > Pre-DM = T2D
1.05_583.2986	+	0.00895899	0.195352	NULL	NULL	NULL	NULL	NULL	LMGP04050017	35.6	11.4	PG(22:4(7Z,10Z,13Z,16Z)/0:0)	NULL	NULL	NULL	0.807268	0.855693	0.943409	1.63105	1.59155	0.245103	0.0124525	0.00929689	0.496535	2.63955	2.50067	0.00868592	NGT = Pre-DM > T2D
1.05_604.2970	+	0.000723995	0.0679635	NA	NA	NA	NA	NA	NA	NA	NA	NA	NA	NA	NA	0.803101	0.916963	0.875826	1.83259	0.15153	1.82316	0.000141294	0.0574199	0.0291097	3.90508	1.57681	2.06616	NGT > Pre-DM = T2D
1.06_448.3412	+	0.000924944	0.0775485	HMDB06482	34.7	0	Aliphatic acyclic compounds	LysoSM(d18:1)	LMFA08020100	34.3	0	N-stearoyl tyrosine	NULL	NULL	NULL	0.810311	0.738703	1.09694	1.98413	2.37013	0.50102	0.00276612	0.00202479	0.333656	2.90367	3.20516	-0.429841	Pre-DM = NGT > T2D
1.06_560.2965	+	0.0306319	0.327203	NULL	NULL	NULL	NULL	NULL	LMGP03050019	36.2	0	PS(19:1(9Z)/0:0)	NULL	NULL	NULL	0.844379	0.96024	0.879341	1.55061	0.492121	1.28696	0.0221685	0.310493	0.0583442	2.43775	0.494452	1.76364	NGT = Pre-DM = T2D
1.07_1086.6549n	+	0.0118602	0.219685	NA	NA	NA	NA	NA	NA	NA	NA	NA	NA	NA	NA	0.658542	0.716737	0.918806	2.78515	2.26967	0.906376	0.00245534	0.0624643	0.11104	3.14925	1.73193	1.22101	NGT = Pre-DM = T2D
1.07_1087.6725	+	0.0441227	0.37858	NA	NA	NA	NA	NA	NA	NA	NA	NA	NA	NA	NA	0.749179	0.712499	1.05148	2.48225	1.85667	1.4187	0.0128073	0.112865	0.15198	2.63001	1.43781	1.02798	NGT = Pre-DM = T2D
1.07_522.3383	+	0.0475376	0.387757	NA	NA	NA	NA	NA	NA	NA	NA	NA	NA	NA	NA	0.864268	0.910543	0.949178	1.48862	1.23293	0.380447	0.0245017	0.08688	0.245904	2.40136	1.57248	0.687437	NGT = Pre-DM = T2D
1.07_544.5287	+	0.0484467	0.391425	NA	NA	NA	NA	NA	NA	NA	NA	NA	NA	NA	NA	0.864097	0.793106	1.08951	2.52807	1.88466	1.10251	0.0161052	0.0842893	0.208796	2.55115	1.58756	0.810607	NGT = Pre-DM = T2D
1.08_442.3511	+	0.0172641	0.256346	HMDB13339,HMDB13340	53.5	95.2	Aliphatic acyclic compounds,Aliphatic acyclic compounds	3-Hydroxy-11Z-octadecenoylcarnitine,3-Hydroxy-9Z-octadecenoylcarnitine	NULL	NULL	NULL	NULL	NULL	NULL	NULL	1.20924	1.14829	1.05308	2.04399	1.37891	0.715063	0.00740502	0.0566718	0.193126	-2.81114	-1.77704	-0.866435	T2D = Pre-DM = NGT
1.09_1063.6764	+	0.0192459	0.267975	NA	NA	NA	NA	NA	NA	NA	NA	NA	NA	NA	NA	0.712805	0.838492	0.850104	2.5094	1.98157	0.740593	0.0049003	0.0545721	0.166133	2.94144	1.79432	0.969558	NGT = Pre-DM = T2D
1.09_503.3362	+	0.0372511	0.350876	HMDB34704,HMDB34705	51.1	62.5	Aliphatic homopolycyclic compounds,Aliphatic homopolycyclic compounds	22-Deoxoisocucurbitacin D,22-Deoxocucurbitacin D	LMST01090003,LMST01090004	51.6	65.4	Hippurin-1,22-epi-Hippurin-1	NULL	NULL	NULL	0.877708	0.929488	0.944291	1.38073	0.750552	0.716437	0.0114199	0.10811	0.15624	2.66876	1.23664	1.2582	NGT = Pre-DM = T2D
1.09_550.3296	+	0.028802	0.317452	HMDB10404	31.1	12.7	Aliphatic acyclic compounds	LysoPC(22:6(4Z,7Z,10Z,13Z,16Z,19Z))	LMGP01050056	31.1	12.7	PC(22:6(4Z,7Z,10Z,13Z,16Z,19Z)/0:0)	28.6	0	PC(22:6/0:0)	0.910933	0.923274	0.986633	1.17449	1.05867	0.218101	0.0124505	0.0329166	0.316196	2.6396	2.01515	0.478362	NGT = Pre-DM > T2D
1.09_570.3574	+	0.0126079	0.225254	HMDB10392	38.4	27.5	Aliphatic acyclic compounds	LysoPC(20:2(11Z,14Z))	LMGP01050132	38.4	27.5	PC(20:2(11Z,14Z)/0:0)	33.8	1.13	PC(22:5/0:0)	0.959946	0.882201	1.08813	0.950981	1.60945	0.862466	0.0952086	0.00490233	0.0756179	1.30935	2.94132	-1.64087	Pre-DM = NGT = T2D
1.10_1013.6564	+	0.0105351	0.210175	NA	NA	NA	NA	NA	NA	NA	NA	NA	NA	NA	NA	0.785305	0.815322	0.963184	2.40123	2.31952	0.553846	0.00519321	0.0183894	0.303877	2.92342	2.24889	0.513282	NGT = Pre-DM > T2D
1.10_104.1074	+	0.0143876	0.236413	HMDB31259	38.1	0	Aliphatic acyclic compounds	Neurine	NULL	NULL	NULL	NULL	NULL	NULL	NULL	0.919886	0.901975	1.01986	1.14656	1.15626	0.178365	0.00899184	0.0559221	0.211122	2.74808	1.78314	0.802534	NGT = Pre-DM = T2D
1.10_1045.6758	+	0.00275754	0.124168	NA	NA	NA	NA	NA	NA	NA	NA	NA	NA	NA	NA	0.71985	0.796795	0.903433	2.90904	1.68218	1.50747	0.000531553	0.0520097	0.0632237	3.57192	1.81616	1.52826	NGT = Pre-DM = T2D
1.10_1063.1578	+	0.00227977	0.115444	NA	NA	NA	NA	NA	NA	NA	NA	NA	NA	NA	NA	0.555851	0.656482	0.846713	3.3789	2.43118	1.2098	0.000305691	0.0362916	0.0659626	3.71427	1.97394	1.50655	NGT = Pre-DM > T2D
1.10_1063.6697	+	0.00740713	0.179931	NA	NA	NA	NA	NA	NA	NA	NA	NA	NA	NA	NA	0.745123	0.842206	0.884728	2.32664	1.60278	1.05398	0.00160156	0.0572915	0.0976331	3.27205	1.77204	1.29516	NGT = Pre-DM = T2D
1.10_1085.6614	+	0.00060266	0.0658347	NA	NA	NA	NA	NA	NA	NA	NA	NA	NA	NA	NA	0.616073	0.699361	0.880909	3.1274	2.10232	1.33841	7.8709e-05	0.0354681	0.0358773	4.04433	1.98369	1.80067	NGT > Pre-DM > T2D
1.10_534.3451	+	0.0410678	0.366194	NA	NA	NA	NA	NA	NA	NA	NA	NA	NA	NA	NA	0.832788	0.91602	0.909137	1.68613	0.78586	1.29879	0.0123308	0.257152	0.0539247	2.64287	0.65215	1.79975	NGT = Pre-DM = T2D
1.10_604.2919	+	0.0333996	0.336773	NA	NA	NA	NA	NA	NA	NA	NA	NA	NA	NA	NA	0.867267	0.883038	0.98214	1.38248	0.87427	0.669304	0.00835094	0.150762	0.0908253	2.77223	1.03317	1.55017	NGT = Pre-DM = T2D
1.10_943.6673	+	0.0446366	0.380046	NULL	NULL	NULL	NULL	NULL	LMGP00000054	34.5	0	1,2-didocosanoyl-sn-glycero-3-phosphosulfocholine	NULL	NULL	NULL	0.835032	0.918312	0.909312	1.71699	1.28615	0.89406	0.0287237	0.0847091	0.267229	2.34262	1.58509	0.621214	NGT = Pre-DM = T2D
1.10_943.6753	+	0.0240005	0.29221	NA	NA	NA	NA	NA	NA	NA	NA	NA	NA	NA	NA	0.824495	0.845728	0.974893	2.03078	1.53786	0.862116	0.0149288	0.0411191	0.303972	2.57747	1.92026	0.513011	NGT = Pre-DM > T2D
1.11_1041.6822	+	0.0440292	0.378364	NA	NA	NA	NA	NA	NA	NA	NA	NA	NA	NA	NA	0.801216	0.928468	0.862944	2.11228	1.24016	1.39952	0.0136428	0.118504	0.157079	2.60846	1.1825	1.25511	NGT = Pre-DM = T2D
1.11_1051.6593	+	0.0019629	0.110137	NA	NA	NA	NA	NA	NA	NA	NA	NA	NA	NA	NA	0.694954	0.794626	0.874567	2.97295	1.96574	1.2818	0.000425977	0.0365852	0.0760857	3.62949	1.97051	1.4319	NGT = Pre-DM > T2D
1.11_1058.6472	+	0.0084059	0.189199	NA	NA	NA	NA	NA	NA	NA	NA	NA	NA	NA	NA	0.584548	0.683009	0.855842	3.29884	2.0313	1.53745	0.0014555	0.0777803	0.0721336	3.29899	1.62714	1.46008	NGT = Pre-DM = T2D
1.11_1310.8315	+	0.00550901	0.16058	NA	NA	NA	NA	NA	NA	NA	NA	NA	NA	NA	NA	0.611602	0.738541	0.828123	2.82934	2.13972	0.96568	0.00157061	0.0380054	0.130507	3.27756	1.95423	1.124	NGT = Pre-DM > T2D
1.11_1311.3281	+	0.00407733	0.142027	NA	NA	NA	NA	NA	NA	NA	NA	NA	NA	NA	NA	0.621809	0.716643	0.867669	3.17301	1.73917	1.70134	0.000914508	0.0685328	0.0649239	3.42727	1.48681	1.7138	NGT = Pre-DM = T2D
1.11_1348.6521	+	0.000344332	0.0573011	NA	NA	NA	NA	NA	NA	NA	NA	NA	NA	NA	NA	0.693286	0.855626	0.810267	2.88167	1.76767	1.57565	7.70226e-05	0.034971	0.0365321	4.0494	1.81229	1.97113	NGT > Pre-DM > T2D
1.11_1428.6383	+	0.00998618	0.205691	NA	NA	NA	NA	NA	NA	NA	NA	NA	NA	NA	NA	0.723185	0.890033	0.812537	2.81	1.667	1.49532	0.00205114	0.0809998	0.0835984	3.20144	1.39838	1.59164	NGT = Pre-DM = T2D
1.11_1580.9722	+	0.00254116	0.120472	NA	NA	NA	NA	NA	NA	NA	NA	NA	NA	NA	NA	0.596179	0.717088	0.831388	3.06548	1.96031	1.4063	0.000580675	0.0431052	0.0769173	3.54871	1.89969	1.42612	NGT = Pre-DM > T2D
1.11_1580.9847	+	0.00415494	0.142497	NA	NA	NA	NA	NA	NA	NA	NA	NA	NA	NA	NA	0.628789	0.771652	0.814861	2.75484	1.20814	2.10374	0.00076881	0.0916472	0.0423034	3.47412	1.33068	1.9079	NGT > Pre-DM = T2D
1.11_1580.9926	+	0.00164405	0.100316	NA	NA	NA	NA	NA	NA	NA	NA	NA	NA	NA	NA	0.595188	0.696635	0.854376	3.14056	1.85136	1.58597	0.000286314	0.0435542	0.0550258	3.7308	1.89515	1.59796	NGT = Pre-DM > T2D
1.11_519.3351n	+	0.0100088	0.205691	HMDB10386	54	76.7	Aliphatic acyclic compounds	LysoPC(18:2(9Z,12Z))	LMGP01050034	54.1	76.8	PC(18:2(2E,4E)/0:0)	52.9	71	PC(18:2/0:0)	0.900801	0.948171	0.95004	1.3533	0.769874	0.824358	0.003576	0.0809349	0.107741	3.03769	1.60764	1.23863	NGT = Pre-DM = T2D
1.11_520.5251	+	0.0114108	0.216603	NA	NA	NA	NA	NA	NA	NA	NA	NA	NA	NA	NA	0.870258	0.936611	0.929156	1.57213	0.869092	0.966671	0.00339947	0.0783704	0.112849	3.05291	1.41612	1.43789	NGT = Pre-DM = T2D
1.11_520.5907	+	0.0186043	0.26591	NA	NA	NA	NA	NA	NA	NA	NA	NA	NA	NA	NA	0.756844	0.837418	0.903784	2.45235	1.65614	1.06626	0.00591401	0.0955915	0.119636	2.88271	1.52421	1.17681	NGT = Pre-DM = T2D
1.11_520.6283	+	0.0159312	0.244644	NA	NA	NA	NA	NA	NA	NA	NA	NA	NA	NA	NA	0.774352	0.879861	0.880085	2.37931	1.53199	1.0724	0.00466975	0.102377	0.100513	2.95634	1.48894	1.27863	NGT = Pre-DM = T2D
1.11_534.3553	+	0.0257746	0.303729	HMDB11492	53.4	73.8	Aliphatic acyclic compounds	LysoPE(0:0/22:2(13Z,16Z))	LMGP02050024	53.2	72.8	PE(22:2(13Z,16Z)/0:0)	NULL	NULL	NULL	0.82436	0.927991	0.888327	1.72884	0.729835	1.2444	0.00893631	0.226642	0.0534503	2.75011	0.749952	1.80377	NGT = Pre-DM = T2D
1.11_588.3170	+	0.000641861	0.0665382	NA	NA	NA	NA	NA	NA	NA	NA	NA	NA	NA	NA	0.885947	0.918635	0.964416	1.56137	1.16642	0.514206	0.000269119	0.023072	0.0875525	3.74637	2.16013	1.35598	NGT = Pre-DM > T2D
1.11_790.9865	+	0.00853087	0.190892	NA	NA	NA	NA	NA	NA	NA	NA	NA	NA	NA	NA	0.641581	0.751212	0.854061	2.89863	2.08492	1.0158	0.00178935	0.0622383	0.0962261	3.24057	1.73363	1.30336	NGT = Pre-DM = T2D
1.11_798.9817	+	0.0230859	0.286602	NA	NA	NA	NA	NA	NA	NA	NA	NA	NA	NA	NA	0.627646	0.762581	0.823055	2.72248	1.65127	1.2547	0.00486379	0.125581	0.0850339	2.94376	1.38047	1.37199	NGT = Pre-DM = T2D
1.12_1001.6526	+	0.0250659	0.29952	NA	NA	NA	NA	NA	NA	NA	NA	NA	NA	NA	NA	0.86436	0.827095	1.04506	2.05628	1.89861	0.620151	0.0187993	0.0155846	0.476115	2.49677	2.31197	0.0599057	NGT = Pre-DM > T2D
1.12_1038.6672n	+	0.0205596	0.273068	NA	NA	NA	NA	NA	NA	NA	NA	NA	NA	NA	NA	0.776201	0.906226	0.85652	2.11358	1.19765	1.30761	0.0050192	0.0850973	0.127636	2.93401	1.37158	1.37162	NGT = Pre-DM = T2D
1.13_1000.6500n	+	0.0132363	0.229771	NA	NA	NA	NA	NA	NA	NA	NA	NA	NA	NA	NA	0.781127	0.766932	1.01851	2.81178	2.72179	0.521767	0.00715351	0.0160328	0.355847	2.82224	2.30126	0.369582	NGT = Pre-DM > T2D
1.13_508.3369	+	0.0018562	0.108216	HMDB11482,HMDB11512	34.9	0	Aliphatic acyclic compounds,Aliphatic acyclic compounds	LysoPE(0:0/20:1(11Z)),LysoPE(20:1(11Z)/0:0)	LMGP01050002,LMGP02050020,LMGP01050126	34.9	0	PC(17:1(10Z)/0:0),PE(20:1(11Z)/0:0),PC(17:1(9Z)/0:0)	NULL	NULL	NULL	0.84394	0.816716	1.03333	1.73394	2.01969	0.407066	0.00346164	0.00154013	0.284177	2.83271	3.28309	-0.570477	Pre-DM = NGT > T2D
1.13_516.3001n	+	0.036865	0.349327	NA	NA	NA	NA	NA	NA	NA	NA	NA	NA	NA	NA	0.784411	0.869413	0.902231	2.04208	1.13796	1.13922	0.009754	0.14528	0.104079	2.7213	1.0569	1.48038	NGT = Pre-DM = T2D
1.13_611.3531	+	0.0483449	0.391047	HMDB10360,HMDB10342	36.3	0	Aliphatic heteropolycyclic compounds,Aliphatic heteropolycyclic compounds	25-Hydroxyvitamin D2 25-(beta-glucuronide),25-Hydroxyvitamin D2-25-glucuronide	LMGP06050011	37.1	0	PI(20:0/0:0)	NULL	NULL	NULL	1.07885	1.02179	1.05584	0.956158	0.576003	0.684664	0.0440853	0.47084	0.0399773	-2.17821	-0.0731584	-1.93246	T2D = Pre-DM > NGT
1.14_523.3503	+	0.0432981	0.374697	HMDB36404	27	0	Aliphatic homopolycyclic compounds	3beta-Acetoxy-19alpha-hydroxy-12-ursene	NULL	NULL	NULL	NULL	NULL	NULL	NULL	0.8684	0.989914	0.877248	1.41515	0.544876	1.43832	0.0275465	0.368214	0.048978	2.35819	0.336587	1.84317	NGT > Pre-DM = T2D
1.15_516.3110	+	0.0174854	0.25756	HMDB10389	37.3	0	Aliphatic acyclic compounds	LysoPC(18:4(6Z,9Z,12Z,15Z))	LMGP01050040,LMGP01050129	37.3	0	PC(18:4(9E,11E,13E,15E)/0:0), PC(18:4(6Z,9Z,12Z,15Z)/0:0)	NULL	NULL	NULL	0.899933	0.885794	1.01596	1.18268	1.46119	0.174187	0.0102963	0.0177323	0.433017	2.46429	2.51743	-0.168698	Pre-DM = NGT > T2D
1.15_526.3289	+	0.0142174	0.23524	HMDB10395,HMDB10396	36.1	0	Aliphatic acyclic compounds,Aliphatic acyclic compounds	LysoPC(20:4(5Z,8Z,11Z,14Z)), LysoPC(20:4(8Z,11Z,14Z,17Z))	LMGP01050048	36.1	0	PC(20:4(5Z,8Z,11Z,14Z)/0:0)	36.1	0	PC(20:4/0:0)	0.904941	0.937466	0.965305	1.24729	0.844416	0.559824	0.00510983	0.1229	0.0890583	2.92845	1.39219	1.34658	NGT = Pre-DM = T2D
1.16_451.3599	+	0.00586365	0.164435	HMDB35270	36.6	14.8	Aliphatic homopolycyclic compounds	Methyl 3-oxo-12-oleanen-28-oate	LMST03020574,LMST03020575	36.5	14.5	25-hydroxy-1alpha-hydroxymethyl-26,27-dimethyl-24a-homo-22,23,24,24a-tetradehydrovitamin D3 / 25-hydroxy-1alpha-hydroxymethyl-26,27-dimethyl-24a-homo-22,23,24,24a-tetradehydrocholecalciferol, 25-hydroxy-1beta-hydroxymethyl-26,27-dimethyl-24a-homo-22,23,24,24a-tetradehydro-3-epivitamin D3 / 25-hydroxy-1beta-hydroxymethyl-26,27-dimethyl-24a-homo-22,23,24,24a-tetradehydro-3-epicholecalciferol	NULL	NULL	NULL	0.867978	0.697766	1.24394	1.00725	2.43759	1.34654	0.055296	0.00203468	0.0770844	1.59554	3.20376	-1.63153	Pre-DM = NGT = T2D
1.17_480.3478	+	0.0105413	0.210175	HMDB10407	35.2	0	Aliphatic acyclic compounds	LysoPC(P-16:0)	LMGP01070004,LMGP01060031,LMGP01060029,LMGP01060028,LMGP01070006	35.2	0	PC(O-16:1(1E)/0:0),PC(O-16:1(9Z)/0:0),PC(O-16:1(9E)/0:0),PC(O-16:1(11Z)/0:0),PC(P-16:0/0:0)	NULL	NULL	NULL	0.792528	0.921829	0.859735	2.45536	1.5132	1.31053	0.00189951	0.0488392	0.118906	3.2235	1.84444	1.18047	NGT = Pre-DM > T2D
1.20_558.2977	+	0.03819	0.356386	HMDB10386	36.4	0	Aliphatic acyclic compounds	LysoPC(18:2(9Z,12Z))	LMGP01050034,LMGP01050035	36.4	0	PC(18:2(2E,4E)/0:0), PC(18:2(9Z,12Z)/0:0)	36.4	0	PC(18:2/0:0)	0.868022	0.962224	0.9021	1.5232	0.556736	1.13404	0.0226589	0.203549	0.113946	2.42983	0.82901	1.43275	NGT = Pre-DM = T2D
1.21_504.3404	+	0.00139731	0.091586	HMDB10385,HMDB02815	37.8	12.6	Aliphatic acyclic compounds,Aliphatic acyclic compounds	LysoPC(18:1(11Z)),LysoPC(18:1(9Z))	LMGP01050032,LMGP01050030,LMGP01050029,LMGP01050114	37.8	12.6	PC(18:1(9Z)/0:0),PC(18:1(9E)/0:0),PC(18:1(6Z)/0:0),PC(18:1(9Z)/0:0)[rac]	35.2	0	PC(18:1/0:0)	0.887499	1.00414	0.883838	1.5261	0.0658905	1.76115	0.00196105	0.449393	0.00345748	3.21436	0.127196	2.83309	NGT > Pre-DM = T2D
1.21_596.3730	+	0.0326639	0.33511	NA	NA	NA	NA	NA	NA	NA	NA	NA	NA	NA	NA	0.959922	0.813996	1.17927	0.366907	1.89195	1.48713	0.273609	0.0231751	0.0552347	0.601933	2.42165	-1.7888	Pre-DM = NGT = T2D
1.22_1015.6669	+	0.00944364	0.202182	NA	NA	NA	NA	NA	NA	NA	NA	NA	NA	NA	NA	0.763231	0.796033	0.958794	2.67664	2.43292	0.793411	0.00438539	0.0145439	0.317313	2.97566	2.33791	0.475227	NGT = Pre-DM > T2D
1.22_521.3463	+	0.0282051	0.315776	NULL	NULL	NULL	NULL	NULL	LMST01010114,LMST01090003,LMST01090004	35.8	0	Cucurbitacin P,Hippurin-1,22-epi-Hippurin-1	NULL	NULL	NULL	0.859388	0.954422	0.900428	1.52608	0.54045	1.27981	0.0116068	0.284702	0.04317	2.6633	0.568928	1.89903	NGT > Pre-DM = T2D
1.22_586.3058	+	0.0039787	0.141275	NA	NA	NA	NA	NA	NA	NA	NA	NA	NA	NA	NA	0.882624	0.776992	1.13595	1.33155	2.53606	1.1668	0.108644	0.00154884	0.0310559	1.23377	3.2815	-2.03942	Pre-DM > NGT = T2D
1.23_515.3138	+	0.0100045	0.205691	HMDB34079,HMDB39443	35.4	0	Aliphatic homopolycyclic compounds,Aliphatic homopolycyclic compounds	Homodolichosterone, (2alpha,3alpha,5alpha,22R,23R)-2,3,22,23-Tetrahydroxy-25-methylergost-24(28)en-6-one	LMST03020440	35.8	2.25	1alpha,25-dihydroxy-2beta-(2-hydroxyethoxy)vitamin D3 / 1alpha,25-dihydroxy-2beta-(2-hydroxyethoxy)cholecalciferol	NULL	NULL	NULL	0.864611	0.866534	0.99778	1.50924	1.53034	0.240963	0.00581575	0.0123724	0.368163	2.88799	2.39774	0.336724	NGT = Pre-DM > T2D
1.24_536.2988	+	0.0279708	0.315191	NA	NA	NA	NA	NA	NA	NA	NA	NA	NA	NA	NA	0.89089	0.879408	1.01306	1.52959	1.62984	0.384792	0.0320327	0.0269819	0.464862	2.30165	2.0972	0.088191	NGT = Pre-DM > T2D
1.27_400.3431	+	0.0321886	0.332606	HMDB00222	52.8	71	Aliphatic acyclic compounds	L-Palmitoylcarnitine	LMFA07070004	52.8	71	Palmitoylcarnitine	NULL	NULL	NULL	1.06252	0.964089	1.1021	0.731125	0.550233	1.13141	0.0532673	0.154179	0.0122311	-1.80533	1.01867	-2.64562	Pre-DM = T2D = NGT
1.27_476.3605	+	0.00454216	0.148808	NA	NA	NA	NA	NA	NA	NA	NA	NA	NA	NA	NA	0.856368	0.774105	1.10627	1.86816	1.94851	0.27404	0.00976878	0.007362	0.330938	2.48308	2.81301	-0.437325	Pre-DM = NGT > T2D
1.27_509.3462	+	0.0103672	0.210175	NULL	NULL	NULL	NULL	NULL	LMST04080001	30.8	0	3alpha,7alpha,12alpha-trihydroxy-27-carboxymethyl-5beta-cholestan-26-oic acid	NULL	NULL	NULL	0.873176	0.863736	1.01093	1.61756	1.64533	0.302888	0.0083079	0.00761772	0.474177	2.77392	2.57044	0.0647731	NGT = Pre-DM > T2D
1.28_1018.6778	+	0.0138456	0.233265	NA	NA	NA	NA	NA	NA	NA	NA	NA	NA	NA	NA	0.753462	0.835009	0.90234	1.85749	1.11157	1.10444	0.00456156	0.0594624	0.15196	2.96356	1.75486	1.02806	NGT = Pre-DM = T2D
1.28_1040.6794	+	0.00698157	0.178111	NA	NA	NA	NA	NA	NA	NA	NA	NA	NA	NA	NA	0.827222	0.825142	1.00252	1.99271	1.90887	0.474897	0.00445406	0.00777793	0.400171	2.97089	2.56322	0.252905	NGT = Pre-DM > T2D
1.28_476.3729	+	0.00686129	0.177576	NA	NA	NA	NA	NA	NA	NA	NA	NA	NA	NA	NA	0.855097	0.783768	1.09101	1.73229	2.11971	0.416862	0.0224323	0.00619347	0.218463	2.17128	2.86814	-0.777396	Pre-DM = NGT > T2D
1.28_895.6800	+	0.0290989	0.320087	HMDB30292,HMDB30491	34.8	0	Aliphatic acyclic compounds,Aliphatic acyclic compounds	Trieleostearin, Glycerol 1,2-di-(9Z,11E,13Z-octadecatrienoate) 3-(8Z,11Z,13E-octadecatrienoate)	NULL	NULL	NULL	NULL	NULL	NULL	NULL	1.05951	0.845041	1.2538	0.421775	1.75936	1.65572	0.264858	0.0347858	0.0183856	-0.628441	1.99191	-2.50466	Pre-DM > T2D = NGT
1.29_1003.1601	+	0.0327151	0.335231	NA	NA	NA	NA	NA	NA	NA	NA	NA	NA	NA	NA	0.937237	0.936122	1.00119	1.20153	1.08838	0.51373	0.0643647	0.0326513	0.463935	2.02459	2.01854	-0.0905245	Pre-DM = NGT = T2D
1.29_1017.6888	+	0.00347604	0.135578	HMDB12217	35.1	0	Aliphatic acyclic compounds	Dodecaprenyl diphosphate	NULL	NULL	NULL	NULL	NULL	NULL	NULL	0.851045	0.894897	0.950997	1.82324	1.37914	0.847378	0.00117054	0.0209766	0.167527	3.35967	2.19772	0.963984	NGT = Pre-DM > T2D
1.29_1023.6629	+	0.00376421	0.140865	NA	NA	NA	NA	NA	NA	NA	NA	NA	NA	NA	NA	0.714812	0.830358	0.860848	2.70447	1.5798	1.45106	0.000981654	0.077987	0.0591935	3.40799	1.62584	1.56158	NGT = Pre-DM = T2D
1.29_1251.3257	+	0.0374305	0.352267	NULL	NULL	NULL	NULL	NULL	LMPK12112449	32.2	0	Montbretin A	NULL	NULL	NULL	0.861289	0.88443	0.973835	1.57295	1.23124	0.830665	0.0245152	0.0616141	0.299158	2.40115	1.73833	0.526824	NGT = Pre-DM = T2D
1.29_1534.9996	+	0.000257112	0.0501678	NA	NA	NA	NA	NA	NA	NA	NA	NA	NA	NA	NA	0.780105	0.816757	0.955125	2.97982	2.51339	0.835062	6.22357e-05	0.00822041	0.0952604	4.09902	2.54395	1.30904	NGT = Pre-DM > T2D
1.29_1535.9895	+	0.00196869	0.110137	NA	NA	NA	NA	NA	NA	NA	NA	NA	NA	NA	NA	0.761376	0.7971	0.955183	2.9397	2.45311	0.93131	0.000691591	0.0149944	0.165846	3.50242	2.32649	0.970713	NGT = Pre-DM > T2D
1.29_460.2539	+	0.0293772	0.321716	NA	NA	NA	NA	NA	NA	NA	NA	NA	NA	NA	NA	0.943551	0.921909	1.02348	0.780346	1.23884	0.439067	0.0408555	0.0184974	0.25719	1.92305	2.50251	-0.652033	Pre-DM = NGT > T2D
1.29_496.6149	+	0.0191233	0.267975	NA	NA	NA	NA	NA	NA	NA	NA	NA	NA	NA	NA	0.925638	0.905785	1.02192	1.16715	1.36877	0.459678	0.0352936	0.0108713	0.220323	1.98578	2.68525	-0.771102	Pre-DM = NGT > T2D
1.29_515.3161	+	0.00973404	0.204627	HMDB34079,HMDB39443	34.5	0	Aliphatic homopolycyclic compounds,Aliphatic homopolycyclic compounds	Homodolichosterone, (2alpha,3alpha,5alpha,22R,23R)-2,3,22,23-Tetrahydroxy-25-methylergost-24(28)en-6-one	LMST01010336,LMST03020440	34.5	0	11-acetoxy-3beta,6alpha-dihydroxy-9,11-seco-5alpha-cholest-7-en-9-one., 1alpha,25-dihydroxy-2beta-(2-hydroxyethoxy)vitamin D3 / 1alpha,25-dihydroxy-2beta-(2-hydroxyethoxy)cholecalciferol	NULL	NULL	NULL	0.918825	0.860716	1.06751	1.00842	1.69208	0.628025	0.0403133	0.00430432	0.133521	1.92884	2.98138	-1.1099	Pre-DM = NGT > T2D
1.29_581.2999	+	0.00821792	0.187304	NA	NA	NA	NA	NA	NA	NA	NA	NA	NA	NA	NA	0.894429	0.908764	0.984226	1.39693	1.31411	0.419288	0.00584111	0.0239556	0.281029	2.88662	2.14515	0.579788	NGT = Pre-DM > T2D
1.29_755.9901	+	0.00801036	0.187196	NA	NA	NA	NA	NA	NA	NA	NA	NA	NA	NA	NA	0.938482	0.862551	1.08803	0.750792	1.65221	0.978458	0.155554	0.00305719	0.0301188	1.0129	3.08462	-2.05212	Pre-DM > NGT = T2D
1.30_1005.6785	+	0.04052	0.364023	NA	NA	NA	NA	NA	NA	NA	NA	NA	NA	NA	NA	0.882364	0.89497	0.985915	1.89809	1.90221	0.752335	0.0308248	0.0228772	0.48508	2.31615	2.1635	0.0374072	NGT = Pre-DM > T2D
1.30_1030.6294	+	0.049409	0.394612	NA	NA	NA	NA	NA	NA	NA	NA	NA	NA	NA	NA	0.916444	0.90059	1.0176	1.13056	1.38808	0.374867	0.0533654	0.0314086	0.282995	1.80449	2.30908	-0.573966	Pre-DM = NGT = T2D
1.30_1259.3187	+	0.0131657	0.229771	NA	NA	NA	NA	NA	NA	NA	NA	NA	NA	NA	NA	0.846528	0.807764	1.04799	2.17922	2.37565	0.559566	0.011458	0.0112751	0.459634	2.66764	2.43157	0.101355	NGT = Pre-DM > T2D
1.30_1493.0274	+	0.000974916	0.0782547	NA	NA	NA	NA	NA	NA	NA	NA	NA	NA	NA	NA	0.837763	0.822164	1.01897	2.23647	2.39465	0.441942	0.00325993	0.000906093	0.243601	2.85185	3.42978	-0.694767	Pre-DM = NGT > T2D
1.30_1498.4928	+	0.0129491	0.22804	NA	NA	NA	NA	NA	NA	NA	NA	NA	NA	NA	NA	0.794571	0.81402	0.976108	2.93073	2.30175	1.30302	0.00271594	0.0477885	0.141057	3.11966	1.85415	1.07558	NGT = Pre-DM > T2D
1.30_1513.0039	+	0.0303647	0.325991	NA	NA	NA	NA	NA	NA	NA	NA	NA	NA	NA	NA	0.817995	0.825171	0.991304	2.54163	2.43626	0.825373	0.0189665	0.0243573	0.411064	2.49363	2.1385	0.224809	NGT = Pre-DM > T2D
1.30_1536.0081	+	0.000146451	0.0435697	NA	NA	NA	NA	NA	NA	NA	NA	NA	NA	NA	NA	0.742419	0.83725	0.886735	3.28503	2.19858	1.52607	2.29494e-05	0.0268641	0.0257878	4.32433	2.09898	1.94666	NGT > Pre-DM > T2D
1.30_1571.9656	+	0.0224536	0.284945	NA	NA	NA	NA	NA	NA	NA	NA	NA	NA	NA	NA	0.822903	0.870815	0.944981	2.64538	2.47285	0.423636	0.0157746	0.0478603	0.287728	2.55837	1.85348	0.560036	NGT = Pre-DM > T2D
1.30_313.2749	+	0.0282793	0.315776	HMDB11533,HMDB11564	38.1	21.3	Aliphatic acyclic compounds,Aliphatic acyclic compounds	MG(0:0/16:0/0:0),MG(16:0/0:0/0:0)	LMGL01010009,LMGL01010001,LMGL01010025,LMFA01060129,LMFA01060128	38.1	21.3	MG(16:0/0:0/0:0),MG(16:0/0:0/0:0)[rac],MG(0:0/16:0/0:0),18-oxo-nonadecanoic acid,10-oxo-nonadecanoic acid	33.9	0	MG(16:0/0:0/0:0)	0.944826	0.904358	1.04475	0.860347	1.33689	0.623122	0.0810249	0.0136588	0.148083	1.6071	2.60805	-1.04469	Pre-DM = NGT = T2D
1.31_1493.0123	+	0.0173187	0.256813	NA	NA	NA	NA	NA	NA	NA	NA	NA	NA	NA	NA	0.879631	0.883061	0.996116	1.90486	1.88169	0.66443	0.0174339	0.0124354	0.498712	2.5234	2.39588	0.00322923	NGT = Pre-DM > T2D
1.31_1506.4816	+	0.0351857	0.343941	NA	NA	NA	NA	NA	NA	NA	NA	NA	NA	NA	NA	0.826879	0.743336	1.11239	2.44752	2.70348	0.687415	0.02692	0.0193741	0.491697	2.36672	2.22873	0.0208132	NGT = Pre-DM > T2D
1.31_1515.9884n	+	0.0266474	0.307122	NA	NA	NA	NA	NA	NA	NA	NA	NA	NA	NA	NA	0.870327	0.836068	1.04098	1.9852	2.09964	0.300646	0.0376469	0.0200161	0.466703	2.23989	2.21605	-0.0835592	Pre-DM = NGT > T2D
1.31_1554.9657	+	0.0140778	0.23524	NA	NA	NA	NA	NA	NA	NA	NA	NA	NA	NA	NA	0.858409	0.842564	1.01881	1.96047	2.07022	0.256391	0.0131901	0.0203441	0.419036	2.3742	2.46864	-0.204361	Pre-DM = NGT > T2D
1.31_419.2592	+	0.03961	0.360492	HMDB39403	44.6	45.2	Aliphatic acyclic compounds	2-Hydroxy-4-oxo-5,12-heneicosadien-1-yl acetate	NULL	NULL	NULL	NULL	35.6	0	MG(20:3/0:0/0:0)	0.926741	0.943714	0.982014	1.15017	0.949358	0.653886	0.0257681	0.0799733	0.26411	2.38286	1.61352	0.630725	NGT = Pre-DM = T2D
1.31_487.3689n	+	0.0285488	0.316339	NA	NA	NA	NA	NA	NA	NA	NA	NA	NA	NA	NA	0.940096	0.925927	1.0153	0.966063	1.14893	0.278682	0.0432421	0.0263864	0.489197	2.18583	2.10626	-0.0270831	Pre-DM = NGT > T2D
1.31_599.4414	+	0.0072357	0.178111	HMDB30100	31.9	0.892	Aliphatic heteropolycyclic compounds	(8'R)-Neochrome	NULL	NULL	NULL	NULL	NULL	NULL	NULL	0.905565	0.887046	1.02088	1.4491	1.57668	0.245995	0.0155176	0.0105596	0.49331	2.56408	2.45523	-0.0167708	Pre-DM = NGT > T2D
1.31_755.9844	+	0.0252366	0.299931	NA	NA	NA	NA	NA	NA	NA	NA	NA	NA	NA	NA	0.869348	0.882103	0.98554	1.54604	1.64723	0.289704	0.0122431	0.0713593	0.206521	2.64529	1.66886	0.818551	NGT = Pre-DM = T2D
1.32_104.1074	+	0.0380667	0.355835	HMDB31259	38.1	0	Aliphatic acyclic compounds	Neurine	NULL	NULL	NULL	NULL	NULL	NULL	NULL	0.9513	0.950661	1.00067	0.910232	0.888277	0.449617	0.0388398	0.0361455	0.445177	2.22781	1.97565	0.137855	NGT = Pre-DM > T2D
1.32_1067.7036	+	0.0312573	0.329123	NA	NA	NA	NA	NA	NA	NA	NA	NA	NA	NA	NA	0.871226	0.825506	1.05538	2.04262	1.95615	0.878311	0.0206266	0.028317	0.403677	2.20432	2.34793	-0.243842	Pre-DM = NGT > T2D
1.32_1508.9875	+	0.0260104	0.304886	NA	NA	NA	NA	NA	NA	NA	NA	NA	NA	NA	NA	0.876168	0.868055	1.00935	1.84282	1.95035	0.653208	0.0140563	0.02753	0.45247	2.35063	2.35841	-0.119423	Pre-DM = NGT > T2D
1.32_1544.9446	+	0.0424422	0.37194	NA	NA	NA	NA	NA	NA	NA	NA	NA	NA	NA	NA	0.860439	0.85311	1.00859	2.12351	2.2538	0.177416	0.043074	0.0526773	0.397232	2.18736	1.81038	0.260519	NGT = Pre-DM = T2D
1.34_1023.6750	+	0.0207042	0.274127	NA	NA	NA	NA	NA	NA	NA	NA	NA	NA	NA	NA	0.755801	0.78549	0.962203	2.66072	2.04693	1.51395	0.00551182	0.0553981	0.172963	2.90483	1.78745	0.942522	NGT = Pre-DM = T2D
1.34_1263.8360	+	0.00544145	0.160196	NA	NA	NA	NA	NA	NA	NA	NA	NA	NA	NA	NA	0.716174	0.772118	0.927545	2.37728	1.86638	1.15718	0.00247262	0.0115616	0.29075	3.1472	2.42247	0.551196	NGT = Pre-DM > T2D
1.34_1534.9861	+	0.000348628	0.0573011	NA	NA	NA	NA	NA	NA	NA	NA	NA	NA	NA	NA	0.726889	0.738355	0.984472	3.36752	2.98217	0.890023	0.000133363	0.00332083	0.197278	3.91902	2.84596	0.851385	NGT = Pre-DM > T2D
1.34_1535.0094	+	0.00390217	0.140935	NA	NA	NA	NA	NA	NA	NA	NA	NA	NA	NA	NA	0.730432	0.697188	1.04768	3.17571	2.86871	0.915185	0.00119217	0.0126672	0.219402	3.35461	2.3891	0.774214	NGT = Pre-DM > T2D
1.35_1017.6922	+	0.00709258	0.178111	HMDB12217	34.4	0	Aliphatic acyclic compounds	Dodecaprenyl diphosphate	NULL	NULL	NULL	NULL	NULL	NULL	NULL	0.828788	0.863185	0.960152	2.15209	1.75202	1.05312	0.00210215	0.0311973	0.166798	3.19436	2.03754	0.966895	NGT = Pre-DM > T2D
1.35_1019.7035	+	0.0194861	0.268287	NA	NA	NA	NA	NA	NA	NA	NA	NA	NA	NA	NA	0.831652	0.851366	0.976844	2.15635	1.88008	0.889679	0.00666701	0.0420893	0.221057	2.84475	1.91011	0.768627	NGT = Pre-DM > T2D
1.35_1043.7146	+	0.00384022	0.140935	NA	NA	NA	NA	NA	NA	NA	NA	NA	NA	NA	NA	0.804285	0.846546	0.950079	2.54	1.91985	0.917584	0.00112984	0.0185006	0.177297	3.36944	2.24657	0.925716	NGT = Pre-DM > T2D
1.35_504.3462	+	6.04047e-05	0.0316488	HMDB10385,HMDB02815	37.2	0	Aliphatic acyclic compounds,Aliphatic acyclic compounds	LysoPC(18:1(11Z)),LysoPC(18:1(9Z))	LMGP01060010	42.6	33.6	PC(O-16:0/0:0)	37.2	0	PC(18:1/0:0)	0.838809	0.843937	0.993925	2.04774	2.00933	0.200828	6.67386e-05	0.00062387	0.300752	4.08282	3.34198	0.522239	NGT = Pre-DM > T2D
1.35_527.3176n	+	0.000492836	0.0627488	NA	NA	NA	NA	NA	NA	NA	NA	NA	NA	NA	NA	0.804583	0.848912	0.947781	2.07836	1.43154	0.876968	0.000162103	0.0158397	0.0917057	3.87172	2.30584	1.33032	NGT = Pre-DM > T2D
1.35_528.8240	+	0.00112069	0.0850267	NA	NA	NA	NA	NA	NA	NA	NA	NA	NA	NA	NA	0.725027	0.764516	0.948348	3.04436	1.97117	1.39947	0.000197463	0.0440973	0.0456714	3.82337	1.88971	1.68836	NGT > Pre-DM > T2D
1.35_625.4572	+	0.00146323	0.0938368	NA	NA	NA	NA	NA	NA	NA	NA	NA	NA	NA	NA	0.770517	0.815086	0.94532	2.96442	2.35838	0.81574	0.000349519	0.0235127	0.096381	3.68024	2.1526	1.30245	NGT = Pre-DM > T2D
1.36_1029.1829	+	0.0368658	0.349327	NA	NA	NA	NA	NA	NA	NA	NA	NA	NA	NA	NA	0.798585	0.808187	0.988119	2.30342	2.13773	0.824728	0.0161448	0.0484089	0.288584	2.55029	1.8484	0.557525	NGT = Pre-DM > T2D
1.36_1039.6788	+	0.0228022	0.285393	NA	NA	NA	NA	NA	NA	NA	NA	NA	NA	NA	NA	0.816817	0.85371	0.956784	2.3369	1.96828	0.867018	0.00712691	0.0875108	0.140271	2.82343	1.56886	1.0791	NGT = Pre-DM = T2D
1.36_1042.7000n	+	0.00380948	0.140935	NA	NA	NA	NA	NA	NA	NA	NA	NA	NA	NA	NA	0.758907	0.82423	0.920746	2.65005	1.8528	1.31732	0.000913116	0.0562497	0.076339	3.42769	1.78047	1.43014	NGT = Pre-DM = T2D
1.36_1055.6539	+	0.00131334	0.0901769	NA	NA	NA	NA	NA	NA	NA	NA	NA	NA	NA	NA	0.768845	0.825711	0.931131	2.86224	2.05692	1.19399	0.000303842	0.0357138	0.0666303	3.7158	1.98076	1.50137	NGT = Pre-DM > T2D
1.36_525.3676	+	0.000643663	0.0665382	NULL	NULL	NULL	NULL	NULL	LMPR0106190001,LMST03020520,LMST03020521	31.7	0	17beta,21beta-epoxy-16alpha-ethoxyhopan-3beta-ol, 1alpha,25-dihydroxy-2beta-pentylvitamin D3 / 1alpha,25-dihydroxy-2beta-pentylcholecalciferol , 1alpha,25-dihydroxy-26,27-diethyl-24a-homovitamin D3 / 1alpha,25-dihydroxy-26,27-diethyl-24a-homocholecalciferol	NULL	NULL	NULL	0.85313	0.886957	0.961862	1.82709	1.47653	0.505641	0.000398236	0.00431186	0.247458	3.64683	2.76176	0.682511	NGT = Pre-DM > T2D
1.36_626.4594	+	0.0452004	0.381039	NA	NA	NA	NA	NA	NA	NA	NA	NA	NA	NA	NA	0.78477	0.806789	0.972707	2.26774	1.62268	0.890577	0.0180647	0.173627	0.124695	2.51088	1.1965	1.15183	NGT = Pre-DM = T2D
1.37_1065.6785	+	0.00138327	0.091205	NA	NA	NA	NA	NA	NA	NA	NA	NA	NA	NA	NA	0.71044	0.791503	0.897584	3.35886	2.39842	1.43544	0.000334201	0.0490383	0.0533966	3.69165	1.84262	1.61278	NGT = Pre-DM > T2D
1.37_1065.6953	+	0.00466364	0.150409	NA	NA	NA	NA	NA	NA	NA	NA	NA	NA	NA	NA	0.731129	0.795464	0.919122	2.95687	2.14946	1.22045	0.00111178	0.0814174	0.0604937	3.37387	1.60472	1.55064	NGT = Pre-DM = T2D
1.37_1081.6579	+	0.00221792	0.115444	NA	NA	NA	NA	NA	NA	NA	NA	NA	NA	NA	NA	0.711657	0.823245	0.864454	3.1795	1.57615	2.1468	0.000417253	0.121462	0.0201562	3.63483	1.16771	2.21333	NGT > Pre-DM = T2D
1.37_506.3525	+	0.00686014	0.177576	NA	NA	NA	NA	NA	NA	NA	NA	NA	NA	NA	NA	0.87468	0.946108	0.924503	1.44416	0.83937	1.14018	0.00229116	0.138011	0.0470417	3.16942	1.0893	1.86116	NGT > Pre-DM = T2D
1.37_521.3501n	+	0.00159027	0.10001	HMDB10385,HMDB02815	56.6	90.5	Aliphatic acyclic compounds,Aliphatic acyclic compounds	LysoPC(18:1(11Z)),LysoPC(18:1(9Z))	LMGP01050032,LMGP01050030,LMGP01050029,LMGP01050114	56.6	90.5	PC(18:1(9Z)/0:0),PC(18:1(9E)/0:0),PC(18:1(6Z)/0:0),PC(18:1(9Z)/0:0)[rac]	52.6	70.3	PC(18:1/0:0)	0.865495	0.913443	0.947509	1.74692	1.16131	0.93757	0.000487181	0.0371093	0.0798972	3.59468	1.96444	1.40576	NGT = Pre-DM > T2D
1.37_522.5406	+	0.00133693	0.0901769	NA	NA	NA	NA	NA	NA	NA	NA	NA	NA	NA	NA	0.793954	0.866269	0.916522	2.45131	1.52097	1.37357	0.000362081	0.0405931	0.065077	3.67123	1.92584	1.51349	NGT = Pre-DM > T2D
1.37_522.6036	+	0.00158677	0.10001	NA	NA	NA	NA	NA	NA	NA	NA	NA	NA	NA	NA	0.66755	0.706496	0.944874	3.6569	3.39211	0.540455	0.00124033	0.00446995	0.339048	3.34364	2.74998	0.415062	NGT = Pre-DM > T2D
1.37_541.3317	+	0.0195297	0.268287	HMDB37778	34.3	0	Aliphatic homopolycyclic compounds	Ganoderiol I	NULL	NULL	NULL	NULL	NULL	NULL	NULL	0.832597	0.897657	0.927523	1.73251	0.872647	0.908449	0.00885073	0.172738	0.0789963	2.75326	0.943402	1.61955	NGT = Pre-DM = T2D
1.37_541.3403	+	0.0146941	0.237801	NA	NA	NA	NA	NA	NA	NA	NA	NA	NA	NA	NA	0.817239	0.86888	0.940566	2.08255	1.47265	0.713578	0.0047525	0.0989472	0.104444	2.95092	1.50654	1.25663	NGT = Pre-DM = T2D
1.38_1044.7019	+	0.0211216	0.276881	NA	NA	NA	NA	NA	NA	NA	NA	NA	NA	NA	NA	0.631478	0.704417	0.896455	2.72768	1.99236	1.65287	0.00695977	0.111739	0.11358	2.83103	1.44313	1.20771	NGT = Pre-DM = T2D
1.38_1054.6837	+	0.00302973	0.130079	NA	NA	NA	NA	NA	NA	NA	NA	NA	NA	NA	NA	0.666094	0.760832	0.87548	3.42496	1.94168	1.94129	0.000618384	0.064766	0.0560585	3.53211	1.51595	1.78203	NGT = Pre-DM = T2D
1.38_1055.1979	+	0.0151008	0.239643	NA	NA	NA	NA	NA	NA	NA	NA	NA	NA	NA	NA	0.70582	0.802948	0.879036	2.57517	1.09991	2.04887	0.00463357	0.170495	0.0538954	2.95874	0.95221	1.8	NGT = Pre-DM = T2D
1.38_1272.6974	+	0.00301294	0.129861	NA	NA	NA	NA	NA	NA	NA	NA	NA	NA	NA	NA	0.78011	0.881237	0.885245	2.61186	1.59312	1.61423	0.000789252	0.0604706	0.0669798	3.46707	1.74706	1.49867	NGT = Pre-DM = T2D
1.38_444.3667	+	0.000569592	0.0658347	HMDB13154	35.7	0	Aliphatic acyclic compounds	12-Hydroxy-12-octadecanoylcarnitine	NULL	NULL	NULL	NULL	NULL	NULL	NULL	1.36153	1.13098	1.20385	2.31525	1.06359	1.71248	0.000197346	0.158997	0.00806896	-3.82351	-0.99859	-2.55044	T2D = Pre-DM > NGT
1.38_473.3502	+	0.00935359	0.201184	NA	NA	NA	NA	NA	NA	NA	NA	NA	NA	NA	NA	1.10967	1.13975	0.973605	0.860462	1.28098	0.631507	0.0169918	0.00540553	0.235904	-2.27919	-2.91092	0.719541	T2D > NGT = Pre-DM
1.38_606.3066	+	0.000130172	0.0425113	NA	NA	NA	NA	NA	NA	NA	NA	NA	NA	NA	NA	0.84858	0.906087	0.936532	2.02418	1.30844	0.891374	3.365e-05	0.0285997	0.029614	4.23918	1.90178	2.05909	NGT > Pre-DM > T2D
1.40_526.4321	+	0.0272215	0.310538	NA	NA	NA	NA	NA	NA	NA	NA	NA	NA	NA	NA	1.04728	1.13051	0.926379	0.31519	1.28377	1.00999	0.373247	0.0197606	0.0267577	-0.323266	-2.47904	2.10059	T2D = NGT > Pre-DM
1.41_505.3476	+	0.0192668	0.267975	HMDB40772,HMDB34501,HMDB35875,HMDB34518,HMDB35948,HMDB40784,HMDB36670	35	0	Aliphatic homopolycyclic compounds,Aliphatic homopolycyclic compounds,Aliphatic homopolycyclic compounds,Aliphatic homopolycyclic compounds,Aliphatic homopolycyclic compounds,Aliphatic homopolycyclic compounds,Aliphatic homopolycyclic compounds	Isothankunic acid,Tomentosic acid,Myrianthic acid,Theasapogenol E,Cyclopassifloic acid D, (3beta,19alpha)-3,19,23,24-Tetrahydroxy-12-oleanen-28-oic acid ,6beta-Hydroxyasiatic acid	NULL	NULL	NULL	NULL	NULL	NULL	NULL	0.911413	0.993585	0.917297	1.17307	0.45087	1.46261	0.0156408	0.454662	0.0185569	2.56133	0.11389	2.2454	NGT > Pre-DM = T2D
1.42_548.3725	+	0.028681	0.317141	HMDB10392	38.7	0	Aliphatic acyclic compounds	LysoPC(20:2(11Z,14Z))	LMGP02010348,LMGP01050132	38.7	0	PE-NMe(11:0/11:0), PC(20:2(11Z,14Z)/0:0)	NULL	NULL	NULL	0.763624	0.821067	0.930038	1.90048	1.36342	0.674488	0.0117483	0.0686641	0.20795	2.65922	1.68727	0.813554	NGT = Pre-DM = T2D
1.43_562.3524	+	0.0341811	0.339292	NULL	NULL	NULL	NULL	NULL	LMGP03050023	37.7	0	PS(22:1(11Z)/0:0)	NULL	NULL	NULL	0.966439	1.11755	0.864786	0.443203	1.479	1.6852	0.290945	0.0352638	0.0228044	0.550626	-1.98613	2.42751	NGT = T2D > Pre-DM
1.44_481.3535	+	0.0160115	0.244972	HMDB41130,HMDB34081	36.3	0	Aliphatic heteropolycyclic compounds,Aliphatic heteropolycyclic compounds	24-Epibrassinolide,Brassinolide	LMST01140001,LMST01080072,LMST01140002,LMST04040001	36.3	0	Brassinolide,Agavegenin A,24-epi-brassinolide, 3alpha,7alpha,12alpha,24-tetrahydroxy-24-methyl-5beta-cholestan-26-oic acid	NULL	NULL	NULL	0.852252	0.848527	1.00439	1.56886	1.68025	0.211432	0.0169346	0.00997456	0.474266	2.5336	2.47565	-0.0645492	Pre-DM = NGT > T2D
1.44_548.3720	+	0.000770658	0.0710663	HMDB10392	47	56.4	Aliphatic acyclic compounds	LysoPC(20:2(11Z,14Z))	LMGP01050132	47	56.4	PC(20:2(11Z,14Z)/0:0)	46	51.4	PC(20:2/0:0)	0.814733	0.897787	0.907491	2.12451	1.155	1.39103	0.000214507	0.0418113	0.0497765	3.80291	1.913	1.64702	NGT > Pre-DM > T2D
1.44_549.3769	+	0.00109315	0.0835091	NA	NA	NA	NA	NA	NA	NA	NA	NA	NA	NA	NA	0.79256	0.879625	0.90102	2.27856	1.28059	1.34437	0.000307038	0.0359415	0.0666074	3.71315	1.97806	1.50154	NGT = Pre-DM > T2D
1.44_549.3800	+	0.00726057	0.178327	NA	NA	NA	NA	NA	NA	NA	NA	NA	NA	NA	NA	0.826975	0.89882	0.920067	1.88265	1.20687	0.959248	0.00239988	0.0333313	0.168961	3.15592	2.0099	0.95828	NGT = Pre-DM > T2D
1.44_570.3537	+	0.0052039	0.158034	HMDB10392	37	0	Aliphatic acyclic compounds	LysoPC(20:2(11Z,14Z))	LMGP01050132	37	0	PC(20:2(11Z,14Z)/0:0)	NULL	NULL	NULL	0.791973	0.834482	0.949059	2.01356	1.41641	0.739275	0.00197395	0.0277718	0.174323	3.21247	2.08544	0.937219	NGT = Pre-DM > T2D
1.45_547.3037n	+	0.00538718	0.160196	NA	NA	NA	NA	NA	NA	NA	NA	NA	NA	NA	NA	0.839103	0.890662	0.942112	1.7987	1.27772	0.765897	0.0014597	0.0351195	0.133409	3.29818	1.98787	1.11042	NGT = Pre-DM > T2D
1.46_478.3292	+	0.0428465	0.373121	HMDB10382	40.7	8.08	Aliphatic acyclic compounds	LysoPC(16:0)	LMGP01050018,LMGP01050113	40.7	8.08	PC(16:0/0:0),PC(16:0/0:0)[rac]	39.1	0	PE(19:0/0:0),PC(16:0/0:0)	0.899708	0.910284	0.988382	1.40112	1.16427	0.972632	0.0203975	0.109437	0.194083	2.4677	1.45411	0.862947	NGT = Pre-DM = T2D
1.46_480.3456	+	0.000141911	0.0435697	HMDB10407	50.6	57.5	Aliphatic acyclic compounds	LysoPC(P-16:0)	LMGP01070004,LMGP01060031,LMGP01060029,LMGP01060028,LMGP01070006	50.6	57.5	PC(O-16:1(1E)/0:0),PC(O-16:1(9Z)/0:0),PC(O-16:1(9E)/0:0),PC(O-16:1(11Z)/0:0),PC(P-16:0/0:0)	NULL	NULL	NULL	0.835489	0.876083	0.953664	2.19086	1.58694	0.926073	4.2564e-05	0.00434958	0.118756	4.18612	2.75891	1.18123	NGT = Pre-DM > T2D
1.46_550.3818	+	0.0150033	0.238439	HMDB10391	34	0	Aliphatic acyclic compounds	LysoPC(20:1(11Z))	LMGP01050047,LMGP01050131	34	0	PC(20:1(9Z)/0:0),PC(20:1(11Z)/0:0)	NULL	NULL	NULL	0.832555	0.905928	0.919008	1.95885	1.15921	1.17497	0.00575623	0.104282	0.111851	2.89122	1.25752	1.44259	NGT = Pre-DM = T2D
1.46_571.3635	+	0.000758527	0.0706068	HMDB10360,HMDB10342	43.3	33.8	Aliphatic heteropolycyclic compounds,Aliphatic heteropolycyclic compounds	25-Hydroxyvitamin D2 25-(beta-glucuronide),25-Hydroxyvitamin D2-25-glucuronide	LMST05010021	43.3	33.8	25-hydroxyvitamin D2 25-(beta-glucuronide) / 25 hydroxyergocalciferol 25-(beta-glucuronide)	NULL	NULL	NULL	0.815192	0.873402	0.933352	2.14395	1.38966	1.03147	0.000313082	0.023878	0.0910804	3.70822	2.14645	1.33413	NGT = Pre-DM > T2D
1.47_502.3302	+	0.0164525	0.248967	HMDB10386	32.4	5.03	Aliphatic acyclic compounds	LysoPC(18:2(9Z,12Z))	LMGP01050034,LMGP01050035	32.4	5.03	PC(18:2(2E,4E)/0:0), PC(18:2(9Z,12Z)/0:0)	31.4	0	PC(18:2/0:0)	0.871525	0.911837	0.955791	1.55041	1.02828	0.846115	0.0101476	0.0779937	0.179298	2.70819	1.6258	0.918044	NGT = Pre-DM = T2D
1.47_561.3389	+	0.0202485	0.271968	HMDB34706	33.9	0	Aliphatic homopolycyclic compounds	Cucurbitacin C	LMST01010105,LMST01010115	33.9	0	Cucurbitacin C,Cucurbitacin Q	NULL	NULL	NULL	0.922776	1.04618	0.88204	0.960635	0.394741	1.46418	0.0953429	0.1003	0.0124018	1.52554	-1.27984	2.64093	NGT = T2D = Pre-DM
1.49_506.3605	+	9.9711e-05	0.0394464	HMDB10408	35.2	0	Aliphatic acyclic compounds	LysoPC(P-18:1(9Z))	LMGP01070012	35.2	0	PC(P-18:1(9Z)/0:0)	35.1	0	PE(21:0/0:0),PC(18:0/0:0)	0.784712	0.850458	0.922694	2.4962	1.79194	0.914601	2.22111e-05	0.00644854	0.0746606	4.33153	2.62764	1.44193	NGT = Pre-DM > T2D
1.49_548.3721	+	0.000594864	0.0658347	HMDB10392	38.2	0	Aliphatic acyclic compounds	LysoPC(20:2(11Z,14Z))	LMGP02010348,LMGP01050132	38.2	0	PE-NMe(11:0/11:0), PC(20:2(11Z,14Z)/0:0)	NULL	NULL	NULL	0.802087	0.905977	0.885329	2.30559	1.12075	1.77014	0.000277779	0.114297	0.0172467	3.73841	1.20399	2.27351	NGT > Pre-DM = T2D
1.49_560.3260	+	0.000807245	0.072711	NA	NA	NA	NA	NA	NA	NA	NA	NA	NA	NA	NA	0.868093	0.919268	0.944331	1.66769	0.758362	1.37447	0.000268902	0.138699	0.0124668	3.74657	1.08618	2.39496	NGT > Pre-DM = T2D
1.50_504.3435	+	0.0354751	0.344328	HMDB10385,HMDB02815	34.6	0	Aliphatic acyclic compounds,Aliphatic acyclic compounds	LysoPC(18:1(11Z)),LysoPC(18:1(9Z))	LMGP01050032,LMGP01050030,LMGP01050029,LMGP01050114	34.6	0	PC(18:1(9Z)/0:0),PC(18:1(9E)/0:0),PC(18:1(6Z)/0:0),PC(18:1(9Z)/0:0)[rac]	34.6	0	PC(18:1/0:0)	0.903943	0.956137	0.945412	1.21638	0.688605	1.07136	0.0117403	0.250392	0.0545406	2.65945	0.673258	1.79458	NGT = Pre-DM = T2D
1.51_507.3649	+	0.000252955	0.0501678	HMDB34519	40.8	76.3	Aliphatic homopolycyclic compounds	Theasapogenol A	NULL	NULL	NULL	NULL	NULL	NULL	NULL	0.753888	0.888682	0.848321	2.39376	0.883289	1.70548	5.06224e-05	0.0338268	0.0305699	4.14658	1.82731	2.04596	NGT > Pre-DM > T2D
1.52_482.3611	+	0.00273415	0.124168	NULL	NULL	NULL	NULL	NULL	LMGP01060010	39.2	3.97	PC(O-16:0/0:0)	NULL	NULL	NULL	0.856025	0.918225	0.93226	1.94764	1.11754	1.41521	0.000510018	0.0639337	0.0515277	3.58274	1.72103	1.63022	NGT = Pre-DM = T2D
1.52_520.3375	+	0.00245635	0.118384	HMDB10386	25.3	3.88	Aliphatic acyclic compounds	LysoPC(18:2(9Z,12Z))	LMGP01050035	25.3	3.88	PC(18:2(9Z,12Z)/0:0)	NULL	NULL	NULL	0.875203	0.941575	0.929509	1.60174	0.865091	1.12019	0.000675874	0.0799035	0.0464298	3.50853	1.40572	1.86697	NGT > Pre-DM = T2D
1.53_509.3502n	+	0.00329528	0.133534	HMDB12108	47	44.1	Aliphatic acyclic compounds	LysoPC(17:0)	LMGP01050024	47	44	PC(17:0/0:0)	NULL	NULL	NULL	0.871816	0.910328	0.957694	1.77451	1.2228	1.06872	0.000710529	0.0541529	0.0700472	3.49521	1.79783	1.47544	NGT = Pre-DM = T2D
1.53_521.3506n	+	0.0067688	0.176419	HMDB10385,HMDB02815	36.9	0	Aliphatic acyclic compounds,Aliphatic acyclic compounds	LysoPC(18:1(11Z)),LysoPC(18:1(9Z))	LMGP01050032,LMGP01050030,LMGP01050029,LMGP01050114	36.9	0	PC(18:1(9Z)/0:0),PC(18:1(9E)/0:0),PC(18:1(6Z)/0:0),PC(18:1(9Z)/0:0)[rac]	NULL	NULL	NULL	0.873105	0.9458	0.923138	1.63149	0.874946	1.525	0.00230686	0.155864	0.0397901	3.16743	1.0116	1.93448	NGT > Pre-DM = T2D
1.54_508.3738	+	0.00022841	0.0479702	HMDB13122	57.8	99	Aliphatic acyclic compounds	LysoPC(P-18:0)	LMGP01060039,LMGP01070008,LMGP01060034,LMGP01070009	57.8	99	PC(O-18:1(9Z)/0:0),PC(O-18:1(1E)/0:0),PC(O-18:1(11Z)/0:0),PC(P-18:0/0:0)	NULL	NULL	NULL	0.818892	0.863651	0.948174	2.26829	1.42907	1.10796	2.8163e-05	0.0229617	0.0325944	4.27898	2.16203	1.84396	NGT > Pre-DM > T2D
1.56_480.3433	+	1.79845e-05	0.0166012	HMDB10407	36.3	0	Aliphatic acyclic compounds	LysoPC(P-16:0)	LMGP01070004,LMGP01060031,LMGP01060029,LMGP01060028,LMGP01070006	36.3	0	PC(O-16:1(1E)/0:0),PC(O-16:1(9Z)/0:0),PC(O-16:1(9E)/0:0),PC(O-16:1(11Z)/0:0),PC(P-16:0/0:0)	NULL	NULL	NULL	0.757161	0.820791	0.922477	2.68459	1.86956	1.19824	4.86009e-06	0.00405205	0.0559061	4.65498	2.78199	1.5901	NGT = Pre-DM > T2D
1.56_506.3648	+	1.01889e-05	0.0125403	HMDB10408	38.9	10.5	Aliphatic acyclic compounds	LysoPC(P-18:1(9Z))	LMGP01070012	38.9	10.5	PC(P-18:1(9Z)/0:0)	36.9	0	PE(21:0/0:0),PC(18:0/0:0)	0.773679	0.849152	0.91112	2.67484	1.82725	1.11754	2.63644e-06	0.0033217	0.050214	4.77946	2.84588	1.64278	NGT = Pre-DM > T2D
1.57_548.3567	+	0.000500828	0.0630417	NA	NA	NA	NA	NA	NA	NA	NA	NA	NA	NA	NA	0.806339	0.849755	0.948908	2.25203	1.57354	1.05713	0.000221512	0.0107036	0.131372	3.79495	2.45036	1.11993	NGT = Pre-DM > T2D
1.58_537.3773	+	0.000335688	0.0573011	HMDB35945,HMDB35943	34.8	1.99	Aliphatic homopolycyclic compounds,Aliphatic homopolycyclic compounds	Cyclopassifloic acid C,Cyclopassifloic acid A	NULL	NULL	NULL	NULL	NULL	NULL	NULL	0.764335	0.875039	0.873486	2.52709	1.2248	1.70305	4.41054e-05	0.0339433	0.0283931	4.17804	1.82576	2.07639	NGT > Pre-DM > T2D
1.58_546.3385	+	0.00929509	0.200315	NA	NA	NA	NA	NA	NA	NA	NA	NA	NA	NA	NA	0.870724	0.888037	0.980504	1.68522	1.36284	0.817386	0.00440672	0.0509338	0.166172	2.97417	1.82559	0.969405	NGT = Pre-DM = T2D
1.58_547.3541n	+	3.93308e-05	0.0243314	NA	NA	NA	NA	NA	NA	NA	NA	NA	NA	NA	NA	0.819785	0.911365	0.899514	2.27217	1.17869	1.4338	1.10663e-05	0.0234844	0.0206857	4.4825	2.15308	2.03979	NGT > Pre-DM > T2D
1.61_511.3564	+	0.0355724	0.344436	NULL	NULL	NULL	NULL	NULL	LMST03020498,LMST03020499,LMST01040182,LMST03020496,LMST03020497	34.7	0	26,27-diethyl-1alpha,25-dihydroxyvitamin D3 / 26,27-diethyl-1alpha,25-dihydroxycholecalciferol, 1alpha,25-dihydroxy-26,27-dimethyl-24a,24b-dihomovitamin D3 / 1alpha,25-dihydroxy-26,27-dimethyl-24a,24b-dihomocholecalciferol ,Theonellasterol D, 1beta-butyl-1alpha,25-dihydroxyvitamin D3 / 1beta-butyl-1alpha,25-dihydroxycholecalciferol , 1alpha-butyl-1beta,25-dihydroxyvitamin D3 / 1alpha-butyl-1beta,…	NULL	NULL	NULL	0.820822	0.924072	0.888266	1.73679	0.854003	1.58626	0.0157566	0.276357	0.0564372	2.55877	0.593698	1.77894	NGT = Pre-DM = T2D
1.62_536.3744	+	0.00240078	0.118165	HMDB11521,HMDB11491	40.7	20.2	Aliphatic acyclic compounds,Aliphatic acyclic compounds	LysoPE(22:1(13Z)/0:0),LysoPE(0:0/22:1(13Z))	LMGP02050023,LMGP01050130	40.7	20.2	PE(22:1(11Z)/0:0),PC(19:1(9Z)/0:0)	NULL	NULL	NULL	0.812662	0.92179	0.881612	2.12486	0.937867	1.66451	0.000374501	0.0921855	0.0278431	3.6626	1.32742	2.0844	NGT > Pre-DM = T2D
1.63_483.3645	+	0.00375493	0.140865	NA	NA	NA	NA	NA	NA	NA	NA	NA	NA	NA	NA	0.823163	0.895021	0.919714	2.16009	1.31577	1.38434	0.00106714	0.0447585	0.0982361	3.38514	1.88316	1.29167	NGT = Pre-DM > T2D
1.64_280.2683	+	0.0473091	0.387605	NA	NA	NA	NA	NA	NA	NA	NA	NA	NA	NA	NA	1.15842	0.964314	1.20129	1.03732	0.272496	1.41981	0.0398391	0.431099	0.0459198	-2.21793	-0.173576	-1.87186	T2D = Pre-DM > NGT
1.66_482.3571	+	0.0114203	0.216603	NULL	NULL	NULL	NULL	NULL	LMGP01060010	35.4	2.25	PC(O-16:0/0:0)	NULL	NULL	NULL	0.870825	0.926086	0.940328	1.71221	1.03681	1.19038	0.00258347	0.0760843	0.100695	3.13436	1.43191	1.49751	NGT = Pre-DM = T2D
1.66_520.3398	+	0.0117784	0.219685	HMDB10386	33.1	0	Aliphatic acyclic compounds	LysoPC(18:2(9Z,12Z))	LMGP01050034,LMGP01050035	33.1	0	PC(18:2(2E,4E)/0:0), PC(18:2(9Z,12Z)/0:0)	NULL	NULL	NULL	0.843879	0.941318	0.896487	1.62658	0.647197	1.40708	0.00649089	0.225032	0.0437226	2.85326	0.755308	1.89346	NGT > Pre-DM = T2D
1.67_482.3592	+	0.00230326	0.115444	NULL	NULL	NULL	NULL	NULL	LMGP01060010	26.7	0	PC(O-16:0/0:0)	NULL	NULL	NULL	0.78439	0.896952	0.874506	2.32501	1.22483	1.53284	0.00056373	0.0439861	0.0746706	3.55651	1.89082	1.44186	NGT = Pre-DM > T2D
1.67_524.3728	+	0.00224365	0.115444	HMDB11128,HMDB10384	49.8	55.8	Aliphatic acyclic compounds,Aliphatic acyclic compounds	LysoPC(0:0/18:0),LysoPC(18:0)	LMGP01050026	49.8	55.8	PC(18:0/0:0)	NULL	NULL	NULL	0.851624	0.894639	0.951919	1.94994	1.4011	1.13245	0.000643203	0.0226492	0.126675	3.52169	2.16747	1.14225	NGT = Pre-DM > T2D
1.67_534.3904	+	0.0205216	0.27289	HMDB10390	40.2	28	Aliphatic acyclic compounds	LysoPC(20:0)	LMGP01050045	40.2	28	PC(20:0/0:0)	34.6	0	PC(20:0/0:0),PE(23:0/0:0)	0.849227	0.915213	0.927901	1.79947	0.989187	1.19158	0.00774957	0.127758	0.106456	2.79647	1.3711	1.2456	NGT = Pre-DM = T2D
1.67_534.3986	+	0.0203299	0.271968	NA	NA	NA	NA	NA	NA	NA	NA	NA	NA	NA	NA	0.852837	0.939079	0.908162	1.81883	0.863776	1.3474	0.0061359	0.126924	0.0949693	2.87109	1.37468	1.31076	NGT = Pre-DM = T2D
1.67_564.3325	+	0.0183905	0.264306	NULL	NULL	NULL	NULL	NULL	LMST05040008	35.3	0	(25R)-3alpha,7alpha-dihydroxy-5beta-cholestan-27-oyl taurine	NULL	NULL	NULL	0.806362	0.851974	0.946463	1.95699	1.52367	0.993546	0.0123221	0.0281655	0.337548	2.64311	2.07969	0.419163	NGT = Pre-DM > T2D
1.68_487.2807	+	0.00595837	0.165831	NULL	NULL	NULL	NULL	NULL	LMGP10050026	35.4	0	PA(20:1(11Z)/0:0)	NULL	NULL	NULL	0.881899	0.91097	0.968087	1.56368	1.1838	0.708049	0.00181776	0.0381224	0.138492	3.23608	1.95291	1.08712	NGT = Pre-DM > T2D
1.68_534.3668	+	0.00210782	0.114338	NA	NA	NA	NA	NA	NA	NA	NA	NA	NA	NA	NA	0.763327	0.911059	0.837846	2.45586	0.832611	2.05231	0.00112577	0.319448	0.00611279	3.37043	0.469243	2.64578	NGT > Pre-DM = T2D
1.68_548.3685	+	0.00045172	0.0611966	HMDB10392	40.2	24.7	Aliphatic acyclic compounds	LysoPC(20:2(11Z,14Z))	LMGP01050132	40.2	24.7	PC(20:2(11Z,14Z)/0:0)	NULL	NULL	NULL	0.804157	0.854043	0.941588	2.27673	1.59405	1.119	0.000115886	0.014828	0.0836663	3.95275	2.33067	1.38083	NGT = Pre-DM > T2D
1.69_526.3765	+	0.00706486	0.178111	NA	NA	NA	NA	NA	NA	NA	NA	NA	NA	NA	NA	0.79966	0.892038	0.896441	2.29834	1.27085	1.74866	0.00170129	0.119485	0.0477587	3.25493	1.17756	1.85443	NGT > Pre-DM = T2D
1.70_184.0739	+	0.0053977	0.160196	NULL	NULL	NULL	NULL	NULL	LMFA01100015,LMFA01100013,LMFA01100014	38.4	0	2-amino-heptanoic acid,2R-aminoheptanoic acid,2S-aminoheptanoic acid	NULL	NULL	NULL	0.866561	0.90204	0.960668	1.80449	1.35701	1.06012	0.00165697	0.0323149	0.148317	3.26242	2.02287	1.04368	NGT = Pre-DM > T2D
1.70_534.3779	+	0.00146554	0.0938368	NA	NA	NA	NA	NA	NA	NA	NA	NA	NA	NA	NA	0.769859	0.871182	0.883695	2.51537	1.39849	1.49019	0.000400907	0.0600933	0.0484975	3.64512	1.74996	1.6596	NGT > Pre-DM = T2D
1.70_548.3617	+	0.00035732	0.0573011	NA	NA	NA	NA	NA	NA	NA	NA	NA	NA	NA	NA	0.798264	0.861778	0.926298	2.23765	1.39416	1.30444	6.58208e-05	0.022975	0.0477829	4.08604	2.1618	1.66674	NGT > Pre-DM > T2D
1.70_563.3272	+	0.0400024	0.362015	NULL	NULL	NULL	NULL	NULL	LMGP04050015	53.4	97.1	PG(20:0/0:0)	NULL	NULL	NULL	0.852614	0.934638	0.91224	1.7298	1.02174	1.86111	0.0105473	0.262634	0.0467032	2.69535	0.635246	1.86436	NGT > Pre-DM = T2D
1.72_550.3826	+	0.000114822	0.0402445	HMDB10391	36.8	0	Aliphatic acyclic compounds	LysoPC(20:1(11Z))	LMGP01050047,LMGP01050131	36.8	0	PC(20:1(9Z)/0:0),PC(20:1(11Z)/0:0)	NULL	NULL	NULL	0.753169	0.86976	0.865951	2.47524	1.07077	1.65617	7.11584e-05	0.0709782	0.0152303	4.0679	1.46854	2.32063	NGT > Pre-DM = T2D
1.72_600.4036	+	0.0114783	0.216603	HMDB10399	36.6	0	Aliphatic acyclic compounds	LysoPC(22:1(13Z))	LMGP01050134	36.6	0	PC(22:1(11Z)/0:0)	NULL	NULL	NULL	0.790666	0.870342	0.908455	1.94787	1.04606	1.00703	0.00361193	0.0790956	0.115424	3.03467	1.41118	1.42589	NGT = Pre-DM = T2D
1.73_508.3790	+	0.00322432	0.133534	HMDB13122	35.2	0	Aliphatic acyclic compounds	LysoPC(P-18:0)	LMGP01060039,LMGP01070008,LMGP01060034,LMGP01070009	35.2	0	PC(O-18:1(9Z)/0:0),PC(O-18:1(1E)/0:0),PC(O-18:1(11Z)/0:0),PC(P-18:0/0:0)	NULL	NULL	NULL	0.805773	0.931364	0.865153	2.2394	0.966182	1.78168	0.000633531	0.11276	0.028828	3.52571	1.21198	2.07016	NGT > Pre-DM = T2D
1.73_520.3396	+	0.0113401	0.216204	HMDB10386	38.9	0	Aliphatic acyclic compounds	LysoPC(18:2(9Z,12Z))	LMGP01050034,LMGP01050035	38.9	0	PC(18:2(2E,4E)/0:0), PC(18:2(9Z,12Z)/0:0)	NULL	NULL	NULL	0.825217	0.926344	0.890832	1.81119	0.93808	1.25203	0.00325718	0.132217	0.0613957	3.06572	1.11597	1.73999	NGT = Pre-DM = T2D
1.73_551.3969	+	0.00183467	0.108099	NA	NA	NA	NA	NA	NA	NA	NA	NA	NA	NA	NA	0.730867	0.900459	0.81166	2.33871	0.89672	1.75842	0.000677346	0.145681	0.0205622	3.50796	1.05514	2.20554	NGT > Pre-DM = T2D
1.75_547.3657	+	0.0347703	0.341748	HMDB41547	36.6	0	Aliphatic heteropolycyclic compounds	Hovenidulcigenin B	LMST03020635,LMST03020634	36.6	0	16-Glutaryloxy-1alpha,25-dihydroxy-20-epivitamin D3, 16-Glutaryloxy-1alpha,25-dihydroxyvitamin D3	NULL	NULL	NULL	0.873295	0.873988	0.999207	1.26102	1.2546	0.35491	0.0224974	0.0431194	0.452414	2.17014	2.18695	-0.119564	Pre-DM = NGT > T2D
1.76_522.3535	+	0.00518354	0.158034	HMDB10385,HMDB02815	25.5	0	Aliphatic acyclic compounds,Aliphatic acyclic compounds	LysoPC(18:1(11Z)),LysoPC(18:1(9Z))	LMGP03060001,LMGP01050032,LMGP01050030,LMGP01050029,LMGP01050114	25.5	0	PS(O-20:0/0:0),PC(18:1(9Z)/0:0),PC(18:1(9E)/0:0),PC(18:1(6Z)/0:0),PC(18:1(9Z)/0:0)[rac]	NULL	NULL	NULL	0.873912	0.919327	0.9506	1.56732	1.07531	0.614822	0.00178256	0.0171812	0.217477	3.24166	2.27496	0.780743	NGT = Pre-DM > T2D
1.76_527.3788	+	0.0344131	0.340009	NA	NA	NA	NA	NA	NA	NA	NA	NA	NA	NA	NA	0.834275	0.881534	0.946391	1.81627	1.2736	0.904583	0.0138511	0.0669092	0.226569	2.60326	1.69957	0.750195	NGT = Pre-DM = T2D
1.76_547.3508	+	0.00616374	0.168167	NA	NA	NA	NA	NA	NA	NA	NA	NA	NA	NA	NA	0.824381	0.835135	0.987123	1.96247	1.48639	0.974021	0.00214184	0.0271224	0.1824	3.18895	2.09509	0.906258	NGT = Pre-DM > T2D
1.76_550.3833	+	0.00190667	0.110073	HMDB10391	36.5	0	Aliphatic acyclic compounds	LysoPC(20:1(11Z))	LMGP01050047,LMGP01050131	36.5	0	PC(20:1(9Z)/0:0),PC(20:1(11Z)/0:0)	NULL	NULL	NULL	0.754703	0.922694	0.817934	2.31617	0.769922	2.17973	0.00179091	0.387398	0.00514964	3.24032	0.286106	2.70327	NGT > Pre-DM = T2D
1.77_224.1312	+	0.0147056	0.237801	NA	NA	NA	NA	NA	NA	NA	NA	NA	NA	NA	NA	1.11389	1.1367	0.979925	1.20716	1.34998	0.496874	0.0081608	0.0218779	0.327569	-2.77972	-2.18117	-0.446635	T2D > Pre-DM = NGT
1.77_548.3606	+	0.00497569	0.156135	NA	NA	NA	NA	NA	NA	NA	NA	NA	NA	NA	NA	0.844976	0.907291	0.931317	1.7567	1.0083	1.05904	0.00133227	0.0457907	0.106577	3.32374	1.8731	1.24494	NGT = Pre-DM > T2D
1.78_508.3694	+	0.00635425	0.168655	NA	NA	NA	NA	NA	NA	NA	NA	NA	NA	NA	NA	0.800072	0.918391	0.871167	2.19906	0.997478	1.7694	0.00125217	0.170782	0.0235099	3.341	0.95108	2.15265	NGT > Pre-DM = T2D
1.78_522.3484	+	0.00179905	0.106641	NA	NA	NA	NA	NA	NA	NA	NA	NA	NA	NA	NA	0.83378	0.956532	0.87167	1.91347	0.661341	1.74539	0.000726745	0.211997	0.0111524	3.48918	0.799512	2.43553	NGT > Pre-DM = T2D
1.79_104.1074	+	0.00993138	0.205691	HMDB31259	38.1	0	Aliphatic acyclic compounds	Neurine	NULL	NULL	NULL	NULL	NULL	NULL	NULL	0.929118	0.926703	1.00261	1.2022	1.18193	0.37608	0.00979881	0.0159559	0.425368	2.48199	2.55439	-0.188179	Pre-DM = NGT > T2D
1.79_1059.7263	+	0.00066177	0.0665382	NA	NA	NA	NA	NA	NA	NA	NA	NA	NA	NA	NA	0.761034	0.778345	0.977759	2.99567	2.58404	0.970371	0.000419759	0.00232919	0.31522	3.63328	2.95709	0.481108	NGT = Pre-DM > T2D
1.79_1276.7278	+	0.00824084	0.187441	NA	NA	NA	NA	NA	NA	NA	NA	NA	NA	NA	NA	0.79194	0.876063	0.903976	2.53125	1.73193	1.38	0.00232654	0.068099	0.101179	3.16496	1.6912	1.27486	NGT = Pre-DM = T2D
1.79_184.0739	+	0.0011704	0.0868554	NULL	NULL	NULL	NULL	NULL	LMFA01100015,LMFA01100013,LMFA01100014	45.4	35.7	2-amino-heptanoic acid,2R-aminoheptanoic acid,2S-aminoheptanoic acid	NULL	NULL	NULL	0.87044	0.910863	0.955621	1.92537	1.33863	1.11939	0.000328	0.0207107	0.102249	3.69641	2.20272	1.26884	NGT = Pre-DM > T2D
1.79_489.2864	+	0.0485608	0.391788	HMDB33690,HMDB34334	34.1	0.975	Aliphatic heteropolycyclic compounds,Aliphatic heteropolycyclic compounds	Withaphysacarpin,14alpha-Hydroxyixocarpanolide	LMSP01040007	35.6	2.25	C17 sphingosine-1-phosphocholine	NULL	NULL	NULL	0.896893	0.937227	0.956964	1.20149	0.98156	0.32705	0.0294899	0.0698483	0.301105	2.33278	1.67911	0.521226	NGT = Pre-DM = T2D
1.79_524.6233	+	0.00211781	0.114338	NA	NA	NA	NA	NA	NA	NA	NA	NA	NA	NA	NA	0.734688	0.814102	0.902451	3.30885	2.38424	1.73139	0.000374259	0.0349653	0.0743817	3.66277	1.98973	1.44391	NGT = Pre-DM > T2D
1.79_535.3630	+	0.00358235	0.137812	HMDB36298	36.5	0	Aliphatic homopolycyclic compounds	Cyclopassifloic acid E	NULL	NULL	NULL	NULL	NULL	NULL	NULL	0.798487	0.848641	0.940901	2.5355	1.90923	1.08184	0.000837661	0.0344002	0.10702	3.45104	1.99662	1.24253	NGT = Pre-DM > T2D
1.79_535.8594	+	0.00412389	0.142306	NA	NA	NA	NA	NA	NA	NA	NA	NA	NA	NA	NA	0.748661	0.819207	0.913886	2.50233	1.94153	0.901364	0.00160208	0.0220747	0.18333	3.27196	2.17764	0.902746	NGT = Pre-DM > T2D
1.79_543.3451	+	0.00368987	0.139497	HMDB37780	38.8	0	Aliphatic homopolycyclic compounds	Ganoderiol G	LMST03020535,LMST03020685,LMST03020508	38.8	0	1alpha,25-dihydroxy-11-(4-hydroxymethylphenyl)-9,11-didehydrovitamin D3 / 1alpha,25-dihydroxy-11-(4-hydroxymethylphenyl)-9,11-didehydrocholecalciferol, 1alpha,25-Dihydroxy-2-[3'-(methoxymethoxy)propylidene]-19-norvitamin D3 , 1alpha,25-dihydroxy-2beta-(4-hydroxybutoxy)vitamin D3 / 1alpha,25-dihydroxy-2beta-(4-hydroxybutoxy)cholecalciferol	NULL	NULL	NULL	0.791733	0.856949	0.923897	2.37215	1.90913	0.846256	0.00128166	0.0151169	0.206316	3.33453	2.32343	0.81927	NGT = Pre-DM > T2D
1.80_1053.7425	+	0.00121896	0.0876967	NA	NA	NA	NA	NA	NA	NA	NA	NA	NA	NA	NA	0.762227	0.796015	0.957553	3.02107	2.39263	1.29349	0.000306425	0.0100909	0.152749	3.71366	2.47151	1.02471	NGT = Pre-DM > T2D
1.80_1060.7313	+	0.00031486	0.0553604	NULL	NULL	NULL	NULL	NULL	LMSP05010037	33.9	0.00634	FMC-6(d18:1/24:0(2-OH))	NULL	NULL	NULL	0.734631	0.788804	0.931323	3.24577	2.33147	1.58767	6.51209e-05	0.00500124	0.127999	4.08852	2.71297	1.1359	NGT = Pre-DM > T2D
1.80_1066.7108	+	0.00805038	0.187304	NA	NA	NA	NA	NA	NA	NA	NA	NA	NA	NA	NA	0.689475	0.725161	0.950789	3.48306	2.66874	1.52182	0.00164648	0.0338277	0.143689	3.26422	2.00369	1.06389	NGT = Pre-DM > T2D
1.80_1085.6987	+	0.00045924	0.0611966	NA	NA	NA	NA	NA	NA	NA	NA	NA	NA	NA	NA	0.758114	0.802867	0.944258	3.08444	2.52476	1.07992	0.000151126	0.00432902	0.182396	3.88878	2.76046	0.90627	NGT = Pre-DM > T2D
1.80_1320.8961	+	0.000205233	0.0473248	NA	NA	NA	NA	NA	NA	NA	NA	NA	NA	NA	NA	0.722804	0.784226	0.921678	3.34967	2.64124	1.33028	6.54544e-05	0.00317775	0.160444	4.08733	2.85996	0.992634	NGT = Pre-DM > T2D
1.80_1321.4092	+	0.000274758	0.0515846	NA	NA	NA	NA	NA	NA	NA	NA	NA	NA	NA	NA	0.725949	0.811514	0.894561	3.36997	2.54193	1.38337	4.3386e-05	0.0126441	0.0624798	4.18178	2.38977	1.53428	NGT = Pre-DM > T2D
1.80_1596.0781	+	0.00693997	0.177949	NA	NA	NA	NA	NA	NA	NA	NA	NA	NA	NA	NA	0.686172	0.702841	0.976283	3.34603	2.56298	1.50391	0.00152681	0.0308456	0.147734	3.28554	2.04224	1.0462	NGT = Pre-DM > T2D
1.80_1629.0448	+	0.0177557	0.259722	NA	NA	NA	NA	NA	NA	NA	NA	NA	NA	NA	NA	0.777112	0.741351	1.04824	3.10265	2.87657	0.738989	0.00696317	0.0331987	0.255357	2.83087	2.01157	0.657726	NGT = Pre-DM > T2D
1.80_1656.0652	+	0.00529893	0.159185	NA	NA	NA	NA	NA	NA	NA	NA	NA	NA	NA	NA	0.731814	0.717447	1.02003	2.61678	3.00429	0.324359	0.00692188	0.00362936	0.452195	2.83277	2.81755	-0.120118	Pre-DM = NGT > T2D
1.80_281.6609	+	0.000517957	0.063749	NA	NA	NA	NA	NA	NA	NA	NA	NA	NA	NA	NA	0.820887	0.861307	0.953072	2.24762	1.63224	0.949189	0.000254959	0.00324911	0.242483	3.75991	2.85291	0.698338	NGT = Pre-DM > T2D
1.80_447.2890	+	0.0149653	0.238177	NULL	NULL	NULL	NULL	NULL	LMST03020280,LMST03020279	36.4	7.8	(6S)-25-hydroxyvitamin D3 6,19-sulfur dioxide adduct / (6S)-25-hydroxycholecalciferol 6,19-sulfur dioxide adduct, (6R)-25-hydroxyvitamin D3 6,19-sulfur dioxide adduct / (6R)-25-hydroxycholecalciferol 6,19-sulfur dioxide adduct	NULL	NULL	NULL	0.843183	0.822299	1.0254	1.61578	1.8961	0.375068	0.01771	0.00995295	0.468212	2.51787	2.47642	-0.0797643	Pre-DM = NGT > T2D
1.80_523.3651n	+	0.0017503	0.10537	HMDB11128,HMDB10384	54.9	78.2	Aliphatic acyclic compounds,Aliphatic acyclic compounds	LysoPC(0:0/18:0),LysoPC(18:0)	LMGP01050026	54.9	78.2	PC(18:0/0:0)	54.6	76.8	PC(18:0/0:0)	0.881063	0.918787	0.958941	1.79117	1.25416	1.05951	0.000579138	0.0204696	0.129403	3.54941	2.2073	1.12922	NGT = Pre-DM > T2D
1.80_524.4766	+	0.0243264	0.294174	NA	NA	NA	NA	NA	NA	NA	NA	NA	NA	NA	NA	0.828114	0.875636	0.945728	1.78602	1.10918	1.16579	0.00673423	0.0794467	0.14699	2.84155	1.61677	1.04943	NGT = Pre-DM = T2D
1.80_524.7297	+	0.0142286	0.23524	NA	NA	NA	NA	NA	NA	NA	NA	NA	NA	NA	NA	0.737441	0.760891	0.969181	3.22017	2.31601	1.32595	0.006457	0.0383891	0.229807	2.85493	1.94992	0.739482	NGT = Pre-DM > T2D
1.80_797.5462	+	0.00152613	0.0971551	NA	NA	NA	NA	NA	NA	NA	NA	NA	NA	NA	NA	0.729548	0.765672	0.95282	3.57475	2.5572	1.62128	0.000390815	0.0132117	0.144026	3.65167	2.3736	1.0624	NGT = Pre-DM > T2D
1.81_1019.7063	+	0.0164898	0.249191	NA	NA	NA	NA	NA	NA	NA	NA	NA	NA	NA	NA	0.72167	0.733547	0.983809	3.44717	2.6327	1.617	0.0053836	0.030247	0.24353	2.91219	2.05036	0.694991	NGT = Pre-DM > T2D
1.81_1047.7371	+	0.0046613	0.150409	NA	NA	NA	NA	NA	NA	NA	NA	NA	NA	NA	NA	0.753473	0.815688	0.923726	2.71695	1.97615	1.54498	0.00101919	0.031646	0.123089	3.39773	2.03159	1.15968	NGT = Pre-DM > T2D
1.81_1067.2096	+	0.0356329	0.344444	NA	NA	NA	NA	NA	NA	NA	NA	NA	NA	NA	NA	0.691669	0.756311	0.91453	2.93179	2.40609	1.21259	0.00915084	0.0687184	0.18664	2.74233	1.68689	0.890348	NGT = Pre-DM = T2D
1.81_1068.7475n	+	0.000844447	0.0740977	NA	NA	NA	NA	NA	NA	NA	NA	NA	NA	NA	NA	0.788362	0.836516	0.942435	2.64224	2.0081	1.21214	0.000225	0.00945345	0.14154	3.79107	2.49475	1.07342	NGT = Pre-DM > T2D
1.81_1085.7011	+	0.00207681	0.114338	NA	NA	NA	NA	NA	NA	NA	NA	NA	NA	NA	NA	0.763765	0.824445	0.926399	2.90098	2.01883	1.71196	0.000480536	0.0225716	0.112881	3.59826	2.16883	1.21135	NGT = Pre-DM > T2D
1.81_1639.0749	+	0.0149308	0.238177	NA	NA	NA	NA	NA	NA	NA	NA	NA	NA	NA	NA	0.734528	0.710243	1.03419	3.17721	2.74232	0.992109	0.00474854	0.0291252	0.237067	2.95117	2.06595	0.715769	NGT = Pre-DM > T2D
1.81_354.3408	+	0.0129108	0.22804	NA	NA	NA	NA	NA	NA	NA	NA	NA	NA	NA	NA	1.2901	1.04716	1.232	2.21615	0.594115	1.8938	0.00318741	0.169939	0.0428572	-3.07219	-0.954407	-1.90222	T2D = Pre-DM > NGT
1.81_524.5569	+	0.00162159	0.100316	NA	NA	NA	NA	NA	NA	NA	NA	NA	NA	NA	NA	0.842011	0.89302	0.942881	2.09939	1.47477	1.2339	0.000398678	0.0241204	0.100041	3.64655	2.14241	1.28132	NGT = Pre-DM > T2D
1.81_524.6607	+	0.00229942	0.115444	NA	NA	NA	NA	NA	NA	NA	NA	NA	NA	NA	NA	0.749968	0.817134	0.917802	3.0933	2.355	1.44975	0.00050482	0.0277093	0.100395	3.58541	2.08636	1.27931	NGT = Pre-DM > T2D
1.81_535.3570	+	0.00387119	0.140935	NA	NA	NA	NA	NA	NA	NA	NA	NA	NA	NA	NA	0.821901	0.877913	0.936199	2.12402	1.42812	1.18008	0.000872008	0.034791	0.108014	3.44017	1.99185	1.23716	NGT = Pre-DM > T2D
1.81_538.3872	+	0.00789478	0.186065	HMDB11490	53.2	73	Aliphatic acyclic compounds	LysoPE(0:0/22:0)	LMGP01050041	54.5	79.7	PC(19:0/0:0)	38.8	1.11	PC(19:0/0:0)	0.815067	0.844994	0.964583	2.12234	1.72458	0.921153	0.00221921	0.0231852	0.201639	3.17868	2.15818	0.835781	NGT = Pre-DM > T2D
1.81_592.3454	+	0.0142222	0.23524	NA	NA	NA	NA	NA	NA	NA	NA	NA	NA	NA	NA	0.871106	0.932749	0.933912	1.60011	0.985936	1.06175	0.00417281	0.10001	0.0970248	2.99087	1.50103	1.29869	NGT = Pre-DM = T2D
1.81_797.0385	+	0.00306538	0.130097	NA	NA	NA	NA	NA	NA	NA	NA	NA	NA	NA	NA	0.74646	0.77803	0.959424	3.48966	2.75559	1.4541	0.0010042	0.0134569	0.200685	3.40179	2.3668	0.839175	NGT = Pre-DM > T2D
1.81_797.5352	+	0.00229938	0.115444	NA	NA	NA	NA	NA	NA	NA	NA	NA	NA	NA	NA	0.746891	0.802162	0.931098	3.09691	1.98777	1.88259	0.000460894	0.024654	0.104675	3.6091	2.13364	1.25536	NGT = Pre-DM > T2D
1.81_805.5346	+	0.014659	0.237801	NULL	NULL	NULL	NULL	NULL	LMGP04110004	32.2	0	1-(8-[3]-ladderane-octanoyl)-2-(8-[3]-ladderane-octanyl)-sn-glycero-3-phospho-(1'-sn-glycerol)	NULL	NULL	NULL	0.731158	0.76679	0.95353	2.603	1.71579	1.46645	0.00331774	0.0928218	0.0924903	3.06021	1.53917	1.32557	NGT = Pre-DM = T2D
1.82_1320.9055	+	0.0122729	0.222147	NA	NA	NA	NA	NA	NA	NA	NA	NA	NA	NA	NA	0.708828	0.760098	0.932549	2.91109	2.0786	1.85783	0.00339001	0.0322728	0.197317	3.05375	2.02341	0.851244	NGT = Pre-DM > T2D
1.82_1321.3996	+	0.010054	0.205856	NA	NA	NA	NA	NA	NA	NA	NA	NA	NA	NA	NA	0.724858	0.772544	0.938275	2.85139	2.0468	1.57785	0.00269955	0.0544895	0.128308	3.12144	1.79501	1.13443	NGT = Pre-DM = T2D
1.82_1577.1045	+	0.00541246	0.160196	NA	NA	NA	NA	NA	NA	NA	NA	NA	NA	NA	NA	0.698769	0.71454	0.977928	3.55591	2.80152	1.4674	0.00157122	0.0152607	0.220585	3.27745	2.31988	0.770218	NGT = Pre-DM > T2D
1.82_535.8591	+	0.0280241	0.315436	NA	NA	NA	NA	NA	NA	NA	NA	NA	NA	NA	NA	0.771891	0.949986	0.812529	2.82596	1.46279	1.89849	0.00604889	0.115976	0.10249	2.8756	1.19535	1.48837	NGT = Pre-DM = T2D
1.82_551.3861	+	6.85314e-07	0.00151203	NA	NA	NA	NA	NA	NA	NA	NA	NA	NA	NA	NA	0.710521	0.900941	0.788644	3.11304	1.21209	2.19012	2.49773e-07	0.0480705	0.00101834	5.23329	1.66386	3.20348	NGT > Pre-DM > T2D
1.82_760.3596	+	0.0211856	0.276991	NA	NA	NA	NA	NA	NA	NA	NA	NA	NA	NA	NA	0.90394	0.929032	0.972991	1.29171	1.0262	0.6569	0.0104875	0.063539	0.208096	2.69724	1.72394	0.813047	NGT = Pre-DM = T2D
1.83_1049.7398	+	0.0358879	0.345217	NA	NA	NA	NA	NA	NA	NA	NA	NA	NA	NA	NA	0.725833	0.856398	0.847542	2.97341	2.13059	1.97199	0.00956692	0.134967	0.11284	2.72769	1.34089	1.21156	NGT = Pre-DM = T2D
1.83_1070.7313	+	0.00449847	0.148808	NA	NA	NA	NA	NA	NA	NA	NA	NA	NA	NA	NA	0.722051	0.756567	0.954379	3.1416	2.41581	1.5754	0.00110026	0.0276724	0.138547	3.37674	2.08691	1.08687	NGT = Pre-DM > T2D
1.83_269.2291	+	0.0141883	0.23524	HMDB06221,HMDB06216,HMDB00305,HMDB06217,HMDB38709	36.5	0	Aliphatic homomonocyclic compounds,Aliphatic homomonocyclic compounds,Aliphatic homomonocyclic compounds,Aliphatic homomonocyclic compounds,Aliphatic homopolycyclic compounds	13-cis Retinol,11-cis-Retinol,Vitamin A,9-cis-Retinol, 8,13-Abietadien-18-al	LMPR01090001,LMPR01090011,LMPR0104050009,LMPR01090009,LMPR01090000,LMPR0104140002,LMPR0104020001,LMPR0104050010,LMPR0104110003,LMPR0104130005,LMPR0104070001,LMPR0104080009,LMPR01090005,LMST02030210	36.5	0	Retinol,13-cis-retinol,levopimaradienal,9-cis-retinol,Retinol skeleton,()-15-Beyeren-3-one,Helicallenal,dehydroabietadienol, (-)-13(16),14-Spongiadiene ,ent-kaur-16-en-19-al,()-Totarol, isopimara-7,15-dienal ,11-cis-Retinol,pregna-5-20-dien-3beta-ol	NULL	NULL	NULL	1.05794	0.884775	1.19571	0.499487	1.39797	1.96313	0.234977	0.0172586	0.00628808	-0.722555	2.27325	-2.86334	Pre-DM > T2D = NGT
1.84_1047.7248	+	0.000945116	0.0775485	NA	NA	NA	NA	NA	NA	NA	NA	NA	NA	NA	NA	0.628854	0.848587	0.741059	3.47269	1.61874	3.25711	0.000169481	0.137794	0.00941755	3.86086	1.09028	2.4961	NGT > Pre-DM = T2D
1.86_532.3693	+	0.00874115	0.192309	HMDB11149	36.5	1.35	Aliphatic acyclic compounds	LysoPC(O-18:0)	LMGP01060014	36.5	1.35	PC(O-18:0/0:0)	NULL	NULL	NULL	0.834011	0.933966	0.892979	1.79694	0.53756	1.54891	0.00768459	0.373407	0.0177712	2.79919	0.322843	2.26204	NGT > Pre-DM = T2D
1.86_551.3868	+	6.28576e-05	0.0316488	NA	NA	NA	NA	NA	NA	NA	NA	NA	NA	NA	NA	0.715428	0.880232	0.812772	2.84547	1.02967	2.29931	3.32243e-05	0.124412	0.00400484	4.24204	1.15321	2.78579	NGT > Pre-DM = T2D
1.86_572.3693	+	0.000213618	0.0473248	HMDB10391	57	93.1	Aliphatic acyclic compounds	LysoPC(20:1(11Z))	LMGP01050047,LMGP01050131	57	93.1	PC(20:1(9Z)/0:0),PC(20:1(11Z)/0:0)	NULL	NULL	NULL	0.761554	0.902314	0.844001	2.43853	0.981896	1.70132	0.000109767	0.127267	0.0081956	3.96571	1.13941	2.54501	NGT > Pre-DM = T2D
1.87_552.3931	+	0.000273062	0.0515846	HMDB14866	33.6	0.127	Aliphatic heteropolycyclic compounds	Rocuronium	NULL	NULL	NULL	NULL	NULL	NULL	NULL	0.734898	0.903032	0.813812	2.5653	0.863196	2.1717	0.000176578	0.222212	0.00381189	3.85083	0.764743	2.80176	NGT > Pre-DM = T2D
1.88_526.3751	+	0.00455411	0.148808	NA	NA	NA	NA	NA	NA	NA	NA	NA	NA	NA	NA	0.835648	0.923527	0.904844	2.0345	1.06621	1.52818	0.00120679	0.0787601	0.0647844	3.35123	1.41346	1.71481	NGT = Pre-DM = T2D
1.90_487.2796	+	0.0341231	0.339292	HMDB34293	45.5	44	Aliphatic heteropolycyclic compounds	Asperagenin	LMST03020306,LMST03020674	44.9	41.2	(23S,25R)-1alpha,23,25,26-tetrahydroxyvitamin D3 / (23S,25R)-1alpha,23,25,26-tetrahydroxycholecalciferol, 1alpha,23R,25S,26-Tetrahydroxyvitamin D3	NULL	NULL	NULL	0.890942	0.919149	0.969312	1.42835	1.10776	0.791477	0.00964528	0.0924891	0.154926	2.725	1.54099	1.01553	NGT = Pre-DM = T2D
1.92_506.3629	+	0.0192279	0.267975	HMDB11128,HMDB10384,HMDB10408	37.6	0	Aliphatic acyclic compounds,Aliphatic acyclic compounds,Aliphatic acyclic compounds	LysoPC(0:0/18:0),LysoPC(18:0),LysoPC(P-18:1(9Z))	LMGP02050026,LMGP01050026,LMGP01070012	37.6	0	PE(21:0/0:0),PC(18:0/0:0),PC(P-18:1(9Z)/0:0)	37.6	0	PE(21:0/0:0),PC(18:0/0:0)	0.869094	0.928411	0.93611	1.57816	1.04827	1.23382	0.004642	0.106203	0.0974496	2.95817	1.24698	1.51437	NGT = Pre-DM = T2D
1.92_551.3912	+	0.00809133	0.187304	NA	NA	NA	NA	NA	NA	NA	NA	NA	NA	NA	NA	0.762804	0.890256	0.856836	2.29191	1.08334	1.49911	0.00322738	0.150161	0.0515557	3.06847	1.03574	1.82012	NGT = Pre-DM = T2D
1.95_550.3842	+	0.000374933	0.0576824	HMDB10391	33.8	0	Aliphatic acyclic compounds	LysoPC(20:1(11Z))	LMGP01050047,LMGP01050131	33.8	0	PC(20:1(9Z)/0:0),PC(20:1(11Z)/0:0)	NULL	NULL	NULL	0.732125	0.870276	0.841256	2.73965	1.26619	1.81446	0.000108001	0.0464373	0.0321307	3.96958	1.68043	2.02526	NGT > Pre-DM > T2D
1.97_525.3777	+	0.00719987	0.178111	NA	NA	NA	NA	NA	NA	NA	NA	NA	NA	NA	NA	0.840688	0.929855	0.904107	1.91294	1.03747	1.55426	0.0017901	0.0702542	0.0900537	3.24045	1.4739	1.55447	NGT = Pre-DM = T2D
1.98_525.3771	+	0.00356752	0.137812	NA	NA	NA	NA	NA	NA	NA	NA	NA	NA	NA	NA	0.825756	0.887678	0.930242	2.09199	1.33369	1.37369	0.00109465	0.0522556	0.0881691	3.37815	1.81402	1.35212	NGT = Pre-DM = T2D
1.99_539.3890	+	0.0025768	0.12146	NULL	NULL	NULL	NULL	NULL	LMST03020533,LMST03020531,LMST03020532	34.7	0	26,27-diethyl-1alpha,25-dihydroxy-24a,24b-dihomovitamin D3 / 26,27-diethyl-1alpha,25-dihydroxy-24a,24b-dihomocholecalciferol, 1alpha,25-dihydroxy-26,27-dipropylvitamin D3 / 1alpha,25-dihydroxy-26,27-dipropylcholecalciferol , 1alpha,25-dihydroxy-26,26, 26,27,27,27-hexamethylvitamin D3 / 1alpha,25-dihydroxy-26,26,26,27,27,27-hexamethylcholecalciferol	NULL	NULL	NULL	0.756752	0.850063	0.890231	2.47409	1.4492	1.31216	0.000502355	0.0243166	0.10946	3.58669	2.13917	1.22941	NGT = Pre-DM > T2D
2.01_313.2735	+	0.0190827	0.267975	NULL	NULL	NULL	NULL	NULL	LMFA01060131,LMFA01060130,LMFA01060129,LMFA01060128	39.7	0	3-oxo-nonadecanoic acid,2-oxo-nonadecanoic acid,18-oxo-nonadecanoic acid,10-oxo-nonadecanoic acid	NULL	NULL	NULL	1.01351	1.179	0.859636	1.98454	1.15471	1.90069	0.0115903	0.462415	0.0137611	-2.66378	-0.0943507	-2.35852	T2D = Pre-DM > NGT
2.01_411.0471	+	0.00358309	0.137812	NULL	NULL	NULL	NULL	NULL	LMPK12112301,LMPK12113023,LMPK12113261,LMPK12112300,LMPK12112302,LMPK12113166,LMPK12060077,LMPK12113169,LMPK12113262	38.2	0	Quercetin 3'-isobutyrate,Melisimplin, 7-Hydroxy-3,5,8-trimethoxy-3',4'-methylenedioxyflavone ,Quercetin 3-isobutyrate,Quercetin 4'-isobutyrate,Herbacetin 8-butyrate,Stemonal, Herbacetin 7,4'-dimethyl ether 8-acetate , 5-Hydroxy-3,7,8-trimethoxy-3',4'-methylenedioxyflavone	NULL	NULL	NULL	1.2899	1.05622	1.22124	2.33147	1.01449	1.78382	0.00167517	0.14889	0.0349135	-3.25932	-1.0412	-1.99036	T2D = Pre-DM > NGT
2.01_508.3808	+	0.000430963	0.0611966	HMDB13122	35.1	0	Aliphatic acyclic compounds	LysoPC(P-18:0)	LMGP01060039,LMGP01070008,LMGP01060034,LMGP01070009	35.1	0	PC(O-18:1(9Z)/0:0),PC(O-18:1(1E)/0:0),PC(O-18:1(11Z)/0:0),PC(P-18:0/0:0)	NULL	NULL	NULL	0.776996	0.840602	0.924334	2.60845	1.84201	1.07291	7.69289e-05	0.0249446	0.047946	4.04969	2.12894	1.6651	NGT > Pre-DM > T2D
2.01_525.3780	+	0.0138546	0.233265	NA	NA	NA	NA	NA	NA	NA	NA	NA	NA	NA	NA	0.869923	0.89802	0.968712	1.64828	1.34167	0.963923	0.0049754	0.049679	0.177711	2.93673	1.83681	0.924125	NGT = Pre-DM > T2D
2.03_538.3824	+	0.00459104	0.149135	HMDB11520,HMDB11490	53.5	96.2	Aliphatic acyclic compounds,Aliphatic acyclic compounds	LysoPE(22:0/0:0),LysoPE(0:0/22:0)	LMGP01050041	53.6	96.3	PC(19:0/0:0)	NULL	NULL	NULL	0.740273	0.842523	0.878638	2.41818	1.30282	1.35166	0.000903889	0.0640449	0.0679874	3.43044	1.72022	1.49095	NGT = Pre-DM = T2D
2.04_265.2554	+	0.0304371	0.326068	HMDB00207,HMDB00573,HMDB41480,HMDB03231,HMDB59871	37.3	0	Aliphatic acyclic compounds,Aliphatic acyclic compounds,Aliphatic acyclic compounds,Aliphatic acyclic compounds,Aliphatic acyclic compounds	Oleic acid,Elaidic acid,(Z)-13-Octadecenoic acid,Vaccenic acid,Ethyl 9-hexadecenoate	LMFA07010502,LMFA07010344,LMFA07010343,LMFA01140008,LMFA01030002,LMFA01030895,LMFA07010346,LMFA07010345,LMFA07010347,LMFA07010366,LMFA07010365,LMFA07010363,LMFA01020374,LMFA07010368,LMFA07010367,LMFA07010362,LMFA01030061,LMFA07010378,LMFA07040056,LMFA07010361,LMFA01020206,LMFA01030078,LMFA01030880,LMFA01020372,LMFA01020373,LMFA01030068,LMFA01030074,LMFA01030295,LMFA01030292,LMFA01030293,LMFA01030…	37.3	0	ethyl 9Z-hexadecenoate,5E-Hexadecenyl acetate,11E-Hexadecenyl acetate,11-Cycloheptylundecanoic acid,Oleic acid,17:1(4)(15Me),8E-Hexadecenyl acetate,6E-Hexadecenyl acetate,9E-Hexadecenyl acetate,5Z-Hexadecenyl acetate,3Z-Hexadecenyl acetate,12Z-Hexadecenyl acetate,17:1(12)(7Me),9Z-Hexadecenyl acetate,7Z-Hexadecenyl acetate,11Z-Hexadecenyl acetate,2Z-octadecenoic acid,7-Hexadecenyl acetate,18-Octad…	NULL	NULL	NULL	1.15346	0.964506	1.19591	1.15634	0.443378	1.73322	0.0404736	0.22522	0.0185097	-1.92712	0.75468	-2.50228	Pre-DM = T2D > NGT
2.04_525.3792n	+	0.000302547	0.0540534	NA	NA	NA	NA	NA	NA	NA	NA	NA	NA	NA	NA	0.810783	0.8995	0.901371	2.25089	1.27715	1.34546	4.92238e-05	0.0235918	0.04106	4.15299	2.15126	1.73852	NGT > Pre-DM > T2D
2.06_509.3859	+	0.00185139	0.108216	HMDB35853	35.8	0	Aliphatic homopolycyclic compounds	Fasciculol C	LMST01031065	55.4	98	6beta-acetoxy-24-methylcholestan-3beta,5alpha,22R,24-tetrol	NULL	NULL	NULL	0.779255	0.910708	0.855659	2.48613	1.22943	1.56689	0.000504341	0.0325063	0.0895816	3.58566	2.0204	1.34334	NGT = Pre-DM > T2D
2.07_546.3471	+	0.02388	0.291642	NA	NA	NA	NA	NA	NA	NA	NA	NA	NA	NA	NA	0.871092	0.892552	0.975957	1.53952	1.25843	0.832707	0.0159076	0.0475042	0.289745	2.55545	1.85681	0.554131	NGT = Pre-DM > T2D
2.10_265.2520	+	0.0147286	0.237826	HMDB37543	36.9	0	Aliphatic homomonocyclic compounds	(±)-(Z)-2-(5-Tetradecenyl)cyclobutanone	LMFA06000235,LMFA06000239,LMFA06000233,LMFA06000234,LMFA06000242,LMFA06000240,LMFA12000288,LMFA12000287,LMFA12000284,LMFA05000216,LMPR0103500010,LMFA06000241,LMFA06000101	36.9	0	3E,13Z-Octadecadienal, 11Z,13Z-Octadecadienal , 11E,14E-Octadecadienal , 2E,13Z-Octadecadienal , 9Z,12Z-Octadecadienal , 13Z,15Z-Octadecadienal , 3,4-Epoxy-6,9-octadecadiene , 6S,7R-Epoxy-3Z,9Z-octadecadiene , 9S,10R-Epoxy-6Z-octadecene , 9,12,15-Octadecatrien-1-ol ,5-(1-hydroxypropan-2-yl)isolongifolane, 3Z,13Z-Octadecadienal , 9,12-octadecadienal	NULL	NULL	NULL	1.16236	1.14527	1.01492	1.89447	1.67392	1.26775	0.00559966	0.0950148	0.121288	-2.89988	-1.31049	-1.39932	T2D = Pre-DM = NGT
2.10_508.3769	+	0.0034676	0.135578	HMDB13122	36.7	0	Aliphatic acyclic compounds	LysoPC(P-18:0)	LMGP01060039,LMGP01070008,LMGP01060034,LMGP01070009	36.7	0	PC(O-18:1(9Z)/0:0),PC(O-18:1(1E)/0:0),PC(O-18:1(11Z)/0:0),PC(P-18:0/0:0)	36.7	0	PC(P-18:0/0:0)	0.795149	0.923504	0.861013	2.19279	0.923449	1.65429	0.000825679	0.143639	0.0237802	3.45492	1.06411	2.14809	NGT > Pre-DM = T2D
2.11_339.2890	+	0.00326905	0.133534	HMDB33372,HMDB34031	38.7	0	Aliphatic acyclic compounds,Aliphatic acyclic compounds	Stearoyllactic acid,3-(2-Heptenyloxy)-2-hydroxypropyl undecanoate	LMFA01170036	38.7	0	Heneicosanedioic acid	NULL	NULL	NULL	1.09682	1.27312	0.861523	2.6036	1.88331	2.04516	0.00198999	0.35926	0.00691839	-3.21015	-0.360436	-2.60362	T2D = Pre-DM > NGT
2.15_411.0526	+	0.00916668	0.198603	NA	NA	NA	NA	NA	NA	NA	NA	NA	NA	NA	NA	1.22271	1.21718	1.00454	2.01994	2.08159	0.0464757	0.00586058	0.0165541	0.330126	-2.88557	-2.28912	-0.439564	T2D > Pre-DM = NGT
2.16_319.1934	+	0.0141281	0.23524	HMDB30064,HMDB35500,HMDB06709	35.4	0	Aliphatic homomonocyclic compounds,Aliphatic heteromonocyclic compounds,Aliphatic homomonocyclic compounds	Cohulupone,Panaquinquecol 6,Ubiquinone-2	NULL	NULL	NULL	NULL	NULL	NULL	NULL	1.18879	1.19399	0.995648	2.03422	1.88815	0.219898	0.0158757	0.0102155	0.485818	-2.55615	-2.46711	0.0355569	T2D > NGT = Pre-DM
2.16_526.3802	+	0.0340394	0.339077	NA	NA	NA	NA	NA	NA	NA	NA	NA	NA	NA	NA	0.888867	0.863615	1.02924	1.2695	1.51683	0.370497	0.0436991	0.0221297	0.460575	2.18169	2.17666	-0.0989865	Pre-DM = NGT > T2D
2.17_194.0289n	+	0.000885408	0.0760284	NA	NA	NA	NA	NA	NA	NA	NA	NA	NA	NA	NA	1.16701	1.14853	1.01609	1.96453	1.82576	0.228486	0.000590868	0.00352091	0.299903	-3.54413	-2.82728	-0.524679	T2D > Pre-DM = NGT
2.17_259.0662	+	0.0013208	0.0901769	NA	NA	NA	NA	NA	NA	NA	NA	NA	NA	NA	NA	1.16374	1.16586	0.998176	1.79968	2.11829	0.319549	0.00167707	0.00162594	0.487495	-3.259	-3.06621	-0.0313495	T2D > Pre-DM = NGT
2.17_325.2145	+	0.0132963	0.229771	HMDB31042	37.7	0	Aliphatic acyclic compounds	Avocadene	LMFA01050368,LMFA01050052,LMFA01080010,LMFA01080009,LMFA01050053	37.7	0	2-hydroxy-3-methylhexadecanoic acid,2-hydroxy-heptadecanoic acid,(R)-2-methoxyhexadecanoic acid,2-methoxy-hexadecanoic acid,17-hydroxy-heptadecanoic acid	NULL	NULL	NULL	1.32663	1.30703	1.015	2.66385	2.1375	0.443375	0.00821731	0.0236985	0.317304	-2.77748	-2.14946	-0.475251	T2D > Pre-DM = NGT
2.17_363.2757	+	0.0135134	0.232274	NA	NA	NA	NA	NA	NA	NA	NA	NA	NA	NA	NA	1.23607	1.23561	1.00038	2.55886	2.17256	0.682682	0.0140642	0.0116584	0.48043	-2.59803	-2.41944	-0.0490749	T2D > Pre-DM = NGT
2.17_371.2365	+	0.0475282	0.387757	HMDB02226	35.6	0	Aliphatic acyclic compounds	Adrenic acid	LMFA04000066,LMFA01030177	37.9	11.5	22:4(4Z,7Z,10Z,13E), 4,7,10,13-docosatetraenoic acid	NULL	NULL	NULL	1.11877	1.08386	1.03222	1.38087	1.06927	0.396002	0.0137269	0.110196	0.160117	-2.60635	-1.45047	-0.993978	T2D = Pre-DM = NGT
2.17_393.0384	+	0.000997875	0.0786758	NULL	NULL	NULL	NULL	NULL	LMPK12140625,LMPK12050457	36	0	5-Hydroxy-6-methoxy-3',4'-methylenedioxyfurano[2'',3'':7,8]flavanone,Erosenone	NULL	NULL	NULL	1.15593	1.13181	1.02131	1.89306	1.59768	0.336176	0.000414171	0.00701099	0.203101	-3.63674	-2.59906	-0.830595	T2D > Pre-DM = NGT
2.17_456.2638n	+	0.00384484	0.140935	NULL	NULL	NULL	NULL	NULL	LMFA01090095,LMFA01090103	27.3	0	6-bromo-23-methyl-tetracosa-5E,9Z-dienoic acid, 6-bromo-pentacosa-5E,9Z-dienoic acid	NULL	NULL	NULL	1.20958	1.21685	0.994024	2.30996	1.98877	0.358107	0.00457724	0.00399058	0.488515	-2.9625	-2.78694	-0.028792	T2D > Pre-DM = NGT
2.17_473.0205	+	0.00215626	0.114338	NA	NA	NA	NA	NA	NA	NA	NA	NA	NA	NA	NA	1.22584	1.20691	1.01568	2.14577	2.17253	0.385671	0.00159672	0.00486681	0.353054	-3.2729	-2.72199	-0.377089	T2D > Pre-DM = NGT
2.18_365.2059	+	0.036501	0.347356	HMDB60710	35.2	10.8	Aliphatic homopolycyclic compounds	17-Hydroxymethylethisterone	LMFA04000052,LMFA04000014	35.3	10.9	16,17S-DHA-epoxide, 16,17-epoxy-DHA	NULL	NULL	NULL	1.1478	1.13375	1.01239	1.65117	1.29064	0.38759	0.032288	0.019641	0.485381	-2.29864	-2.22341	0.0366529	T2D > NGT = Pre-DM
2.18_393.0401	+	0.00179062	0.106641	NULL	NULL	NULL	NULL	NULL	LMPK12140625,LMPK12050457	36.2	0	5-Hydroxy-6-methoxy-3',4'-methylenedioxyfurano[2'',3'':7,8]flavanone,Erosenone	NULL	NULL	NULL	1.22255	1.17093	1.04408	2.60975	1.96442	0.749395	0.0010779	0.00810689	0.259373	-3.38238	-2.54881	-0.64528	T2D > Pre-DM = NGT
2.19_411.0480	+	0.00135981	0.09056	NULL	NULL	NULL	NULL	NULL	LMPK12112301,LMPK12113023,LMPK12113261,LMPK12112300,LMPK12112302,LMPK12113166,LMPK12060077,LMPK12113169,LMPK12113262	36.3	0	Quercetin 3'-isobutyrate,Melisimplin, 7-Hydroxy-3,5,8-trimethoxy-3',4'-methylenedioxyflavone ,Quercetin 3-isobutyrate,Quercetin 4'-isobutyrate,Herbacetin 8-butyrate,Stemonal, Herbacetin 7,4'-dimethyl ether 8-acetate , 5-Hydroxy-3,7,8-trimethoxy-3',4'-methylenedioxyflavone	NULL	NULL	NULL	1.15305	1.11826	1.03112	1.81824	1.63275	0.378797	0.000905513	0.00407431	0.320891	-3.42996	-2.78021	-0.465209	T2D > Pre-DM = NGT
2.19_539.3874	+	0.0490032	0.392972	NULL	NULL	NULL	NULL	NULL	LMST03020533,LMST03020531,LMST03020532	36.4	0	26,27-diethyl-1alpha,25-dihydroxy-24a,24b-dihomovitamin D3 / 26,27-diethyl-1alpha,25-dihydroxy-24a,24b-dihomocholecalciferol, 1alpha,25-dihydroxy-26,27-dipropylvitamin D3 / 1alpha,25-dihydroxy-26,27-dipropylcholecalciferol , 1alpha,25-dihydroxy-26,26, 26,27,27,27-hexamethylvitamin D3 / 1alpha,25-dihydroxy-26,26,26,27,27,27-hexamethylcholecalciferol	NULL	NULL	NULL	0.825695	0.925132	0.892516	1.66496	0.696236	1.40475	0.013589	0.214839	0.07634	2.60981	0.789743	1.63625	NGT = Pre-DM = T2D
2.22_539.3869	+	0.00451088	0.148808	NULL	NULL	NULL	NULL	NULL	LMST03020533,LMST03020531,LMST03020532	35.1	0	26,27-diethyl-1alpha,25-dihydroxy-24a,24b-dihomovitamin D3 / 26,27-diethyl-1alpha,25-dihydroxy-24a,24b-dihomocholecalciferol, 1alpha,25-dihydroxy-26,27-dipropylvitamin D3 / 1alpha,25-dihydroxy-26,27-dipropylcholecalciferol , 1alpha,25-dihydroxy-26,26, 26,27,27,27-hexamethylvitamin D3 / 1alpha,25-dihydroxy-26,26,26,27,27,27-hexamethylcholecalciferol	NULL	NULL	NULL	0.716007	0.837798	0.85463	2.59037	0.898231	2.24913	0.000781517	0.0739401	0.0549364	3.46971	1.44706	1.79128	NGT = Pre-DM = T2D
2.23_510.3894	+	0.019038	0.267975	HMDB11149	36.3	0	Aliphatic acyclic compounds	LysoPC(O-18:0)	LMGP01060014	36.3	0	PC(O-18:0/0:0)	NULL	NULL	NULL	0.872791	0.955712	0.913237	1.59928	0.852572	1.13457	0.00553013	0.089149	0.128353	2.90379	1.34601	1.36856	NGT = Pre-DM = T2D
2.33_562.4150	+	0.00285669	0.126502	NA	NA	NA	NA	NA	NA	NA	NA	NA	NA	NA	NA	0.779856	0.858082	0.908836	2.51655	1.4733	1.39365	0.00118767	0.0390636	0.113673	3.35565	1.94243	1.20722	NGT = Pre-DM > T2D
2.36_562.4283	+	0.00318566	0.133534	HMDB10398	31.3	0	Aliphatic acyclic compounds	LysoPC(22:0)	LMGP01050053	31.3	0	PC(22:0/0:0)	31.3	0	PC(22:0/0:0),PE(25:0/0:0)	0.766529	0.877758	0.87328	2.68976	1.48079	1.53567	0.000836749	0.0770561	0.0544237	3.45133	1.42516	1.79556	NGT = Pre-DM = T2D
2.39_552.4082	+	0.000813953	0.072711	NA	NA	NA	NA	NA	NA	NA	NA	NA	NA	NA	NA	0.729224	0.893973	0.815711	2.76918	1.1451	1.95041	0.000213276	0.14126	0.0104432	3.80434	1.07468	2.45921	NGT > Pre-DM = T2D
2.46_496.3377	+	0.0415875	0.367668	HMDB06321,HMDB06496	35.8	0	Aliphatic acyclic compounds,Aliphatic acyclic compounds,Aliphatic heteropolycyclic compounds	Docosa-4,7,10,13,16-pentaenoyl carnitine,Clupanodonyl carnitine	LMGP02050028,LMGP01050018,LMGP01050113	35.3	0	PE(19:0/0:0),PC(16:0/0:0),PC(16:0/0:0)[rac]	NULL	NULL	NULL	0.866354	0.882822	0.981346	1.70965	1.59911	0.696519	0.0303682	0.0374909	0.405421	2.32177	1.96007	0.23934	NGT = Pre-DM > T2D
2.52_496.3361	+	0.0161086	0.24544	HMDB10382	34.9	0	Aliphatic acyclic compounds	LysoPC(16:0)	LMGP02050028,LMGP01050018,LMGP01050113	34.9	0	PE(19:0/0:0),PC(16:0/0:0),PC(16:0/0:0)[rac]	NULL	NULL	NULL	0.865407	0.846939	1.02181	1.66501	1.86693	0.486942	0.0187075	0.0105479	0.469131	2.49851	2.45563	-0.0774544	Pre-DM = NGT > T2D
2.54_524.3747	+	0.0392397	0.360072	HMDB11128,HMDB10384	26.1	0	Aliphatic acyclic compounds,Aliphatic acyclic compounds	LysoPC(0:0/18:0),LysoPC(18:0)	LMGP02050026,LMGP01050026	26.1	0	PE(21:0/0:0),PC(18:0/0:0)	NULL	NULL	NULL	0.810675	0.845569	0.958734	1.97362	1.51547	1.13403	0.0201507	0.0489718	0.311865	2.47206	1.84323	0.490572	NGT = Pre-DM > T2D
2.57_590.3598	+	0.000709885	0.0676388	HMDB10390	52	73.2	Aliphatic acyclic compounds	LysoPC(20:0)	LMGP01050045	52	73.2	PC(20:0/0:0)	37.4	0	PC(20:0/0:0),PE(23:0/0:0)	0.723107	0.944653	0.765473	2.58638	0.670657	2.28808	0.000593302	0.433658	0.00146713	3.54305	0.16707	3.09681	NGT > Pre-DM = T2D
2.58_524.3716	+	0.000858963	0.0743339	HMDB11128,HMDB10384	46.6	94.7	Aliphatic acyclic compounds,Aliphatic acyclic compounds	LysoPC(0:0/18:0),LysoPC(18:0)	LMGP02050026,LMGP01050026	46.6	94.7	PE(21:0/0:0),PC(18:0/0:0)	NULL	NULL	NULL	0.746895	0.891535	0.837763	2.77774	1.21403	2.06253	0.000268656	0.099753	0.0205994	3.7468	1.28296	2.20483	NGT > Pre-DM = T2D
2.58_554.4098	+	0.00190792	0.110073	NA	NA	NA	NA	NA	NA	NA	NA	NA	NA	NA	NA	0.767664	0.953769	0.804874	2.36288	0.701136	1.95385	0.000945499	0.289528	0.00685042	3.41822	0.554765	2.607	NGT > Pre-DM = T2D
2.58_574.3820	+	0.000660311	0.0665382	HMDB10390	37.5	0	Aliphatic acyclic compounds	LysoPC(20:0)	LMGP01050045	37.5	0	PC(20:0/0:0)	NULL	NULL	NULL	0.770789	0.947796	0.813243	2.53103	0.67436	2.26835	0.000319433	0.322144	0.00231453	3.70313	0.461712	2.95903	NGT > Pre-DM = T2D
2.58_574.3877	+	0.0106429	0.210214	HMDB10390	36.5	0	Aliphatic acyclic compounds	LysoPC(20:0)	LMGP01050045	36.5	0	PC(20:0/0:0)	NULL	NULL	NULL	0.812131	0.939724	0.864223	2.01991	0.735594	1.62127	0.00499356	0.38687	0.0115865	2.9356	0.287487	2.42169	NGT > Pre-DM = T2D
2.62_578.4208	+	0.00400844	0.141275	HMDB10399	26.4	0	Aliphatic acyclic compounds	LysoPC(22:1(13Z))	LMGP01050134	26.4	0	PC(22:1(11Z)/0:0)	NULL	NULL	NULL	0.584563	0.902266	0.647883	2.3517	0.50282	2.09996	0.00330413	0.279613	0.0183072	3.06144	0.583991	2.25062	NGT > Pre-DM = T2D
2.63_578.4273	+	0.00551024	0.16058	NA	NA	NA	NA	NA	NA	NA	NA	NA	NA	NA	NA	0.624778	0.916705	0.681547	2.27315	0.788649	1.75606	0.00321806	0.136193	0.0586665	3.06933	1.09759	1.7611	NGT = Pre-DM = T2D
2.67_552.4061	+	4.05118e-05	0.0243314	HMDB10390	51	72.7	Aliphatic acyclic compounds	LysoPC(20:0)	LMGP01050045	51	72.7	PC(20:0/0:0)	NULL	NULL	NULL	0.735368	0.960475	0.76563	2.93927	0.67053	2.713	6.34096e-05	0.4618	0.000179806	4.09469	0.0958988	3.67298	NGT > Pre-DM = T2D
2.74_218.0214	+	0.000229523	0.0479702	NA	NA	NA	NA	NA	NA	NA	NA	NA	NA	NA	NA	1.18544	1.07564	1.10208	2.197	1.20465	1.28827	5.1604e-05	0.0389499	0.0268439	-4.14218	-1.94369	-1.92935	T2D > Pre-DM > NGT
2.74_254.2474	+	0.042963	0.373256	NULL	NULL	NULL	NULL	NULL	LMFA08010010	40	12.7	Palmitoleamide	NULL	NULL	NULL	1.25644	1.05874	1.18673	1.81453	0.281498	2.03067	0.047736	0.351819	0.0811725	-2.14661	-0.380415	-1.6062	T2D = Pre-DM = NGT
2.74_411.0487	+	0.00702622	0.178111	NULL	NULL	NULL	NULL	NULL	LMPK12112301,LMPK12113023,LMPK12113261,LMPK12112300,LMPK12112302,LMPK12113166,LMPK12060077,LMPK12113169,LMPK12113262	38.2	0	Quercetin 3'-isobutyrate,Melisimplin, 7-Hydroxy-3,5,8-trimethoxy-3',4'-methylenedioxyflavone ,Quercetin 3-isobutyrate,Quercetin 4'-isobutyrate,Herbacetin 8-butyrate,Stemonal, Herbacetin 7,4'-dimethyl ether 8-acetate , 5-Hydroxy-3,7,8-trimethoxy-3',4'-methylenedioxyflavone	NULL	NULL	NULL	1.12286	1.02622	1.09417	1.47617	0.345694	1.21812	0.00226465	0.394064	0.00589611	-3.1728	-0.268743	-2.65796	T2D = Pre-DM > NGT
2.75_217.0181	+	6.70257e-06	0.00928054	HMDB33566	35.2	0	Aliphatic acyclic compounds	Ajoene	NULL	NULL	NULL	NULL	NULL	NULL	NULL	1.15022	1.08242	1.06264	2.01032	1.40356	0.89558	9.46971e-07	0.00535489	0.0239074	-4.98138	-2.69025	-1.97901	T2D > Pre-DM > NGT
2.75_415.3565	+	0.0415895	0.367668	HMDB12169	39.1	11.3	Aliphatic homopolycyclic compounds	4alpha-Formyl-5alpha-cholesta-8-en-3beta-ol	LMFA01020358,LMFA01030424,LMFA01030425,LMFA01020357	39.1	13.4	25:2(5Z,9Z)(23Me), 5,9-hexacosadienoic acid , 5Z,9Z-hexacosadienoic acid , 25:2(5Z,9Z)(24Me)	NULL	NULL	NULL	1.19714	1.26524	0.946178	0.718469	0.521044	0.225216	0.0386773	0.0451254	0.408155	-2.22944	-1.87957	-0.232292	T2D > Pre-DM = NGT
2.75_433.2678	+	0.0171089	0.254907	NULL	NULL	NULL	NULL	NULL	LMST04010302,LMST04010301	36.2	4.5	5beta-Cholane-3alpha,7alpha,12alpha,24-tetrol,Petromyzonol	NULL	NULL	NULL	1.13675	1.08877	1.04407	1.58951	1.26685	0.478905	0.00748812	0.0243828	0.303658	-2.80754	-2.13808	-0.513907	T2D > Pre-DM = NGT
2.75_473.0169	+	1.40984e-05	0.0141971	NA	NA	NA	NA	NA	NA	NA	NA	NA	NA	NA	NA	1.22613	1.08166	1.13357	2.62562	1.267	1.65008	2.02834e-06	0.029991	0.00651042	-4.83192	-1.88093	-2.62439	T2D > Pre-DM > NGT
2.83_218.0236	+	0.00226407	0.115444	HMDB29442,HMDB31340	36.6	0	Aliphatic acyclic compounds,Aliphatic homomonocyclic compounds	(R)C(R)S-S-Propylcysteine sulfoxide,Cyclamic acid	NULL	NULL	NULL	NULL	NULL	NULL	NULL	1.24427	1.11908	1.11187	2.51671	1.25256	1.53417	0.000638228	0.067208	0.0547594	-3.52375	-1.49691	-1.79275	T2D = Pre-DM = NGT
2.83_408.2124	+	0.0300959	0.323775	NA	NA	NA	NA	NA	NA	NA	NA	NA	NA	NA	NA	1.21292	1.17385	1.03328	2.29379	1.41871	1.01676	0.0281085	0.0221895	0.477087	-2.35068	-2.17559	-0.0574661	T2D > Pre-DM = NGT
2.83_411.0471	+	0.0142663	0.235511	NULL	NULL	NULL	NULL	NULL	LMPK12112301,LMPK12113023,LMPK12113261,LMPK12112300,LMPK12112302,LMPK12113166,LMPK12060077,LMPK12113169,LMPK12113262	37.3	0	Quercetin 3'-isobutyrate,Melisimplin, 7-Hydroxy-3,5,8-trimethoxy-3',4'-methylenedioxyflavone ,Quercetin 3-isobutyrate,Quercetin 4'-isobutyrate,Herbacetin 8-butyrate,Stemonal, Herbacetin 7,4'-dimethyl ether 8-acetate , 5-Hydroxy-3,7,8-trimethoxy-3',4'-methylenedioxyflavone	NULL	NULL	NULL	1.15209	1.08468	1.06215	1.68551	0.985954	0.780642	0.00411468	0.11505	0.0847773	-2.99515	-1.42762	-1.37364	T2D = Pre-DM = NGT
2.84_367.2194	+	0.0251358	0.299931	NA	NA	NA	NA	NA	NA	NA	NA	NA	NA	NA	NA	1.10627	1.09347	1.01171	1.47126	0.940479	0.430872	0.0151203	0.0267198	0.438326	-2.32335	-2.36948	0.155215	T2D > NGT = Pre-DM
2.84_371.2383	+	0.014776	0.238177	NULL	NULL	NULL	NULL	NULL	LMFA02000148	36.5	0	Sativic acid	NULL	NULL	NULL	1.11295	1.07359	1.03666	1.34521	1.01406	0.487021	0.0028425	0.0691601	0.109732	-3.10621	-1.68384	-1.22796	T2D = Pre-DM = NGT
2.84_402.3487	+	0.00218736	0.115378	NULL	NULL	NULL	NULL	NULL	LMST03020126	33.8	0	(5E)-(24R)-24,25-dihydroxy-[6,19,19-trideutrio]vitamin D3 / (5E)-(24R)-24,25-dihydroxy-[6,19,19-trideutrio]cholecalciferol	NULL	NULL	NULL	1.70011	1.15071	1.47744	2.94193	1.63231	2.29899	0.000527464	0.0855969	0.0372136	-3.57394	-1.36838	-1.96324	T2D = Pre-DM > NGT
2.84_482.2699	+	0.00599837	0.166411	HMDB11489,HMDB11519	38.9	23.2	Aliphatic acyclic compounds,Aliphatic acyclic compounds	LysoPE(0:0/20:5(5Z,8Z,11Z,14Z,17Z)), LysoPE(20:5(5Z,8Z,11Z,14Z,17Z)/0:0)	LMGP02050027	38.9	23.2	PE(20:5(5Z,8Z,11Z,14Z,17Z)/0:0)	34.2	0	PE(20:5/0:0)	1.4413	1.30729	1.10251	3.68712	2.01774	1.63483	0.0025565	0.0287744	0.18882	-3.13744	-2.07092	-0.882251	T2D > Pre-DM = NGT
2.84_482.2737	+	0.00313642	0.132099	NA	NA	NA	NA	NA	NA	NA	NA	NA	NA	NA	NA	1.45941	1.34607	1.0842	3.22623	2.27813	0.943488	0.00146899	0.0608279	0.0894158	-3.2964	-1.74432	-1.34436	T2D = Pre-DM = NGT
2.84_572.3568	+	3.97449e-05	0.0243314	NA	NA	NA	NA	NA	NA	NA	NA	NA	NA	NA	NA	0.643117	0.906794	0.709221	3.72814	1.28193	3.21872	1.82699e-05	0.359393	0.000178648	4.37434	0.360081	3.67463	NGT > Pre-DM = T2D
2.85_217.0182	+	0.000776296	0.0710663	HMDB33566	35.2	0	Aliphatic acyclic compounds	Ajoene	NULL	NULL	NULL	NULL	NULL	NULL	NULL	1.15708	1.11664	1.03621	1.95315	1.65902	0.463531	0.000326851	0.00645687	0.195148	-3.6973	-2.6272	-0.859081	T2D > Pre-DM = NGT
2.85_265.2530	+	0.000569717	0.0658347	HMDB00207,HMDB00573,HMDB41480,HMDB03231,HMDB59871,HMDB37543	38.4	0	Aliphatic acyclic compounds,Aliphatic acyclic compounds,Aliphatic acyclic compounds,Aliphatic acyclic compounds,Aliphatic acyclic compounds,Aliphatic homomonocyclic compounds	Oleic acid,Elaidic acid,(Z)-13-Octadecenoic acid,Vaccenic acid,Ethyl 9-hexadecenoate,(±)-(Z)-2-(5-Tetradecenyl)cyclobutanone	LMFA07010502,LMFA07010344,LMFA07010343,LMFA01140008,LMFA01030002,LMFA01030895,LMFA07010346,LMFA07010345,LMFA07010347,LMFA07010366,LMFA07010365,LMFA07010363,LMFA01020374,LMFA07010368,LMFA07010367,LMFA07010362,LMFA01030061,LMFA07010378,LMFA07040056,LMFA07010361,LMFA01020206,LMFA01030078,LMFA01030880,LMFA01020372,LMFA01020373,LMFA01030068,LMFA01030074,LMFA01030295,LMFA01030292,LMFA01030293,LMFA01030…	38.4	0	ethyl 9Z-hexadecenoate,5E-Hexadecenyl acetate,11E-Hexadecenyl acetate,11-Cycloheptylundecanoic acid,Oleic acid,17:1(4)(15Me),8E-Hexadecenyl acetate,6E-Hexadecenyl acetate,9E-Hexadecenyl acetate,5Z-Hexadecenyl acetate,3Z-Hexadecenyl acetate,12Z-Hexadecenyl acetate,17:1(12)(7Me),9Z-Hexadecenyl acetate,7Z-Hexadecenyl acetate,11Z-Hexadecenyl acetate,2Z-octadecenoic acid,7-Hexadecenyl acetate,18-Octad…	NULL	NULL	NULL	1.34752	1.12882	1.19374	3.0614	1.57063	1.64387	0.000181715	0.0508346	0.0385036	-3.8438	-1.82647	-1.76832	T2D = Pre-DM > NGT
2.85_365.2866	+	0.0342141	0.339292	NULL	NULL	NULL	NULL	NULL	LMST01010311	44.6	37.3	12beta-hydroxy-24-norcholesta-1,4,22E-trien-3-one	NULL	NULL	NULL	1.25808	1.14145	1.10218	2.53198	1.59572	1.10489	0.0122365	0.107592	0.154387	-2.64547	-1.46304	-1.0178	T2D = Pre-DM = NGT
2.85_401.3402	+	0.00938633	0.201497	HMDB60132,HMDB03550,HMDB06721,HMDB06722	36.8	1.35	Aliphatic homopolycyclic compounds,Aliphatic homopolycyclic compounds,Aliphatic homopolycyclic compounds,Aliphatic homopolycyclic compounds	27alpha-Hydroxy-8-dehydrocholesterol,Calcidiol, 5,6-trans-25-Hydroxyvitamin D3 ,25-Hydroxytachysterol3	LMST04030124	38.4	9.48	12alpha-Hydroxycholest-4-en-3-one	NULL	NULL	NULL	1.38926	1.15472	1.20312	2.51236	1.96574	1.47752	0.00260271	0.0926611	0.0821258	-3.13218	-1.54005	-1.39091	T2D = Pre-DM = NGT
2.85_459.2865	+	0.000554385	0.0658347	NULL	NULL	NULL	NULL	NULL	LMST03020135,LMST03020134	36.9	4.45	(5Z)-4,4-difluorovitamin D3 / (5Z)-4,4-difluorocholecalciferol, 4,4-difluorovitamin D3 / 4,4-difluorocholecalciferol	NULL	NULL	NULL	1.16239	1.11818	1.03954	2.07069	1.64577	0.528628	0.000461449	0.00224924	0.327012	-3.60879	-2.96784	-0.448179	T2D > Pre-DM = NGT
2.85_470.3424	+	0.00692161	0.177949	NA	NA	NA	NA	NA	NA	NA	NA	NA	NA	NA	NA	1.13486	1.27547	0.88976	1.83771	3.10345	1.27493	0.0378832	0.00308158	0.118434	-1.95561	-3.08226	1.18285	T2D > NGT = Pre-DM
2.85_473.0218	+	0.00044582	0.0611966	NA	NA	NA	NA	NA	NA	NA	NA	NA	NA	NA	NA	1.2478	1.1352	1.09918	2.51679	1.74306	1.03671	0.00011169	0.0116216	0.0964656	-3.96156	-2.42059	-1.30196	T2D > Pre-DM = NGT
2.85_524.3704	+	0.0202784	0.271968	HMDB11128,HMDB10384	36.3	0	Aliphatic acyclic compounds,Aliphatic acyclic compounds	LysoPC(0:0/18:0),LysoPC(18:0)	LMGP02050026,LMGP01050026	36.3	0	PE(21:0/0:0),PC(18:0/0:0)	NULL	NULL	NULL	0.855036	0.874704	0.977515	1.52105	1.39426	0.343868	0.0131339	0.0225026	0.377584	2.62144	2.17005	0.311833	NGT = Pre-DM > T2D
2.85_572.3662	+	0.000196049	0.0464777	HMDB10391	37.9	9.57	Aliphatic acyclic compounds	LysoPC(20:1(11Z))	LMGP01050047,LMGP01050131	37.9	9.57	PC(20:1(9Z)/0:0),PC(20:1(11Z)/0:0)	NULL	NULL	NULL	0.714706	0.942742	0.758114	3.02677	0.917518	2.75319	9.28179e-05	0.401756	0.000431351	4.00553	0.248806	3.44308	NGT > Pre-DM = T2D
2.85_641.4592	+	0.0494504	0.394612	HMDB34770	39.6	16.1	Aliphatic acyclic compounds	6-Geranylgeranyl 8'-methyl 6,8'-diapocarotene-6,8'-dioate	LMFA13010027,LMFA13010028	39	13.6	1-(O-alpha-D-glucopyranosyl)-25-keto-(1,3R,27R)-octacosanetriol, 1-(O-alpha-D-mannopyranosyl)-25-keto-(1,3R,27R)-octacosanetriol	NULL	NULL	NULL	1.12293	1.03639	1.0835	1.98713	0.757345	1.25175	0.0272594	0.179423	0.14915	-2.36208	-0.917566	-1.28479	T2D = Pre-DM = NGT
2.86_140.0687	+	0.0156417	0.243006	HMDB00883,HMDB01382,HMDB13716,HMDB15550,HMDB02141,HMDB00043,HMDB03355	36.7	0	Aliphatic acyclic compounds,Aliphatic acyclic compounds,Aliphatic acyclic compounds,Aliphatic acyclic compounds,Aliphatic acyclic compounds,Aliphatic acyclic compounds,Aliphatic acyclic compounds	L-Valine,Vaporole,Norvaline,Amyl Nitrite,N-Methyl-a-aminoisobutyric acid,Betaine,5-Aminopentanoic acid	LMFA01100021,LMFA01100022,LMFA01100046,LMFA01100023,LMFA01100041,LMFA01100040	36.7	0	4R-aminopentanoic acid,4S-aminopentanoic acid,2-Amino-3-methylbutanoic acid,4-amino-pentanoic acid,2S-amino-pentanoic acid,5-amino-pentanoic acid	NULL	NULL	NULL	1.10489	1.0851	1.01823	1.35526	1.15653	0.419696	0.00476481	0.0443456	0.187365	-2.95012	-1.88724	-0.887649	T2D > Pre-DM = NGT
2.86_218.0235	+	0.00390602	0.140935	HMDB29442,HMDB31340	36.1	0	Aliphatic acyclic compounds,Aliphatic homomonocyclic compounds	(R)C(R)S-S-Propylcysteine sulfoxide,Cyclamic acid	NULL	NULL	NULL	NULL	NULL	NULL	NULL	1.15352	1.12986	1.02094	1.74636	1.70848	0.283901	0.0021704	0.00826482	0.319041	-3.18512	-2.54207	-0.470383	T2D > Pre-DM = NGT
2.86_381.2972	+	0.000707443	0.0676388	HMDB39403	39	6.84	Aliphatic acyclic compounds	2-Hydroxy-4-oxo-5,12-heneicosadien-1-yl acetate	LMSP01080057	38	3.83	N,N,N-trimethyl-sphingosine	NULL	NULL	NULL	1.24271	1.09725	1.13257	2.00209	1.91892	0.546348	0.00018443	0.0276242	0.0652192	-3.84016	-2.08762	-1.51238	T2D > Pre-DM = NGT
2.86_393.0363	+	0.00827155	0.187448	NULL	NULL	NULL	NULL	NULL	LMPK12140625,LMPK12050457	37.7	0	5-Hydroxy-6-methoxy-3',4'-methylenedioxyfurano[2'',3'':7,8]flavanone,Erosenone	NULL	NULL	NULL	1.13135	1.06671	1.0606	1.65053	1.12485	0.768258	0.00265366	0.0884214	0.0864682	-3.12648	-1.56367	-1.36283	T2D = Pre-DM = NGT
2.86_481.2633	+	0.011282	0.216072	HMDB32839	37.2	0	Aliphatic heteromonocyclic compounds	Citronellyl beta-sophoroside	LMFA13030006	37.2	0	3-O-(alpha-L-rhamnopyranosyl-(1-2)-alpha-L-rhamnopyranosyl)-3-hydroxydecanoic acid	NULL	NULL	NULL	1.38529	1.28603	1.07719	2.60034	2.2288	0.528681	0.00483112	0.0357244	0.213776	-2.94584	-1.98063	-0.793389	T2D > Pre-DM = NGT
2.86_524.3704	+	0.00964605	0.204332	HMDB11128,HMDB10384	40.1	25.7	Aliphatic acyclic compounds,Aliphatic acyclic compounds	LysoPC(0:0/18:0),LysoPC(18:0)	LMGP01050026	40.1	25.7	PC(18:0/0:0)	NULL	NULL	NULL	0.862768	0.919962	0.93783	1.54295	1.12201	0.720897	0.00419534	0.0229315	0.25549	2.98922	2.16256	0.657313	NGT = Pre-DM > T2D
2.87_645.4912	+	0.0137091	0.232551	NA	NA	NA	NA	NA	NA	NA	NA	NA	NA	NA	NA	0.615193	0.704585	0.873128	2.00868	1.52313	0.775398	0.00243282	0.0941735	0.0782353	3.15194	1.53183	1.41704	NGT = Pre-DM = T2D
2.89_568.4290	+	0.0425219	0.372162	NA	NA	NA	NA	NA	NA	NA	NA	NA	NA	NA	NA	0.976687	1.10677	0.882467	0.3612	1.37428	1.79029	0.487744	0.0411544	0.0230029	0.0307251	-2.20525	2.16132	NGT = T2D > Pre-DM
2.89_645.5019	+	0.0159459	0.244644	NA	NA	NA	NA	NA	NA	NA	NA	NA	NA	NA	NA	0.506527	0.616808	0.821207	3.18386	1.22358	2.2172	0.00277903	0.146007	0.0489329	3.11288	1.05372	1.84358	NGT > Pre-DM = T2D
2.92_570.4375	+	0.0403242	0.363747	NA	NA	NA	NA	NA	NA	NA	NA	NA	NA	NA	NA	0.829595	1.05322	0.787677	1.28579	0.761335	2.29257	0.196647	0.0629126	0.0210108	0.85366	-1.72858	2.45708	NGT = T2D = Pre-DM
2.97_564.4372	+	0.000606224	0.0658347	NA	NA	NA	NA	NA	NA	NA	NA	NA	NA	NA	NA	0.693705	0.848988	0.817095	3.04694	1.50857	1.83788	0.000263277	0.0786433	0.0279727	3.75187	1.41426	2.0825	NGT > Pre-DM = T2D
2.98_401.3416	+	0.00362028	0.137856	HMDB34328,HMDB00501,HMDB15504,HMDB01993	39.7	10.2	Aliphatic homopolycyclic compounds,Aliphatic homopolycyclic compounds,Aliphatic homopolycyclic compounds,Aliphatic homopolycyclic compounds	(3beta,5alpha,6a)-Cholesta-8,14-diene-3,6-diol,7-Ketocholesterol,Alfacalcidol,7a-Hydroxy-cholestene-3-one	LMST04030135,LMST04030137,LMST04030136,LMST01010127,LMST04030165,LMST01010126,LMST04030113,LMST01010125	39.7	10.4	7alpha,12alpha-Dihydroxy-5alpha-Cholestan-3-one, Cholest-4-ene-3alpha,7alpha,12alpha-triol , 3alpha,12alpha-Dihydroxy-5beta-cholestan-7-one ,Secosterol-A, cholest-5-en-3beta,7alpha,12alpha-triol , cholestan-6-oxo-3,5-diol , 7alpha,12alpha-Dihydroxy-5beta-cholestan-3-one ,Secosterol-B	NULL	NULL	NULL	1.36199	1.36832	0.995379	2.4131	2.70124	0.425657	0.0019674	0.0141912	0.246662	-3.21343	-2.34707	-0.685033	T2D > Pre-DM = NGT
2.98_538.4293	+	0.0107273	0.210214	NA	NA	NA	NA	NA	NA	NA	NA	NA	NA	NA	NA	0.844175	0.981968	0.859677	1.9509	0.800418	1.54984	0.00405154	0.217771	0.0337508	2.99986	0.779743	2.00464	NGT > Pre-DM = T2D
3.01_203.1071	+	0.0384219	0.357948	NA	NA	NA	NA	NA	NA	NA	NA	NA	NA	NA	NA	0.959663	1.05405	0.910453	0.758356	0.751778	1.25102	0.121464	0.138583	0.0291343	1.39853	-1.08671	2.33731	NGT = T2D = Pre-DM
3.01_538.4236	+	0.0370488	0.35047	NULL	NULL	NULL	NULL	NULL	LMGP01060041	38.8	0	PC(O-20:0/0:0)	NULL	NULL	NULL	0.850807	0.981746	0.866627	1.79077	0.867197	1.37942	0.0127107	0.164041	0.105135	2.63258	0.977984	1.47512	NGT = Pre-DM = T2D
3.03_564.4354	+	0.000116261	0.0402445	NA	NA	NA	NA	NA	NA	NA	NA	NA	NA	NA	NA	0.73864	0.839247	0.880122	2.73357	1.90264	1.04787	5.87148e-05	0.0237358	0.0442273	4.11248	2.14883	1.70361	NGT > Pre-DM > T2D
3.03_588.4343	+	7.96321e-05	0.0352834	HMDB10406	36.6	0	Aliphatic acyclic compounds	LysoPC(24:1(15Z))	NULL	NULL	NULL	NULL	36.6	0	PC(24:1/0:0)	0.70409	0.915278	0.769263	3.27656	1.21848	2.38527	2.10913e-05	0.15222	0.00202038	4.34291	1.02696	3.00067	NGT > Pre-DM = T2D
3.14_411.0466	+	0.0359522	0.345396	NULL	NULL	NULL	NULL	NULL	LMPK12112301,LMPK12113023,LMPK12113261,LMPK12112300,LMPK12112302,LMPK12113166,LMPK12060077,LMPK12113169,LMPK12113262	35.5	0	Quercetin 3'-isobutyrate,Melisimplin, 7-Hydroxy-3,5,8-trimethoxy-3',4'-methylenedioxyflavone ,Quercetin 3-isobutyrate,Quercetin 4'-isobutyrate,Herbacetin 8-butyrate,Stemonal, Herbacetin 7,4'-dimethyl ether 8-acetate , 5-Hydroxy-3,7,8-trimethoxy-3',4'-methylenedioxyflavone	NULL	NULL	NULL	1.06729	1.09017	0.979008	0.816303	1.09777	0.336157	0.0392328	0.0206915	0.275157	-1.94057	-2.46257	0.59729	T2D > NGT = Pre-DM
3.15_591.4615	+	0.0163726	0.248778	NA	NA	NA	NA	NA	NA	NA	NA	NA	NA	NA	NA	0.803311	0.950998	0.844704	2.22155	0.988119	1.48398	0.00397425	0.208095	0.0359617	3.00572	0.813048	1.97782	NGT > Pre-DM = T2D
3.17_563.4155	+	0.00579086	0.16333	NA	NA	NA	NA	NA	NA	NA	NA	NA	NA	NA	NA	0.808767	0.887199	0.911597	2.02698	1.46341	0.846448	0.00217426	0.0632675	0.103958	3.18461	1.72595	1.25932	NGT = Pre-DM = T2D
3.18_590.4521	+	0.00842063	0.189199	HMDB10405	25.3	0	Aliphatic acyclic compounds	LysoPC(24:0)	LMGP01050057	25.3	0	PC(24:0/0:0)	25.3	0	PC(24:0/0:0)	0.816012	0.84593	0.964633	2.26468	2.01166	0.495195	0.00290422	0.0277917	0.20216	3.09986	2.08515	0.833931	NGT = Pre-DM > T2D
3.18_590.4539	+	0.00507828	0.156611	HMDB10405	36.4	0	Aliphatic acyclic compounds	LysoPC(24:0)	LMGP01050057	36.4	0	PC(24:0/0:0)	36.4	0	PC(24:0/0:0)	0.800434	0.899896	0.889474	2.056	1.05278	1.1734	0.000842493	0.0746467	0.057152	3.44948	1.64714	1.57914	NGT = Pre-DM = T2D
3.27_484.4385	+	0.0267054	0.307122	NA	NA	NA	NA	NA	NA	NA	NA	NA	NA	NA	NA	1.0737	1.34103	0.800653	1.24571	2.13751	0.747108	0.116911	0.0109711	0.0986409	-1.41906	-2.6822	1.28933	T2D = NGT = Pre-DM
3.28_568.4328	+	0.0115969	0.217856	NA	NA	NA	NA	NA	NA	NA	NA	NA	NA	NA	NA	0.939105	1.17121	0.801825	0.832008	1.54417	2.52817	0.177869	0.0277946	0.00623194	0.923518	-2.08511	2.86618	NGT = T2D > Pre-DM
3.35_580.4391	+	0.00811697	0.187304	HMDB10398	34.7	0	Aliphatic acyclic compounds	LysoPC(22:0)	LMGP01050053	34.7	0	PC(22:0/0:0)	NULL	NULL	NULL	0.786152	0.964225	0.81532	2.12169	0.422695	1.94519	0.00446233	0.338544	0.0148988	2.97032	0.41644	2.32889	NGT > Pre-DM = T2D
3.37_606.4475	+	0.00121922	0.0876967	HMDB10406	35	0	Aliphatic acyclic compounds	LysoPC(24:1(15Z))	NULL	NULL	NULL	NULL	NULL	NULL	NULL	0.761179	0.869359	0.875564	2.265	0.942422	1.52742	0.000457025	0.127686	0.0197631	3.61129	1.1374	2.221	NGT > Pre-DM = T2D
3.38_606.4464	+	7.84315e-05	0.0352834	HMDB10406	36.8	0	Aliphatic acyclic compounds	LysoPC(24:1(15Z))	NULL	NULL	NULL	NULL	NULL	NULL	NULL	0.724037	0.884575	0.818514	2.49656	0.770519	1.93419	1.96294e-05	0.0855249	0.00544841	4.35866	1.36884	2.68447	NGT > Pre-DM = T2D
3.39_581.4362	+	0.00819328	0.187304	HMDB30100	33.2	0	Aliphatic heteropolycyclic compounds	(8'R)-Neochrome	LMPR02030001	33.2	0	Vitamin K2	NULL	NULL	NULL	0.820343	1.06778	0.768268	1.43288	1.15044	2.33478	0.0716095	0.0527966	0.00293799	1.46391	-1.80936	3.09643	NGT = T2D = Pre-DM
3.39_606.4513	+	0.000155446	0.0441506	HMDB10406	35.7	0	Aliphatic acyclic compounds	LysoPC(24:1(15Z))	NULL	NULL	NULL	NULL	NULL	NULL	NULL	0.737353	0.852887	0.864538	2.37153	0.805599	1.77515	3.57933e-05	0.0841208	0.00800806	4.2253	1.37788	2.55308	NGT > Pre-DM = T2D
3.40_606.4421	+	9.53097e-05	0.0394464	NA	NA	NA	NA	NA	NA	NA	NA	NA	NA	NA	NA	0.73332	0.877396	0.835791	2.37692	0.826579	1.73275	1.88891e-05	0.0684057	0.00747118	4.36706	1.48777	2.57716	NGT > Pre-DM = T2D
3.43_580.4366	+	0.0321	0.332301	HMDB10398	36.6	0	Aliphatic acyclic compounds	LysoPC(22:0)	LMGP01050053	36.6	0	PC(22:0/0:0)	NULL	NULL	NULL	0.759754	0.987208	0.769599	2.09541	0.239849	1.92682	0.0192523	0.345188	0.0222003	2.23117	-0.398344	2.43723	NGT > T2D = Pre-DM
3.52_338.4279	+	0.00322205	0.133534	NA	NA	NA	NA	NA	NA	NA	NA	NA	NA	NA	NA	1.16187	1.01014	1.15021	1.24285	0.230894	1.47318	0.00240677	0.455857	0.0019667	-3.15509	0.110878	-3.00886	Pre-DM = T2D > NGT
3.56_411.0467	+	0.00285672	0.126502	NULL	NULL	NULL	NULL	NULL	LMPK12112301,LMPK12113023,LMPK12113261,LMPK12112300,LMPK12112302,LMPK12113166,LMPK12060077,LMPK12113169,LMPK12113262	36.1	0	Quercetin 3'-isobutyrate,Melisimplin, 7-Hydroxy-3,5,8-trimethoxy-3',4'-methylenedioxyflavone ,Quercetin 3-isobutyrate,Quercetin 4'-isobutyrate,Herbacetin 8-butyrate,Stemonal, Herbacetin 7,4'-dimethyl ether 8-acetate , 5-Hydroxy-3,7,8-trimethoxy-3',4'-methylenedioxyflavone	NULL	NULL	NULL	1.07245	1.06283	1.00905	1.16948	1.08323	0.29209	0.00114469	0.00724778	0.276756	-3.36583	-2.58764	-0.592505	T2D > Pre-DM = NGT
3.58_217.0181	+	0.00438056	0.147041	HMDB33566	35	0	Aliphatic acyclic compounds	Ajoene	NULL	NULL	NULL	NULL	NULL	NULL	NULL	1.08366	1.07193	1.01094	1.24123	1.2934	0.480989	0.00168142	0.0131266	0.242494	-3.25827	-2.37598	-0.698303	T2D > Pre-DM = NGT
3.58_483.2802	+	0.0177728	0.259722	NA	NA	NA	NA	NA	NA	NA	NA	NA	NA	NA	NA	1.28184	1.42358	0.900431	2.61881	2.19783	0.627546	0.0160972	0.0174122	0.440064	-2.55132	-2.26986	-0.150807	T2D > Pre-DM = NGT
3.59_218.0228	+	0.00338032	0.134332	NA	NA	NA	NA	NA	NA	NA	NA	NA	NA	NA	NA	1.13631	1.11014	1.02357	1.6875	1.54759	0.4459	0.00139569	0.0130176	0.228561	-3.31075	-2.37906	-0.743595	T2D > Pre-DM = NGT
3.63_358.3694	+	0.0121888	0.2217	NA	NA	NA	NA	NA	NA	NA	NA	NA	NA	NA	NA	1.14634	1.13935	1.00613	1.59487	1.49617	0.188541	0.00443876	0.0244771	0.252514	-2.97195	-2.13653	-0.6666	T2D > Pre-DM = NGT
3.63_676.5327	+	0.0157098	0.243237	NA	NA	NA	NA	NA	NA	NA	NA	NA	NA	NA	NA	0.797518	0.907837	0.878481	2.62436	1.0903	1.77748	0.00393183	0.0480584	0.164476	3.00898	1.85164	0.976229	NGT = Pre-DM > T2D
3.64_518.4949	+	0.0216726	0.280125	NA	NA	NA	NA	NA	NA	NA	NA	NA	NA	NA	NA	0.798982	0.947069	0.843637	1.88006	0.791883	1.79825	0.00926229	0.499215	0.00879511	2.73835	-0.00196651	2.52026	NGT > T2D = Pre-DM
3.66_587.4019	+	0.0364272	0.347314	NA	NA	NA	NA	NA	NA	NA	NA	NA	NA	NA	NA	0.850285	1.1063	0.768585	1.44012	1.32679	2.17151	0.0813186	0.167232	0.0239345	1.60531	-0.96516	2.40991	NGT = T2D = Pre-DM
3.68_590.4540	+	1.34681e-05	0.0141971	HMDB10405	35	0	Aliphatic acyclic compounds	LysoPC(24:0)	LMGP01050057	35	0	PC(24:0/0:0)	35	0	PC(24:0/0:0)	0.745081	0.890054	0.837119	2.90631	1.44959	1.73867	2.54348e-06	0.0572444	0.00302576	4.78668	1.57833	2.87546	NGT > Pre-DM = T2D
3.72_551.4257	+	0.00654588	0.17223	HMDB36923	36.9	2.37	Aliphatic homomonocyclic compounds	Cryptocapsin	LMPR01070081,LMPR01070171,LMPR01070060	39.2	13.8	alpha-Echinenone/ Phoenicopterone,4-Keto-gamma-carotene/ Keto-gamma-carotene,Echinenone/ (Myxoxanthin)	NULL	NULL	NULL	0.843448	1.05906	0.796415	1.75289	0.703644	2.40607	0.0273721	0.0780159	0.00147395	2.09136	-1.41855	3.29545	NGT > T2D = Pre-DM
3.80_616.4642	+	0.0458317	0.383819	HMDB29220	36.6	0	Aliphatic acyclic compounds	lysoPC(26:1(5Z))	NULL	NULL	NULL	NULL	36.6	0	PC(26:1/0:0)	0.908688	1.04923	0.866053	1.30132	0.442833	1.48857	0.0541537	0.159662	0.0133199	1.79782	-0.99585	2.61664	NGT = T2D = Pre-DM
3.81_566.4606	+	0.0282661	0.315776	NA	NA	NA	NA	NA	NA	NA	NA	NA	NA	NA	NA	0.779192	0.865674	0.900098	2.35429	1.49406	1.1096	0.00575135	0.176491	0.0587069	2.89149	0.928821	1.76078	NGT = Pre-DM = T2D
3.81_595.4596	+	0.000149467	0.0435697	HMDB31389,HMDB31400,HMDB31399,HMDB29961,HMDB32089,HMDB30890,HMDB29966,HMDB29967,HMDB36973,HMDB40708,HMDB31398,HMDB31393,HMDB35939,HMDB36282,HMDB41213	32.5	0	Aliphatic heteromonocyclic compounds,Aliphatic heteromonocyclic compounds,Aliphatic heteromonocyclic compounds,Aliphatic heteromonocyclic compounds,Aliphatic heteromonocyclic compounds,Aliphatic heteromonocyclic compounds,Aliphatic heteromonocyclic compounds,Aliphatic heteromonocyclic compounds,Aliphatic heteromonocyclic compounds,Aliphatic heteromonocyclic compounds,Aliphatic heteromonocyclic co…	Annopentocin A,Annopentocin B,Annopentocin C,Annomuricin A,Muricapentocin,Annomuricin-D-one,Muricatocin B,Muricatin B,Muricin G,Parviflorin,Mosin C,Squamocin B,Squamone,6-Hydroxydesacetyluvaricin (incorr.),Reticulacinone	NULL	NULL	NULL	NULL	NULL	NULL	NULL	0.600504	0.873182	0.687719	3.45315	1.48655	2.43211	2.57784e-05	0.240941	0.000797993	4.29863	0.703279	3.27304	NGT > Pre-DM = T2D
3.82_476.3616	+	0.0012442	0.0886936	NA	NA	NA	NA	NA	NA	NA	NA	NA	NA	NA	NA	0.776215	1.00225	0.774475	2.44397	0.405483	2.41845	0.00039282	0.335526	0.00241205	3.65035	0.424704	2.94629	NGT > Pre-DM = T2D
3.85_594.4623	+	0.000464071	0.0611966	NA	NA	NA	NA	NA	NA	NA	NA	NA	NA	NA	NA	0.723835	0.905431	0.799437	2.80817	1.38266	1.79443	8.90878e-05	0.152462	0.00519584	4.01521	1.02593	2.7003	NGT > Pre-DM = T2D
3.87_548.4075	+	0.0189263	0.267975	HMDB11497,HMDB11527	38.6	0	Aliphatic acyclic compounds,Aliphatic acyclic compounds	LysoPE(0:0/24:0),LysoPE(24:0/0:0)	LMGP01050051	38.6	0	PC(21:0/0:0)	38.6	0	PE(24:0/0:0),PC(21:0/0:0)	0.808202	0.99713	0.810529	2.24919	1.04375	1.47423	0.0094269	0.341902	0.0255627	2.73255	0.407277	2.11908	NGT > Pre-DM = T2D
3.88_522.3886	+	0.0467102	0.386992	NA	NA	NA	NA	NA	NA	NA	NA	NA	NA	NA	NA	0.800351	0.958359	0.835127	1.78139	0.388446	1.90371	0.0212188	0.383934	0.0319586	2.19322	-0.295165	2.30252	NGT > T2D = Pre-DM
3.92_592.4698	+	0.0105149	0.210175	NA	NA	NA	NA	NA	NA	NA	NA	NA	NA	NA	NA	0.795527	0.869807	0.914602	2.0709	1.43781	0.792799	0.00225428	0.0738697	0.0932484	3.17413	1.6522	1.32101	NGT = Pre-DM = T2D
3.92_619.4893	+	0.0461577	0.384428	HMDB31089	34.2	0	Aliphatic acyclic compounds	Glycerol triundecanoate	NULL	NULL	NULL	NULL	NULL	NULL	NULL	0.850831	0.959387	0.886848	2.37408	1.16837	1.50733	0.0125242	0.246133	0.0586187	2.6376	0.68671	1.76147	NGT = Pre-DM = T2D
4.09_478.3826	+	0.00248524	0.11866	HMDB06460	36.7	0	Aliphatic acyclic compounds	Arachidyl carnitine	NULL	NULL	NULL	NULL	NULL	NULL	NULL	0.857493	0.621168	1.38045	3.53333	3.30728	1.13334	0.00279986	0.00264134	0.484761	3.11068	2.91809	0.0382086	NGT = Pre-DM > T2D
4.10_571.4459	+	0.0316728	0.331293	HMDB31396	35	0	Aliphatic heteromonocyclic compounds	Reticulatamone	LMPR01070092,LMPR01070178,LMPR01070180	33.4	0	Parasiloxanthin/ 7,8-Dihydrozeaxanthin, 3,1'-(OH)2-gamma-Carotene , 1,1'-(OH)2-3,4-Didehydrolycopene	NULL	NULL	NULL	0.890304	0.770717	1.15516	2.35071	2.59096	0.610726	0.0175706	0.0302726	0.43542	2.26639	2.32295	-0.162593	Pre-DM = NGT > T2D
4.12_465.3456	+	0.000666763	0.0665382	HMDB38695,HMDB01188,HMDB33181,HMDB59621,HMDB36758,HMDB30674,HMDB35123,HMDB35611,HMDB33684,HMDB36904,HMDB39440,HMDB29420,HMDB34929,HMDB33596,HMDB33595,HMDB36591,HMDB37053,HMDB31957,HMDB34348,HMDB35809,HMDB35920,HMDB32144,HMDB37032,HMDB36017,HMDB35128,HMDB31438,HMDB01251,HMDB30485,HMDB36657,HMDB37799,HMDB36676	34.8	0	Aliphatic homopolycyclic compounds,Aliphatic heteromonocyclic compounds,Aliphatic homopolycyclic compounds,Aliphatic heteromonocyclic compounds,Aliphatic homopolycyclic compounds,Aliphatic homopolycyclic compounds,Aliphatic homopolycyclic compounds,Aliphatic homopolycyclic compounds,Aliphatic homopolycyclic compounds,Aliphatic homopolycyclic compounds,Aliphatic homopolycyclic compounds,Aliphatic …	3beta-Cucurbita-5,24-dien-3-ol, (S)-2,3-Epoxysqualene ,Camelliol A, (3S)-2,3-epoxy-2,3-dihydrosqualene ,Isomultiflorenol, (3beta,4alpha,5alpha,23E)-4,14-Dimethyl-9,19-cycloergost-23-en-3-ol ,3-Epimoretenol,Dammaradienol,25-Methylgramisterol,Cymbopogonol, (3beta,4alpha,5alpha,24Z)-4-Methylstigmasta-8,24(28)-dien-3-ol , (3beta,4beta,5alpha,24Z)-4-Methylstigmasta-7,24(28)-dien-3-ol , 3beta-Tirucalla…	LMSP01060001	37.5	0	Sphingosine-1-phosphocholine	NULL	NULL	NULL	0.715094	0.883192	0.80967	2.65161	0.939859	1.92101	0.000105749	0.138639	0.00690271	3.97459	1.08646	2.6044	NGT > Pre-DM = T2D
4.12_719.5697	+	0.0137075	0.232551	HMDB34509	33.8	0	Aliphatic homopolycyclic compounds	Erythrodiol 3-palmitate	LMST01020019	33.4	0	22:6 Cholesteryl ester	NULL	NULL	NULL	0.815288	0.965301	0.844595	1.90061	0.436903	1.53898	0.00426718	0.398183	0.00945485	2.98403	0.258052	2.4947	NGT > Pre-DM = T2D
4.13_570.4494	+	0.0265815	0.307122	NA	NA	NA	NA	NA	NA	NA	NA	NA	NA	NA	NA	0.888864	0.771379	1.15231	2.19641	2.01884	0.83356	0.0125412	0.0261868	0.35012	2.63714	2.10933	0.384997	NGT = Pre-DM > T2D
4.18_719.5642	+	0.0315163	0.330593	HMDB31110	33.7	0	Aliphatic acyclic compounds	Glycerol tritridecanoate	LMPK01000061,LMGP04020080,LMGP04020073,LMGP04020043,LMGP10010315,LMGP10010702,LMGP10010679,LMGP10010513,LMGP10010154,LMGP10010968,LMGP10010196,LMGP10010868	34	0	Mannosyl-1beta-phosphomycoketide C34,PG(O-16:0/18:0),PG(O-18:0/16:0),PG(O-20:0/14:0),PA(18:0/19:0),PA(22:0/15:0),PA(21:0/16:0),PA(20:0/17:0),PA(15:0/22:0),PA(17:0/20:0),PA(16:0/21:0),PA(19:0/18:0)	34	0	GPA(21:0/16:0),GPA(11:0/26:0),GPA(20:0/17:0),GPA(14:0/23:0),GPA(24:0/13:0),GPA(17:0/20:0),GPA(16:0/21:0),GPA(23:0/14:0),GPA(15:0/22:0),GPA(19:0/18:0),GPA(25:0/12:0),GPA(26:0/11:0),GPA(22:0/15:0),GPA(12:0/25:0),GPA(13:0/24:0),GPA(18:0/19:0)	0.780919	1.05583	0.739629	2.14112	0.758197	2.03703	0.0232915	0.205687	0.0082114	2.15636	-0.821479	2.77771	NGT > T2D = Pre-DM
4.19_358.3706	+	0.0489054	0.392867	NA	NA	NA	NA	NA	NA	NA	NA	NA	NA	NA	NA	1.05309	1.10709	0.951225	0.629358	1.26058	0.582545	0.111862	0.0217719	0.159762	-1.21668	-2.44427	1.24532	T2D = NGT = Pre-DM
4.25_366.1400	+	0.0119718	0.219685	HMDB06583,HMDB06575,HMDB01542,HMDB06535,HMDB02282,HMDB02278	38.3	0	Aliphatic heteromonocyclic compounds,Aliphatic heteromonocyclic compounds,Aliphatic heteromonocyclic compounds,Aliphatic heteromonocyclic compounds,Aliphatic heteromonocyclic compounds,Aliphatic heteromonocyclic compounds	Poly-N-acetyllactosamine,Lacto-N-biose I,N-Acetyllactosamine, Beta-1,4-mannose-N-acetylglucosamine , 2-(acetylamino)-1,5-anhydro-2-deoxy-4-O-b-D-galactopyranosyl-D-arabino-Hex-1-enitol , 2-(acetylamino)-1,5-anhydro-2-deoxy-3-O-b-D-galactopyranosyl-D-arabino-Hex-1-enitol	NULL	NULL	NULL	NULL	NULL	NULL	NULL	0.724746	0.965143	0.75092	2.43293	1.13355	2.69717	0.00915109	0.440672	0.00575033	2.74232	-0.149267	2.66639	NGT > T2D = Pre-DM
4.27_512.4631	+	0.00274138	0.124168	NA	NA	NA	NA	NA	NA	NA	NA	NA	NA	NA	NA	1.12299	1.29887	0.86459	1.50018	2.54466	0.910792	0.0628377	0.00090052	0.0419136	-1.72914	-3.43146	1.7289	T2D = NGT > Pre-DM
4.28_512.4687	+	0.00721024	0.178111	NA	NA	NA	NA	NA	NA	NA	NA	NA	NA	NA	NA	1.11561	1.27557	0.874593	1.22885	2.3531	1.08607	0.0644761	0.00255551	0.0759783	-1.51825	-3.13755	1.63856	T2D = NGT = Pre-DM
4.29_634.4835	+	0.000104306	0.0398414	NULL	NULL	NULL	NULL	NULL	LMGP02030008	35.5	0	PE(P-16:0/13:0)	NULL	NULL	NULL	0.738843	0.855753	0.863383	2.70287	1.48455	1.55942	1.1371e-05	0.04904	0.00887762	4.4767	1.65423	2.51697	NGT > Pre-DM > T2D
4.33_609.4689	+	0.013848	0.233265	NULL	NULL	NULL	NULL	NULL	LMPR01070139,LMPR01070150	36.2	0	3',4'-Dihydrorhodovibrin,OH-Spheroidene	NULL	NULL	NULL	0.6976	0.930513	0.749694	2.11864	0.530165	2.59145	0.0118686	0.212015	0.00415239	2.41293	-0.79945	2.99236	NGT > T2D = Pre-DM
4.34_630.4472	+	0.0371892	0.350813	HMDB08888,HMDB08856	35.8	0	Aliphatic acyclic compounds,Aliphatic acyclic compounds	PE(15:0/14:1(9Z)),PE(14:1(9Z)/15:0)	LMGP01011379,LMGP02010515,LMGP02010476,LMGP02010425,LMGP02010561,LMGP02010408,LMGP02010386,LMGP02010364,LMGP02010454,LMGP01011316	35.8	0	PC(14:1(9Z)/12:0),PE(16:1(9Z)/13:0),PE(15:1(9Z)/14:0),PE(14:1(9Z)/15:0),PE(17:1(9Z)/12:0),PE(14:0/15:1(9Z)),PE(13:0/16:1(9Z)),PE(12:0/17:1(9Z)),PE(15:0/14:1(9Z)),PC(12:0/14:1(9Z))	35.8	0	GPCho(20:1/6:0),GPCho(22:1/4:0),GPEtn(26:1/3:0),GPEtn(20:1/9:0),GPEtn(14:1/15:0),GPEtn(15:0/14:1),GPEtn(16:1/13:0),GPEtn(17:1/12:0),GPEtn(15:1/14:0),GPCho(24:1/2:0),GPEtn(18:1/11:0),GPEtn(22:1/7:0),GPEtn(9:0/20:1),GPEtn(3:0/26:1),GPCho(10:0/16:1),GPCho(14:1/12:0),GPCho(12:0/14:1),GPCho(11:0/15:1),GPEtn(7:0/22:1),GPCho(6:0/20:1),GPCho(4:0/22:1),GPCho(2:0/24:1),GPCho(9:0/17:1),GPEtn(5:0/24:1),GPCho…	0.802216	1.02756	0.780702	1.66473	1.05496	2.41634	0.0539389	0.159855	0.013285	1.79963	-0.995055	2.61754	NGT = T2D = Pre-DM
4.35_609.4723	+	0.0295205	0.322173	NA	NA	NA	NA	NA	NA	NA	NA	NA	NA	NA	NA	0.852902	1.0147	0.840549	1.45921	0.725105	1.92072	0.0553352	0.11038	0.00700936	1.78797	-1.22451	2.82876	NGT = T2D = Pre-DM
4.36_698.5639	+	0.00566827	0.161823	NA	NA	NA	NA	NA	NA	NA	NA	NA	NA	NA	NA	0.918318	1.09633	0.83763	1.07145	1.05756	1.98756	0.0494754	0.0338032	0.000814098	1.83865	-1.82762	3.45873	NGT > T2D > Pre-DM
4.36_898.5881	+	0.0225597	0.284945	NULL	NULL	NULL	NULL	NULL	LMGP03010506,LMGP03010742,LMGP03010552,LMGP03010715,LMGP03010476,LMGP03010693	35.4	0	PS(19:1(9Z)/22:0),PS(22:1(11Z)/19:0),PS(20:1(11Z)/21:0),PS(22:0/19:1(9Z)),PS(19:0/22:1(11Z)),PS(21:0/20:1(11Z))	35.4	0	GPSer(26:0/15:1),GPSer(17:1/24:0),GPSer(23:0/18:1),GPSer(22:1/19:0),GPSer(25:0/16:1),GPSer(21:0/20:1),GPSer(18:1/23:0),GPSer(19:0/22:1),GPSer(15:0/26:1),GPSer(17:0/24:1),GPSer(16:1/25:0),GPSer(20:1/21:0),GPSer(24:1/17:0),GPSer(15:1/26:0),GPSer(24:0/17:1)	0.805713	0.940901	0.856321	1.92826	0.243475	1.61822	0.00716684	0.241985	0.0413391	2.82164	0.699932	1.91794	NGT > Pre-DM = T2D
4.42_608.4656	+	0.0479041	0.389028	NA	NA	NA	NA	NA	NA	NA	NA	NA	NA	NA	NA	0.859979	1.00938	0.851988	1.41225	0.412533	1.56926	0.048894	0.180323	0.0148195	1.84394	-0.914135	2.58001	NGT > T2D = Pre-DM
4.44_822.5684	+	0.0387285	0.358692	NULL	NULL	NULL	NULL	NULL	LMGP03010451,LMGP03010798,LMGP03010638,LMGP03010421,LMGP03010393,LMGP03010609,LMGP03010364,LMGP03010769,LMGP03010579,LMGP03010549,LMGP03010739,LMGP03010883,LMGP03010740,LMGP03010862,LMGP03010713,LMGP03030080,LMGP03020083	37.7	0	PS(18:4(6Z,9Z,12Z,15Z)/22:0), PS(22:4(7Z,10Z,13Z,16Z)/18:0) , PS(20:4(5Z,8Z,11Z,14Z)/20:0) , PS(18:3(9Z,12Z,15Z)/22:1(11Z)) , PS(18:3(6Z,9Z,12Z)/22:1(11Z)) , PS(20:3(8Z,11Z,14Z)/20:1(11Z)) , PS(18:2(9Z,12Z)/22:2(13Z,16Z)) , PS(22:2(13Z,16Z)/18:2(9Z,12Z)) , PS(20:2(11Z,14Z)/20:2(11Z,14Z)) , PS(20:1(11Z)/20:3(8Z,11Z,14Z)) , PS(22:1(11Z)/18:3(6Z,9Z,12Z)) , PS(18:0/22:4(7Z,10Z,13Z,16Z)) , PS(22:1(11Z…	37.7	0	GPSer(18:2/22:2),GPSer(22:4/18:0),GPSer(16:0/24:4),GPSer(20:1/20:3),GPSer(20:2/20:2),GPSer(18:3/22:1),GPSer(22:0/18:4),GPSer(24:4/16:0),GPSer(18:4/22:0),GPSer(20:3/20:1),GPSer(22:2/18:2),GPSer(18:0/22:4),GPSer(20:4/20:0),GPSer(20:0/20:4),GPSer(22:1/18:3)	1.15123	1.13876	1.01095	1.3323	1.60178	0.160116	0.0585535	0.0385446	0.494574	-2.06381	-1.94819	-0.0136005	T2D > Pre-DM = NGT
4.47_1175.7004	+	0.0458559	0.383819	HMDB04844	42.3	28.5	Aliphatic heteromonocyclic compounds	Ganglioside GM3 (d18:1/16:0)	LMSP0601AJ01	42.3	28.5	NeuAcalpha2-3Galbeta1-4Glcbeta-Cer(d18:1/16:0)	NULL	NULL	NULL	0.938829	1.10282	0.8513	0.931314	1.06471	1.76301	0.0893534	0.099201	0.0106327	1.34475	-1.50522	2.69266	NGT = T2D = Pre-DM
4.48_844.6190	+	0.0425541	0.372162	HMDB06750,HMDB04833	32.8	0.35	Aliphatic heteromonocyclic compounds,Aliphatic heteromonocyclic compounds	Lactosylceramide (d18:1/16:0),Galabiosylceramide (d18:1/16:0)	LMSP0509AA01,LMSP0501AB03,LMSP0501AD01	32.8	0.35	Galalpha1-4Galbeta-Cer(d18:1/16:0),LacCer(d18:1/16:0),Manbeta1-4Glcbeta-Cer(d18:1/16:0)	32.9	0	GPCho(22:4/20:2),GPCho(22:1/20:5),GPCho(22:2/20:4),GPCho(22:5/20:1),GPEtn(23:0/22:6),GPEtn(22:6/23:0),GPCho(22:6/20:0),GPCho(18:2/24:4),GPCho(20:1/22:5),GPCho(20:2/22:4),GPCho(20:0/22:6),GPCho(24:4/18:2),GPCho(20:5/22:1),GPCho(20:4/22:2)	0.959654	1.09376	0.877388	0.701292	1.31906	1.71039	0.318505	0.0218292	0.0164106	0.471884	-2.18205	2.5446	NGT = T2D > Pre-DM
4.50_819.5215	+	0.0283651	0.316103	HMDB29550	37.2	0	Aliphatic homomonocyclic compounds	Amitenone	LMGP04010829,LMGP04010669,LMGP04010454,LMGP04100001,LMGP04010858,LMGP04010803,LMGP04010613,LMGP04010045	36.2	0	PG(22:6(4Z,7Z,10Z,13Z,16Z,19Z)/18:2(9Z,12Z)), PG(20:5(5Z,8Z,11Z,14Z,17Z)/20:3(8Z,11Z,14Z)) , PG(18:4(6Z,9Z,12Z,15Z)/22:4(7Z,10Z,13Z,16Z)) , LBPA(20:4(5Z,8Z,11Z,14Z)/20:4(5Z,8Z,11Z,14Z)) , PG(20:4(5Z,8Z,11Z,14Z)/20:4(5Z,8Z,11Z,14Z)) , PG(22:4(7Z,10Z,13Z,16Z)/18:4(6Z,9Z,12Z,15Z)) , PG(20:3(8Z,11Z,14Z)/20:5(5Z,8Z,11Z,14Z,17Z)) , PG(18:2(9Z,12Z)/22:6(4Z,7Z,10Z,13Z,16Z,19Z))	NULL	NULL	NULL	0.87511	1.15768	0.755916	1.46286	0.916524	2.34564	0.0880054	0.0938566	0.00995718	1.56603	-1.31737	2.71447	NGT = T2D = Pre-DM
4.51_781.5574	+	0.019649	0.269038	NULL	NULL	NULL	NULL	NULL	LMGP10020040,LMGP10020062	32.2	9.12	PA(O-18:0/22:2(13Z,16Z)), PA(O-20:0/20:2(11Z,14Z))	31.1	0	SM(d19:1/18:1)	0.892529	1.1504	0.775841	1.37808	0.887402	2.14919	0.103556	0.0661975	0.00745368	1.26155	-1.70463	2.80903	NGT = T2D = Pre-DM
4.54_780.5541	+	0.0332512	0.336773	HMDB07891,HMDB08689	35.3	4.39	Aliphatic acyclic compounds,Aliphatic acyclic compounds	PC(14:0/22:5(7Z,10Z,13Z,16Z,19Z)), PC(22:5(7Z,10Z,13Z,16Z,19Z)/14:0)	LMGP01011837,LMGP01011373	34.8	4.38	PC(20:2(11Z,14Z)/14:0), PC(14:0/20:2(11Z,14Z))	NULL	NULL	NULL	0.897004	1.12774	0.795402	1.28787	0.851185	1.97754	0.121252	0.0833245	0.0133461	1.16875	-1.59327	2.61597	NGT = T2D = Pre-DM
4.58_783.5594	+	0.0445957	0.380046	HMDB10609	36.4	22.2	Aliphatic acyclic compounds	PG(18:0/20:3(8Z,11Z,14Z))	LMGP04010600,LMGP04010413,LMGP04010385,LMGP04010885,LMGP04010519,LMGP04010518,LMGP04030027,LMGP04030090	36.4	22.2	PG(20:3(8Z,11Z,14Z)/18:0), PG(18:3(9Z,12Z,15Z)/20:0) , PG(18:3(6Z,9Z,12Z)/20:0) , PG(18:0/20:3(8Z,11Z,14Z)) , PG(20:0/18:3(9Z,12Z,15Z)) , PG(20:0/18:3(6Z,9Z,12Z)) , PG(P-16:0/22:4(7Z,10Z,13Z,16Z)) , PG(P-18:0/20:4(5Z,8Z,11Z,14Z))	NULL	NULL	NULL	0.885136	1.18863	0.744667	1.15944	0.972342	1.88578	0.106444	0.112803	0.0167893	1.24566	-1.43811	2.53662	NGT = T2D = Pre-DM
4.60_1232.7477	+	0.0451024	0.380792	NA	NA	NA	NA	NA	NA	NA	NA	NA	NA	NA	NA	0.941174	1.05824	0.889376	1.36207	1.12717	1.37811	0.0909436	0.179856	0.0312525	1.54951	-0.915913	2.31096	NGT = T2D = Pre-DM
4.60_801.4195	+	0.0392984	0.360072	NULL	NULL	NULL	NULL	NULL	LMST02030220	31.1	0.203	Spongipregnoloside D	NULL	NULL	NULL	0.95103	1.09929	0.86513	1.3866	1.07126	1.83128	0.12041	0.088403	0.0143425	1.17294	-1.56377	2.59129	NGT = T2D = Pre-DM
4.62_880.5857	+	0.0130886	0.229766	HMDB08715,HMDB08682,HMDB08747,HMDB08746	27.3	0	Aliphatic acyclic compounds,Aliphatic acyclic compounds,Aliphatic acyclic compounds,Aliphatic acyclic compounds	PC(22:5(7Z,10Z,13Z,16Z,19Z)/22:6(4Z,7Z,10Z,13Z,16Z,19Z)), PC(22:5(4Z,7Z,10Z,13Z,16Z)/22:6(4Z,7Z,10Z,13Z,16Z,19Z)) , PC(22:6(4Z,7Z,10Z,13Z,16Z,19Z)/22:5(7Z,10Z,13Z,16Z,19Z)) , PC(22:6(4Z,7Z,10Z,13Z,16Z,19Z)/22:5(4Z,7Z,10Z,13Z,16Z))	LMGP01012117,LMGP01011924,LMGP01012089,LMGP01011865	26.6	0	PC(22:6(4Z,7Z,10Z,13Z,16Z,19Z)/20:2(11Z,14Z)), PC(20:4(5Z,8Z,11Z,14Z)/22:4(7Z,10Z,13Z,16Z)) , PC(22:4(7Z,10Z,13Z,16Z)/20:4(5Z,8Z,11Z,14Z)) , PC(20:2(11Z,14Z)/22:6(4Z,7Z,10Z,13Z,16Z,19Z))	NULL	NULL	NULL	0.867525	0.90597	0.957565	1.91835	1.12559	0.93541	0.00146616	0.0793302	0.0713934	3.29694	1.40959	1.66863	NGT = Pre-DM = T2D
4.66_518.4922	+	0.0171232	0.254907	NULL	NULL	NULL	NULL	NULL	LMSP02010024	36.7	0	Cer(d18:2/16:0)	NULL	NULL	NULL	0.848843	0.932418	0.910368	1.61969	0.955506	0.862174	0.00324499	0.113566	0.0759441	3.06684	1.43453	1.43289	NGT = Pre-DM = T2D
4.68_883.5979	+	0.0303713	0.325991	NULL	NULL	NULL	NULL	NULL	LMGP06030079,LMGP06020041,LMGP06020064	32.9	0	PI(P-20:0/20:3(8Z,11Z,14Z)), PI(O-18:0/22:4(7Z,10Z,13Z,16Z)) , PI(O-20:0/20:4(5Z,8Z,11Z,14Z))	NULL	NULL	NULL	0.867291	0.956882	0.906372	1.30281	0.544714	0.908785	0.00721131	0.177501	0.0670629	2.81965	0.92493	1.69848	NGT = Pre-DM = T2D
4.69_519.4927	+	0.0395576	0.360492	HMDB41478	33.6	0	Aliphatic acyclic compounds	1-Tritriacontanol	NULL	NULL	NULL	NULL	NULL	NULL	NULL	0.845309	0.943139	0.896272	1.69061	0.801326	1.18802	0.013076	0.273106	0.0506022	2.62295	0.603447	1.82853	NGT = Pre-DM = T2D
4.69_797.5523n	+	0.0449067	0.380792	NULL	NULL	NULL	NULL	NULL	LMGP20010002,LMGP20010003,LMGP03030049,LMGP03030070,LMGP03020071,LMGP03020017,LMGP03030071,LMGP03020056	35.7	0	PC(16:0/20:4(5Z,8Z,10E,14Z)(12OH[S])), PC(16:0/20:4(6E,8Z,11Z,14Z)(5OH[S])) , PS(P-18:0/20:3(8Z,11Z,14Z)) , PS(P-20:0/18:3(6Z,9Z,12Z)) , PS(O-18:0/20:4(5Z,8Z,11Z,14Z)) , PS(O-16:0/22:4(7Z,10Z,13Z,16Z)) , PS(P-20:0/18:3(9Z,12Z,15Z)) , PS(O-20:0/18:4(6Z,9Z,12Z,15Z))	NULL	NULL	NULL	1.0795	1.12203	0.962095	0.982209	1.29477	0.298142	0.0388189	0.0535376	0.404083	-1.94514	-2.10042	0.242793	T2D > NGT = Pre-DM
4.71_898.5701	+	0.0122736	0.222147	HMDB08321,HMDB08353,HMDB08352,HMDB08609,HMDB08384,HMDB08416,HMDB08639,HMDB08638,HMDB08670,HMDB08514,HMDB08703,HMDB08735	38.6	0	Aliphatic acyclic compounds,Aliphatic acyclic compounds,Aliphatic acyclic compounds,Aliphatic acyclic compounds,Aliphatic acyclic compounds,Aliphatic acyclic compounds,Aliphatic acyclic compounds,Aliphatic acyclic compounds,Aliphatic acyclic compounds,Aliphatic acyclic compounds,Aliphatic acyclic compounds,Aliphatic acyclic compounds	PC(20:1(11Z)/22:6(4Z,7Z,10Z,13Z,16Z,19Z)), PC(20:2(11Z,14Z)/22:5(7Z,10Z,13Z,16Z,19Z)) , PC(20:2(11Z,14Z)/22:5(4Z,7Z,10Z,13Z,16Z)) , PC(22:2(13Z,16Z)/20:5(5Z,8Z,11Z,14Z,17Z)) , PC(20:3(5Z,8Z,11Z)/22:4(7Z,10Z,13Z,16Z)) , PC(20:3(8Z,11Z,14Z)/22:4(7Z,10Z,13Z,16Z)) , PC(22:4(7Z,10Z,13Z,16Z)/20:3(8Z,11Z,14Z)) , PC(22:4(7Z,10Z,13Z,16Z)/20:3(5Z,8Z,11Z)) , PC(22:5(4Z,7Z,10Z,13Z,16Z)/20:2(11Z,14Z)) , PC(20…	LMGP01011953,LMGP01012116,LMGP01011895,LMGP01012088,LMGP01011834,LMGP01012059	38.6	0	PC(20:5(5Z,8Z,11Z,14Z,17Z)/22:2(13Z,16Z)), PC(22:6(4Z,7Z,10Z,13Z,16Z,19Z)/20:1(11Z)) , PC(20:3(8Z,11Z,14Z)/22:4(7Z,10Z,13Z,16Z)) , PC(22:4(7Z,10Z,13Z,16Z)/20:3(8Z,11Z,14Z)) , PC(20:1(11Z)/22:6(4Z,7Z,10Z,13Z,16Z,19Z)) , PC(22:2(13Z,16Z)/20:5(5Z,8Z,11Z,14Z,17Z))	38.6	0	GPCho(20:2/22:5),GPCho(20:5/22:2),GPCho(22:2/20:5),GPCho(20:1/22:6),GPCho(20:3/22:4),GPCho(18:3/24:4),GPCho(22:6/20:1),GPCho(24:4/18:3),GPCho(22:4/20:3),GPCho(22:5/20:2)	0.894002	0.998668	0.895194	1.23607	0.151386	1.2382	0.00814097	0.485765	0.00716363	2.78051	-0.0356901	2.59166	NGT > T2D = Pre-DM
4.73_799.5664	+	0.0155691	0.242745	NULL	NULL	NULL	NULL	NULL	LMGP10010846,LMGP10010035	32.3	3.16	PA(22:0/18:0),PA(18:0/22:0)	31.7	0	GPA(14:0/26:0),GPA(15:0/25:0),GPA(23:0/17:0),GPA(17:0/23:0),GPA(26:0/14:0),GPA(24:0/16:0),GPA(21:0/19:0),GPA(25:0/15:0),GPA(18:0/22:0),GPA(22:0/18:0),GPA(20:0/20:0),GPA(16:0/24:0),GPA(19:0/21:0)	1.08931	1.08872	1.00054	1.5457	1.19662	0.672459	0.0183989	0.0389688	0.336021	-2.5044	-1.94348	-0.423347	T2D > Pre-DM = NGT
4.78_619.4178	+	0.0320017	0.332301	HMDB36438,HMDB39446,HMDB34374,HMDB35424	35	0	Aliphatic homopolycyclic compounds,Aliphatic heteropolycyclic compounds,Aliphatic heteropolycyclic compounds,Aliphatic heteropolycyclic compounds	Fasciculic acid B,Ginsenoside Rh7,19-Methoxypomolic acid 3-arabinoside,Momordicoside I	LMPR01070145	33.3	0	Bacteriorubixanthinal	NULL	NULL	NULL	0.932371	1.03257	0.902959	1.01335	0.707354	1.30987	0.0681036	0.22872	0.0344446	1.69117	-0.743069	2.27405	NGT = T2D = Pre-DM
4.80_383.3314	+	0.0231884	0.286602	HMDB00501,HMDB15504,HMDB01993	43.6	32	Aliphatic homopolycyclic compounds,Aliphatic homopolycyclic compounds,Aliphatic homopolycyclic compounds	7-Ketocholesterol,Alfacalcidol,7a-Hydroxy-cholestene-3-one	LMST03020242	43.6	32.3	astrogorgiadiol B	NULL	NULL	NULL	1.46296	1.04714	1.39709	2.67367	1.78001	1.88837	0.00799971	0.209309	0.0563055	-2.78619	-0.808822	-1.78001	T2D = Pre-DM = NGT
4.83_750.5601	+	0.0188643	0.267897	NULL	NULL	NULL	NULL	NULL	LMGP03020043	39	29.9	PS(O-20:0/14:0)	NULL	NULL	NULL	0.856608	1.00102	0.855738	1.72635	0.308699	1.67921	0.0114008	0.486524	0.0115704	2.66932	0.0337863	2.42219	NGT > Pre-DM = T2D
4.84_796.5438	+	0.000209721	0.0473248	HMDB12382,HMDB12422	35.4	0	Aliphatic acyclic compounds,Aliphatic acyclic compounds	PS(18:0/20:3(8Z,11Z,14Z)), PS(20:3(8Z,11Z,14Z)/18:0)	LMGP03030019,LMGP03020013,LMGP03030091,LMGP03020028,LMGP03030063	36.4	0	PS(P-16:0/20:1(11Z)), PS(O-16:0/20:2(11Z,14Z)) ,PS(P-18:0/18:1(9Z)), PS(O-18:0/18:2(9Z,12Z)) ,PS(P-20:0/16:1(9Z))	35.4	0	GPSer(20:3/18:0),GPSer(18:1/20:2),GPSer(16:1/22:2),GPSer(18:2/20:1),GPSer(22:2/16:1),GPSer(20:2/18:1),GPSer(18:0/20:3),GPSer(20:0/18:3),GPSer(20:1/18:2),GPSer(18:3/20:0)	1.20292	1.08516	1.10852	2.1136	1.20556	1.34524	6.1489e-05	0.0489085	0.0224512	-4.10181	-1.65553	-2.17095	T2D > Pre-DM > NGT
4.85_759.5634	+	0.043813	0.377385	NA	NA	NA	NA	NA	NA	NA	NA	NA	NA	NA	NA	0.813598	0.92504	0.879527	1.33377	0.941261	0.775965	0.0252076	0.136189	0.182281	2.39095	1.33589	0.906706	NGT = Pre-DM = T2D
4.85_830.5702	+	0.00411858	0.142306	HMDB08082,HMDB08306,HMDB08115,HMDB08466,HMDB08242,HMDB08465	36.8	0.426	Aliphatic acyclic compounds,Aliphatic acyclic compounds,Aliphatic acyclic compounds,Aliphatic acyclic compounds,Aliphatic acyclic compounds,Aliphatic acyclic compounds	PC(18:1(11Z)/20:4(8Z,11Z,14Z,17Z)), PC(20:1(11Z)/18:4(6Z,9Z,12Z,15Z)) , PC(18:1(9Z)/20:4(8Z,11Z,14Z,17Z)) , PC(20:4(8Z,11Z,14Z,17Z)/18:1(9Z)) , PC(18:4(6Z,9Z,12Z,15Z)/20:1(11Z)) , PC(20:4(8Z,11Z,14Z,17Z)/18:1(11Z))	LMGP03020014,LMGP03020032,LMGP03020048	42.7	31	PS(O-16:0/21:0),PS(O-18:0/19:0),PS(O-20:0/17:0)	NULL	NULL	NULL	0.88774	0.962642	0.922192	1.4816	0.472869	1.13981	0.00067187	0.272807	0.00615294	3.51011	0.604347	2.64356	NGT > Pre-DM = T2D
4.87_797.5619	+	0.000290804	0.0528071	NULL	NULL	NULL	NULL	NULL	LMGP04020050	35.1	14.1	PG(O-20:0/17:2(9Z,12Z))	NULL	NULL	NULL	1.13997	1.13877	1.00105	1.47254	1.6572	0.102912	0.000530975	0.00176907	0.365469	-3.57221	-3.0409	-0.343878	T2D > Pre-DM = NGT
4.88_812.5286	+	0.0219905	0.282586	HMDB09441,HMDB09408,HMDB09473,HMDB09472,HMDB09632,HMDB09665,HMDB09696,HMDB09697	36.1	0	Aliphatic acyclic compounds,Aliphatic acyclic compounds,Aliphatic acyclic compounds,Aliphatic acyclic compounds,Aliphatic acyclic compounds,Aliphatic acyclic compounds,Aliphatic acyclic compounds,Aliphatic acyclic compounds	PE(20:4(8Z,11Z,14Z,17Z)/22:6(4Z,7Z,10Z,13Z,16Z,19Z)), PE(20:4(5Z,8Z,11Z,14Z)/22:6(4Z,7Z,10Z,13Z,16Z,19Z)) , PE(20:5(5Z,8Z,11Z,14Z,17Z)/22:5(7Z,10Z,13Z,16Z,19Z)) , PE(20:5(5Z,8Z,11Z,14Z,17Z)/22:5(4Z,7Z,10Z,13Z,16Z)) , PE(22:5(4Z,7Z,10Z,13Z,16Z)/20:5(5Z,8Z,11Z,14Z,17Z)) , PE(22:5(7Z,10Z,13Z,16Z,19Z)/20:5(5Z,8Z,11Z,14Z,17Z)) , PE(22:6(4Z,7Z,10Z,13Z,16Z,19Z)/20:4(5Z,8Z,11Z,14Z)) , PE(22:6(4Z,7Z,10Z,1…	LMGP01040090	43.3	37	1-(6-[3]-ladderane-hexanyl)-2-(8-[3]-ladderane-octanyl)-sn-glycerophosphocholine	NULL	NULL	NULL	1.12618	1.11413	1.01081	1.09507	1.37321	0.282637	0.0162562	0.0279773	0.371099	-2.5479	-2.08243	-0.328945	T2D > Pre-DM = NGT
4.93_796.5482	+	0.000251756	0.0501678	HMDB12382,HMDB12422	32.9	0	Aliphatic acyclic compounds,Aliphatic acyclic compounds	PS(18:0/20:3(8Z,11Z,14Z)), PS(20:3(8Z,11Z,14Z)/18:0)	LMGP03030090,LMGP03030027,LMGP03020085,LMGP03030072	35.2	11.6	PS(P-18:0/20:4(5Z,8Z,11Z,14Z)), PS(P-16:0/22:4(7Z,10Z,13Z,16Z)) , PS(O-18:0/20:5(5Z,8Z,11Z,14Z,17Z)) , PS(P-20:0/18:4(6Z,9Z,12Z,15Z))	32.9	0	GPSer(20:3/18:0),GPSer(18:1/20:2),GPSer(16:1/22:2),GPSer(18:2/20:1),GPSer(22:2/16:1),GPSer(20:2/18:1),GPSer(18:0/20:3),GPSer(20:0/18:3),GPSer(20:1/18:2),GPSer(18:3/20:0)	1.14181	1.06393	1.0732	1.53093	1.05399	0.828099	0.000148843	0.0153987	0.0902683	-3.89247	-2.31649	-1.3391	T2D > Pre-DM = NGT
4.94_620.5004	+	0.00989684	0.205691	HMDB10698	36.9	0	Aliphatic acyclic compounds	CerP(d18:0/16:0)	LMSP02050003	36.9	0	CerP(d18:0/16:0)	NULL	NULL	NULL	0.796763	0.893661	0.891573	2.29057	1.20424	1.22846	0.00125134	0.0884024	0.0580069	3.34118	1.35066	1.76632	NGT = Pre-DM = T2D
4.96_775.5653	+	0.000831492	0.0736835	NULL	NULL	NULL	NULL	NULL	NULL	NULL	NULL	NULL	36.1	0	GPA(20:5/23:0),GPA(22:5/21:0),GPA(21:0/22:5),GPA(23:0/20:5)	1.09747	1.10264	0.995314	1.20181	1.15414	0.315917	0.00197987	0.00185363	0.359622	-3.00683	-3.2305	0.35947	T2D > NGT = Pre-DM
4.97_595.4911	+	0.0494824	0.394612	NA	NA	NA	NA	NA	NA	NA	NA	NA	NA	NA	NA	0.902812	0.985125	0.916444	1.18836	0.545056	1.29281	0.010634	0.325369	0.0311335	2.69262	0.452737	2.03839	NGT > Pre-DM = T2D
5.00_774.5710	+	0.0111282	0.215323	HMDB12378	32.1	0	Aliphatic acyclic compounds	PS(18:0/18:0)	LMGP03020013,LMGP03020028	32.2	0.614	PS(O-16:0/20:2(11Z,14Z)), PS(O-18:0/18:2(9Z,12Z))	32.1	0	GPSer(17:0/19:0),GPSer(22:0/14:0),GPSer(24:0/12:0),GPSer(14:0/22:0),GPSer(10:0/26:0),GPSer(23:0/13:0),GPSer(25:0/11:0),GPSer(21:0/15:0),GPSer(20:0/16:0),GPSer(18:0/18:0),GPSer(15:0/21:0),GPSer(12:0/24:0),GPSer(11:0/25:0),GPSer(19:0/17:0),GPSer(26:0/10:0),GPSer(13:0/23:0),GPSer(16:0/20:0)	1.13067	1.09716	1.03054	1.42172	1.05841	0.603904	0.0121738	0.0202201	0.38405	-2.64721	-2.2121	-0.294862	T2D > Pre-DM = NGT
5.05_808.5765	+	0.0114599	0.216603	HMDB08039,HMDB07979,HMDB08103,HMDB07888,HMDB08299,HMDB08070,HMDB08071,HMDB08559,HMDB00593,HMDB07920,HMDB08331,HMDB08590,HMDB08135,HMDB08011	41.8	49.6	Aliphatic acyclic compounds,Aliphatic acyclic compounds,Aliphatic acyclic compounds,Aliphatic acyclic compounds,Aliphatic acyclic compounds,Aliphatic acyclic compounds,Aliphatic acyclic compounds,Aliphatic acyclic compounds,Aliphatic acyclic compounds,Aliphatic acyclic compounds,Aliphatic acyclic compounds,Aliphatic acyclic compounds,Aliphatic acyclic compounds,Aliphatic acyclic compounds	PC(18:0/18:2(9Z,12Z)), PC(16:0/20:2(11Z,14Z)) ,PC(18:1(9Z)/18:1(11Z)), PC(14:0/22:2(13Z,16Z)) ,PC(20:1(11Z)/16:1(9Z)),PC(18:1(11Z)/18:1(11Z)),PC(18:1(11Z)/18:1(9Z)),PC(22:1(13Z)/14:1(9Z)),PC(18:1(9Z)/18:1(9Z)),PC(14:1(9Z)/22:1(13Z)), PC(20:2(11Z,14Z)/16:0) , PC(22:2(13Z,16Z)/14:0) , PC(18:2(9Z,12Z)/18:0) ,PC(16:1(9Z)/20:1(11Z))	LMGP01010853	42	50.2	PC(18:1(14Z)/18:1(14Z))	NULL	NULL	NULL	0.868805	0.961063	0.904004	1.38951	0.403438	1.28995	0.00789243	0.370772	0.0184625	2.79056	0.329809	2.24737	NGT > Pre-DM = T2D
5.09_575.5052	+	0.0156982	0.243237	HMDB34302,HMDB32714,HMDB34560,HMDB34924,HMDB29795	34.4	0	Aliphatic heteromonocyclic compounds,Aliphatic heteromonocyclic compounds,Aliphatic heteromonocyclic compounds,Aliphatic heteromonocyclic compounds,Aliphatic heteromonocyclic compounds	Reticulatain 2,cis-Uvariamicin IB,cis-Uvariamicin IV,Neoreticulatacin A,Montecristin	NULL	NULL	NULL	NULL	NULL	NULL	NULL	1.26283	1.01094	1.24916	1.86091	1.24129	1.03673	0.00838732	0.099208	0.144113	-2.77082	-1.28608	-1.30424	T2D = Pre-DM = NGT
5.11_883.5291	+	0.0144063	0.236413	HMDB09788,HMDB09810,HMDB09787,HMDB09811,HMDB09838,HMDB09826,HMDB09849,HMDB09879,HMDB09848,HMDB09858,HMDB09886,HMDB09862	38.8	6.78	Aliphatic homomonocyclic compounds,Aliphatic homomonocyclic compounds,Aliphatic homomonocyclic compounds,Aliphatic homomonocyclic compounds,Aliphatic homomonocyclic compounds,Aliphatic homomonocyclic compounds,Aliphatic homomonocyclic compounds,Aliphatic homomonocyclic compounds,Aliphatic homomonocyclic compounds,Aliphatic homomonocyclic compounds,Aliphatic homomonocyclic compounds,Aliphatic homo…	PI(16:0/20:3(8Z,11Z,14Z)), PI(18:0/18:3(6Z,9Z,12Z)) , PI(16:0/20:3(5Z,8Z,11Z)) , PI(18:0/18:3(9Z,12Z,15Z)) , PI(18:1(9Z)/18:2(9Z,12Z)) , PI(18:1(11Z)/18:2(9Z,12Z)) , PI(18:2(9Z,12Z)/18:1(9Z)) , PI(20:3(5Z,8Z,11Z)/16:0) , PI(18:2(9Z,12Z)/18:1(11Z)) , PI(18:3(6Z,9Z,12Z)/18:0) , PI(20:3(8Z,11Z,14Z)/16:0) , PI(18:3(9Z,12Z,15Z)/18:0)	LMGP06010563,LMGP06010345,LMGP06010375,LMGP06010104,LMGP06010186,LMGP06010875,LMGP06010728,LMGP06010931,LMGP06010284,LMGP06010533,LMGP06010318,LMGP06010263,LMGP06010458,LMGP06010283	38.8	6.78	PI(20:3(8Z,11Z,14Z)/16:0), PI(18:3(6Z,9Z,12Z)/18:0) , PI(18:3(9Z,12Z,15Z)/18:0) , PI(14:1(9Z)/22:2(13Z,16Z)) , PI(16:1(9Z)/20:2(11Z,14Z)) , PI(16:0/20:3(8Z,11Z,14Z)) , PI(22:2(13Z,16Z)/14:1(9Z)) , PI(18:1(9Z)/18:2(9Z,12Z)) , PI(18:0/18:3(9Z,12Z,15Z)) , PI(20:2(11Z,14Z)/16:1(9Z)) , PI(18:2(9Z,12Z)/18:1(9Z)) , PI(17:2(9Z,12Z)/19:1(9Z)) , PI(19:1(9Z)/17:2(9Z,12Z)) , PI(18:0/18:3(6Z,9Z,12Z))	NULL	NULL	NULL	0.888068	1.04743	0.847857	1.51358	0.568716	1.93028	0.0431912	0.126085	0.00647824	1.89882	-1.1451	2.85388	NGT > T2D = Pre-DM
5.12_806.7980	+	0.0363978	0.347314	NA	NA	NA	NA	NA	NA	NA	NA	NA	NA	NA	NA	0.539728	0.84232	0.640764	2.81916	1.66557	4.162	0.0261812	0.188046	0.00775851	2.10942	-0.885118	2.7961	NGT > T2D = Pre-DM
5.13_520.5086	+	0.0455234	0.383179	HMDB00790	56.2	95.6	Aliphatic acyclic compounds	N-Palmitoylsphingosine	LMSP02010004	56.2	95.6	Cer(d18:1/16:0)	NULL	NULL	NULL	0.913137	1.07711	0.847762	1.12578	0.632761	1.65814	0.10466	0.0870194	0.0112555	1.47748	-1.35934	2.67362	NGT = T2D = Pre-DM
5.14_1249.7436	+	0.0231936	0.286602	HMDB04960	52.8	91.5	Aliphatic heteromonocyclic compounds	Tetrahexosylceramide (d18:1/16:0)	LMSP0505AA01	51.5	84.9	Galbeta1-4GalNAcbeta1-3Galbeta1-4Glcbeta-Cer(d18:1/16:0)	NULL	NULL	NULL	0.932931	1.03991	0.89713	0.935933	0.402228	1.40894	0.0399952	0.142547	0.00740851	1.93226	-1.06895	2.81098	NGT > T2D = Pre-DM
5.14_1536.0976	+	0.039417	0.360072	NA	NA	NA	NA	NA	NA	NA	NA	NA	NA	NA	NA	1.27332	1.08959	1.16862	1.96025	1.58656	1.37349	0.0482856	0.138138	0.246532	-2.14204	-1.32798	-0.685445	T2D = Pre-DM = NGT
5.14_802.5375	+	0.013441	0.23155	HMDB08246,HMDB08437	45.2	50	Aliphatic acyclic compounds,Aliphatic acyclic compounds	PC(18:4(6Z,9Z,12Z,15Z)/20:4(5Z,8Z,11Z,14Z)), PC(20:4(5Z,8Z,11Z,14Z)/18:4(6Z,9Z,12Z,15Z))	LMGP01011912,LMGP01011723	45.2	50	PC(20:4(5Z,8Z,11Z,14Z)/18:4(6Z,9Z,12Z,15Z)), PC(18:4(6Z,9Z,12Z,15Z)/20:4(5Z,8Z,11Z,14Z))	35.8	3.18	GPCho(20:4/18:4),GPCho(18:4/20:4)	1.18893	1.06991	1.11124	1.48779	0.915686	1.19982	0.018294	0.278397	0.0618316	-2.50642	-0.58761	-1.73669	T2D = Pre-DM = NGT
5.14_818.5169	+	0.0153872	0.241764	HMDB09705	37.3	27.4	Aliphatic acyclic compounds	PE(22:6(4Z,7Z,10Z,13Z,16Z,19Z)/22:6(4Z,7Z,10Z,13Z,16Z,19Z))	LMGP02010978,LMGP02011111,LMGP02010950,LMGP02010816,LMGP02010589,LMGP02010786	37.4	27.4	PE(20:5(5Z,8Z,11Z,14Z,17Z)/19:0), PE(22:4(7Z,10Z,13Z,16Z)/17:1(9Z)) , PE(20:4(5Z,8Z,11Z,14Z)/19:1(9Z)) , PE(19:1(9Z)/20:4(5Z,8Z,11Z,14Z)) , PE(17:1(9Z)/22:4(7Z,10Z,13Z,16Z)) , PE(19:0/20:5(5Z,8Z,11Z,14Z,17Z))	31.9	0	GPEtn(22:6/22:6),GPEtn(17:1/22:4),GPEtn(20:5/19:0),GPCho(14:0/22:5),GPEtn(22:4/17:1),GPEtn(22:5/17:0),GPEtn(19:0/20:5),GPEtn(24:4/15:1),GPCho(18:2/18:3),GPCho(18:1/18:4),GPCho(16:1/20:4),GPCho(20:4/16:1),GPCho(18:4/18:1),GPCho(18:3/18:2),GPCho(16:0/20:5),GPCho(22:5/14:0),GPCho(20:5/16:0),GPEtn(17:0/22:5),GPCho(14:1/22:4),GPCho(22:4/14:1),GPEtn(15:1/24:4)	1.18562	1.05621	1.12252	1.48923	0.849443	1.25035	0.0153936	0.261496	0.0610242	-2.56686	-0.63874	-1.74282	T2D = Pre-DM = NGT
5.14_886.4766	+	0.0419265	0.369173	NA	NA	NA	NA	NA	NA	NA	NA	NA	NA	NA	NA	1.12719	1.0503	1.0732	1.16255	0.757556	0.84699	0.0310709	0.212956	0.131042	-2.31316	-0.796207	-1.35718	T2D = Pre-DM = NGT
5.15_783.5605	+	0.0112926	0.216072	HMDB10608,HMDB10609	32.7	0	Aliphatic acyclic compounds,Aliphatic acyclic compounds	PG(18:0/20:3(5Z,8Z,11Z)), PG(18:0/20:3(8Z,11Z,14Z))	LMGP10030075,LMGP10020039,LMGP10030052,LMGP10020061	33.1	0	PA(P-20:0/20:0),PA(O-18:0/22:1(11Z)),PA(P-18:0/22:0),PA(O-20:0/20:1(11Z))	NULL	NULL	NULL	1.20735	1.08816	1.10953	1.55438	0.930494	1.3181	0.0171036	0.256276	0.0677811	-2.53012	-0.654869	-1.69342	T2D = Pre-DM = NGT
5.16_1006.6626	+	0.0028779	0.126502	HMDB04879	35.8	0	Aliphatic heteromonocyclic compounds	Trihexosylceramide (d18:1/16:0)	LMSP0505CZ01,LMSP0507AA01	54.6	94.4	Galalpha1-3Galbeta1-4Glcbeta-Cer(d18:1/16:0),Manalpha1-3Manbeta1-4Glcbeta-Cer(d18:1/16:0)	NULL	NULL	NULL	0.893809	1.02733	0.87003	1.41001	0.524717	1.53033	0.00501163	0.247195	0.00240452	2.71228	-0.683342	3.15536	NGT > T2D = Pre-DM
5.16_1249.7526	+	0.0107603	0.210214	HMDB11919	35.3	0.0276	Aliphatic heteromonocyclic compounds	Ganglioside GM3 (d18:0/20:0)	NULL	NULL	NULL	NULL	NULL	NULL	NULL	0.951556	1.04342	0.911957	0.858323	0.536085	1.2239	0.0304796	0.115112	0.0035108	2.04719	-1.19978	3.04323	NGT > T2D = Pre-DM
5.16_1250.7316	+	0.0489443	0.392867	NA	NA	NA	NA	NA	NA	NA	NA	NA	NA	NA	NA	0.948874	1.03556	0.916288	0.738671	0.408585	1.23443	0.0843171	0.119214	0.0139754	1.5874	-1.17892	2.6002	NGT = T2D = Pre-DM
5.16_783.5698	+	0.0131937	0.229771	NULL	NULL	NULL	NULL	NULL	LMGP10030075,LMGP10020039,LMGP10030052,LMGP10020061	31.4	0	PA(P-20:0/20:0),PA(O-18:0/22:1(11Z)),PA(P-18:0/22:0),PA(O-20:0/20:1(11Z))	NULL	NULL	NULL	1.25086	1.10653	1.13044	1.61394	1.01602	1.32404	0.019586	0.276812	0.0654714	-2.4822	-0.592338	-1.70984	T2D = Pre-DM = NGT
5.16_818.5106	+	0.00856488	0.190892	HMDB08075,HMDB08108,HMDB07984,HMDB07890,HMDB08140,HMDB08015,HMDB08141,HMDB07922,HMDB08016,HMDB07891,HMDB08204,HMDB08171,HMDB08235,HMDB08624,HMDB08463,HMDB08236,HMDB08430,HMDB08495,HMDB08689,HMDB08656	51	90.1	Aliphatic acyclic compounds,Aliphatic acyclic compounds,Aliphatic acyclic compounds,Aliphatic acyclic compounds,Aliphatic acyclic compounds,Aliphatic acyclic compounds,Aliphatic acyclic compounds,Aliphatic acyclic compounds,Aliphatic acyclic compounds,Aliphatic acyclic compounds,Aliphatic acyclic compounds,Aliphatic acyclic compounds,Aliphatic acyclic compounds,Aliphatic acyclic compounds,Aliphat…	PC(18:1(11Z)/18:4(6Z,9Z,12Z,15Z)), PC(18:1(9Z)/18:4(6Z,9Z,12Z,15Z)) , PC(16:0/20:5(5Z,8Z,11Z,14Z,17Z)) , PC(14:0/22:5(4Z,7Z,10Z,13Z,16Z)) , PC(18:2(9Z,12Z)/18:3(6Z,9Z,12Z)) , PC(16:1(9Z)/20:4(5Z,8Z,11Z,14Z)) , PC(18:2(9Z,12Z)/18:3(9Z,12Z,15Z)) , PC(14:1(9Z)/22:4(7Z,10Z,13Z,16Z)) , PC(16:1(9Z)/20:4(8Z,11Z,14Z,17Z)) , PC(14:0/22:5(7Z,10Z,13Z,16Z,19Z)) , PC(18:3(9Z,12Z,15Z)/18:2(9Z,12Z)) , PC(18:3(6…	LMGP01011932,LMGP01012069,LMGP01011712,LMGP01011903,LMGP01011653,LMGP01011626,LMGP01011683,LMGP01011407,LMGP01011604,LMGP01011625,LMGP01011305,LMGP01010695,LMGP01010633	51	90.1	PC(20:5(5Z,8Z,11Z,14Z,17Z)/16:0), PC(22:4(7Z,10Z,13Z,16Z)/14:1(9Z)) , PC(18:4(6Z,9Z,12Z,15Z)/18:1(9Z)) , PC(20:4(5Z,8Z,11Z,14Z)/16:1(9Z)) , PC(18:3(6Z,9Z,12Z)/18:2(9Z,12Z)) , PC(18:2(9Z,12Z)/18:3(9Z,12Z,15Z)) , PC(18:3(9Z,12Z,15Z)/18:2(9Z,12Z)) , PC(14:1(9Z)/22:4(7Z,10Z,13Z,16Z)) , PC(18:1(9Z)/18:4(6Z,9Z,12Z,15Z)) , PC(18:2(9Z,12Z)/18:3(6Z,9Z,12Z)) , PC(16:1(7Z)/20:4(5Z,8Z,11Z,14Z)) , PC(16:1(9Z)…	33	0	GPEtn(17:1/22:4),GPEtn(20:5/19:0),GPCho(14:0/22:5),GPEtn(22:4/17:1),GPEtn(22:5/17:0),GPEtn(19:0/20:5),GPEtn(24:4/15:1),GPCho(18:2/18:3),GPCho(18:1/18:4),GPCho(16:1/20:4),GPCho(20:4/16:1),GPCho(18:4/18:1),GPCho(18:3/18:2),GPCho(16:0/20:5),GPCho(22:5/14:0),GPCho(20:5/16:0),GPEtn(17:0/22:5),GPCho(14:1/22:4),GPCho(22:4/14:1),GPEtn(15:1/24:4)	1.1734	1.05561	1.11159	1.47388	0.767801	1.23352	0.0120973	0.311861	0.0373236	-2.64934	-0.490582	-1.96198	T2D = Pre-DM > NGT
5.16_818.5193	+	0.0135861	0.232551	HMDB09705	30	0	Aliphatic acyclic compounds	PE(22:6(4Z,7Z,10Z,13Z,16Z,19Z)/22:6(4Z,7Z,10Z,13Z,16Z,19Z))	LMGP02010093	30	0	PE(22:6(4Z,7Z,10Z,13Z,16Z,19Z)/22:6(4Z,7Z,10Z,13Z,16Z,19Z))	30	0	GPEtn(22:6/22:6)	1.16401	1.03903	1.12029	1.29012	0.778825	1.10549	0.0189832	0.290774	0.0588148	-2.49332	-0.551125	-1.75993	T2D = Pre-DM = NGT
5.16_822.5263	+	0.0202342	0.271968	NULL	NULL	NULL	NULL	NULL	LMGP03010824,LMGP03010892	33	5.68	PS(22:6(4Z,7Z,10Z,13Z,16Z,19Z)/17:0), PS(17:0/22:6(4Z,7Z,10Z,13Z,16Z,19Z))	NULL	NULL	NULL	1.19735	1.0778	1.11092	1.61067	1.53065	0.609554	0.0208842	0.162544	0.143023	-2.45925	-1.23528	-1.06684	T2D = Pre-DM = NGT
5.16_888.4740	+	0.0275574	0.312719	NA	NA	NA	NA	NA	NA	NA	NA	NA	NA	NA	NA	1.19709	1.04448	1.14611	1.52721	1.02249	1.16437	0.0410165	0.389451	0.0590941	-2.20657	-0.280751	-1.75774	T2D = Pre-DM = NGT
5.17_1016.5383	+	0.0355301	0.344328	HMDB33029	36.3	1.77	Aliphatic heteropolycyclic compounds	delta5-Demissine	LMST01150015	36.2	1.77	tomatine	NULL	NULL	NULL	1.26361	1.13859	1.1098	1.92093	1.10279	1.66497	0.05019	0.281806	0.121787	-2.12652	-0.577485	-1.3971	T2D = Pre-DM = NGT
5.17_1265.7122	+	0.00855921	0.190892	HMDB04960	46.2	47.3	Aliphatic heteromonocyclic compounds	Tetrahexosylceramide (d18:1/16:0)	LMSP0505AA01	38.2	7.37	Galbeta1-4GalNAcbeta1-3Galbeta1-4Glcbeta-Cer(d18:1/16:0)	NULL	NULL	NULL	0.862634	1.01389	0.850816	1.72862	0.332534	1.67733	0.0082955	0.245731	0.00402157	2.54078	-0.687986	3.00212	NGT > T2D = Pre-DM
5.17_888.4585	+	0.0117788	0.219685	NA	NA	NA	NA	NA	NA	NA	NA	NA	NA	NA	NA	1.24194	1.08097	1.14891	1.75314	0.911664	1.49089	0.0135938	0.29805	0.0443333	-2.60969	-0.530017	-1.88737	T2D = Pre-DM > NGT
5.18_597.4874	+	0.0120278	0.219685	HMDB29795	47.7	54	Aliphatic heteromonocyclic compounds	Montecristin	NULL	NULL	NULL	NULL	NULL	NULL	NULL	1.34449	1.15414	1.16493	2.24061	1.28701	1.67565	0.0152647	0.179275	0.105109	-2.56977	-0.918131	-1.47525	T2D = Pre-DM = NGT
5.18_822.5485	+	0.000130485	0.0425113	HMDB09605,HMDB09670,HMDB09671,HMDB09638,HMDB09702	35	18.6	Aliphatic acyclic compounds,Aliphatic acyclic compounds,Aliphatic acyclic compounds,Aliphatic acyclic compounds,Aliphatic acyclic compounds	PE(22:4(7Z,10Z,13Z,16Z)/22:6(4Z,7Z,10Z,13Z,16Z,19Z)), PE(22:5(7Z,10Z,13Z,16Z,19Z)/22:5(4Z,7Z,10Z,13Z,16Z)) , PE(22:5(7Z,10Z,13Z,16Z,19Z)/22:5(7Z,10Z,13Z,16Z,19Z)) , PE(22:5(4Z,7Z,10Z,13Z,16Z)/22:5(7Z,10Z,13Z,16Z,19Z)) , PE(22:6(4Z,7Z,10Z,13Z,16Z,19Z)/22:4(7Z,10Z,13Z,16Z))	LMGP02011160,LMGP01030016	35	18.6	PE(22:6(4Z,7Z,10Z,13Z,16Z,19Z)/22:4(7Z,10Z,13Z,16Z)), PE(22:4(7Z,10Z,13Z,16Z)/22:6(4Z,7Z,10Z,13Z,16Z,19Z))	31.3	0	GPEtn(22:6/22:4),GPEtn(22:4/22:6),GPEtn(22:5/22:5),GPCho(18:3/18:0),GPEtn(17:2/22:1),GPEtn(20:3/19:0),GPCho(16:1/20:2),GPCho(14:1/22:2),GPCho(16:0/20:3),GPCho(18:0/18:3),GPCho(18:2/18:1),GPEtn(19:0/20:3),GPCho(18:1/18:2),GPCho(22:2/14:1),GPCho(20:3/16:0),GPEtn(21:0/18:3),GPCho(20:2/16:1),GPEtn(17:1/22:2),GPEtn(18:3/21:0),GPEtn(22:2/17:1),GPEtn(22:1/17:2)	1.27526	1.08913	1.17089	2.15624	1.29963	1.52569	0.000237065	0.118102	0.0149021	-3.77808	-1.18453	-2.3288	T2D = Pre-DM > NGT
5.19_1250.7484	+	0.0236252	0.290129	NA	NA	NA	NA	NA	NA	NA	NA	NA	NA	NA	NA	0.931372	1.02765	0.906309	0.982728	0.358917	1.26465	0.0425928	0.115511	0.00541437	1.90492	-1.19773	2.91041	NGT > T2D = Pre-DM
5.19_854.5661	+	0.00435392	0.146591	HMDB08154,HMDB08155,HMDB08697,HMDB08664	38.7	13.1	Aliphatic acyclic compounds,Aliphatic acyclic compounds,Aliphatic acyclic compounds,Aliphatic acyclic compounds	PC(18:2(9Z,12Z)/22:5(4Z,7Z,10Z,13Z,16Z)), PC(18:2(9Z,12Z)/22:5(7Z,10Z,13Z,16Z,19Z)) , PC(22:5(7Z,10Z,13Z,16Z,19Z)/18:2(9Z,12Z)) , PC(22:5(4Z,7Z,10Z,13Z,16Z)/18:2(9Z,12Z))	LMGP01010946	38.7	13.1	PC(18:2(9Z,12Z)/22:5(4Z,7Z,10Z,13Z,16Z))	NULL	NULL	NULL	0.858836	0.960405	0.894244	1.90806	0.513967	1.67272	0.00116778	0.277842	0.00879187	3.36032	0.589263	2.52039	NGT > Pre-DM = T2D
5.20_800.5850	+	9.93661e-05	0.0394464	NULL	NULL	NULL	NULL	NULL	LMGP03010222,LMGP03010706	33.1	10.3	PS(16:1(9Z)/22:0),PS(22:0/16:1(9Z))	31.1	0	GPSer(20:1/18:0),GPSer(24:1/14:0),GPSer(24:0/14:1),GPSer(18:1/20:0),GPSer(14:0/24:1),GPSer(22:1/16:0),GPSer(16:0/22:1),GPSer(23:0/15:1),GPSer(21:0/17:1),GPSer(17:1/21:0),GPSer(22:0/16:1),GPSer(20:0/18:1),GPSer(12:0/26:1),GPSer(14:1/24:0),GPSer(15:1/23:0),GPSer(18:0/20:1),GPSer(16:1/22:0)	1.22057	1.07613	1.13422	1.64115	0.940643	1.28381	8.79699e-05	0.040243	0.0337442	-4.01819	-1.74787	-2.00473	T2D > Pre-DM > NGT
5.21_721.5916	+	0.0104071	0.210175	NULL	NULL	NULL	NULL	NULL	LMST01020031	35.4	0	22:5 Cholesteryl ester	NULL	NULL	NULL	0.859064	1.0788	0.796317	1.6073	0.484114	2.09999	0.0260164	0.0830407	0.00154679	2.11198	-1.38491	3.28187	NGT > T2D = Pre-DM
5.22_520.5085	+	0.0120101	0.219685	HMDB00790,HMDB04949	36.9	0	Aliphatic acyclic compounds,Aliphatic acyclic compounds	N-Palmitoylsphingosine,Ceramide (d18:1/16:0)	LMSP02010004	36.9	0	Cer(d18:1/16:0)	NULL	NULL	NULL	0.811025	1.00746	0.805019	2.00512	0.706633	2.0434	0.00589403	0.312979	0.00531816	2.65808	-0.487423	2.91601	NGT > T2D = Pre-DM
5.27_1249.7356	+	0.00602192	0.166411	HMDB29975	38.9	25.6	Aliphatic heteropolycyclic compounds	Simonin II	LMSP0505AA01	35.5	5.04	Galbeta1-4GalNAcbeta1-3Galbeta1-4Glcbeta-Cer(d18:1/16:0)	NULL	NULL	NULL	0.865944	1.03816	0.834111	1.64194	0.887452	1.71107	0.0192071	0.126167	0.00236662	2.23208	-1.1447	3.15999	NGT > T2D = Pre-DM
5.31_818.5101	+	0.0300048	0.323334	HMDB09705	46.9	68.5	Aliphatic acyclic compounds	PE(22:6(4Z,7Z,10Z,13Z,16Z,19Z)/22:6(4Z,7Z,10Z,13Z,16Z,19Z))	LMGP02010093	46.9	68.5	PE(22:6(4Z,7Z,10Z,13Z,16Z,19Z)/22:6(4Z,7Z,10Z,13Z,16Z,19Z))	33.4	0	GPEtn(17:1/22:4),GPEtn(20:5/19:0),GPCho(14:0/22:5),GPEtn(22:4/17:1),GPEtn(22:5/17:0),GPEtn(19:0/20:5),GPEtn(24:4/15:1),GPCho(18:2/18:3),GPCho(18:1/18:4),GPCho(16:1/20:4),GPCho(20:4/16:1),GPCho(18:4/18:1),GPCho(18:3/18:2),GPCho(16:0/20:5),GPCho(22:5/14:0),GPCho(20:5/16:0),GPEtn(17:0/22:5),GPCho(14:1/22:4),GPCho(22:4/14:1),GPEtn(15:1/24:4)	1.20973	1.08768	1.11221	1.41713	0.773929	1.22987	0.0545075	0.498339	0.0402988	-2.09312	0.00416315	-1.92899	Pre-DM = T2D = NGT
5.31_851.5529	+	0.033271	0.336773	NULL	NULL	NULL	NULL	NULL	LMGP04030078,LMGP04020040,LMGP04020063	52.2	98.9	PG(P-20:0/20:3(8Z,11Z,14Z)), PG(O-18:0/22:4(7Z,10Z,13Z,16Z)) , PG(O-20:0/20:4(5Z,8Z,11Z,14Z))	NULL	NULL	NULL	0.887761	1.0553	0.841241	1.34983	0.67601	1.90834	0.0707139	0.149926	0.0165518	1.67321	-1.03675	2.5416	NGT = T2D = Pre-DM
5.33_502.3315	+	0.0071692	0.178111	NULL	NULL	NULL	NULL	NULL	NULL	NULL	NULL	NULL	36.6	0	CerP(d14:0/10:0)	0.892063	1.01225	0.881267	1.41427	0.352545	1.51176	0.00840006	0.297485	0.00662267	2.53639	-0.531648	2.84687	NGT > T2D = Pre-DM
5.33_520.3405	+	0.0309545	0.328118	NULL	NULL	NULL	NULL	NULL	LMGP01011270,LMGP01010989,LMGP01010612	37.3	0	PC(9:0/9:0),PC(2:0/16:0),PC(16:0/2:0)	37.3	0	GPCho(9:0/9:0),GPCho(10:0/8:0),GPEtn(19:0/2:0),GPCho(11:0/7:0),GPEtn(8:0/13:0),GPEtn(3:0/18:0),GPEtn(13:0/8:0),GPEtn(11:0/10:0),GPEtn(18:0/3:0),GPEtn(16:0/5:0),GPEtn(2:0/19:0),GPCho(2:0/16:0),GPEtn(10:0/11:0),GPCho(3:0/15:0),GPEtn(17:0/4:0),GPEtn(9:0/12:0),GPEtn(14:0/7:0),GPCho(7:0/11:0),GPEtn(15:0/6:0),GPCho(8:0/10:0),GPCho(4:0/14:0),GPEtn(12:0/9:0),GPCho(6:0/12:0),GPCho(5:0/13:0),GPEtn(5:0/16:0…	0.860298	1.00846	0.85308	1.74237	0.871736	1.12899	0.0383856	0.232914	0.0186966	1.94996	-0.729283	2.49872	NGT > T2D = Pre-DM
5.33_865.5143n	+	0.00564896	0.161815	NA	NA	NA	NA	NA	NA	NA	NA	NA	NA	NA	NA	0.922692	1.02125	0.903491	1.0319	0.251467	1.31389	0.016531	0.165931	0.00349817	2.28966	-0.970369	3.04431	NGT > T2D = Pre-DM
5.34_1018.5534	+	0.0261104	0.304952	HMDB34205	37.6	0	Aliphatic heteropolycyclic compounds	Demissine	NULL	NULL	NULL	NULL	NULL	NULL	NULL	0.930947	1.06769	0.871923	1.09651	0.592954	1.51499	0.110289	0.0770531	0.0100301	1.45003	-1.42518	2.71206	NGT = T2D = Pre-DM
5.34_1567.1428	+	0.0223641	0.284945	NA	NA	NA	NA	NA	NA	NA	NA	NA	NA	NA	NA	0.775664	1.05007	0.738679	2.20909	1.10542	2.95184	0.0281245	0.164844	0.00643535	2.08029	-0.974741	2.85599	NGT > T2D = Pre-DM
5.34_598.4950n	+	0.00402867	0.141275	NA	NA	NA	NA	NA	NA	NA	NA	NA	NA	NA	NA	0.886188	1.02476	0.864772	1.28897	0.43969	1.65783	0.00994582	0.205931	0.00319513	2.47668	-0.820621	3.07147	NGT > T2D = Pre-DM
5.34_721.5788	+	0.0473042	0.387605	NA	NA	NA	NA	NA	NA	NA	NA	NA	NA	NA	NA	0.949181	1.09262	0.868719	0.77711	0.875389	1.41765	0.211887	0.0533716	0.019652	0.799891	-1.80444	2.481	NGT = T2D = Pre-DM
5.34_723.4929n	+	0.0207589	0.274127	NA	NA	NA	NA	NA	NA	NA	NA	NA	NA	NA	NA	0.895346	0.960372	0.93229	1.27405	0.579957	0.895175	0.00967377	0.263037	0.0438755	2.72402	0.634012	1.89193	NGT > Pre-DM = T2D
5.34_782.7956	+	0.0287451	0.317141	NA	NA	NA	NA	NA	NA	NA	NA	NA	NA	NA	NA	0.858722	1.02044	0.841525	1.66085	0.225356	1.70621	0.0258173	0.24637	0.0136345	2.11508	-0.685957	2.60866	NGT > T2D = Pre-DM
5.34_782.8745	+	0.0167498	0.251747	NA	NA	NA	NA	NA	NA	NA	NA	NA	NA	NA	NA	0.72599	0.899583	0.80703	2.87574	0.509017	3.43708	0.0124523	0.302664	0.0103143	2.39538	-0.516753	2.70278	NGT > T2D = Pre-DM
5.34_782.9247	+	0.0329111	0.336455	NA	NA	NA	NA	NA	NA	NA	NA	NA	NA	NA	NA	0.754097	0.893078	0.84438	3.00397	0.28342	2.75035	0.0347642	0.253629	0.0200678	1.99217	-0.663112	2.47353	NGT > T2D = Pre-DM
5.35_1567.1312	+	0.0183966	0.264306	NA	NA	NA	NA	NA	NA	NA	NA	NA	NA	NA	NA	0.739932	0.924445	0.800406	2.46224	0.959658	3.24578	0.0226739	0.180466	0.00602919	2.16704	-0.913591	2.87663	NGT > T2D = Pre-DM
5.35_850.5435	+	0.0365988	0.347987	HMDB08189,HMDB08222,HMDB08253,HMDB08445,HMDB08254,HMDB08478,HMDB08700,HMDB08510,HMDB08509,HMDB08667,HMDB08732,HMDB08731	36.3	0.932	Aliphatic acyclic compounds,Aliphatic acyclic compounds,Aliphatic acyclic compounds,Aliphatic acyclic compounds,Aliphatic acyclic compounds,Aliphatic acyclic compounds,Aliphatic acyclic compounds,Aliphatic acyclic compounds,Aliphatic acyclic compounds,Aliphatic acyclic compounds,Aliphatic acyclic compounds,Aliphatic acyclic compounds	PC(18:3(6Z,9Z,12Z)/22:6(4Z,7Z,10Z,13Z,16Z,19Z)), PC(18:3(9Z,12Z,15Z)/22:6(4Z,7Z,10Z,13Z,16Z,19Z)) , PC(18:4(6Z,9Z,12Z,15Z)/22:5(4Z,7Z,10Z,13Z,16Z)) , PC(20:4(5Z,8Z,11Z,14Z)/20:5(5Z,8Z,11Z,14Z,17Z)) , PC(18:4(6Z,9Z,12Z,15Z)/22:5(7Z,10Z,13Z,16Z,19Z)) , PC(20:4(8Z,11Z,14Z,17Z)/20:5(5Z,8Z,11Z,14Z,17Z)) , PC(22:5(7Z,10Z,13Z,16Z,19Z)/18:4(6Z,9Z,12Z,15Z)) , PC(20:5(5Z,8Z,11Z,14Z,17Z)/20:4(8Z,11Z,14Z,17Z…	LMGP01012111,LMGP01012110,LMGP01011919,LMGP01011699,LMGP01011670,LMGP01011948	36.3	0.932	PC(22:6(4Z,7Z,10Z,13Z,16Z,19Z)/18:3(9Z,12Z,15Z)), PC(22:6(4Z,7Z,10Z,13Z,16Z,19Z)/18:3(6Z,9Z,12Z)) , PC(20:4(5Z,8Z,11Z,14Z)/20:5(5Z,8Z,11Z,14Z,17Z)) , PC(18:3(9Z,12Z,15Z)/22:6(4Z,7Z,10Z,13Z,16Z,19Z)) , PC(18:3(6Z,9Z,12Z)/22:6(4Z,7Z,10Z,13Z,16Z,19Z)) , PC(20:5(5Z,8Z,11Z,14Z,17Z)/20:4(5Z,8Z,11Z,14Z))	NULL	NULL	NULL	0.912791	1.02606	0.889607	1.21764	0.529479	1.44057	0.0403321	0.215402	0.0168323	1.92864	-0.787818	2.53572	NGT > T2D = Pre-DM
5.36_746.4823	+	0.0330324	0.33646	NULL	NULL	NULL	NULL	NULL	NULL	NULL	NULL	NULL	35.9	0	CerP(d17:1/24:4)	0.907308	1.01545	0.893506	1.15443	0.249717	1.4293	0.0344599	0.435889	0.0184647	2.27388	-0.1614	2.24732	NGT > T2D = Pre-DM
5.37_1566.1380	+	0.042897	0.373225	NA	NA	NA	NA	NA	NA	NA	NA	NA	NA	NA	NA	0.725784	0.964078	0.752828	2.00301	1.10927	2.74202	0.064669	0.140852	0.013225	1.71565	-1.0765	2.61908	NGT = T2D = Pre-DM
5.37_802.5364	+	0.0305284	0.326669	HMDB08075,HMDB08108,HMDB07984,HMDB07890,HMDB08140,HMDB08015,HMDB08141,HMDB07922,HMDB08016,HMDB07891,HMDB08204,HMDB08171,HMDB08235,HMDB08624,HMDB08463,HMDB08236,HMDB08430,HMDB08495,HMDB08689,HMDB08656	34.4	14.3	Aliphatic acyclic compounds,Aliphatic acyclic compounds,Aliphatic acyclic compounds,Aliphatic acyclic compounds,Aliphatic acyclic compounds,Aliphatic acyclic compounds,Aliphatic acyclic compounds,Aliphatic acyclic compounds,Aliphatic acyclic compounds,Aliphatic acyclic compounds,Aliphatic acyclic compounds,Aliphatic acyclic compounds,Aliphatic acyclic compounds,Aliphatic acyclic compounds,Aliphat…	PC(18:1(11Z)/18:4(6Z,9Z,12Z,15Z)), PC(18:1(9Z)/18:4(6Z,9Z,12Z,15Z)) , PC(16:0/20:5(5Z,8Z,11Z,14Z,17Z)) , PC(14:0/22:5(4Z,7Z,10Z,13Z,16Z)) , PC(18:2(9Z,12Z)/18:3(6Z,9Z,12Z)) , PC(16:1(9Z)/20:4(5Z,8Z,11Z,14Z)) , PC(18:2(9Z,12Z)/18:3(9Z,12Z,15Z)) , PC(14:1(9Z)/22:4(7Z,10Z,13Z,16Z)) , PC(16:1(9Z)/20:4(8Z,11Z,14Z,17Z)) , PC(14:0/22:5(7Z,10Z,13Z,16Z,19Z)) , PC(18:3(9Z,12Z,15Z)/18:2(9Z,12Z)) , PC(18:3(6…	LMGP01011932,LMGP01012069,LMGP01011712,LMGP01011903,LMGP01011653,LMGP01011626,LMGP01011683,LMGP01011407,LMGP01011604,LMGP01011625,LMGP01011305,LMGP01010695,LMGP01010633	34.4	14.3	PC(20:5(5Z,8Z,11Z,14Z,17Z)/16:0), PC(22:4(7Z,10Z,13Z,16Z)/14:1(9Z)) , PC(18:4(6Z,9Z,12Z,15Z)/18:1(9Z)) , PC(20:4(5Z,8Z,11Z,14Z)/16:1(9Z)) , PC(18:3(6Z,9Z,12Z)/18:2(9Z,12Z)) , PC(18:2(9Z,12Z)/18:3(9Z,12Z,15Z)) , PC(18:3(9Z,12Z,15Z)/18:2(9Z,12Z)) , PC(14:1(9Z)/22:4(7Z,10Z,13Z,16Z)) , PC(18:1(9Z)/18:4(6Z,9Z,12Z,15Z)) , PC(18:2(9Z,12Z)/18:3(6Z,9Z,12Z)) , PC(16:1(7Z)/20:4(5Z,8Z,11Z,14Z)) , PC(16:1(9Z)…	NULL	NULL	NULL	1.20945	1.08826	1.11137	1.22896	0.708861	1.06911	0.0533835	0.399508	0.0687789	-2.10159	-0.254621	-1.68647	T2D = Pre-DM = NGT
5.46_597.4856	+	0.00714745	0.178111	HMDB29795	34.6	0	Aliphatic heteromonocyclic compounds	Montecristin	NULL	NULL	NULL	NULL	NULL	NULL	NULL	1.45	1.07316	1.35116	2.18887	0.87212	2.04424	0.00963481	0.307134	0.0326219	-2.72536	-0.503992	-2.01892	T2D = Pre-DM > NGT
5.47_784.5865	+	0.0221866	0.284117	HMDB08041,HMDB08040,HMDB07981,HMDB07980,HMDB08072,HMDB08105,HMDB08591,HMDB08136,HMDB08332,HMDB08137,HMDB08012,HMDB07921,HMDB08364,HMDB08168,HMDB08201,HMDB08397	49.7	87.9	Aliphatic acyclic compounds,Aliphatic acyclic compounds,Aliphatic acyclic compounds,Aliphatic acyclic compounds,Aliphatic acyclic compounds,Aliphatic acyclic compounds,Aliphatic acyclic compounds,Aliphatic acyclic compounds,Aliphatic acyclic compounds,Aliphatic acyclic compounds,Aliphatic acyclic compounds,Aliphatic acyclic compounds,Aliphatic acyclic compounds,Aliphatic acyclic compounds,Aliphat…	PC(18:0/18:3(9Z,12Z,15Z)), PC(18:0/18:3(6Z,9Z,12Z)) , PC(16:0/20:3(8Z,11Z,14Z)) , PC(16:0/20:3(5Z,8Z,11Z)) , PC(18:1(11Z)/18:2(9Z,12Z)) , PC(18:1(9Z)/18:2(9Z,12Z)) , PC(22:2(13Z,16Z)/14:1(9Z)) , PC(18:2(9Z,12Z)/18:1(11Z)) , PC(20:2(11Z,14Z)/16:1(9Z)) , PC(18:2(9Z,12Z)/18:1(9Z)) , PC(16:1(9Z)/20:2(11Z,14Z)) , PC(14:1(9Z)/22:2(13Z,16Z)) , PC(20:3(5Z,8Z,11Z)/16:0) , PC(18:3(6Z,9Z,12Z)/18:0) , PC(18:…	LMGP01011682,LMGP01011872,LMGP01011651,LMGP01011624,LMGP01011406,LMGP01011568,LMGP01011842,LMGP01012038,LMGP01011490,LMGP01010895,LMGP01011766,LMGP01011589,LMGP01010893,LMGP01010624,LMGP01010627,LMGP01010622,LMGP01011588	49.7	87.9	PC(18:3(9Z,12Z,15Z)/18:0), PC(20:3(8Z,11Z,14Z)/16:0) , PC(18:3(6Z,9Z,12Z)/18:0) , PC(18:2(9Z,12Z)/18:1(9Z)) , PC(14:1(9Z)/22:2(13Z,16Z)) , PC(17:2(9Z,12Z)/19:1(9Z)) , PC(20:2(11Z,14Z)/16:1(9Z)) , PC(22:2(13Z,16Z)/14:1(9Z)) , PC(16:1(9Z)/20:2(11Z,14Z)) , PC(18:1(9Z)/18:2(9Z,12Z)) , PC(19:1(9Z)/17:2(9Z,12Z)) , PC(18:0/18:3(9Z,12Z,15Z)) , PC(18:1(9Z)/18:2(6Z,9Z)) , PC(16:0/20:3(8E,11E,14E)) , PC(16:…	NULL	NULL	NULL	0.883253	1.02524	0.86151	1.27493	0.136355	1.40105	0.0262181	0.270822	0.01712	2.10885	-0.61033	2.52978	NGT > T2D = Pre-DM
5.49_540.5009	+	0.0420851	0.369982	HMDB06347	29.7	0	Aliphatic acyclic compounds	Hexacosanoyl carnitine	NULL	NULL	NULL	NULL	NULL	NULL	NULL	1.12868	1.17875	0.957524	1.12215	1.68098	0.412166	0.0348137	0.0391092	0.417126	-2.26997	-1.94193	-0.209252	T2D > Pre-DM = NGT
5.50_264.2679	+	0.0239801	0.29221	HMDB02117	37.6	0	Aliphatic acyclic compounds	Oleamide	LMFA08010004,LMFA08010011	37.6	0	Oleamide,Elaidamide	NULL	NULL	NULL	0.788669	0.964464	0.817728	1.87763	0.898758	1.88883	0.023256	0.23772	0.0112436	2.15697	-0.713655	2.67398	NGT > T2D = Pre-DM
5.51_1023.6808n	+	0.0356543	0.344444	NA	NA	NA	NA	NA	NA	NA	NA	NA	NA	NA	NA	0.923373	1.04947	0.879845	1.05311	0.4751	1.44213	0.0894601	0.0870094	0.0090062	1.5578	-1.3594	2.74756	NGT = T2D = Pre-DM
5.51_731.5362	+	0.00293908	0.127703	NA	NA	NA	NA	NA	NA	NA	NA	NA	NA	NA	NA	1.10664	1.14415	0.967212	1.3883	1.74446	0.093502	0.00819805	0.00705469	0.482797	-2.77824	-2.59692	-0.043135	T2D > Pre-DM = NGT
5.54_719.4687	+	0.0166017	0.250541	HMDB33886	34.4	0.123	Aliphatic heteropolycyclic compounds	Chondrillasterol 3-[glucosyl-(1->4)-glucoside]	LMPK01000058	34.6	0.119	Mannosyl-1beta-phosphomycoketide C30	34.5	0	GPA(20:4/18:3),GPA(20:3/18:4),GPA(22:6/16:1),GPA(18:4/20:3),GPA(20:5/18:2),GPA(18:2/20:5),GPA(18:3/20:4),GPA(16:1/22:6)	1.15001	0.989132	1.16265	0.97024	1.30903	0.947808	0.0197925	0.263132	0.0717288	-2.47846	-0.633719	-1.66638	T2D = Pre-DM = NGT
5.55_1046.6603	+	0.020153	0.271968	HMDB04879	29.8	0	Aliphatic heteromonocyclic compounds	Trihexosylceramide (d18:1/16:0)	LMSP0502AA01,LMSP0505CZ01,LMSP0507AA01	29.8	0	Galalpha1-4Galbeta1-4Glcbeta-Cer(d18:1/16:0),Galalpha1-3Galbeta1-4Glcbeta-Cer(d18:1/16:0),Manalpha1-3Manbeta1-4Glcbeta-Cer(d18:1/16:0)	NULL	NULL	NULL	0.928253	1.03711	0.895039	1.07683	0.615474	1.60248	0.0722569	0.0699533	0.00465854	1.66285	-1.47614	2.95708	NGT = T2D = Pre-DM
5.55_1046.6693	+	0.0256995	0.303167	HMDB04879	35.4	0	Aliphatic heteromonocyclic compounds	Trihexosylceramide (d18:1/16:0)	LMSP0502AA01,LMSP0505CZ01,LMSP0507AA01	35.4	0	Galalpha1-4Galbeta1-4Glcbeta-Cer(d18:1/16:0),Galalpha1-3Galbeta1-4Glcbeta-Cer(d18:1/16:0),Manalpha1-3Manbeta1-4Glcbeta-Cer(d18:1/16:0)	NULL	NULL	NULL	0.931062	1.0423	0.893275	0.991799	0.84695	1.65937	0.0895465	0.0695857	0.00632467	1.34355	-1.68091	2.8615	NGT = T2D = Pre-DM
5.57_730.5365	+	0.0358501	0.345217	HMDB07874,HMDB08130	38.4	3.84	Aliphatic acyclic compounds,Aliphatic acyclic compounds	PC(14:0/18:2(9Z,12Z)), PC(18:2(9Z,12Z)/14:0)	LMGP01011616,LMGP01010496,LMGP01010494,LMGP02010403	38.4	3.84	PC(18:2(9Z,12Z)/14:0), PC(14:0/18:2(9Z,12Z)) , PC(14:0/18:2(11Z,14Z)) , PE(13:0/22:2(13Z,16Z))	38.5	4.16	GPCho(14:0/18:2),GPCho(18:2/14:0)	1.09046	1.01895	1.07018	0.922774	0.933427	0.542878	0.0480907	0.0518775	0.41542	-2.14366	-1.81731	-0.213624	T2D = Pre-DM = NGT
5.57_783.4997	+	0.0423394	0.371663	NULL	NULL	NULL	NULL	NULL	LMGP06010860,LMGP06010948,LMGP06010907,LMGP06010947,LMGP06010868,LMGP06010945,LMGP06010913	33	5.07	PI(18:0/12:0),PI(14:0/16:0),PI(13:0/17:0),PI(15:0/15:0),PI(17:0/13:0),PI(16:0/14:0),PI(12:0/18:0)	NULL	NULL	NULL	1.10431	1.0327	1.06935	0.924552	0.59357	0.583906	0.0223597	0.157138	0.154214	-2.43464	-1.00629	-1.2657	T2D = Pre-DM = NGT
5.58_820.5252	+	0.0362888	0.347314	HMDB08042,HMDB08106,HMDB08074,HMDB07982,HMDB08073,HMDB07983,HMDB07889,HMDB08107,HMDB08013,HMDB08014,HMDB08138,HMDB08202,HMDB08398,HMDB08169,HMDB08203,HMDB08365,HMDB08170,HMDB08429,HMDB08623,HMDB08234,HMDB08462	37.8	20.7	Aliphatic acyclic compounds,Aliphatic acyclic compounds,Aliphatic acyclic compounds,Aliphatic acyclic compounds,Aliphatic acyclic compounds,Aliphatic acyclic compounds,Aliphatic acyclic compounds,Aliphatic acyclic compounds,Aliphatic acyclic compounds,Aliphatic acyclic compounds,Aliphatic acyclic compounds,Aliphatic acyclic compounds,Aliphatic acyclic compounds,Aliphatic acyclic compounds,Aliphat…	PC(18:0/18:4(6Z,9Z,12Z,15Z)), PC(18:1(9Z)/18:3(6Z,9Z,12Z)) , PC(18:1(11Z)/18:3(9Z,12Z,15Z)) , PC(16:0/20:4(5Z,8Z,11Z,14Z)) , PC(18:1(11Z)/18:3(6Z,9Z,12Z)) , PC(16:0/20:4(8Z,11Z,14Z,17Z)) , PC(14:0/22:4(7Z,10Z,13Z,16Z)) , PC(18:1(9Z)/18:3(9Z,12Z,15Z)) , PC(16:1(9Z)/20:3(5Z,8Z,11Z)) , PC(16:1(9Z)/20:3(8Z,11Z,14Z)) , PC(18:2(9Z,12Z)/18:2(9Z,12Z)) , PC(18:3(9Z,12Z,15Z)/18:1(11Z)) , PC(20:3(8Z,11Z,14Z…	LMGP02010763,LMGP02011003	40.4	33.8	PE(18:4(6Z,9Z,12Z,15Z)/21:0), PE(21:0/18:4(6Z,9Z,12Z,15Z))	33.7	0	GPCho(12:0/24:4),GPEtn(15:0/24:4),GPCho(16:0/20:4),GPCho(18:3/18:1),GPCho(14:0/22:4),GPCho(18:0/18:4),GPEtn(17:2/22:2),GPEtn(19:0/20:4),GPEtn(20:4/19:0),GPEtn(18:4/21:0),GPEtn(21:0/18:4),GPEtn(22:2/17:2),GPEtn(24:4/15:0),GPCho(22:4/14:0),GPCho(20:4/16:0),GPCho(24:4/12:0),GPEtn(22:4/17:0),GPEtn(17:0/22:4),GPCho(20:3/16:1),GPCho(18:2/18:2),GPCho(18:1/18:3),GPCho(18:4/18:0),GPCho(16:1/20:3)	0.923788	1.08835	0.848798	0.86569	0.74216	1.6808	0.0778032	0.150209	0.0187383	1.627	-1.03554	2.49793	NGT = T2D = Pre-DM
5.60_805.5568	+	0.0299623	0.323334	NULL	NULL	NULL	NULL	NULL	LMGP06020073	33.4	9.52	PI(O-18:0/16:1(9Z))	30.5	0	SM(d15:0/24:4)	0.952614	1.0882	0.875405	0.693761	0.991747	1.75936	0.141995	0.0689631	0.0133701	1.0714	-1.6852	2.61536	NGT = T2D = Pre-DM
5.69_1639.1563	+	0.031477	0.330546	NA	NA	NA	NA	NA	NA	NA	NA	NA	NA	NA	NA	0.862519	0.885559	0.973982	1.65827	1.55572	0.397215	0.00948993	0.035031	0.278542	2.73035	1.98894	0.587178	NGT = Pre-DM > T2D
5.71_854.5729	+	0.00163591	0.100316	HMDB08155,HMDB08347,HMDB08219,HMDB08411,HMDB08633,HMDB08475,HMDB08506,HMDB08697	38.4	11.7	Aliphatic acyclic compounds,Aliphatic acyclic compounds,Aliphatic acyclic compounds,Aliphatic acyclic compounds,Aliphatic acyclic compounds,Aliphatic acyclic compounds,Aliphatic acyclic compounds,Aliphatic acyclic compounds	PC(18:2(9Z,12Z)/22:5(7Z,10Z,13Z,16Z,19Z)), PC(20:2(11Z,14Z)/20:5(5Z,8Z,11Z,14Z,17Z)) , PC(18:3(9Z,12Z,15Z)/22:4(7Z,10Z,13Z,16Z)) , PC(20:3(8Z,11Z,14Z)/20:4(8Z,11Z,14Z,17Z)) , PC(22:4(7Z,10Z,13Z,16Z)/18:3(9Z,12Z,15Z)) , PC(20:4(8Z,11Z,14Z,17Z)/20:3(8Z,11Z,14Z)) , PC(20:5(5Z,8Z,11Z,14Z,17Z)/20:2(11Z,14Z)) , PC(22:5(7Z,10Z,13Z,16Z,19Z)/18:2(9Z,12Z))	LMGP01011946,LMGP01012081,LMGP01011698,LMGP01011859	38.4	11.7	PC(20:5(5Z,8Z,11Z,14Z,17Z)/20:2(11Z,14Z)), PC(22:4(7Z,10Z,13Z,16Z)/18:3(9Z,12Z,15Z)) , PC(18:3(9Z,12Z,15Z)/22:4(7Z,10Z,13Z,16Z)) , PC(20:2(11Z,14Z)/20:5(5Z,8Z,11Z,14Z,17Z))	NULL	NULL	NULL	0.865948	0.979321	0.884233	1.55007	0.558595	1.27936	0.00159683	0.286665	0.0102693	3.27289	0.563154	2.46523	NGT > Pre-DM = T2D
5.73_780.5600	+	0.00635354	0.168655	HMDB08075,HMDB08108,HMDB07984,HMDB07890,HMDB08140,HMDB08015,HMDB08141,HMDB07922,HMDB08016,HMDB07891,HMDB08204,HMDB08171,HMDB08235,HMDB08624,HMDB08463,HMDB08236,HMDB08430,HMDB08495,HMDB08689,HMDB08656	45.8	72.3	Aliphatic acyclic compounds,Aliphatic acyclic compounds,Aliphatic acyclic compounds,Aliphatic acyclic compounds,Aliphatic acyclic compounds,Aliphatic acyclic compounds,Aliphatic acyclic compounds,Aliphatic acyclic compounds,Aliphatic acyclic compounds,Aliphatic acyclic compounds,Aliphatic acyclic compounds,Aliphatic acyclic compounds,Aliphatic acyclic compounds,Aliphatic acyclic compounds,Aliphat…	PC(18:1(11Z)/18:4(6Z,9Z,12Z,15Z)), PC(18:1(9Z)/18:4(6Z,9Z,12Z,15Z)) , PC(16:0/20:5(5Z,8Z,11Z,14Z,17Z)) , PC(14:0/22:5(4Z,7Z,10Z,13Z,16Z)) , PC(18:2(9Z,12Z)/18:3(6Z,9Z,12Z)) , PC(16:1(9Z)/20:4(5Z,8Z,11Z,14Z)) , PC(18:2(9Z,12Z)/18:3(9Z,12Z,15Z)) , PC(14:1(9Z)/22:4(7Z,10Z,13Z,16Z)) , PC(16:1(9Z)/20:4(8Z,11Z,14Z,17Z)) , PC(14:0/22:5(7Z,10Z,13Z,16Z,19Z)) , PC(18:3(9Z,12Z,15Z)/18:2(9Z,12Z)) , PC(18:3(6…	LMGP01011932,LMGP01012069,LMGP01011712,LMGP01011903,LMGP01011653,LMGP01011626,LMGP01011683,LMGP01011407,LMGP01011604,LMGP01011625,LMGP01011305,LMGP01010695,LMGP01010633	45.8	72.2	PC(20:5(5Z,8Z,11Z,14Z,17Z)/16:0), PC(22:4(7Z,10Z,13Z,16Z)/14:1(9Z)) , PC(18:4(6Z,9Z,12Z,15Z)/18:1(9Z)) , PC(20:4(5Z,8Z,11Z,14Z)/16:1(9Z)) , PC(18:3(6Z,9Z,12Z)/18:2(9Z,12Z)) , PC(18:2(9Z,12Z)/18:3(9Z,12Z,15Z)) , PC(18:3(9Z,12Z,15Z)/18:2(9Z,12Z)) , PC(14:1(9Z)/22:4(7Z,10Z,13Z,16Z)) , PC(18:1(9Z)/18:4(6Z,9Z,12Z,15Z)) , PC(18:2(9Z,12Z)/18:3(6Z,9Z,12Z)) , PC(16:1(7Z)/20:4(5Z,8Z,11Z,14Z)) , PC(16:1(9Z)…	31.1	0	CerP(d17:1/26:1),CerP(d19:1/24:1)	1.17025	1.05388	1.11043	1.29708	0.648568	1.12869	0.0108839	0.40562	0.0189079	-2.68486	-0.238827	-2.23816	T2D = Pre-DM > NGT
5.74_1641.1534	+	0.013627	0.232551	NA	NA	NA	NA	NA	NA	NA	NA	NA	NA	NA	NA	0.8908	0.906942	0.982202	1.71742	1.37316	0.51985	0.00420456	0.0199378	0.273096	2.98855	2.21758	0.603477	NGT = Pre-DM > T2D
5.75_1539.1661	+	0.0251729	0.299931	NA	NA	NA	NA	NA	NA	NA	NA	NA	NA	NA	NA	0.851872	0.877377	0.97093	1.89713	1.2652	0.795798	0.00663668	0.0617745	0.174305	2.8462	1.73712	0.93729	NGT = Pre-DM = T2D
5.75_730.5407	+	0.00304735	0.130097	HMDB08901,HMDB09285	43.5	41.9	Aliphatic acyclic compounds,Aliphatic acyclic compounds	PE(15:0/20:2(11Z,14Z)), PE(20:2(11Z,14Z)/15:0)	LMGP02010660,LMGP02010875,LMGP02011072,LMGP02010601,LMGP02010800,LMGP02010572,LMGP02010641,LMGP02010846,LMGP02010494,LMGP02010528,LMGP02010546,LMGP02010627,LMGP02010465,LMGP02010403	43.5	41.9	PE(18:2(9Z,12Z)/17:0), PE(20:2(11Z,14Z)/15:0) , PE(22:2(13Z,16Z)/13:0) , PE(17:2(9Z,12Z)/18:0) ,PE(19:1(9Z)/16:1(9Z)),PE(17:1(9Z)/18:1(9Z)),PE(18:1(9Z)/17:1(9Z)),PE(20:1(11Z)/15:1(9Z)),PE(15:1(9Z)/20:1(11Z)),PE(16:1(9Z)/19:1(9Z)), PE(17:0/18:2(9Z,12Z)) , PE(18:0/17:2(9Z,12Z)) , PE(15:0/20:2(11Z,14Z)) , PE(13:0/22:2(13Z,16Z))	NULL	NULL	NULL	1.15093	1.01867	1.12983	1.51255	0.554456	1.28289	0.000753086	0.166667	0.0176639	-3.47966	-0.967419	-2.26436	T2D = Pre-DM > NGT
5.76_780.5504	+	0.0109531	0.21323	HMDB08909,HMDB09549	28.6	5.18	Aliphatic acyclic compounds,Aliphatic acyclic compounds	PE(15:0/22:2(13Z,16Z)), PE(22:2(13Z,16Z)/15:0)	LMGP03020056	32.9	29.1	PS(O-20:0/18:4(6Z,9Z,12Z,15Z))	NULL	NULL	NULL	1.21585	1.05152	1.15627	1.73933	0.675559	1.54936	0.0155488	0.370156	0.0312485	-2.56338	-0.331441	-2.03685	T2D = Pre-DM > NGT
5.77_1557.1204	+	0.0339572	0.339077	NA	NA	NA	NA	NA	NA	NA	NA	NA	NA	NA	NA	0.901459	0.975526	0.924075	1.29147	0.468052	1.17462	0.00816034	0.156164	0.0857259	2.77974	1.01035	1.57915	NGT = Pre-DM = T2D
5.79_1015.6463	+	0.04458	0.380046	NA	NA	NA	NA	NA	NA	NA	NA	NA	NA	NA	NA	0.838774	0.932376	0.89961	1.88853	0.772957	1.85502	0.0140161	0.331312	0.0367682	2.5992	0.436294	1.96838	NGT > Pre-DM = T2D
5.79_1482.6326	+	0.00241344	0.118165	NA	NA	NA	NA	NA	NA	NA	NA	NA	NA	NA	NA	0.813907	0.993515	0.81922	2.00062	0.293603	2.04002	0.00176637	0.47652	0.00256968	3.24426	0.0588907	2.92666	NGT > Pre-DM = T2D
5.79_1496.1293n	+	0.0129054	0.22804	NA	NA	NA	NA	NA	NA	NA	NA	NA	NA	NA	NA	0.906003	0.974427	0.92978	1.40128	0.587669	1.15666	0.00287848	0.195699	0.0322107	3.10249	0.857085	2.02422	NGT > Pre-DM = T2D
5.79_1664.1578	+	0.00632325	0.168655	NA	NA	NA	NA	NA	NA	NA	NA	NA	NA	NA	NA	0.82955	0.896333	0.925492	2.46557	1.16961	1.57401	0.00105022	0.063149	0.0739599	3.38952	1.72683	1.44692	NGT = Pre-DM = T2D
5.79_776.5837	+	0.0466081	0.386473	NULL	NULL	NULL	NULL	NULL	LMGP03020027	35.5	0.135	PS(O-18:0/18:1(9Z))	NULL	NULL	NULL	1.15407	1.00648	1.14665	0.845545	0.582031	1.32	0.0560921	0.204343	0.0221671	-1.78175	0.826207	-2.43777	Pre-DM = T2D = NGT
5.80_1073.8329	+	0.0145742	0.237801	NA	NA	NA	NA	NA	NA	NA	NA	NA	NA	NA	NA	1.00941	1.08304	0.932016	0.198444	1.04575	0.892766	0.163147	0.00675865	0.0488144	-0.981605	-2.8404	1.84467	T2D = NGT > Pre-DM
5.80_1481.6314	+	4.30628e-05	0.0243314	NA	NA	NA	NA	NA	NA	NA	NA	NA	NA	NA	NA	0.732651	0.963164	0.760671	3.36216	0.58896	3.20044	1.26958e-05	0.184419	0.000941113	4.4531	0.898654	3.22612	NGT > Pre-DM = T2D
5.80_1557.1319	+	0.00453044	0.148808	NA	NA	NA	NA	NA	NA	NA	NA	NA	NA	NA	NA	0.878082	0.973582	0.901908	1.6188	0.456974	1.56375	0.00104745	0.188458	0.0177167	3.39025	0.883591	2.26322	NGT > Pre-DM = T2D
5.80_780.5520	+	0.0141419	0.23524	HMDB08075,HMDB08108,HMDB07984,HMDB08141,HMDB08016,HMDB07891,HMDB08204,HMDB08235,HMDB08463,HMDB08236,HMDB08495,HMDB08689	27.9	0.742	Aliphatic acyclic compounds,Aliphatic acyclic compounds,Aliphatic acyclic compounds,Aliphatic acyclic compounds,Aliphatic acyclic compounds,Aliphatic acyclic compounds,Aliphatic acyclic compounds,Aliphatic acyclic compounds,Aliphatic acyclic compounds,Aliphatic acyclic compounds,Aliphatic acyclic compounds,Aliphatic acyclic compounds	PC(18:1(11Z)/18:4(6Z,9Z,12Z,15Z)), PC(18:1(9Z)/18:4(6Z,9Z,12Z,15Z)) , PC(16:0/20:5(5Z,8Z,11Z,14Z,17Z)) , PC(18:2(9Z,12Z)/18:3(9Z,12Z,15Z)) , PC(16:1(9Z)/20:4(8Z,11Z,14Z,17Z)) , PC(14:0/22:5(7Z,10Z,13Z,16Z,19Z)) , PC(18:3(9Z,12Z,15Z)/18:2(9Z,12Z)) , PC(18:4(6Z,9Z,12Z,15Z)/18:1(11Z)) , PC(20:4(8Z,11Z,14Z,17Z)/16:1(9Z)) , PC(18:4(6Z,9Z,12Z,15Z)/18:1(9Z)) , PC(20:5(5Z,8Z,11Z,14Z,17Z)/16:0) , PC(22:5(…	LMGP01011932,LMGP02010978,LMGP01011712,LMGP01011626,LMGP01011683,LMGP01011604,LMGP01010633,LMGP02010786	27.9	0.742	PC(20:5(5Z,8Z,11Z,14Z,17Z)/16:0), PE(20:5(5Z,8Z,11Z,14Z,17Z)/19:0) , PC(18:4(6Z,9Z,12Z,15Z)/18:1(9Z)) , PC(18:2(9Z,12Z)/18:3(9Z,12Z,15Z)) , PC(18:3(9Z,12Z,15Z)/18:2(9Z,12Z)) , PC(18:1(9Z)/18:4(6Z,9Z,12Z,15Z)) , PC(16:0/20:5(5Z,8Z,11Z,14Z,17Z)) , PE(19:0/20:5(5Z,8Z,11Z,14Z,17Z))	NULL	NULL	NULL	1.18343	1.05762	1.11896	1.27523	0.679363	1.10955	0.0187046	0.323969	0.0475732	-2.49857	-0.456628	-1.85616	T2D = Pre-DM > NGT
5.81_1066.3362	+	0.0265371	0.307122	NA	NA	NA	NA	NA	NA	NA	NA	NA	NA	NA	NA	1.02528	1.10432	0.928428	0.304848	1.28339	0.980512	0.30298	0.0136538	0.0303912	-0.515849	-2.60818	2.04839	T2D = NGT > Pre-DM
5.81_745.5501	+	0.00330309	0.133534	NULL	NULL	NULL	NULL	NULL	LMGP10020070	36.9	0	PA(O-20:0/22:6(4Z,7Z,10Z,13Z,16Z,19Z))	NULL	NULL	NULL	1.09178	1.006	1.08528	1.13265	0.351774	1.03341	0.00102197	0.154174	0.0243426	-3.39699	-1.01869	-2.13874	T2D = Pre-DM > NGT
5.82_804.5515	+	0.0482084	0.390354	HMDB08106,HMDB07982,HMDB08073,HMDB07889,HMDB08014,HMDB08398,HMDB08169,HMDB08170,HMDB08429,HMDB08623	39.5	13.2	Aliphatic acyclic compounds,Aliphatic acyclic compounds,Aliphatic acyclic compounds,Aliphatic acyclic compounds,Aliphatic acyclic compounds,Aliphatic acyclic compounds,Aliphatic acyclic compounds,Aliphatic acyclic compounds,Aliphatic acyclic compounds,Aliphatic acyclic compounds	PC(18:1(9Z)/18:3(6Z,9Z,12Z)), PC(16:0/20:4(5Z,8Z,11Z,14Z)) , PC(18:1(11Z)/18:3(6Z,9Z,12Z)) , PC(14:0/22:4(7Z,10Z,13Z,16Z)) , PC(16:1(9Z)/20:3(8Z,11Z,14Z)) , PC(20:3(8Z,11Z,14Z)/16:1(9Z)) , PC(18:3(6Z,9Z,12Z)/18:1(11Z)) , PC(18:3(6Z,9Z,12Z)/18:1(9Z)) , PC(20:4(5Z,8Z,11Z,14Z)/16:0) , PC(22:4(7Z,10Z,13Z,16Z)/14:0)	LMGP03030080,LMGP03020083	49.8	70.1	PS(P-20:0/20:5(5Z,8Z,11Z,14Z,17Z)), PS(O-18:0/22:6(4Z,7Z,10Z,13Z,16Z,19Z))	37	0.614	GPCho(16:0/20:4),GPCho(20:4/16:0)	1.09016	0.960541	1.13494	0.871262	0.62364	1.29851	0.0286716	0.390679	0.0445164	-2.07239	0.27755	-2.17437	Pre-DM = T2D > NGT
5.82_809.5699n	+	0.00377796	0.140904	NA	NA	NA	NA	NA	NA	NA	NA	NA	NA	NA	NA	0.894776	0.954211	0.937713	1.46994	0.59688	1.05162	0.000682723	0.0519958	0.0739589	3.50585	1.6258	1.65162	NGT = Pre-DM = T2D
5.83_551.5012	+	0.00451527	0.148808	HMDB33605,HMDB33606,HMDB33607,HMDB33604	33.8	30.4	Aliphatic heteromonocyclic compounds,Aliphatic heteromonocyclic compounds,Aliphatic heteromonocyclic compounds,Aliphatic heteromonocyclic compounds	Artemoin B,Artemoin C,Artemoin D,Artemoin A	NULL	NULL	NULL	NULL	NULL	NULL	NULL	1.2657	0.815419	1.55221	1.33428	1.48448	2.82873	0.0507908	0.0765465	0.00329777	-1.82686	1.42869	-3.06202	Pre-DM = T2D = NGT
5.83_780.5544	+	0.0211475	0.276892	HMDB07880,HMDB07973,HMDB08909,HMDB08133,HMDB08328,HMDB09549	29.5	15.5	Aliphatic acyclic compounds,Aliphatic acyclic compounds,Aliphatic acyclic compounds,Aliphatic acyclic compounds,Aliphatic acyclic compounds,Aliphatic acyclic compounds	PC(14:0/20:2(11Z,14Z)), PC(16:0/18:2(9Z,12Z)) , PE(15:0/22:2(13Z,16Z)) , PC(18:2(9Z,12Z)/16:0) , PC(20:2(11Z,14Z)/14:0) , PE(22:2(13Z,16Z)/15:0)	LMGP02010879	29.8	16.9	PE(20:2(11Z,14Z)/17:0)	26.5	0.437	GPCho(18:2/16:0),GPCho(16:0/18:2)	1.19249	1.08406	1.10003	1.5087	1.02605	1.03362	0.017372	0.190715	0.105116	-2.52465	-0.875265	-1.47522	T2D = Pre-DM = NGT
5.84_552.5152	+	0.014936	0.238177	NA	NA	NA	NA	NA	NA	NA	NA	NA	NA	NA	NA	1.19013	0.776108	1.53346	1.16286	1.7526	3.04868	0.0724911	0.0912356	0.00681768	-1.45749	1.5479	-2.83762	Pre-DM = T2D = NGT
5.84_715.5611	+	0.0448409	0.380792	NULL	NULL	NULL	NULL	NULL	LMGP10010867,LMGP10010681,LMGP10010241,LMGP10010954,LMGP10010967,LMGP10010971,LMGP10010704,LMGP10030025,LMGP10030068,LMGP10020017,LMGP10030047,LMGP10020036,LMGP10020054	34.1	0	PA(19:0/19:0),PA(21:0/17:0),PA(17:0/21:0),PA(20:0/18:0),PA(18:0/20:0),PA(16:0/22:0),PA(22:0/16:0),PA(P-16:0/22:1(11Z)),PA(P-20:0/18:1(9Z)), PA(O-16:0/22:2(13Z,16Z)) ,PA(P-18:0/20:1(11Z)), PA(O-18:0/20:2(11Z,14Z)) , PA(O-20:0/18:2(9Z,12Z))	34.1	0	GPA(16:0/22:0),GPA(24:0/14:0),GPA(25:0/13:0),GPA(23:0/15:0),GPA(17:0/21:0),GPA(12:0/26:0),GPA(19:0/19:0),GPA(15:0/23:0),GPA(14:0/24:0),GPA(21:0/17:0),GPA(18:0/20:0),GPA(22:0/16:0),GPA(20:0/18:0),GPA(13:0/25:0),GPA(26:0/12:0)	0.896993	1.06262	0.844136	1.08785	0.430357	1.50785	0.0403287	0.156104	0.0089054	1.92867	-1.0106	2.75124	NGT > T2D = Pre-DM
5.84_744.5506	+	0.00707608	0.178111	HMDB10168	36.5	52.4	Aliphatic acyclic compounds	SM(d18:0/16:0)	LMGP03030016,LMGP03030036,LMGP03020011,LMGP03020046,LMGP03020025,LMGP03030060	32.2	28.3	PS(P-16:0/19:0),PS(P-18:0/17:0),PS(O-16:0/19:1(9Z)),PS(O-20:0/15:1(9Z)),PS(O-18:0/17:1(9Z)),PS(P-20:0/15:0)	NULL	NULL	NULL	1.11237	1.05245	1.05694	1.23843	0.819977	0.703171	0.00527036	0.149722	0.0696199	-2.91882	-1.03763	-1.68067	T2D = Pre-DM = NGT
5.85_264.2670	+	0.0168222	0.252493	HMDB02117	38.2	0	Aliphatic acyclic compounds	Oleamide	LMFA08010004,LMFA08010011	38.2	0	Oleamide,Elaidamide	NULL	NULL	NULL	0.91591	1.06126	0.863038	1.02179	0.646306	1.65601	0.0518518	0.0768417	0.00341601	1.81753	-1.42664	3.05146	NGT = T2D = Pre-DM
5.85_715.0560	+	0.032673	0.33511	NA	NA	NA	NA	NA	NA	NA	NA	NA	NA	NA	NA	0.881179	1.06614	0.826514	1.17494	0.809138	1.83337	0.0415114	0.230726	0.020011	1.91613	-0.736458	2.47454	NGT > T2D = Pre-DM
5.87_835.5984	+	0.00390198	0.140935	NULL	NULL	NULL	NULL	NULL	LMGP06020071,LMGP06020088,LMGP06020092	40.9	27.6	PI(O-20:0/16:0),PI(O-18:0/18:0),PI(O-16:0/20:0)	NULL	NULL	NULL	0.881885	1.00443	0.877996	1.51236	0.393689	1.75335	0.00116282	0.336404	0.00547285	3.3615	0.422298	2.68297	NGT > Pre-DM = T2D
5.89_761.5800	+	0.00946756	0.202182	NA	NA	NA	NA	NA	NA	NA	NA	NA	NA	NA	NA	0.844403	1.01525	0.831722	1.67332	0.485272	1.80054	0.00858245	0.426771	0.00489788	2.76332	-0.184601	2.71988	NGT > T2D = Pre-DM
5.91_858.5919	+	0.0264536	0.307122	HMDB08281,HMDB08056,HMDB08055,HMDB08568,HMDB08313,HMDB08087,HMDB08312,HMDB08630,HMDB08343,HMDB08344,HMDB08600,HMDB08599,HMDB08375,HMDB08218,HMDB08185,HMDB08407,HMDB08629,HMDB08472,HMDB08439,HMDB08250,HMDB08120,HMDB08504,HMDB08661,HMDB08694	37.4	0	Aliphatic acyclic compounds,Aliphatic acyclic compounds,Aliphatic acyclic compounds,Aliphatic acyclic compounds,Aliphatic acyclic compounds,Aliphatic acyclic compounds,Aliphatic acyclic compounds,Aliphatic acyclic compounds,Aliphatic acyclic compounds,Aliphatic acyclic compounds,Aliphatic acyclic compounds,Aliphatic acyclic compounds,Aliphatic acyclic compounds,Aliphatic acyclic compounds,Aliphat…	PC(20:0/20:5(5Z,8Z,11Z,14Z,17Z)), PC(18:0/22:5(7Z,10Z,13Z,16Z,19Z)) , PC(18:0/22:5(4Z,7Z,10Z,13Z,16Z)) , PC(22:1(13Z)/18:4(6Z,9Z,12Z,15Z)) , PC(20:1(11Z)/20:4(8Z,11Z,14Z,17Z)) , PC(18:1(11Z)/22:4(7Z,10Z,13Z,16Z)) , PC(20:1(11Z)/20:4(5Z,8Z,11Z,14Z)) , PC(22:4(7Z,10Z,13Z,16Z)/18:1(9Z)) , PC(20:2(11Z,14Z)/20:3(5Z,8Z,11Z)) , PC(20:2(11Z,14Z)/20:3(8Z,11Z,14Z)) , PC(22:2(13Z,16Z)/18:3(9Z,12Z,15Z)) , PC…	LMSP0501AB13	49.3	53.7	LacCer(d18:0/14:0)	NULL	NULL	NULL	0.893718	0.935964	0.954864	1.38073	0.742485	0.712173	0.00618027	0.103287	0.117441	2.86881	1.26304	1.41664	NGT = Pre-DM = T2D
5.91_858.6102	+	0.0123977	0.223253	NA	NA	NA	NA	NA	NA	NA	NA	NA	NA	NA	NA	0.871774	0.91044	0.957531	1.53787	1.08494	0.565284	0.00415502	0.041479	0.184578	2.99217	1.91647	0.898056	NGT = Pre-DM > T2D
5.92_520.5103	+	0.0396521	0.360492	HMDB00790,HMDB04949	37.6	0	Aliphatic acyclic compounds,Aliphatic acyclic compounds	N-Palmitoylsphingosine,Ceramide (d18:1/16:0)	LMSP02010004	37.6	0	Cer(d18:1/16:0)	NULL	NULL	NULL	0.867175	1.02854	0.843115	1.5913	0.511818	1.79601	0.0210665	0.309143	0.0185455	2.19605	-0.49828	2.50159	NGT > T2D = Pre-DM
5.92_699.5614	+	0.0458046	0.383819	NA	NA	NA	NA	NA	NA	NA	NA	NA	NA	NA	NA	0.980359	1.12441	0.871886	1.32041	1.12408	1.51366	0.411837	0.0194651	0.0274917	0.222821	-2.22691	2.35893	NGT = T2D > Pre-DM
5.96_738.5557	+	0.030989	0.32817	HMDB32843	35.7	0	Aliphatic heteromonocyclic compounds	AS 1-5	NULL	NULL	NULL	NULL	NULL	NULL	NULL	1.08362	1.07805	1.00516	0.817203	0.902599	0.117839	0.0266857	0.0347579	0.396114	-2.10168	-2.27059	0.263418	T2D > NGT = Pre-DM
5.96_880.5828	+	0.000362108	0.0573011	HMDB08354,HMDB08386,HMDB08385,HMDB08417,HMDB08418,HMDB08482,HMDB08449,HMDB08641,HMDB08640,HMDB08672,HMDB08704,HMDB08705,HMDB08671,HMDB08736	39.5	0	Aliphatic acyclic compounds,Aliphatic acyclic compounds,Aliphatic acyclic compounds,Aliphatic acyclic compounds,Aliphatic acyclic compounds,Aliphatic acyclic compounds,Aliphatic acyclic compounds,Aliphatic acyclic compounds,Aliphatic acyclic compounds,Aliphatic acyclic compounds,Aliphatic acyclic compounds,Aliphatic acyclic compounds,Aliphatic acyclic compounds,Aliphatic acyclic compounds	PC(20:2(11Z,14Z)/22:6(4Z,7Z,10Z,13Z,16Z,19Z)), PC(20:3(5Z,8Z,11Z)/22:5(7Z,10Z,13Z,16Z,19Z)) , PC(20:3(5Z,8Z,11Z)/22:5(4Z,7Z,10Z,13Z,16Z)) , PC(20:3(8Z,11Z,14Z)/22:5(4Z,7Z,10Z,13Z,16Z)) , PC(20:3(8Z,11Z,14Z)/22:5(7Z,10Z,13Z,16Z,19Z)) , PC(20:4(8Z,11Z,14Z,17Z)/22:4(7Z,10Z,13Z,16Z)) , PC(20:4(5Z,8Z,11Z,14Z)/22:4(7Z,10Z,13Z,16Z)) , PC(22:4(7Z,10Z,13Z,16Z)/20:4(8Z,11Z,14Z,17Z)) , PC(22:4(7Z,10Z,13Z,16…	LMGP01012117,LMGP01011924,LMGP01012089,LMGP01011865	39.5	0	PC(22:6(4Z,7Z,10Z,13Z,16Z,19Z)/20:2(11Z,14Z)), PC(20:4(5Z,8Z,11Z,14Z)/22:4(7Z,10Z,13Z,16Z)) , PC(22:4(7Z,10Z,13Z,16Z)/20:4(5Z,8Z,11Z,14Z)) , PC(20:2(11Z,14Z)/22:6(4Z,7Z,10Z,13Z,16Z,19Z))	NULL	NULL	NULL	0.779922	0.902304	0.864367	2.5066	1.25654	1.49624	0.000103195	0.0520537	0.0275591	3.98041	1.62526	2.08858	NGT > Pre-DM = T2D
5.99_1464.1124	+	0.00228074	0.115444	NA	NA	NA	NA	NA	NA	NA	NA	NA	NA	NA	NA	1.85922	1.14518	1.62352	2.8411	2.07593	2.4694	0.00207938	0.346484	0.00787946	-3.1975	-0.394829	-2.55872	T2D = Pre-DM > NGT
5.99_732.5555	+	0.0120103	0.219685	HMDB10569	41.8	18.1	Aliphatic acyclic compounds	PE-NMe(16:0/18:1(9Z))	LMGP02010799,LMGP02010509	41.9	18.1	PE(19:1(9Z)/16:0),PE(16:0/19:1(9Z))	NULL	NULL	NULL	1.22401	0.955541	1.28097	1.38355	0.840016	1.85283	0.021687	0.451124	0.0134133	-2.44568	0.122823	-2.368	Pre-DM = T2D > NGT
5.99_732.7723	+	0.0103751	0.210175	NA	NA	NA	NA	NA	NA	NA	NA	NA	NA	NA	NA	4.30203	1.33035	3.23375	2.40594	1.38179	4.08133	0.0191303	0.213242	0.00712796	-2.23364	0.795224	-2.82338	Pre-DM = T2D > NGT
5.99_859.5994	+	0.000175113	0.0464777	NULL	NULL	NULL	NULL	NULL	LMGP06020017,LMGP06020036,LMGP06030048,LMGP06030026,LMGP06030069,LMGP06020054	33.7	0	PI(O-16:0/22:2(13Z,16Z)), PI(O-18:0/20:2(11Z,14Z)) ,PI(P-18:0/20:1(11Z)),PI(P-16:0/22:1(11Z)),PI(P-20:0/18:1(9Z)), PI(O-20:0/18:2(9Z,12Z))	NULL	NULL	NULL	0.742782	0.872492	0.851334	2.87578	1.50127	1.74379	4.32232e-05	0.0638113	0.0132353	4.18263	1.52354	2.37294	NGT > Pre-DM = T2D
6.00_764.5254	+	0.0105051	0.210175	HMDB08946,HMDB08977,HMDB09071,HMDB09038,HMDB09294,HMDB08978,HMDB09102,HMDB09358,HMDB09326,HMDB09325,HMDB09359,HMDB09167,HMDB09166,HMDB09134,HMDB09103,HMDB09133,HMDB09198,HMDB09390,HMDB09423,HMDB09455,HMDB09617,HMDB09454,HMDB09650,HMDB09682	35.6	16.9	Aliphatic acyclic compounds,Aliphatic acyclic compounds,Aliphatic acyclic compounds,Aliphatic acyclic compounds,Aliphatic acyclic compounds,Aliphatic acyclic compounds,Aliphatic acyclic compounds,Aliphatic acyclic compounds,Aliphatic acyclic compounds,Aliphatic acyclic compounds,Aliphatic acyclic compounds,Aliphatic acyclic compounds,Aliphatic acyclic compounds,Aliphatic acyclic compounds,Aliphat…	PE(16:0/22:6(4Z,7Z,10Z,13Z,16Z,19Z)), PE(16:1(9Z)/22:5(4Z,7Z,10Z,13Z,16Z)) , PE(18:1(9Z)/20:5(5Z,8Z,11Z,14Z,17Z)) , PE(18:1(11Z)/20:5(5Z,8Z,11Z,14Z,17Z)) , PE(20:2(11Z,14Z)/18:4(6Z,9Z,12Z,15Z)) , PE(16:1(9Z)/22:5(7Z,10Z,13Z,16Z,19Z)) , PE(18:2(9Z,12Z)/20:4(5Z,8Z,11Z,14Z)) , PE(20:3(8Z,11Z,14Z)/18:3(6Z,9Z,12Z)) , PE(20:3(5Z,8Z,11Z)/18:3(9Z,12Z,15Z)) , PE(20:3(5Z,8Z,11Z)/18:3(6Z,9Z,12Z)) , PE(20:3(…	LMGP02011161,LMGP01011931,LMGP02011172,LMGP20020014,LMGP01012098,LMGP02010759,LMGP01011710,LMGP02010945,LMGP02010916,LMGP01011566,LMGP02010701,LMGP02010729,LMGP02010917,LMGP01011362,LMGP01011455,LMGP02011192,LMGP02010887,LMGP02010095,LMGP02011195	35.6	16.9	PE(22:6(4Z,7Z,10Z,13Z,16Z,19Z)/16:0), PC(20:5(5Z,8Z,11Z,14Z,17Z)/15:1(9Z)) , PE(20:5(5Z,8Z,11Z,14Z,17Z)/18:1(9Z)) , PE(P-16:0/22:6(4Z,7Z,10Z,12E,16Z,19Z)(14OH)) , PC(22:6(4Z,7Z,10Z,13Z,16Z,19Z)/13:0) , PE(18:4(6Z,9Z,12Z,15Z)/20:2(11Z,14Z)) , PC(18:4(6Z,9Z,12Z,15Z)/17:2(9Z,12Z)) , PE(20:4(5Z,8Z,11Z,14Z)/18:2(9Z,12Z)) , PE(20:3(8Z,11Z,14Z)/18:3(6Z,9Z,12Z)) , PC(17:2(9Z,12Z)/18:4(6Z,9Z,12Z,15Z)) , P…	NULL	NULL	NULL	1.21097	0.989132	1.22428	1.60146	0.753735	1.7214	0.0311941	0.27216	0.0208214	-2.03758	0.606292	-2.46033	Pre-DM = T2D > NGT
6.01_1551.6206	+	0.0227206	0.285393	NA	NA	NA	NA	NA	NA	NA	NA	NA	NA	NA	NA	1.0929	0.812924	1.3444	1.72346	0.744318	2.35736	0.026124	0.496528	0.0220343	-2.37781	-0.00870286	-2.17836	T2D = Pre-DM > NGT
6.01_1552.1097	+	0.0318271	0.331967	NA	NA	NA	NA	NA	NA	NA	NA	NA	NA	NA	NA	1.21044	0.9738	1.243	0.824624	1.35705	1.41596	0.0480498	0.446323	0.0491926	-2.144	-0.134957	-1.84121	T2D = Pre-DM > NGT
6.01_736.5639	+	0.0122238	0.221972	HMDB11415,HMDB09315,HMDB09314,HMDB11448	38	26.4	Aliphatic acyclic compounds,Aliphatic acyclic compounds,Aliphatic acyclic compounds,Aliphatic acyclic compounds	PE(P-18:1(11Z)/20:2(11Z,14Z)), PE(20:2(11Z,14Z)/P-18:1(9Z)) , PE(20:2(11Z,14Z)/P-18:1(11Z)) , PE(P-18:1(9Z)/20:2(11Z,14Z))	LMGP01020026	37.9	25.9	PC(O-15:0/20:4(5Z,8Z,11Z,14Z))	32.7	0	PE(P-20:0/18:3),PE(P-18:0/20:3)	1.27997	0.955011	1.34027	1.25436	0.78483	1.96331	0.0251691	0.432637	0.0135778	-2.39151	0.169664	-2.36349	Pre-DM = T2D > NGT
6.03_858.6079	+	0.000191583	0.0464777	HMDB08386,HMDB08385,HMDB08417,HMDB08418,HMDB08672,HMDB08704,HMDB08705,HMDB08671	36.1	23.1	Aliphatic acyclic compounds,Aliphatic acyclic compounds,Aliphatic acyclic compounds,Aliphatic acyclic compounds,Aliphatic acyclic compounds,Aliphatic acyclic compounds,Aliphatic acyclic compounds,Aliphatic acyclic compounds	PC(20:3(5Z,8Z,11Z)/22:5(7Z,10Z,13Z,16Z,19Z)), PC(20:3(5Z,8Z,11Z)/22:5(4Z,7Z,10Z,13Z,16Z)) , PC(20:3(8Z,11Z,14Z)/22:5(4Z,7Z,10Z,13Z,16Z)) , PC(20:3(8Z,11Z,14Z)/22:5(7Z,10Z,13Z,16Z,19Z)) , PC(22:5(4Z,7Z,10Z,13Z,16Z)/20:3(8Z,11Z,14Z)) , PC(22:5(7Z,10Z,13Z,16Z,19Z)/20:3(5Z,8Z,11Z)) , PC(22:5(7Z,10Z,13Z,16Z,19Z)/20:3(8Z,11Z,14Z)) , PC(22:5(4Z,7Z,10Z,13Z,16Z)/20:3(5Z,8Z,11Z))	LMGP01011924,LMGP01012089	36	22.7	PC(20:4(5Z,8Z,11Z,14Z)/22:4(7Z,10Z,13Z,16Z)), PC(22:4(7Z,10Z,13Z,16Z)/20:4(5Z,8Z,11Z,14Z))	33.3	9.33	GPCho(20:4/22:4),GPCho(22:4/20:4)	0.754826	0.881489	0.856307	2.85934	1.54552	1.67527	5.52156e-05	0.0393205	0.0271909	4.12664	1.75863	2.09406	NGT > Pre-DM > T2D
6.04_735.5621	+	0.00866105	0.191877	NA	NA	NA	NA	NA	NA	NA	NA	NA	NA	NA	NA	1.23883	0.98182	1.26177	1.59064	0.922972	1.72972	0.00658003	0.239211	0.0397967	-2.84893	-0.708844	-1.93441	T2D = Pre-DM > NGT
6.06_784.6687	+	0.0367639	0.348958	HMDB04974,HMDB10711	31.4	0.138	Aliphatic heteromonocyclic compounds,Aliphatic heteromonocyclic compounds	Glucosylceramide (d18:1/22:0),Galactosylceramide (d18:1/22:0)	LMSP0501AC04,LMSP0501AA07	31.4	0.138	GalCer(d18:1/22:0),GlcCer(d18:1/22:0)	NULL	NULL	NULL	1.09034	1.04912	1.03928	1.08734	0.796733	0.558891	0.025435	0.114933	0.207704	-2.38765	-1.42817	-0.814414	T2D = Pre-DM = NGT
6.09_1516.1349	+	0.0148315	0.238177	NA	NA	NA	NA	NA	NA	NA	NA	NA	NA	NA	NA	1.32576	1.06468	1.24522	1.48833	1.4496	1.30364	0.013863	0.224361	0.0725188	-2.60297	-0.757546	-1.66111	T2D = Pre-DM = NGT
6.09_764.5220	+	0.00500584	0.156162	HMDB07942,HMDB08996,HMDB08198,HMDB09156	26.9	0.95	Aliphatic acyclic compounds,Aliphatic acyclic compounds,Aliphatic acyclic compounds,Aliphatic acyclic compounds	PC(15:0/18:3(9Z,12Z,15Z)), PE(18:0/18:3(9Z,12Z,15Z)) , PC(18:3(9Z,12Z,15Z)/15:0) , PE(18:3(9Z,12Z,15Z)/18:0)	LMGP01011867,LMGP01011355	35.9	46.1	PC(20:3(8Z,11Z,14Z)/13:0), PC(13:0/20:3(8Z,11Z,14Z))	NULL	NULL	NULL	1.2951	1.07073	1.20954	1.921	1.00378	1.76236	0.0153793	0.430351	0.00853816	-2.56718	0.17548	-2.53068	Pre-DM = T2D > NGT
6.09_835.6143	+	0.00542364	0.160196	NULL	NULL	NULL	NULL	NULL	LMGP06020071,LMGP06020088,LMGP06020092	41.2	60.3	PI(O-20:0/16:0),PI(O-18:0/18:0),PI(O-16:0/20:0)	29.8	0	GPA(22:4/24:1),GPA(22:1/24:4),GPA(24:4/22:1),GPA(24:1/22:4),GPA(22:5/24:0),GPA(24:0/22:5),GPA(26:0/20:5),GPA(20:5/26:0),GPA(20:3/26:2),GPA(20:4/26:1),GPA(26:1/20:4),GPA(26:2/20:3)	0.887785	0.945899	0.938562	1.56353	0.932987	0.84147	0.00217537	0.134886	0.0470404	3.18446	1.10359	1.86117	NGT > Pre-DM = T2D
6.10_764.5319	+	0.00865388	0.191877	NULL	NULL	NULL	NULL	NULL	LMGP01040094	35.3	4.36	1-tetradecanyl-2-(8-[3]-ladderane-octanyl)-sn-glycerophosphocholine	NULL	NULL	NULL	1.24187	1.05857	1.17317	1.73934	1.05066	1.41035	0.015192	0.391048	0.0269744	-2.57143	-0.276588	-2.09731	T2D = Pre-DM > NGT
6.12_1515.1163	+	0.00785476	0.185877	NA	NA	NA	NA	NA	NA	NA	NA	NA	NA	NA	NA	1.26231	1.05351	1.19819	1.52531	1.46807	1.15209	0.00835589	0.179752	0.0722299	-2.77204	-0.916311	-1.66303	T2D = Pre-DM = NGT
6.13_1515.1074	+	0.0376654	0.352546	NA	NA	NA	NA	NA	NA	NA	NA	NA	NA	NA	NA	1.26741	1.0567	1.1994	1.18832	1.50368	1.17585	0.0372238	0.209267	0.150021	-2.24426	-0.808968	-1.28147	T2D = Pre-DM = NGT
6.17_185.0797	+	0.0498766	0.396614	HMDB33532	37.3	0	Aliphatic acyclic compounds	Dimethicone	NULL	NULL	NULL	NULL	NULL	NULL	NULL	1.03085	1.12243	0.918409	0.314582	2.0969	1.55473	0.253693	0.0219849	0.059934	-0.662915	-2.44075	1.7512	T2D = NGT = Pre-DM
6.17_837.6083	+	0.00780569	0.185877	NULL	NULL	NULL	NULL	NULL	LMGP04010806,LMGP04010644,LMGP04010616,LMGP04010586,LMGP04010777,LMGP04010527,LMGP04010747,LMGP04010719	31.5	2.33	PG(22:4(7Z,10Z,13Z,16Z)/20:0), PG(20:4(5Z,8Z,11Z,14Z)/22:0) , PG(20:3(8Z,11Z,14Z)/22:1(11Z)) , PG(20:2(11Z,14Z)/22:2(13Z,16Z)) , PG(22:2(13Z,16Z)/20:2(11Z,14Z)) , PG(20:0/22:4(7Z,10Z,13Z,16Z)) , PG(22:1(11Z)/20:3(8Z,11Z,14Z)) , PG(22:0/20:4(5Z,8Z,11Z,14Z))	NULL	NULL	NULL	0.869337	0.882694	0.984868	1.62543	1.34629	0.422585	0.00212806	0.0200312	0.214397	3.19082	2.21576	0.791255	NGT = Pre-DM > T2D
6.19_824.5696	+	0.0389184	0.359327	NA	NA	NA	NA	NA	NA	NA	NA	NA	NA	NA	NA	1.10534	1.06703	1.0359	1.39971	1.06869	0.398356	0.0144743	0.0991527	0.177735	-2.58814	-1.50547	-0.924031	T2D = Pre-DM = NGT
6.19_910.5442	+	0.00415515	0.142497	NA	NA	NA	NA	NA	NA	NA	NA	NA	NA	NA	NA	1.09075	1.10182	0.989951	1.02119	1.63308	0.505555	0.00911098	0.00544418	0.470702	-2.74376	-2.68473	0.0735062	T2D > NGT = Pre-DM
6.20_756.5603	+	0.0146641	0.237801	HMDB07974,HMDB07975,HMDB07882,HMDB07881,HMDB08134,HMDB08006,HMDB07913,HMDB08329,HMDB08199,HMDB08166,HMDB08361,HMDB08394	34.6	0	Aliphatic acyclic compounds,Aliphatic acyclic compounds,Aliphatic acyclic compounds,Aliphatic acyclic compounds,Aliphatic acyclic compounds,Aliphatic acyclic compounds,Aliphatic acyclic compounds,Aliphatic acyclic compounds,Aliphatic acyclic compounds,Aliphatic acyclic compounds,Aliphatic acyclic compounds,Aliphatic acyclic compounds	PC(16:0/18:3(6Z,9Z,12Z)), PC(16:0/18:3(9Z,12Z,15Z)) , PC(14:0/20:3(8Z,11Z,14Z)) , PC(14:0/20:3(5Z,8Z,11Z)) , PC(18:2(9Z,12Z)/16:1(9Z)) , PC(16:1(9Z)/18:2(9Z,12Z)) , PC(14:1(9Z)/20:2(11Z,14Z)) , PC(20:2(11Z,14Z)/14:1(9Z)) , PC(18:3(9Z,12Z,15Z)/16:0) , PC(18:3(6Z,9Z,12Z)/16:0) , PC(20:3(5Z,8Z,11Z)/14:0) , PC(20:3(8Z,11Z,14Z)/14:0)	LMGP02010778,LMGP02010777	35.6	4.82	PE(19:0/18:3(9Z,12Z,15Z)), PE(19:0/18:3(6Z,9Z,12Z))	34.5	0	CerP(d19:0/22:0),CerP(d17:0/24:0),CerP(d15:0/26:0)	1.08996	1.0046	1.08496	0.977783	0.698561	0.884831	0.00630619	0.15889	0.071764	-2.86243	-0.99903	-1.66614	T2D = Pre-DM = NGT
6.21_721.4775	+	0.0354282	0.344328	NULL	NULL	NULL	NULL	NULL	LMGP10010593,LMGP10010405,LMGP10010375,LMGP10010293,LMGP10010563,LMGP10010758,LMGP10010348,LMGP10010134,LMGP10010488,LMGP10010961,LMGP10010216,LMGP10010313,LMGP10010314,LMGP10010905	35	0	PA(20:3(8Z,11Z,14Z)/16:0), PA(18:3(9Z,12Z,15Z)/18:0) , PA(18:3(6Z,9Z,12Z)/18:0) , PA(17:2(9Z,12Z)/19:1(9Z)) , PA(20:2(11Z,14Z)/16:1(9Z)) , PA(22:2(13Z,16Z)/14:1(9Z)) , PA(18:2(9Z,12Z)/18:1(9Z)) , PA(14:1(9Z)/22:2(13Z,16Z)) , PA(19:1(9Z)/17:2(9Z,12Z)) , PA(18:1(9Z)/18:2(9Z,12Z)) , PA(16:1(9Z)/20:2(11Z,14Z)) , PA(18:0/18:3(6Z,9Z,12Z)) , PA(18:0/18:3(9Z,12Z,15Z)) , PA(16:0/20:3(8Z,11Z,14Z))	33.9	0	GPA(18:1/20:5),GPA(20:2/18:4),GPA(22:6/16:0),GPA(20:4/18:2),GPA(22:5/16:1),GPA(16:1/22:5),GPA(18:4/20:2),GPA(18:3/20:3),GPA(16:0/22:6),GPA(20:3/18:3),GPA(18:2/20:4),GPA(20:5/18:1)	1.13243	0.938636	1.20647	0.770584	0.860864	1.63937	0.0860403	0.0999767	0.010707	-1.57733	1.28168	-2.69034	Pre-DM = T2D = NGT
6.21_742.5780	+	0.0460275	0.383921	HMDB08263,HMDB07911	29.4	23.8	Aliphatic acyclic compounds,Aliphatic acyclic compounds	PC(20:0/14:1(9Z)),PC(14:1(9Z)/20:0)	LMGP01011397,LMGP01011732,LMGP01011787	29.4	23.8	PC(14:1(9Z)/20:0),PC(19:0/15:1(9Z)),PC(20:0/14:1(9Z))	24.6	0	GPEtn(20:1/17:0),GPEtn(26:1/11:0),GPEtn(20:0/17:1),GPEtn(14:1/23:0),GPEtn(22:0/15:1),GPEtn(18:1/19:0),GPEtn(22:1/15:0),GPEtn(13:0/24:1),GPEtn(16:1/21:0),GPEtn(15:1/22:0),GPEtn(17:1/20:0),GPEtn(11:0/26:1),GPCho(12:0/22:1),GPCho(10:0/24:1),GPCho(14:0/20:1),GPCho(15:1/19:0),GPCho(14:1/20:0),GPCho(8:0/26:1),GPEtn(23:0/14:1),GPEtn(15:0/22:1),GPEtn(24:1/13:0),GPEtn(21:0/16:1),GPEtn(17:0/20:1),GPCho(16:…	0.93085	1.15689	0.804614	1.20445	0.610225	1.97851	0.089862	0.126618	0.0154865	1.34161	-1.37599	2.56477	NGT = T2D = Pre-DM
6.21_820.5292	+	0.0175086	0.25756	HMDB09672,HMDB09639,HMDB09703,HMDB09704	37.2	7.16	Aliphatic acyclic compounds,Aliphatic acyclic compounds,Aliphatic acyclic compounds,Aliphatic acyclic compounds	PE(22:5(7Z,10Z,13Z,16Z,19Z)/22:6(4Z,7Z,10Z,13Z,16Z,19Z)), PE(22:5(4Z,7Z,10Z,13Z,16Z)/22:6(4Z,7Z,10Z,13Z,16Z,19Z)) , PE(22:6(4Z,7Z,10Z,13Z,16Z,19Z)/22:5(4Z,7Z,10Z,13Z,16Z)) , PE(22:6(4Z,7Z,10Z,13Z,16Z,19Z)/22:5(7Z,10Z,13Z,16Z,19Z))	LMGP02010785	36.5	2.42	PE(19:0/20:4(5Z,8Z,11Z,14Z))	36	0	GPCho(12:0/24:4),GPEtn(15:0/24:4),GPCho(16:0/20:4),GPCho(18:3/18:1),GPCho(14:0/22:4),GPCho(18:0/18:4),GPEtn(17:2/22:2),GPEtn(19:0/20:4),GPEtn(20:4/19:0),GPEtn(18:4/21:0),GPEtn(21:0/18:4),GPEtn(22:2/17:2),GPEtn(24:4/15:0),GPCho(22:4/14:0),GPCho(20:4/16:0),GPCho(24:4/12:0),GPEtn(22:4/17:0),GPEtn(17:0/22:4),GPCho(20:3/16:1),GPCho(18:2/18:2),GPCho(18:1/18:3),GPCho(18:4/18:0),GPCho(16:1/20:3)	1.12813	1.02052	1.10544	1.32001	0.338609	0.899788	0.00579336	0.423942	0.0100896	-2.8892	-0.191819	-2.47155	T2D = Pre-DM > NGT
6.22_810.5938n	+	0.0280866	0.315508	NA	NA	NA	NA	NA	NA	NA	NA	NA	NA	NA	NA	0.931408	1.01855	0.914448	0.851171	0.418007	1.24076	0.0254554	0.238984	0.0125557	2.12078	-0.709576	2.63675	NGT > T2D = Pre-DM
6.22_837.6085	+	0.0152724	0.240987	NULL	NULL	NULL	NULL	NULL	LMGP04010806,LMGP04010527	33.9	19.9	PG(22:4(7Z,10Z,13Z,16Z)/20:0), PG(20:0/22:4(7Z,10Z,13Z,16Z))	NULL	NULL	NULL	0.848669	0.916987	0.925498	1.71147	0.659234	1.37123	0.0032418	0.19405	0.0352819	3.06714	0.863068	1.98592	NGT > Pre-DM = T2D
6.22_856.5786	+	0.00494476	0.156049	HMDB08057,HMDB08089,HMDB08088,HMDB08314,HMDB08121,HMDB08122,HMDB08153,HMDB08251,HMDB08345,HMDB08346,HMDB08601,HMDB08408,HMDB08376,HMDB08377,HMDB08409,HMDB08631,HMDB08440,HMDB08473,HMDB08505,HMDB08696,HMDB08663,HMDB08662,HMDB08695,HMDB08727	35.7	5.85	Aliphatic acyclic compounds,Aliphatic acyclic compounds,Aliphatic acyclic compounds,Aliphatic acyclic compounds,Aliphatic acyclic compounds,Aliphatic acyclic compounds,Aliphatic acyclic compounds,Aliphatic acyclic compounds,Aliphatic acyclic compounds,Aliphatic acyclic compounds,Aliphatic acyclic compounds,Aliphatic acyclic compounds,Aliphatic acyclic compounds,Aliphatic acyclic compounds,Aliphat…	PC(18:0/22:6(4Z,7Z,10Z,13Z,16Z,19Z)), PC(18:1(11Z)/22:5(7Z,10Z,13Z,16Z,19Z)) , PC(18:1(11Z)/22:5(4Z,7Z,10Z,13Z,16Z)) , PC(20:1(11Z)/20:5(5Z,8Z,11Z,14Z,17Z)) , PC(18:1(9Z)/22:5(4Z,7Z,10Z,13Z,16Z)) , PC(18:1(9Z)/22:5(7Z,10Z,13Z,16Z,19Z)) , PC(18:2(9Z,12Z)/22:4(7Z,10Z,13Z,16Z)) , PC(18:4(6Z,9Z,12Z,15Z)/22:2(13Z,16Z)) , PC(20:2(11Z,14Z)/20:4(5Z,8Z,11Z,14Z)) , PC(20:2(11Z,14Z)/20:4(8Z,11Z,14Z,17Z)) , …	LMGP02011156,LMGP02010004	41.3	33.7	PE(22:6(4Z,7Z,10Z,13Z,16Z,19Z)/21:0), PE(21:0/22:6(4Z,7Z,10Z,13Z,16Z,19Z))	46.1	57.8	GPEtn(22:6/21:0),GPEtn(21:0/22:6)	0.872016	0.921418	0.946385	1.57899	0.927441	0.799393	0.00127065	0.0554894	0.0900192	3.33693	1.7867	1.34064	NGT = Pre-DM = T2D
6.24_858.5856	+	0.0120779	0.220044	NULL	NULL	NULL	NULL	NULL	LMSP0501AB13	44	58.1	LacCer(d18:0/14:0)	NULL	NULL	NULL	0.758542	0.903413	0.83964	2.18508	1.03331	1.45292	0.00426398	0.224368	0.0331819	2.98426	0.757525	2.01179	NGT > Pre-DM = T2D
6.25_1490.1168	+	0.0075612	0.182474	NA	NA	NA	NA	NA	NA	NA	NA	NA	NA	NA	NA	1.37845	0.996596	1.38316	1.35912	1.38303	1.43862	0.0088029	0.287199	0.0349018	-2.75503	-0.561585	-1.9905	T2D = Pre-DM > NGT
6.27_733.5586	+	0.0393093	0.360072	HMDB36967	34.5	0	Aliphatic homopolycyclic compounds	3-Hexadecanoyloleanolic acid	NULL	NULL	NULL	NULL	34.4	0	SM(d14:1/24:4)	1.29403	0.949778	1.36246	1.5171	0.724455	2.18914	0.0322745	0.391265	0.0500272	-2.02339	0.276023	-2.12783	Pre-DM = T2D > NGT
6.30_1515.1260n	+	0.041657	0.367971	NA	NA	NA	NA	NA	NA	NA	NA	NA	NA	NA	NA	1.05831	1.0433	1.0144	0.713659	0.936646	0.292639	0.0329542	0.0631547	0.331203	-2.2909	-1.72679	-0.436594	T2D = Pre-DM = NGT
6.31_1535.6040	+	0.000587112	0.0658347	NA	NA	NA	NA	NA	NA	NA	NA	NA	NA	NA	NA	1.10759	1.04571	1.05917	1.40002	0.733421	0.863406	9.90631e-05	0.0624834	0.0216376	-3.99011	-1.53426	-2.18553	T2D = Pre-DM > NGT
6.31_758.9065	+	0.0178948	0.260232	NA	NA	NA	NA	NA	NA	NA	NA	NA	NA	NA	NA	1.04822	1.02476	1.02289	0.751538	0.643195	0.447342	0.00714081	0.0635617	0.176526	-2.82281	-1.72377	-0.928686	T2D = Pre-DM = NGT
6.31_758.9844	+	0.0129345	0.22804	NA	NA	NA	NA	NA	NA	NA	NA	NA	NA	NA	NA	1.06123	1.03714	1.02323	0.840658	0.824905	0.375375	0.00526756	0.066856	0.149126	-2.91899	-1.69994	-1.04019	T2D = Pre-DM = NGT
6.32_503.3344	+	0.0394301	0.360072	HMDB34639	34.8	1.37	Aliphatic homopolycyclic compounds	Esculentic acid (Phytolacca)	LMST01140001,LMST01080072,LMST01140002,LMST04040001	35.9	0	Brassinolide,Agavegenin A,24-epi-brassinolide, 3alpha,7alpha,12alpha,24-tetrahydroxy-24-methyl-5beta-cholestan-26-oic acid	NULL	NULL	NULL	1.07175	1.04682	1.02382	0.947302	1.02451	0.304648	0.0240235	0.0540808	0.317216	-2.40856	-1.79844	-0.475498	T2D = Pre-DM = NGT
6.33_1906.3944	+	0.0132078	0.229771	NA	NA	NA	NA	NA	NA	NA	NA	NA	NA	NA	NA	1.08657	1.02905	1.0559	1.10291	0.57972	0.710069	0.00483198	0.170379	0.0553744	-2.94579	-0.95267	-1.78765	T2D = Pre-DM = NGT
6.34_576.5070	+	0.0412113	0.366536	NA	NA	NA	NA	NA	NA	NA	NA	NA	NA	NA	NA	1.06365	0.970233	1.09628	0.6754	0.809663	1.12311	0.0659256	0.201096	0.0259855	-1.70658	0.837713	-2.37977	Pre-DM = T2D = NGT
6.36_1528.1180	+	0.0117978	0.219685	NA	NA	NA	NA	NA	NA	NA	NA	NA	NA	NA	NA	1.08168	0.995568	1.0865	1.11801	0.0333917	1.11425	0.00760347	0.222038	0.00285602	-2.57109	0.765329	-3.10481	Pre-DM = T2D > NGT
6.36_629.5433	+	0.00501884	0.156162	NA	NA	NA	NA	NA	NA	NA	NA	NA	NA	NA	NA	0.985974	1.4113	0.698629	1.41857	2.27431	3.50946	0.0306953	0.0669172	0.00130216	2.04427	-1.49915	3.33011	NGT > T2D = Pre-DM
6.36_836.6115	+	0.0107275	0.210214	HMDB08281,HMDB08056,HMDB08568,HMDB08313,HMDB08600,HMDB08218,HMDB08472,HMDB08250,HMDB08504,HMDB08694	31.3	0.0771	Aliphatic acyclic compounds,Aliphatic acyclic compounds,Aliphatic acyclic compounds,Aliphatic acyclic compounds,Aliphatic acyclic compounds,Aliphatic acyclic compounds,Aliphatic acyclic compounds,Aliphatic acyclic compounds,Aliphatic acyclic compounds,Aliphatic acyclic compounds	PC(20:0/20:5(5Z,8Z,11Z,14Z,17Z)), PC(18:0/22:5(7Z,10Z,13Z,16Z,19Z)) , PC(22:1(13Z)/18:4(6Z,9Z,12Z,15Z)) , PC(20:1(11Z)/20:4(8Z,11Z,14Z,17Z)) , PC(22:2(13Z,16Z)/18:3(9Z,12Z,15Z)) , PC(18:3(9Z,12Z,15Z)/22:2(13Z,16Z)) , PC(20:4(8Z,11Z,14Z,17Z)/20:1(11Z)) , PC(18:4(6Z,9Z,12Z,15Z)/22:1(13Z)) , PC(20:5(5Z,8Z,11Z,14Z,17Z)/20:0) , PC(22:5(7Z,10Z,13Z,16Z,19Z)/18:0)	LMGP02011008	36	18.7	PE(21:0/20:2(11Z,14Z))	NULL	NULL	NULL	0.836364	0.951874	0.878651	1.73383	0.336452	1.58313	0.00523968	0.440259	0.00829936	2.92064	0.150313	2.54061	NGT > Pre-DM = T2D
6.37_1574.1493	+	0.0225394	0.284945	NA	NA	NA	NA	NA	NA	NA	NA	NA	NA	NA	NA	0.889444	1.07749	0.825479	2.03418	0.540126	1.9755	0.0119205	0.419457	0.00626023	2.65431	-0.203283	2.6377	NGT > T2D = Pre-DM
6.37_599.5076	+	0.000589584	0.0658347	NA	NA	NA	NA	NA	NA	NA	NA	NA	NA	NA	NA	1.35467	0.976944	1.38664	2.17757	1.20144	2.20231	0.00106564	0.381818	0.00357185	-3.38552	-0.300709	-2.82268	T2D = Pre-DM > NGT
6.38_818.5913	+	0.0194173	0.268287	NULL	NULL	NULL	NULL	NULL	LMSP0501AB13	42.1	57.8	LacCer(d18:0/14:0)	NULL	NULL	NULL	0.892494	0.992861	0.898911	1.28003	0.223404	1.22342	0.00446834	0.233254	0.0319985	2.96991	0.728174	2.02698	NGT > Pre-DM = T2D
6.39_733.5623	+	0.0370498	0.35047	NULL	NULL	NULL	NULL	NULL	NULL	NULL	NULL	NULL	34.4	0	SM(d14:1/24:4)	1.22434	0.959263	1.27633	1.40873	0.905437	1.73883	0.057238	0.439294	0.029956	-2.07315	0.15276	-2.05436	Pre-DM = T2D = NGT
6.39_737.4544	+	0.0169484	0.253699	NULL	NULL	NULL	NULL	NULL	LMGP11010001	37.6	0	PPA(16:0/18:1(9Z))	37.3	0	GPA(22:2/14:1),GPA(20:2/16:1),GPA(20:3/16:0),GPA(16:0/20:3),GPA(18:2/18:1),GPA(18:3/18:0),GPA(18:1/18:2),GPA(14:1/22:2),GPA(18:0/18:3),GPA(16:1/20:2)	1.09745	1.01388	1.08242	1.30835	0.221616	1.01348	0.00818994	0.486649	0.007246	-2.77856	0.0334725	-2.58772	Pre-DM = T2D > NGT
6.39_823.5561	+	0.0445959	0.380046	HMDB10614,HMDB10628,HMDB10642,HMDB10627,HMDB10643,HMDB10656	34.3	0	Aliphatic acyclic compounds,Aliphatic acyclic compounds,Aliphatic acyclic compounds,Aliphatic acyclic compounds,Aliphatic acyclic compounds,Aliphatic acyclic compounds	PG(18:0/22:6(4Z,7Z,10Z,13Z,16Z,19Z)), PG(18:1(11Z)/22:5(7Z,10Z,13Z,16Z,19Z)) , PG(18:1(9Z)/22:5(4Z,7Z,10Z,13Z,16Z)) , PG(18:1(11Z)/22:5(4Z,7Z,10Z,13Z,16Z)) , PG(18:1(9Z)/22:5(7Z,10Z,13Z,16Z,19Z)) , PG(18:2(9Z,12Z)/22:4(7Z,10Z,13Z,16Z))	LMGP10010774,LMGP10010582,LMGP10010552,LMGP10010744,LMGP10010524,LMGP10010716	35.1	0	PA(22:2(13Z,16Z)/20:0), PA(20:2(11Z,14Z)/22:0) ,PA(20:1(11Z)/22:1(11Z)),PA(22:1(11Z)/20:1(11Z)), PA(20:0/22:2(13Z,16Z)) , PA(22:0/20:2(11Z,14Z))	35.1	0	GPA(18:1/24:1),GPA(16:0/26:2),GPA(16:1/26:1),GPA(25:0/17:2),GPA(18:2/24:0),GPA(20:1/22:1),GPA(22:0/20:2),GPA(26:1/16:1),GPA(20:2/22:0),GPA(26:2/16:0),GPA(24:1/18:1),GPA(22:1/20:1),GPA(22:2/20:0),GPA(17:2/25:0),GPA(20:0/22:2),GPA(24:0/18:2)	0.941496	0.98522	0.955619	0.84666	0.319262	0.622912	0.0240979	0.196411	0.123971	2.40743	0.854512	1.38748	NGT = Pre-DM = T2D
6.39_860.6194	+	0.0281414	0.315508	HMDB08321,HMDB08353,HMDB08352,HMDB08609,HMDB08384,HMDB08416,HMDB08639,HMDB08638,HMDB08670,HMDB08514,HMDB08703,HMDB08735	35.9	0	Aliphatic acyclic compounds,Aliphatic acyclic compounds,Aliphatic acyclic compounds,Aliphatic acyclic compounds,Aliphatic acyclic compounds,Aliphatic acyclic compounds,Aliphatic acyclic compounds,Aliphatic acyclic compounds,Aliphatic acyclic compounds,Aliphatic acyclic compounds,Aliphatic acyclic compounds,Aliphatic acyclic compounds	PC(20:1(11Z)/22:6(4Z,7Z,10Z,13Z,16Z,19Z)), PC(20:2(11Z,14Z)/22:5(7Z,10Z,13Z,16Z,19Z)) , PC(20:2(11Z,14Z)/22:5(4Z,7Z,10Z,13Z,16Z)) , PC(22:2(13Z,16Z)/20:5(5Z,8Z,11Z,14Z,17Z)) , PC(20:3(5Z,8Z,11Z)/22:4(7Z,10Z,13Z,16Z)) , PC(20:3(8Z,11Z,14Z)/22:4(7Z,10Z,13Z,16Z)) , PC(22:4(7Z,10Z,13Z,16Z)/20:3(8Z,11Z,14Z)) , PC(22:4(7Z,10Z,13Z,16Z)/20:3(5Z,8Z,11Z)) , PC(22:5(4Z,7Z,10Z,13Z,16Z)/20:2(11Z,14Z)) , PC(20…	LMGP01011953,LMGP01012116,LMGP01011895,LMGP01012088,LMGP01011834,LMGP01012059	35.9	0	PC(20:5(5Z,8Z,11Z,14Z,17Z)/22:2(13Z,16Z)), PC(22:6(4Z,7Z,10Z,13Z,16Z,19Z)/20:1(11Z)) , PC(20:3(8Z,11Z,14Z)/22:4(7Z,10Z,13Z,16Z)) , PC(22:4(7Z,10Z,13Z,16Z)/20:3(8Z,11Z,14Z)) , PC(20:1(11Z)/22:6(4Z,7Z,10Z,13Z,16Z,19Z)) , PC(22:2(13Z,16Z)/20:5(5Z,8Z,11Z,14Z,17Z))	35.3	0.686	GPCho(18:2/22:2),GPCho(22:2/18:2)	0.8166	0.848191	0.962755	1.98365	1.35305	0.954556	0.0069402	0.163669	0.0731403	2.83193	0.97949	1.657	NGT = Pre-DM = T2D
6.40_818.5904	+	0.017394	0.256957	NULL	NULL	NULL	NULL	NULL	LMGP03010272,LMGP03010222,LMGP03010683	45.4	38.2	PS(17:1(9Z)/21:0),PS(16:1(9Z)/22:0),PS(21:0/17:1(9Z))	NULL	NULL	NULL	0.868319	0.961106	0.903459	1.58028	0.370661	1.51062	0.00483528	0.310952	0.0192148	2.94558	0.493155	2.23193	NGT > Pre-DM = T2D
6.41_1161.3449	+	0.039333	0.360072	NA	NA	NA	NA	NA	NA	NA	NA	NA	NA	NA	NA	0.977876	1.11787	0.874771	0.424412	1.22078	1.27885	0.403818	0.025928	0.034986	0.243476	-2.11335	2.26809	NGT = T2D > Pre-DM
6.41_1618.1720	+	0.0138861	0.233265	NA	NA	NA	NA	NA	NA	NA	NA	NA	NA	NA	NA	0.705879	0.930607	0.758514	2.55402	0.774167	2.61719	0.00725978	0.298275	0.00575536	2.58707	-0.529368	2.89127	NGT > T2D = Pre-DM
6.41_846.5721	+	0.0118952	0.219685	NULL	NULL	NULL	NULL	NULL	LMGP03010835,LMGP03010674,LMGP03010861,LMGP03010749	50.6	74.8	PS(22:6(4Z,7Z,10Z,13Z,16Z,19Z)/20:0), PS(20:5(5Z,8Z,11Z,14Z,17Z)/22:1(11Z)) , PS(20:0/22:6(4Z,7Z,10Z,13Z,16Z,19Z)) , PS(22:1(11Z)/20:5(5Z,8Z,11Z,14Z,17Z))	36.2	0	PE(P-20:0/22:4),PE(P-18:0/24:4)	0.853246	0.91089	0.936716	1.73181	0.887475	1.05203	0.00317517	0.0764435	0.106679	3.07334	1.63559	1.24438	NGT = Pre-DM = T2D
6.42_1555.6380	+	0.00603101	0.166411	NA	NA	NA	NA	NA	NA	NA	NA	NA	NA	NA	NA	0.95591	1.26397	0.756275	0.90473	2.03969	2.15395	0.234929	0.00833783	0.00270788	0.722711	-2.539	3.12053	NGT = T2D > Pre-DM
6.42_722.4838	+	0.030907	0.327928	NULL	NULL	NULL	NULL	NULL	LMGP02040015	35.8	0	1-tetradecanyl-2-(8-[3]-ladderane-octanyl)-sn-glycerophosphoethanolamine	NULL	NULL	NULL	1.14022	1.02881	1.10829	1.50396	0.395991	1.17702	0.016245	0.428454	0.0225611	-2.54814	-0.180312	-2.16902	T2D = Pre-DM > NGT
6.42_784.8944	+	0.0407142	0.364879	NA	NA	NA	NA	NA	NA	NA	NA	NA	NA	NA	NA	0.797115	1.16194	0.686023	2.34468	0.676429	2.3341	0.051487	0.197502	0.0187776	1.82072	-0.850579	2.49718	NGT = T2D = Pre-DM
6.42_865.5198	+	0.0174212	0.256957	NULL	NULL	NULL	NULL	NULL	LMGP06010815,LMGP06010414,LMGP06010600,LMGP06010826,LMGP06010356,LMGP06010572,LMGP06010384,LMGP06010845,LMGP06010571,LMGP06010848,LMGP06010542,LMGP06010011	34.6	3.92	PI(22:6(4Z,7Z,10Z,13Z,16Z,19Z)/16:0), PI(18:4(6Z,9Z,12Z,15Z)/20:2(11Z,14Z)) , PI(20:4(5Z,8Z,11Z,14Z)/18:2(9Z,12Z)) , PI(20:5(5Z,8Z,11Z,14Z,17Z)/18:1(9Z)) , PI(18:3(6Z,9Z,12Z)/20:3(8Z,11Z,14Z)) , PI(20:3(8Z,11Z,14Z)/18:3(9Z,12Z,15Z)) , PI(18:3(9Z,12Z,15Z)/20:3(8Z,11Z,14Z)) , PI(18:2(9Z,12Z)/20:4(5Z,8Z,11Z,14Z)) , PI(20:3(8Z,11Z,14Z)/18:3(6Z,9Z,12Z)) , PI(18:1(9Z)/20:5(5Z,8Z,11Z,14Z,17Z)) , PI(20:2…	33.3	0	GPA(22:5/24:4),GPA(24:4/22:5)	1.08604	0.988641	1.09851	1.18874	0.320776	1.18085	0.00794982	0.312824	0.00715421	-2.55562	0.487862	-2.8222	Pre-DM = T2D > NGT
6.43_1175.3486	+	0.0113666	0.216336	NA	NA	NA	NA	NA	NA	NA	NA	NA	NA	NA	NA	0.848165	1.04999	0.807787	1.3499	0.788085	2.02319	0.0245707	0.168545	0.00574221	2.135	-0.959929	2.89199	NGT > T2D = Pre-DM
6.43_1568.1604	+	0.0320487	0.332301	NA	NA	NA	NA	NA	NA	NA	NA	NA	NA	NA	NA	0.883602	1.06801	0.827335	1.39123	0.875588	1.78983	0.0723383	0.126849	0.0127022	1.66231	-1.14141	2.63281	NGT = T2D = Pre-DM
6.43_733.5666	+	0.0287324	0.317141	NULL	NULL	NULL	NULL	NULL	NULL	NULL	NULL	NULL	35.4	0	SM(d14:1/24:4)	1.1927	0.938418	1.27097	1.2863	0.856282	1.82756	0.0475759	0.487108	0.0335895	-2.14796	0.0323219	-2.00666	Pre-DM = T2D > NGT
6.44_836.6031	+	0.0253271	0.299931	NULL	NULL	NULL	NULL	NULL	LMSP0501AB13	39.6	36.9	LacCer(d18:0/14:0)	NULL	NULL	NULL	0.882252	0.994111	0.887478	1.49222	0.426755	1.58473	0.0158883	0.479436	0.0160581	2.55587	0.0515686	2.30066	NGT > Pre-DM = T2D
6.44_868.5391	+	0.00215506	0.114338	NULL	NULL	NULL	NULL	NULL	LMGP03010361,LMGP03010764,LMGP03010303,LMGP03010575,LMGP03010274,LMGP03010546,LMGP03010500,LMGP03010734,LMGP03010246,LMGP03010686,LMGP03010470,LMGP03010709	48.6	64.3	PS(18:2(9Z,12Z)/21:0), PS(22:2(13Z,16Z)/17:0) , PS(17:2(9Z,12Z)/22:0) , PS(20:2(11Z,14Z)/19:0) ,PS(17:1(9Z)/22:1(11Z)),PS(20:1(11Z)/19:1(9Z)),PS(19:1(9Z)/20:1(11Z)),PS(22:1(11Z)/17:1(9Z)), PS(17:0/22:2(13Z,16Z)) , PS(21:0/18:2(9Z,12Z)) , PS(19:0/20:2(11Z,14Z)) , PS(22:0/17:2(9Z,12Z))	35.7	0	GPSer(18:2/21:0),GPSer(20:2/19:0),GPSer(22:0/17:2),GPSer(13:0/26:2),GPSer(17:2/22:0),GPSer(15:1/24:1),GPSer(17:1/22:1),GPSer(21:0/18:2),GPSer(22:2/17:0),GPSer(17:0/22:2),GPSer(19:0/20:2),GPSer(22:1/17:1),GPSer(24:1/15:1)	0.942153	1.02083	0.922927	0.87396	0.282802	1.22366	0.010817	0.176415	0.00245989	2.44656	-0.929114	3.14871	NGT > T2D = Pre-DM
6.45_1174.8513	+	0.0265188	0.307122	NA	NA	NA	NA	NA	NA	NA	NA	NA	NA	NA	NA	0.908078	1.11057	0.817668	1.27912	0.800814	1.86789	0.0817774	0.109307	0.0107692	1.39321	-1.45474	2.6884	NGT = T2D = Pre-DM
6.45_1519.1479	+	0.0480896	0.389962	NA	NA	NA	NA	NA	NA	NA	NA	NA	NA	NA	NA	1.15294	1.12212	1.02747	0.752632	1.38422	0.429609	0.0461973	0.0503828	0.414648	-2.15967	-1.83049	-0.215604	T2D = Pre-DM = NGT
6.45_1594.1612	+	0.0232862	0.286602	NA	NA	NA	NA	NA	NA	NA	NA	NA	NA	NA	NA	0.857308	1.00864	0.849963	1.4942	0.833617	1.7353	0.0318103	0.145959	0.00585588	2.02944	-1.05392	2.88582	NGT > T2D = Pre-DM
6.45_313.2737	+	0.0335852	0.337283	NULL	NULL	NULL	NULL	NULL	LMFA01060131,LMFA01060128	42.4	25.3	3-oxo-nonadecanoic acid,10-oxo-nonadecanoic acid	NULL	NULL	NULL	1.47227	1.03835	1.4179	1.52303	1.23302	1.99275	0.0412656	0.284028	0.0307723	-1.91871	0.570916	-2.3168	Pre-DM = T2D > NGT
6.45_784.5873	+	0.0249382	0.299358	HMDB08041,HMDB08040,HMDB08168,HMDB08201	40.5	7.77	Aliphatic acyclic compounds,Aliphatic acyclic compounds,Aliphatic acyclic compounds,Aliphatic acyclic compounds	PC(18:0/18:3(9Z,12Z,15Z)), PC(18:0/18:3(6Z,9Z,12Z)) , PC(18:3(6Z,9Z,12Z)/18:0) , PC(18:3(9Z,12Z,15Z)/18:0)	LMGP02010994,LMGP02010511	40	8.22	PE(21:0/16:0),PE(16:0/21:0)	NULL	NULL	NULL	0.949498	1.04355	0.909875	0.750438	0.645068	1.20478	0.068288	0.131667	0.0125815	1.68988	-1.11855	2.63605	NGT = T2D = Pre-DM
6.45_784.8128	+	0.036741	0.348958	NA	NA	NA	NA	NA	NA	NA	NA	NA	NA	NA	NA	0.922479	1.05623	0.873368	1.01136	0.678012	1.35405	0.0793505	0.134066	0.0157664	1.61736	-1.10738	2.55855	NGT = T2D = Pre-DM
6.45_796.0712	+	0.000581995	0.0658347	NA	NA	NA	NA	NA	NA	NA	NA	NA	NA	NA	NA	0.78025	1.05	0.743099	2.36849	0.18404	2.30358	0.00144118	0.417096	0.000899661	3.30176	-0.209329	3.23899	NGT > T2D = Pre-DM
6.45_892.5157	+	0.0404121	0.363747	NA	NA	NA	NA	NA	NA	NA	NA	NA	NA	NA	NA	0.920511	0.955951	0.962926	1.06559	0.656285	0.547434	0.0501533	0.167757	0.217997	2.12681	1.21681	0.778975	NGT = Pre-DM = T2D
6.46_1542.1568n	+	0.0410923	0.366194	NA	NA	NA	NA	NA	NA	NA	NA	NA	NA	NA	NA	0.931718	1.05261	0.885148	0.83515	0.68604	1.24638	0.100354	0.137383	0.0205974	1.27954	-1.33104	2.46421	NGT = T2D = Pre-DM
6.46_1580.6590	+	0.00550137	0.16058	NA	NA	NA	NA	NA	NA	NA	NA	NA	NA	NA	NA	0.884233	1.23688	0.714888	2.19215	0.82584	2.86465	0.0284993	0.103863	0.002651	2.07486	-1.25984	3.12678	NGT > T2D = Pre-DM
6.46_411.7703	+	0.00247868	0.11866	NA	NA	NA	NA	NA	NA	NA	NA	NA	NA	NA	NA	0.899507	1.13329	0.79371	1.1837	1.01948	2.27646	0.0538464	0.0428603	0.00136027	1.80041	-1.71842	3.31794	NGT = T2D > Pre-DM
6.46_860.6171	+	0.0021076	0.114338	HMDB08321,HMDB08353,HMDB08609,HMDB08514,HMDB08703,HMDB08735	34.7	19.6	Aliphatic acyclic compounds,Aliphatic acyclic compounds,Aliphatic acyclic compounds,Aliphatic acyclic compounds,Aliphatic acyclic compounds,Aliphatic acyclic compounds	PC(20:1(11Z)/22:6(4Z,7Z,10Z,13Z,16Z,19Z)), PC(20:2(11Z,14Z)/22:5(7Z,10Z,13Z,16Z,19Z)) , PC(22:2(13Z,16Z)/20:5(5Z,8Z,11Z,14Z,17Z)) , PC(20:5(5Z,8Z,11Z,14Z,17Z)/22:2(13Z,16Z)) , PC(22:5(7Z,10Z,13Z,16Z,19Z)/20:2(11Z,14Z)) , PC(22:6(4Z,7Z,10Z,13Z,16Z,19Z)/20:1(11Z))	LMGP01011953,LMGP01012116,LMGP01011834,LMGP01012059	34.7	19.6	PC(20:5(5Z,8Z,11Z,14Z,17Z)/22:2(13Z,16Z)), PC(22:6(4Z,7Z,10Z,13Z,16Z,19Z)/20:1(11Z)) , PC(20:1(11Z)/22:6(4Z,7Z,10Z,13Z,16Z,19Z)) , PC(22:2(13Z,16Z)/20:5(5Z,8Z,11Z,14Z,17Z))	30	0.0194	GPCho(18:2/22:2),GPCho(22:2/18:2)	0.8144	0.856111	0.951279	2.02829	1.47887	0.732672	0.000730301	0.0433158	0.0849953	3.48788	1.89756	1.37223	NGT = Pre-DM > T2D
6.47_1555.1413	+	0.0358632	0.345217	NA	NA	NA	NA	NA	NA	NA	NA	NA	NA	NA	NA	1.11053	1.03119	1.07695	0.697527	0.349998	0.764359	0.037528	0.174073	0.186502	-2.24111	-0.938193	-1.15359	T2D = Pre-DM = NGT
6.47_1571.1830	+	0.0253392	0.299931	NA	NA	NA	NA	NA	NA	NA	NA	NA	NA	NA	NA	0.861726	1.0365	0.831381	1.45768	0.808714	1.75882	0.0691547	0.121238	0.0110713	1.68387	-1.16882	2.67915	NGT = T2D = Pre-DM
6.48_1518.1442	+	0.0398321	0.3611	NA	NA	NA	NA	NA	NA	NA	NA	NA	NA	NA	NA	1.15738	1.0786	1.07303	1.39517	1.57631	0.365003	0.0570946	0.0560396	0.427124	-2.07418	-1.78218	-0.183701	T2D = Pre-DM = NGT
6.49_860.6102	+	0.011313	0.216072	HMDB08054,HMDB08628	50.1	62.8	Aliphatic acyclic compounds,Aliphatic acyclic compounds	PC(18:0/22:4(7Z,10Z,13Z,16Z)), PC(22:4(7Z,10Z,13Z,16Z)/18:0)	LMGP02011127,LMGP01012077,LMGP01010813,LMGP02011015	50.1	62.8	PE(22:4(7Z,10Z,13Z,16Z)/21:0), PC(22:4(7Z,10Z,13Z,16Z)/18:0) , PC(18:0/22:4(7Z,10Z,13Z,16Z)) , PE(21:0/22:4(7Z,10Z,13Z,16Z))	37.8	1.31	GPCho(18:2/22:2),GPCho(22:2/18:2)	0.866468	0.86334	1.00362	1.68956	1.36415	0.53926	0.00254275	0.08692	0.0859604	3.13902	1.57225	1.36606	NGT = Pre-DM = T2D
6.50_721.4846	+	0.0143904	0.236413	HMDB39242	32.1	0	Aliphatic heteropolycyclic compounds	Lupeoside	LMGP10010444,LMGP10010856,LMGP10010845,LMGP10010630,LMGP10010602,LMGP10010601,LMGP10010386,LMGP10010414,LMGP10010572,LMGP10010875,LMGP10010878,LMGP10010038	32	0	PA(18:4(6Z,9Z,12Z,15Z)/20:2(11Z,14Z)), PA(20:5(5Z,8Z,11Z,14Z,17Z)/18:1(9Z)) , PA(22:6(4Z,7Z,10Z,13Z,16Z,19Z)/16:0) , PA(20:4(5Z,8Z,11Z,14Z)/18:2(9Z,12Z)) , PA(20:3(8Z,11Z,14Z)/18:3(9Z,12Z,15Z)) , PA(20:3(8Z,11Z,14Z)/18:3(6Z,9Z,12Z)) , PA(18:3(6Z,9Z,12Z)/20:3(8Z,11Z,14Z)) , PA(18:3(9Z,12Z,15Z)/20:3(8Z,11Z,14Z)) , PA(20:2(11Z,14Z)/18:4(6Z,9Z,12Z,15Z)) , PA(18:2(9Z,12Z)/20:4(5Z,8Z,11Z,14Z)) , PA(18:…	32	0	GPA(18:1/20:5),GPA(20:2/18:4),GPA(22:6/16:0),GPA(20:4/18:2),GPA(22:5/16:1),GPA(16:1/22:5),GPA(18:4/20:2),GPA(18:3/20:3),GPA(16:0/22:6),GPA(20:3/18:3),GPA(18:2/20:4),GPA(20:5/18:1)	1.09574	1.05445	1.03916	1.222	0.969725	0.573456	0.00518892	0.0430537	0.197445	-2.92367	-1.90021	-0.850784	T2D > Pre-DM = NGT
6.50_796.5370	+	0.0106056	0.210175	NA	NA	NA	NA	NA	NA	NA	NA	NA	NA	NA	NA	1.11577	1.00681	1.10823	1.26828	0.108923	1.08223	0.00307544	0.414126	0.00649219	-3.08285	-0.216944	-2.62534	T2D = Pre-DM > NGT
6.51_185.0781	+	0.0107099	0.210214	HMDB33532	34.5	0	Aliphatic acyclic compounds	Dimethicone	NULL	NULL	NULL	NULL	NULL	NULL	NULL	0.986106	1.13705	0.867246	0.441673	1.59935	1.5295	0.480727	0.00821025	0.0061744	-0.0483296	-2.77776	2.64238	T2D = NGT > Pre-DM
6.51_732.5496	+	0.0206868	0.274127	HMDB08032,HMDB07873,HMDB08900,HMDB10569,HMDB08097,HMDB07872,HMDB07969,HMDB08064,HMDB08001,HMDB09252,HMDB07904	26.3	0	Aliphatic acyclic compounds,Aliphatic acyclic compounds,Aliphatic acyclic compounds,Aliphatic acyclic compounds,Aliphatic acyclic compounds,Aliphatic acyclic compounds,Aliphatic acyclic compounds,Aliphatic acyclic compounds,Aliphatic acyclic compounds,Aliphatic acyclic compounds,Aliphatic acyclic compounds	PC(18:0/14:1(9Z)),PC(14:0/18:1(9Z)),PE(15:0/20:1(11Z)),PE-NMe(16:0/18:1(9Z)),PC(18:1(9Z)/14:0),PC(14:0/18:1(11Z)),PC(16:0/16:1(9Z)),PC(18:1(11Z)/14:0),PC(16:1(9Z)/16:0),PE(20:1(11Z)/15:0),PC(14:1(9Z)/18:0)	LMPR04000019	27	0	bacteriohopane-,32,33,34-triol-35-cyclitolguanine	NULL	NULL	NULL	1.19734	0.994964	1.2034	1.35984	0.960788	1.53105	0.0320732	0.4403	0.0365422	-2.30117	-0.150208	-1.97101	T2D = Pre-DM > NGT
6.52_1538.1071	+	0.023267	0.286602	NA	NA	NA	NA	NA	NA	NA	NA	NA	NA	NA	NA	1.13378	1.06945	1.06015	1.0095	1.20255	0.539132	0.0220993	0.061253	0.288126	-2.43888	-1.74107	-0.558869	T2D = Pre-DM = NGT
6.53_732.5621	+	0.00108441	0.0835091	HMDB33621	35.6	0	Aliphatic heteromonocyclic compounds	Araliacerebroside	LMPR04000016	33.1	0	N-tryptophanyl-35-aminobacteriohopane-32,33,34-triol	NULL	NULL	NULL	1.21288	1.00821	1.203	1.67728	1.04313	1.62621	0.00181058	0.218295	0.0195788	-3.23721	-0.777964	-2.22464	T2D = Pre-DM > NGT
6.53_748.5135	+	0.0136527	0.232551	NULL	NULL	NULL	NULL	NULL	LMGP03010172,LMGP03010254,LMGP03010208,LMGP03010125,LMGP03010529,LMGP03010325,LMGP03010083,LMGP03010230,LMGP03010101,LMGP03010482,LMGP03010145,LMGP03010907,LMGP03010456,LMGP03010311	32.3	0	PS(15:1(9Z)/18:0),PS(17:1(9Z)/16:0),PS(16:1(9Z)/17:0),PS(14:1(9Z)/19:0),PS(20:1(11Z)/13:0),PS(18:1(9Z)/15:0),PS(13:0/20:1(11Z)),PS(17:0/16:1(9Z)),PS(14:0/19:1(9Z)),PS(19:1(9Z)/14:0),PS(15:0/18:1(9Z)),PS(16:0/17:1(9Z)),PS(19:0/14:1(9Z)),PS(18:0/15:1(9Z))	NULL	NULL	NULL	0.995585	1.11266	0.894778	0.356866	1.43673	1.43387	0.205338	0.0241646	0.00702202	0.822705	-2.14168	2.82818	NGT = T2D > Pre-DM
6.54_599.5063	+	0.00400053	0.141275	NA	NA	NA	NA	NA	NA	NA	NA	NA	NA	NA	NA	1.36448	1.04334	1.3078	1.92157	1.43006	1.47322	0.0103789	0.430499	0.0154857	-2.7007	-0.175103	-2.31437	T2D = Pre-DM > NGT
6.54_732.5541	+	0.00259574	0.121835	HMDB08032,HMDB07873,HMDB08900,HMDB10569,HMDB08097,HMDB07872,HMDB07969,HMDB08064,HMDB08001,HMDB09252,HMDB07904	34.7	0	Aliphatic acyclic compounds,Aliphatic acyclic compounds,Aliphatic acyclic compounds,Aliphatic acyclic compounds,Aliphatic acyclic compounds,Aliphatic acyclic compounds,Aliphatic acyclic compounds,Aliphatic acyclic compounds,Aliphatic acyclic compounds,Aliphatic acyclic compounds,Aliphatic acyclic compounds	PC(18:0/14:1(9Z)),PC(14:0/18:1(9Z)),PE(15:0/20:1(11Z)),PE-NMe(16:0/18:1(9Z)),PC(18:1(9Z)/14:0),PC(14:0/18:1(11Z)),PC(16:0/16:1(9Z)),PC(18:1(11Z)/14:0),PC(16:1(9Z)/16:0),PE(20:1(11Z)/15:0),PC(14:1(9Z)/18:0)	LMGP03020043,LMGP03020073,LMGP03020080,LMGP01011389,LMGP02010493,LMGP02011041,LMGP01011757,LMGP01010882,LMGP01011439,LMGP01011805,LMGP02010799,LMGP01011479,LMGP02010446,LMGP02010527,LMGP02010571,LMGP02010845,LMGP01011525,LMGP02010640,LMGP02010340,LMGP01011500,LMGP01010490,LMGP02010509,LMGP02010339,LMGP02010771,LMGP01011413,LMGP02010826,LMGP01011582,LMGP01010566,LMGP02010991,LMGP01011352,LMGP01010…	34.7	0	PS(O-20:0/14:0),PS(O-18:0/16:0),PS(O-16:0/18:0),PC(14:1(9Z)/18:0),PE(15:1(9Z)/20:0),PE(22:1(11Z)/13:0),PC(19:1(9Z)/13:0),PC(18:1(9Z)/14:0),PC(15:1(9Z)/17:0),PC(20:1(11Z)/12:0),PE(19:1(9Z)/16:0),PC(16:1(9Z)/16:0),PE(14:1(9Z)/21:0),PE(16:1(9Z)/19:0),PE(17:1(9Z)/18:0),PE(20:1(11Z)/15:0),PC(17:1(9Z)/15:0),PE(18:1(9Z)/17:0),PE-NMe(18:1(9Z)/16:0),PC(17:0/15:1(9Z)),PC(14:0/18:1(11Z)),PE(16:0/19:1(9Z)),P…	NULL	NULL	NULL	1.24139	1.02418	1.21208	1.68018	1.04553	1.57139	0.00310865	0.202793	0.0319371	-3.07965	-0.831688	-2.02778	T2D = Pre-DM > NGT
6.57_842.6007	+	0.0329316	0.336455	HMDB09715,HMDB08527,HMDB08947,HMDB09006,HMDB07953,HMDB09229,HMDB09486	35.7	0	Aliphatic acyclic compounds,Aliphatic acyclic compounds,Aliphatic acyclic compounds,Aliphatic acyclic compounds,Aliphatic acyclic compounds,Aliphatic acyclic compounds,Aliphatic acyclic compounds	PE(24:0/16:0),PC(22:0/15:0),PE(16:0/24:0),PE(18:0/22:0),PC(15:0/22:0),PE(20:0/20:0),PE(22:0/18:0)	LMGP01011590,LMGP02010787,LMGP01011426,LMGP01011511,LMGP01011981,LMGP02011178,LMGP01011958,LMGP01010975,LMGP02010146,LMGP02011162,LMGP02011004,LMGP01011791,LMGP01011470	35.7	0	PC(18:0/19:0),PE(19:0/21:0),PC(15:0/22:0),PC(17:0/20:0),PC(22:0/15:0),PE(20:0/20:0),PC(21:0/16:0),PC(19:0/18:0),PE(18:0/22:0),PE(22:0/18:0),PE(21:0/19:0),PC(20:0/17:0),PC(16:0/21:0)	35.7	0	GPEtn(21:0/19:0),GPEtn(25:0/15:0),GPEtn(19:0/21:0),GPEtn(17:0/23:0),GPEtn(16:0/24:0),GPEtn(23:0/17:0),GPEtn(15:0/25:0),GPCho(19:0/18:0),GPCho(18:0/19:0),GPEtn(24:0/16:0),GPEtn(18:0/22:0),GPCho(14:0/23:0),GPCho(20:0/17:0),GPEtn(22:0/18:0),GPCho(13:0/24:0),GPCho(12:0/25:0),GPCho(11:0/26:0),GPCho(17:0/20:0),GPCho(16:0/21:0),GPCho(15:0/22:0),GPEtn(14:0/26:0),GPCho(22:0/15:0),GPCho(25:0/12:0),GPCho(23…	0.931305	1.05357	0.883952	1.04643	0.65961	1.57416	0.0279877	0.190226	0.00858176	2.08228	-0.877064	2.76335	NGT > T2D = Pre-DM
6.69_1579.6466	+	0.00242957	0.118165	NA	NA	NA	NA	NA	NA	NA	NA	NA	NA	NA	NA	1.76689	0.991631	1.7818	2.51092	1.9673	2.78698	0.00226672	0.275106	0.0144715	-3.17253	-0.597443	-2.33978	T2D = Pre-DM > NGT
6.70_1580.1383	+	0.0124736	0.223501	NA	NA	NA	NA	NA	NA	NA	NA	NA	NA	NA	NA	1.42668	0.953114	1.49686	1.44127	1.85205	1.98232	0.0171826	0.434258	0.0227767	-2.5285	-0.165543	-2.16525	T2D = Pre-DM > NGT
6.70_784.9379	+	0.00570232	0.16196	NA	NA	NA	NA	NA	NA	NA	NA	NA	NA	NA	NA	0.779048	0.632966	1.23079	0.816703	2.03824	1.92254	0.0146822	0.459234	0.0100009	-2.58323	0.102363	-2.47471	Pre-DM = T2D > NGT
6.71_601.5192	+	0.0217444	0.280726	NA	NA	NA	NA	NA	NA	NA	NA	NA	NA	NA	NA	1.10087	0.978437	1.12513	0.638339	1.16155	1.05681	0.0252335	0.415251	0.0348221	-2.39057	-0.214057	-1.99147	T2D = Pre-DM > NGT
6.71_783.5789n	+	0.00747949	0.181292	HMDB08041,HMDB08040	39.7	2.56	Aliphatic acyclic compounds,Aliphatic acyclic compounds	PC(18:0/18:3(9Z,12Z,15Z)), PC(18:0/18:3(6Z,9Z,12Z))	LMGP02010919,LMGP01011589,LMGP01011588,LMGP02010784	39.7	2.56	PE(20:3(8Z,11Z,14Z)/19:0), PC(18:0/18:3(9Z,12Z,15Z)) , PC(18:0/18:3(6Z,9Z,12Z)) , PE(19:0/20:3(8Z,11Z,14Z))	39.6	2.45	GPCho(16:0/20:3),GPCho(20:3/16:0)	1.0745	0.989114	1.08632	0.823254	0.904644	0.982328	0.0097681	0.374224	0.0212822	-2.72082	-0.320688	-2.19205	T2D = Pre-DM > NGT
6.71_852.5595	+	0.0202217	0.271968	HMDB08477,HMDB08443,HMDB08252,HMDB08476,HMDB08634,HMDB08444	35.5	0.126	Aliphatic acyclic compounds,Aliphatic acyclic compounds,Aliphatic acyclic compounds,Aliphatic acyclic compounds,Aliphatic acyclic compounds,Aliphatic acyclic compounds	PC(20:4(8Z,11Z,14Z,17Z)/20:4(8Z,11Z,14Z,17Z)), PC(20:4(5Z,8Z,11Z,14Z)/20:4(5Z,8Z,11Z,14Z)) , PC(18:4(6Z,9Z,12Z,15Z)/22:4(7Z,10Z,13Z,16Z)) , PC(20:4(8Z,11Z,14Z,17Z)/20:4(5Z,8Z,11Z,14Z)) , PC(22:4(7Z,10Z,13Z,16Z)/18:4(6Z,9Z,12Z,15Z)) , PC(20:4(5Z,8Z,11Z,14Z)/20:4(8Z,11Z,14Z,17Z))	LMGP01011729,LMGP01012082,LMGP01011052,LMGP01011047	35.5	0.126	PC(18:4(6Z,9Z,12Z,15Z)/22:4(7Z,10Z,13Z,16Z)), PC(22:4(7Z,10Z,13Z,16Z)/18:4(6Z,9Z,12Z,15Z)) , PC(20:4(5Z,8Z,11Z,14Z)/20:4(5Z,8Z,11Z,14Z)) , PC(20:4(5E,8E,11E,14E)/20:4(5E,8E,11E,14E))	NULL	NULL	NULL	1.05667	0.992927	1.0642	0.623225	0.697152	0.812594	0.0176953	0.34772	0.0395411	-2.51816	-0.391482	-1.9372	T2D = Pre-DM > NGT
6.72_1187.8571	+	0.00134325	0.0901769	HMDB04896	31.5	0.00485	Aliphatic heteromonocyclic compounds	Ganglioside GA2 (d18:1/26:0)	LMSP0503AA06	31.5	0.00485	GalNAcbeta1-4Galbeta1-4Glcbeta-Cer(d18:1/26:0)	NULL	NULL	NULL	1.66312	1.01806	1.63362	2.39909	1.9897	2.23373	0.00103888	0.263501	0.00910435	-3.3925	-0.632589	-2.50807	T2D = Pre-DM > NGT
6.72_623.5000	+	0.0166897	0.251185	NA	NA	NA	NA	NA	NA	NA	NA	NA	NA	NA	NA	1.10241	1.01702	1.08396	0.913099	0.791186	1.00171	0.0139894	0.366433	0.0294881	-2.59986	-0.341315	-2.06085	T2D = Pre-DM > NGT
6.72_784.8128	+	0.004671	0.150409	NA	NA	NA	NA	NA	NA	NA	NA	NA	NA	NA	NA	1.13934	0.979482	1.16321	0.855656	1.15804	1.26752	0.00883509	0.466846	0.0106511	-2.75384	-0.0832002	-2.45213	T2D = Pre-DM > NGT
6.72_823.5707n	+	0.00432069	0.146539	NULL	NULL	NULL	NULL	NULL	LMGP20010004	38.1	5.39	PE(18:0/20:4(5Z,8Z,11Z,13E)(15Ke))	NULL	NULL	NULL	1.06598	0.988341	1.07855	0.955565	0.748135	1.13391	0.00301364	0.371776	0.0086949	-3.08888	-0.327152	-2.52429	T2D = Pre-DM > NGT
6.73_1530.1356	+	0.0275992	0.312719	NA	NA	NA	NA	NA	NA	NA	NA	NA	NA	NA	NA	1.21562	0.881176	1.37954	0.19571	1.82712	1.28348	0.0593541	0.287898	0.0466401	-1.75571	0.559535	-2.15588	Pre-DM = T2D = NGT
6.73_1580.6519	+	0.00343508	0.135411	NA	NA	NA	NA	NA	NA	NA	NA	NA	NA	NA	NA	1.60194	1.00309	1.597	2.6458	2.08705	2.00818	0.00169678	0.158738	0.0319814	-3.25569	-0.999657	-2.0272	T2D = Pre-DM > NGT
6.73_577.5118	+	0.0458768	0.383819	NA	NA	NA	NA	NA	NA	NA	NA	NA	NA	NA	NA	1.26216	0.979988	1.28793	1.63035	0.972407	1.49587	0.0334711	0.358369	0.0600284	-2.28498	-0.362821	-1.75047	T2D = Pre-DM = NGT
6.73_804.0595	+	0.0159809	0.244842	NA	NA	NA	NA	NA	NA	NA	NA	NA	NA	NA	NA	1.26365	0.964705	1.30988	0.924921	1.56017	1.59605	0.0287647	0.428938	0.0149683	-2.34208	0.179078	-2.32714	Pre-DM = T2D > NGT
6.74_1188.3564	+	0.00779867	0.185877	NA	NA	NA	NA	NA	NA	NA	NA	NA	NA	NA	NA	1.59906	1.16644	1.37089	1.15967	2.21209	1.54787	0.0109466	0.381715	0.0221509	-2.68294	-0.300981	-2.17628	T2D = Pre-DM > NGT
6.74_1530.1453	+	0.0333852	0.336773	NA	NA	NA	NA	NA	NA	NA	NA	NA	NA	NA	NA	1.30987	0.884024	1.48172	0.57401	1.75	1.51661	0.0423649	0.366606	0.0557762	-1.90726	0.340855	-2.08374	Pre-DM = T2D > NGT
6.74_1543.1502n	+	0.0304373	0.326068	NA	NA	NA	NA	NA	NA	NA	NA	NA	NA	NA	NA	1.17055	0.992489	1.17941	0.624899	1.4653	1.25022	0.0418477	0.440474	0.0453673	-2.19871	-0.149769	-1.87721	T2D = Pre-DM > NGT
6.74_1544.1650	+	0.0258528	0.304327	NA	NA	NA	NA	NA	NA	NA	NA	NA	NA	NA	NA	1.18408	0.988299	1.1981	0.730119	1.35649	1.2436	0.0241192	0.323496	0.0574489	-2.40711	-0.457946	-1.77077	T2D = Pre-DM = NGT
6.75_1568.1659	+	0.0178939	0.260232	NA	NA	NA	NA	NA	NA	NA	NA	NA	NA	NA	NA	1.28254	0.945285	1.35678	0.935673	1.65728	1.52246	0.0271124	0.449418	0.0301867	-2.36408	-0.127133	-2.05119	T2D = Pre-DM > NGT
6.75_784.8916	+	0.00753635	0.182271	NA	NA	NA	NA	NA	NA	NA	NA	NA	NA	NA	NA	1.43602	1.02655	1.39888	1.15184	1.6475	1.82817	0.0149312	0.493699	0.0127873	-2.57742	0.0157949	-2.38563	Pre-DM = T2D > NGT
6.77_746.5700	+	0.0136492	0.232551	HMDB10568	40.9	14.9	Aliphatic acyclic compounds	PE-NMe2(16:0/18:1(9Z))	LMGP02010330,LMGP02010322	40.9	14.9	PE-NMe2(18:1(9Z)/16:0),PE-NMe2(16:0/18:1(9Z))	NULL	NULL	NULL	1.11134	0.944822	1.17624	0.915509	0.837656	1.52536	0.0489805	0.207209	0.0194599	-1.84315	0.816144	-2.4845	Pre-DM = T2D > NGT
6.78_1542.1296	+	0.0112098	0.216072	NA	NA	NA	NA	NA	NA	NA	NA	NA	NA	NA	NA	1.20143	1.00536	1.19502	1.22884	1.31231	1.23239	0.0152429	0.314367	0.0434602	-2.57027	-0.483511	-1.8961	T2D = Pre-DM > NGT
6.78_1564.1418	+	0.00272313	0.124168	NA	NA	NA	NA	NA	NA	NA	NA	NA	NA	NA	NA	1.16259	0.998191	1.16469	1.02633	1.15378	1.25776	0.00509084	0.390823	0.0114449	-2.92961	-0.277173	-2.42615	T2D = Pre-DM > NGT
6.78_825.5618	+	0.00629733	0.168655	HMDB10612,HMDB10613,HMDB10626,HMDB10641	32.4	0	Aliphatic acyclic compounds,Aliphatic acyclic compounds,Aliphatic acyclic compounds,Aliphatic acyclic compounds	PG(18:0/22:5(4Z,7Z,10Z,13Z,16Z)), PG(18:0/22:5(7Z,10Z,13Z,16Z,19Z)) , PG(18:1(11Z)/22:4(7Z,10Z,13Z,16Z)) , PG(18:1(9Z)/22:4(7Z,10Z,13Z,16Z))	LMGP04010356,LMGP04010569,LMGP04010302,LMGP04010762,LMGP04010223,LMGP04010732,LMGP04010200,LMGP04010540,LMGP04010958,LMGP04010498,LMGP04010684,LMGP04010951,LMGP04010963	33.2	0	PG(18:2(9Z,12Z)/20:0), PG(20:2(11Z,14Z)/18:0) , PG(17:2(9Z,12Z)/21:0) , PG(22:2(13Z,16Z)/16:0) ,PG(16:1(9Z)/22:1(11Z)),PG(22:1(11Z)/16:1(9Z)), PG(16:0/22:2(13Z,16Z)) ,PG(20:1(11Z)/18:1(9Z)),PG(18:1(9Z)/20:1(11Z)),PG(19:1(9Z)/19:1(9Z)), PG(21:0/17:2(9Z,12Z)) , PG(20:0/18:2(9Z,12Z)) , PG(18:0/20:2(11Z,14Z))	NULL	NULL	NULL	1.10273	0.972965	1.13337	1.1439	0.39319	1.41839	0.00230335	0.382952	0.00390997	-2.96053	0.297738	-3.01068	Pre-DM = T2D > NGT
6.78_849.5586	+	0.0418496	0.368789	HMDB10611	34.8	0	Aliphatic acyclic compounds	PG(18:0/22:4(7Z,10Z,13Z,16Z))	LMGP04010638,LMGP04010798,LMGP04010451,LMGP04010393,LMGP04010421,LMGP04010609,LMGP04010364,LMGP04010579,LMGP04010769,LMGP04010883,LMGP04010549,LMGP04010739,LMGP04010740,LMGP04010862,LMGP04010713	34.8	0	PG(20:4(5Z,8Z,11Z,14Z)/20:0), PG(22:4(7Z,10Z,13Z,16Z)/18:0) , PG(18:4(6Z,9Z,12Z,15Z)/22:0) , PG(18:3(6Z,9Z,12Z)/22:1(11Z)) , PG(18:3(9Z,12Z,15Z)/22:1(11Z)) , PG(20:3(8Z,11Z,14Z)/20:1(11Z)) , PG(18:2(9Z,12Z)/22:2(13Z,16Z)) , PG(20:2(11Z,14Z)/20:2(11Z,14Z)) , PG(22:2(13Z,16Z)/18:2(9Z,12Z)) , PG(18:0/22:4(7Z,10Z,13Z,16Z)) , PG(20:1(11Z)/20:3(8Z,11Z,14Z)) , PG(22:1(11Z)/18:3(6Z,9Z,12Z)) , PG(22:1(11Z…	NULL	NULL	NULL	0.925231	0.965453	0.958338	1.04608	0.559564	0.536669	0.0261097	0.131246	0.190776	2.37801	1.35633	0.875039	NGT = Pre-DM = T2D
6.78_856.5779	+	0.000897467	0.0764711	HMDB08057,HMDB08727	40.6	22	Aliphatic acyclic compounds,Aliphatic acyclic compounds	PC(18:0/22:6(4Z,7Z,10Z,13Z,16Z,19Z)), PC(22:6(4Z,7Z,10Z,13Z,16Z,19Z)/18:0)	LMGP02011156,LMGP02010004	41.1	24.4	PE(22:6(4Z,7Z,10Z,13Z,16Z,19Z)/21:0), PE(21:0/22:6(4Z,7Z,10Z,13Z,16Z,19Z))	NULL	NULL	NULL	0.892604	0.931275	0.958476	1.42562	0.947555	0.735611	0.000514016	0.05087	0.0634229	3.5807	1.82616	1.52666	NGT = Pre-DM = T2D
6.80_185.0754	+	0.0430032	0.373312	NA	NA	NA	NA	NA	NA	NA	NA	NA	NA	NA	NA	1.03451	1.08334	0.954925	0.44404	1.42279	0.838178	0.140231	0.0188613	0.115003	-1.31958	-2.49561	1.20034	T2D = NGT = Pre-DM
6.80_748.5884	+	0.0149052	0.238177	HMDB08033,HMDB07937,HMDB08841	34.6	3.7	Aliphatic acyclic compounds,Aliphatic acyclic compounds,Aliphatic acyclic compounds	PC(18:0/15:0),PC(15:0/18:0),PE(14:0/22:0)	LMGP01011370,LMGP02010992,LMGP01010539,LMGP02011230,LMGP02011240,LMGP01011583	34.6	3.7	PC(14:0/19:0),PE(21:0/15:0),PC(15:0/18:0),PE(15:0/21:0),PE(14:0/22:0),PC(18:0/15:0)	34.6	3.69	GPCho(15:0/18:0),GPCho(18:0/15:0)	1.12779	1.00473	1.12248	1.19548	0.68138	1.1703	0.0191658	0.451869	0.0223406	-2.48992	-0.12094	-2.17291	T2D = Pre-DM > NGT
6.82_641.5495	+	0.0483645	0.391047	NA	NA	NA	NA	NA	NA	NA	NA	NA	NA	NA	NA	0.85347	0.956919	0.891894	1.65473	0.699014	1.00285	0.0258151	0.438386	0.0309511	2.38219	0.155062	2.04083	NGT > Pre-DM = T2D
6.82_822.6024	+	0.0471414	0.387511	HMDB09756,HMDB09532,HMDB09500,HMDB09531,HMDB09242,HMDB09241,HMDB09273,HMDB09562,HMDB09563,HMDB09338,HMDB09371,HMDB09403,HMDB09436,HMDB09212,HMDB09593,HMDB09625,HMDB09658,HMDB09468	37.7	28.7	Aliphatic acyclic compounds,Aliphatic acyclic compounds,Aliphatic acyclic compounds,Aliphatic acyclic compounds,Aliphatic acyclic compounds,Aliphatic acyclic compounds,Aliphatic acyclic compounds,Aliphatic acyclic compounds,Aliphatic acyclic compounds,Aliphatic acyclic compounds,Aliphatic acyclic compounds,Aliphatic acyclic compounds,Aliphatic acyclic compounds,Aliphatic acyclic compounds,Aliphat…	PE(24:1(15Z)/18:4(6Z,9Z,12Z,15Z)), PE(22:1(13Z)/20:4(8Z,11Z,14Z,17Z)) , PE(22:0/20:5(5Z,8Z,11Z,14Z,17Z)) , PE(22:1(13Z)/20:4(5Z,8Z,11Z,14Z)) , PE(20:0/22:5(7Z,10Z,13Z,16Z,19Z)) , PE(20:0/22:5(4Z,7Z,10Z,13Z,16Z)) , PE(20:1(11Z)/22:4(7Z,10Z,13Z,16Z)) , PE(22:2(13Z,16Z)/20:3(5Z,8Z,11Z)) , PE(22:2(13Z,16Z)/20:3(8Z,11Z,14Z)) , PE(20:3(5Z,8Z,11Z)/22:2(13Z,16Z)) , PE(20:3(8Z,11Z,14Z)/22:2(13Z,16Z)) , PE…	LMGP02010987,LMGP02010958,LMGP02011122,LMGP02010930,LMGP02011093,LMGP02010869,LMGP02011063,LMGP02011034	37.7	28.7	PE(20:5(5Z,8Z,11Z,14Z,17Z)/22:0), PE(20:4(5Z,8Z,11Z,14Z)/22:1(11Z)) , PE(22:4(7Z,10Z,13Z,16Z)/20:1(11Z)) , PE(20:3(8Z,11Z,14Z)/22:2(13Z,16Z)) , PE(22:2(13Z,16Z)/20:3(8Z,11Z,14Z)) , PE(20:1(11Z)/22:4(7Z,10Z,13Z,16Z)) , PE(22:1(11Z)/20:4(5Z,8Z,11Z,14Z)) , PE(22:0/20:5(5Z,8Z,11Z,14Z,17Z))	NULL	NULL	NULL	0.901214	0.923466	0.975903	1.34702	0.833422	0.656839	0.00919342	0.121731	0.121201	2.7408	1.39735	1.169	NGT = Pre-DM = T2D
6.83_732.5428	+	0.0285103	0.316339	NA	NA	NA	NA	NA	NA	NA	NA	NA	NA	NA	NA	1.14003	1.00339	1.13617	1.20633	0.704142	1.17248	0.0232392	0.292763	0.0670312	-2.42065	-0.54533	-1.6987	T2D = Pre-DM = NGT
6.83_816.5908	+	0.038806	0.359109	HMDB13432,HMDB11226,HMDB11253,HMDB11254,HMDB11285,HMDB11317,HMDB11284,HMDB11450,HMDB11318	41.4	22	Aliphatic acyclic compounds,Aliphatic acyclic compounds,Aliphatic acyclic compounds,Aliphatic acyclic compounds,Aliphatic acyclic compounds,Aliphatic acyclic compounds,Aliphatic acyclic compounds,Aliphatic acyclic compounds,Aliphatic acyclic compounds	PC(o-18:1(9Z)/20:4(8Z,11Z,14Z,17Z)), PC(P-16:0/22:4(7Z,10Z,13Z,16Z)) , PC(P-18:0/20:4(5Z,8Z,11Z,14Z)) , PC(P-18:0/20:4(8Z,11Z,14Z,17Z)) , PC(P-18:1(11Z)/20:3(8Z,11Z,14Z)) , PC(P-18:1(9Z)/20:3(5Z,8Z,11Z)) , PC(P-18:1(11Z)/20:3(5Z,8Z,11Z)) , PE(P-18:1(9Z)/20:3(8Z,11Z,14Z)) , PC(P-18:1(9Z)/20:3(8Z,11Z,14Z))	LMGP01030045,LMGP01030012,LMGP01020157,LMGP01020066,LMGP01020104,LMGP01030090	41.4	22	PC(P-16:0/22:4(7Z,10Z,13Z,16Z)), PC(P-18:0/20:4(5Z,8Z,11Z,14Z)) , PC(O-18:1(9Z)/20:4(5Z,8Z,11Z,14Z)) , PC(O-16:0/22:5(7Z,10Z,13Z,16Z,19Z)) , PC(O-18:0/20:5(5Z,8Z,11Z,14Z,17Z)) , PC(P-20:0/18:4(6Z,9Z,12Z,15Z))	37.2	0	GPCho(22:6/18:0),GPCho(18:1/22:5),GPCho(20:1/20:5),GPCho(18:4/22:2),GPCho(18:2/22:4),GPCho(22:2/18:4),GPCho(22:5/18:1),GPCho(22:4/18:2),GPCho(18:0/22:6),GPCho(20:3/20:3),GPCho(20:4/20:2),GPCho(20:5/20:1),GPEtn(22:6/21:0),GPEtn(21:0/22:6),GPCho(20:2/20:4)	0.945798	1.04489	0.905164	0.85954	0.603446	1.66831	0.128046	0.0856263	0.0146825	1.36987	-1.36819	2.58322	NGT = T2D = Pre-DM
6.84_860.6143	+	0.000555672	0.0658347	HMDB08598,HMDB08152	32.5	1.7	Aliphatic acyclic compounds,Aliphatic acyclic compounds	PC(22:2(13Z,16Z)/18:2(9Z,12Z)), PC(18:2(9Z,12Z)/22:2(13Z,16Z))	LMGP01011638,LMGP01012048	32.5	1.7	PC(18:2(9Z,12Z)/22:2(13Z,16Z)), PC(22:2(13Z,16Z)/18:2(9Z,12Z))	NULL	NULL	NULL	0.826746	0.898312	0.920333	2.02003	1.15887	1.06302	0.00022373	0.0529961	0.0407431	3.79248	1.61647	1.92424	NGT > Pre-DM = T2D
6.85_1484.1362	+	0.0315882	0.330943	NA	NA	NA	NA	NA	NA	NA	NA	NA	NA	NA	NA	0.750684	0.852748	0.880312	2.38747	1.86394	0.862284	0.00681579	0.128045	0.098047	2.83771	1.13568	1.51123	NGT = Pre-DM = T2D
6.86_1484.1544	+	0.034201	0.339292	NA	NA	NA	NA	NA	NA	NA	NA	NA	NA	NA	NA	0.74958	0.859705	0.871904	2.61904	1.7638	1.10825	0.00630473	0.195953	0.0533769	2.8625	0.856165	1.8044	NGT = Pre-DM = T2D
6.86_1506.1227	+	0.020763	0.274127	NA	NA	NA	NA	NA	NA	NA	NA	NA	NA	NA	NA	0.773434	0.897574	0.861695	2.59398	1.58944	1.34046	0.00544809	0.178548	0.0558125	2.90847	0.920913	1.78404	NGT = Pre-DM = T2D
6.87_794.8333	+	0.0471345	0.387511	NA	NA	NA	NA	NA	NA	NA	NA	NA	NA	NA	NA	0.917753	1.11317	0.824448	0.823277	1.43691	1.79982	0.168102	0.0656169	0.0167571	0.961694	-1.70879	2.53729	NGT = T2D = Pre-DM
6.88_1651.1805	+	0.0363433	0.347314	NA	NA	NA	NA	NA	NA	NA	NA	NA	NA	NA	NA	0.900275	0.89336	1.00774	1.5043	1.34707	0.549935	0.0251182	0.0299802	0.415553	2.39225	2.05402	0.213282	NGT = Pre-DM > T2D
6.88_1666.1535	+	0.0465214	0.386295	NA	NA	NA	NA	NA	NA	NA	NA	NA	NA	NA	NA	0.993897	0.848485	1.17138	0.929105	1.84756	1.22432	0.239983	0.0208502	0.0627629	0.706356	2.45983	-1.7297	Pre-DM = NGT = T2D
6.88_602.5314	+	0.00706952	0.178111	NA	NA	NA	NA	NA	NA	NA	NA	NA	NA	NA	NA	1.23403	1.00982	1.22204	1.62447	0.813884	1.48436	0.0060872	0.424819	0.0104384	-2.87361	-0.18958	-2.45938	T2D = Pre-DM > NGT
6.88_900.6752	+	0.0407529	0.364932	HMDB08812,HMDB08684	33.2	22.6	Aliphatic acyclic compounds,Aliphatic acyclic compounds	PC(24:1(15Z)/22:5(4Z,7Z,10Z,13Z,16Z)), PC(22:5(4Z,7Z,10Z,13Z,16Z)/24:1(15Z))	LMSP0501AD03,LMSP0501AB05,LMSP0509AA03	34.7	20	Manbeta1-4Glcbeta-Cer(d18:1/20:0),LacCer(d18:1/20:0),Galalpha1-4Galbeta-Cer(d18:1/20:0)	28.7	0	GPCho(24:4/22:2),GPCho(26:2/20:4),GPCho(20:4/26:2),GPCho(26:1/20:5),GPCho(24:0/22:6),GPCho(24:1/22:5),GPCho(22:5/24:1),GPCho(20:5/26:1),GPCho(22:2/24:4),GPCho(22:6/24:0)	1.1109	1.16689	0.952017	1.18136	1.48221	0.399502	0.0434601	0.0301296	0.30683	-1.8961	-2.32473	0.504856	T2D > NGT = Pre-DM
6.88_919.6523	+	0.0280495	0.315436	NA	NA	NA	NA	NA	NA	NA	NA	NA	NA	NA	NA	0.906462	0.907825	0.998499	1.37162	1.04831	0.681667	0.0317183	0.0313247	0.439999	2.30538	2.03584	0.150972	NGT = Pre-DM > T2D
6.89_1660.1709	+	0.0481607	0.390253	NA	NA	NA	NA	NA	NA	NA	NA	NA	NA	NA	NA	0.889805	0.847307	1.05016	1.46093	1.67362	0.590254	0.0445481	0.0305145	0.304945	1.88524	2.31996	-0.51023	Pre-DM = NGT > T2D
6.89_1693.1959	+	0.00286376	0.126502	NA	NA	NA	NA	NA	NA	NA	NA	NA	NA	NA	NA	0.880902	0.841091	1.04733	1.64206	1.75258	0.63611	0.0138628	0.00158543	0.15837	2.35578	3.27491	-1.00118	Pre-DM = NGT > T2D
6.89_919.6801	+	0.0185696	0.265757	NA	NA	NA	NA	NA	NA	NA	NA	NA	NA	NA	NA	0.873193	0.886809	0.984646	1.75634	1.36823	0.819195	0.0149196	0.0259055	0.435791	2.32836	2.3809	-0.16165	Pre-DM = NGT > T2D
6.90_1680.1809	+	0.0259925	0.304886	NA	NA	NA	NA	NA	NA	NA	NA	NA	NA	NA	NA	0.865426	0.840269	1.02994	2.18984	2.70395	0.91021	0.0887109	0.0108775	0.122897	1.56203	2.68506	-1.16062	Pre-DM = NGT = T2D
6.90_1682.1569	+	0.00952565	0.202525	NA	NA	NA	NA	NA	NA	NA	NA	NA	NA	NA	NA	0.947082	0.763073	1.24114	1.56935	3.02377	1.69319	0.128806	0.00328479	0.0409717	1.13205	3.0632	-1.92182	Pre-DM > NGT = T2D
6.90_650.5338n	+	0.0460227	0.383921	HMDB12084	34.9	0	Aliphatic acyclic compounds	SM(d18:0/12:0)	LMGL02070009	38.4	29.1	1-(8-[3]-ladderane-octanoyl-2-(8-[3]-ladderane-octanyl)-sn-glycerol	NULL	NULL	NULL	1.08419	0.996696	1.08778	0.943648	0.353097	0.937831	0.0502327	0.180945	0.0154056	-1.83183	0.911771	-2.56659	Pre-DM = T2D = NGT
6.90_651.5356	+	0.0311406	0.328821	NULL	NULL	NULL	NULL	NULL	LMGL02070009	42.8	38.4	1-(8-[3]-ladderane-octanoyl-2-(8-[3]-ladderane-octanyl)-sn-glycerol	NULL	NULL	NULL	1.04427	0.97991	1.06568	0.268732	0.619115	0.658729	0.273093	0.0286982	0.0157376	-0.603486	2.07201	-2.55919	Pre-DM > T2D = NGT
6.90_833.5962n	+	0.0474741	0.387757	HMDB08089,HMDB08122,HMDB08696,HMDB08663,HMDB08662,HMDB08695	44	28.2	Aliphatic acyclic compounds,Aliphatic acyclic compounds,Aliphatic acyclic compounds,Aliphatic acyclic compounds,Aliphatic acyclic compounds,Aliphatic acyclic compounds	PC(18:1(11Z)/22:5(7Z,10Z,13Z,16Z,19Z)), PC(18:1(9Z)/22:5(7Z,10Z,13Z,16Z,19Z)) , PC(22:5(7Z,10Z,13Z,16Z,19Z)/18:1(9Z)) , PC(22:5(4Z,7Z,10Z,13Z,16Z)/18:1(9Z)) , PC(22:5(4Z,7Z,10Z,13Z,16Z)/18:1(11Z)) , PC(22:5(7Z,10Z,13Z,16Z,19Z)/18:1(11Z))	LMGP01010846	44	28.1	PC(18:1(11Z)/22:5(7Z,10Z,13Z,16Z,19Z))	41.4	15.5	GPCho(18:2/22:4),GPCho(22:4/18:2)	0.987039	0.945859	1.04354	0.528504	0.81952	0.613521	0.239986	0.0220398	0.0653962	0.706347	2.43985	-1.71038	Pre-DM = NGT = T2D
6.90_834.8364	+	0.0371858	0.350813	NA	NA	NA	NA	NA	NA	NA	NA	NA	NA	NA	NA	0.973917	0.922321	1.05594	0.563965	0.982883	0.607367	0.150155	0.015496	0.0948751	1.03577	2.56456	-1.52805	Pre-DM = NGT = T2D
6.90_834.9635	+	0.0311693	0.328821	NA	NA	NA	NA	NA	NA	NA	NA	NA	NA	NA	NA	0.942856	0.860823	1.0953	0.771086	1.17717	0.482218	0.105591	0.0125361	0.120894	1.25032	2.63728	-1.40107	Pre-DM = NGT = T2D
6.90_919.6856	+	0.0331614	0.336773	NA	NA	NA	NA	NA	NA	NA	NA	NA	NA	NA	NA	0.90513	0.875929	1.03334	1.1038	1.41235	0.549358	0.077828	0.0157065	0.16356	1.62684	2.55987	-0.97993	Pre-DM = NGT = T2D
6.91_1666.1823	+	0.0466126	0.386473	NA	NA	NA	NA	NA	NA	NA	NA	NA	NA	NA	NA	1.05242	0.87322	1.20522	0.631177	1.55768	1.45453	0.242016	0.0618937	0.0302692	-0.699833	1.73622	-2.32299	Pre-DM = T2D = NGT
6.91_337.2720	+	0.0296665	0.322173	HMDB06070	39.1	10.9	Aliphatic homopolycyclic compounds	Pregnanetriol	LMFA01050072	40	10.4	19-hydroxy-nonadecanoic acid	NULL	NULL	NULL	1.42761	1.03303	1.38196	1.52088	1.08965	1.84609	0.0475123	0.170665	0.0128849	-1.85673	0.95154	-2.62796	Pre-DM = T2D > NGT
6.91_510.2997	+	0.019843	0.270358	NULL	NULL	NULL	NULL	NULL	LMGP02060001	37.9	9.21	2-(8-[3]-ladderane-octanyl)-sn-glycero-3-phosphoethanolamine	NULL	NULL	NULL	1.17429	1.17394	1.00029	1.49728	1.30546	0.683867	0.0329463	0.0199748	0.294168	-2.01477	-2.47519	0.541249	T2D > NGT = Pre-DM
6.91_882.5933	+	0.00873616	0.192309	HMDB08321,HMDB08735	36.6	1.02	Aliphatic acyclic compounds,Aliphatic acyclic compounds	PC(20:1(11Z)/22:6(4Z,7Z,10Z,13Z,16Z,19Z)), PC(22:6(4Z,7Z,10Z,13Z,16Z,19Z)/20:1(11Z))	LMGP01012116,LMGP01011834	36.6	1.02	PC(22:6(4Z,7Z,10Z,13Z,16Z,19Z)/20:1(11Z)), PC(20:1(11Z)/22:6(4Z,7Z,10Z,13Z,16Z,19Z))	36.5	0.52	GPCho(20:1/22:6),GPCho(22:6/20:1)	0.85465	0.985063	0.86761	1.51222	0.72788	1.47893	0.0146369	0.344942	0.0348833	2.58429	0.399014	1.99073	NGT > Pre-DM = T2D
6.91_926.6866	+	0.0179965	0.261268	NULL	NULL	NULL	NULL	NULL	LMGP03010943	34.3	15.5	PS(22:0/22:0)	NULL	NULL	NULL	0.96183	1.12359	0.856035	0.672116	1.31155	1.75412	0.189658	0.0355083	0.00959239	0.879157	-1.98321	2.72681	NGT = T2D > Pre-DM
6.91_952.7073	+	0.0443544	0.379429	HMDB09740,HMDB09772	34.8	16.6	Aliphatic acyclic compounds,Aliphatic acyclic compounds	PE(24:0/24:1(15Z)),PE(24:1(15Z)/24:0)	NULL	NULL	NULL	NULL	31.5	0	GPCho(23:0/22:1),GPCho(22:1/23:0),GPEtn(24:0/24:1),GPCho(21:0/24:1),GPCho(20:1/25:0),GPEtn(24:1/24:0),GPEtn(26:1/22:0),GPCho(25:0/20:1),GPCho(26:1/19:0),GPEtn(26:0/22:1),GPEtn(22:0/26:1),GPCho(24:1/21:0),GPEtn(22:1/26:0),GPCho(19:0/26:1)	0.897593	1.0276	0.873481	1.12791	0.738484	1.22844	0.0368354	0.418084	0.0667169	1.9676	-0.206797	2.00956	NGT > T2D = Pre-DM
6.92_337.2745	+	0.0336379	0.337496	HMDB06070	37.2	6.53	Aliphatic homopolycyclic compounds	Pregnanetriol	LMFA03010073	37.5	8.54	PGF2alpha methyl ether	NULL	NULL	NULL	1.32724	1.01257	1.31076	1.52461	0.991926	1.81047	0.0866378	0.110034	0.0126714	-1.57387	1.22635	-2.63364	Pre-DM = T2D = NGT
6.92_387.2885	+	0.0146368	0.237801	HMDB13657	38.7	6.39	Aliphatic acyclic compounds	2-Arachidonyl Glycerol ether	LMGL01020026	39.5	10.6	2-(8-[3]-ladderane-octanyl)-sn-glycerol	NULL	NULL	NULL	1.12152	1.1463	0.97838	1.30279	1.38436	0.551736	0.0230773	0.0128211	0.288745	-2.16004	-2.62964	0.557054	T2D > NGT = Pre-DM
6.92_687.4844	+	0.00431715	0.146539	NULL	NULL	NULL	NULL	NULL	LMFA13010013,LMFA13010015	37.8	18	1-(O-alpha-D-glucopyranosyl)-(1,3R,27S,29R)-triacontanetetrol, 1-(O-alpha-D-galactopyranosyl)-(1,3R,27S,29R)-triacontanetetrol	35.4	0	SM(d16:0/14:0),SM(d14:0/16:0),SM(d18:0/12:0)	1.54899	1.17807	1.31486	2.58969	1.08468	2.10741	0.000644944	0.180934	0.0138492	-3.52098	-0.911813	-2.35615	T2D = Pre-DM > NGT
6.92_744.8107	+	0.0345842	0.340295	NA	NA	NA	NA	NA	NA	NA	NA	NA	NA	NA	NA	0.713115	1.21056	0.58908	2.55317	0.458622	2.95481	0.0163282	0.320106	0.0156052	2.29434	-0.467402	2.56212	NGT > T2D = Pre-DM
6.92_804.5639	+	0.0469316	0.387378	NA	NA	NA	NA	NA	NA	NA	NA	NA	NA	NA	NA	1.09567	1.06993	1.02406	1.14716	0.986142	0.340745	0.0153483	0.134474	0.143975	-2.56788	-1.34292	-1.06263	T2D = Pre-DM = NGT
6.93_521.4508	+	0.0489431	0.392867	HMDB39089,HMDB03114	35.1	0	Aliphatic acyclic compounds,Aliphatic acyclic compounds	(9Z,7'Z,9'Z)-7,8-Dihydrolycopene,Neurosporene	LMPR01070219,LMPR01070162,LMPR01070199,LMPR01070086,LMPR01070091,LMPR01070259	35.1	0	1,2-Dihydrolycopene, 1',2'-Dihydro-gamma-carotene , alpha-Zeacarotene/ 7',8'-Dihydro-delta-carotene ,Neurosporene, 7,8-Dihydro-beta-carotene ,beta-Zeacarotene	NULL	NULL	NULL	0.845637	0.900012	0.939585	1.6223	1.17906	2.1754	0.0438598	0.256289	0.0264326	-1.89208	0.654827	-2.37347	Pre-DM = T2D > NGT
6.94_734.5712	+	0.0252119	0.299931	HMDB08899	39.9	5.83	Aliphatic acyclic compounds	PE(15:0/20:0)	LMGP02010357,LMGP02010171,LMGP02010173	40.3	8.11	PE(18:0(10(R)Me)/16:0),PE(19:0/16:0),PE(16:0/19:0)	39.1	1.81	GPCho(16:0/16:0)	1.04364	1.04447	0.999201	0.654733	0.897525	0.313339	0.0296241	0.0197756	0.498303	-2.33108	-2.22076	0.00425457	T2D > NGT = Pre-DM
6.94_770.6054	+	0.00919775	0.198603	HMDB08037,HMDB08038,HMDB08069,HMDB08102	37.1	0.643	Aliphatic acyclic compounds,Aliphatic acyclic compounds,Aliphatic acyclic compounds,Aliphatic acyclic compounds	PC(18:0/18:1(11Z)),PC(18:0/18:1(9Z)),PC(18:1(11Z)/18:0),PC(18:1(9Z)/18:0)	LMGP01010754,LMGP01010840,LMGP01010888,LMGP01011510,LMGP01010753,LMGP02010558,LMGP01010751,LMGP01010759,LMGP01010761,LMGP01010758,LMGP01010756,LMGP01010750	37.1	0.643	PC(18:0/18:1(16Z)),PC(18:1(11Z)/18:0),PC(18:1(9Z)/18:0),PC(17:0/19:1(9Z)),PC(18:0/18:1(13Z)),PE(17:0/22:1(11Z)),PC(18:0/18:1(12Z)),PC(18:0/18:1(9E)),PC(18:0/18:1(9Z)),PC(18:0/18:1(7Z)),PC(18:0/18:1(6Z)),PC(18:0/18:1(11Z))	37	0	GPEtn(15:1/24:0),GPCho(26:1/10:0),GPCho(22:1/14:0),GPCho(24:1/12:0),GPEtn(24:0/15:1),GPEtn(26:1/13:0),GPEtn(13:0/26:1),GPEtn(19:0/20:1),GPEtn(14:1/25:0),GPEtn(21:0/18:1),GPEtn(23:0/16:1),GPEtn(16:1/23:0),GPEtn(17:0/22:1),GPEtn(22:0/17:1),GPEtn(22:1/17:0),GPCho(22:0/14:1),GPEtn(24:1/15:0),GPCho(20:0/16:1),GPEtn(20:1/19:0),GPEtn(18:1/21:0),GPEtn(25:0/14:1),GPCho(10:0/26:1),GPCho(18:1/18:0),GPCho(19…	0.888884	1.00959	0.880437	1.40203	0.413623	1.35734	0.0131598	0.422108	0.00698576	2.62077	-0.196505	2.6003	NGT > T2D = Pre-DM
6.94_829.6134n	+	0.0148804	0.238177	NULL	NULL	NULL	NULL	NULL	LMGP03020061,LMGP03020039	46	57.6	PS(O-20:0/20:2(11Z,14Z)), PS(O-18:0/22:2(13Z,16Z))	NULL	NULL	NULL	1.07367	0.98841	1.08626	0.838435	0.32857	1.00841	0.0110691	0.404055	0.0198583	-2.43825	0.242864	-2.47728	Pre-DM = T2D > NGT
6.95_1487.1511n	+	0.0327798	0.335583	NA	NA	NA	NA	NA	NA	NA	NA	NA	NA	NA	NA	1.02323	1.13171	0.90414	0.56365	1.00786	0.659543	0.140089	0.0136396	0.0945157	-1.07992	-2.60854	1.52998	T2D = NGT = Pre-DM
6.96_1596.1878	+	0.0434585	0.375793	NA	NA	NA	NA	NA	NA	NA	NA	NA	NA	NA	NA	0.980717	0.916206	1.07041	0.479095	1.22823	0.858046	0.294138	0.0294266	0.0588898	0.541337	2.33358	-1.75934	Pre-DM = NGT = T2D
6.96_772.6081	+	0.037683	0.352546	NA	NA	NA	NA	NA	NA	NA	NA	NA	NA	NA	NA	0.921072	1.0765	0.855618	1.02456	0.5192	1.50884	0.0843295	0.150087	0.0207279	1.58732	-1.03606	2.46195	NGT = T2D = Pre-DM
6.97_1520.1633	+	0.0477975	0.388732	NA	NA	NA	NA	NA	NA	NA	NA	NA	NA	NA	NA	1.11815	0.961934	1.1624	0.820889	0.941249	1.41318	0.0484777	0.318103	0.0465269	-1.84776	0.473009	-2.15684	Pre-DM = T2D > NGT
6.97_1520.4877	+	0.023265	0.286602	NA	NA	NA	NA	NA	NA	NA	NA	NA	NA	NA	NA	1.59617	1.06977	1.49208	1.92798	1.5662	1.6499	0.017294	0.248479	0.07175	-2.52623	-0.679283	-1.66624	T2D = Pre-DM = NGT
6.97_478.3303	+	0.00545219	0.160196	NULL	NULL	NULL	NULL	NULL	LMGP01050074	40.5	16.1	PC(0:0/16:0)	NULL	NULL	NULL	1.1573	1.0726	1.07897	1.37122	0.930885	0.700769	0.00359874	0.068303	0.123548	-3.03578	-1.68978	-1.15743	T2D = Pre-DM = NGT
6.97_478.3337	+	0.00508984	0.156611	NULL	NULL	NULL	NULL	NULL	LMGP01020019,LMGP01050074	34.9	0	PC(O-14:0/2:0),PC(0:0/16:0)	NULL	NULL	NULL	1.06696	1.03638	1.02951	0.861891	0.797011	0.39418	0.00390079	0.0392595	0.186008	-3.01139	-1.94028	-0.892705	T2D > Pre-DM = NGT
6.97_760.8112	+	0.0393805	0.360072	NA	NA	NA	NA	NA	NA	NA	NA	NA	NA	NA	NA	1.06047	0.983308	1.07847	0.863578	0.432975	1.1456	0.0207816	0.347164	0.0242815	-2.20138	0.392988	-2.40466	Pre-DM = T2D > NGT
6.97_760.9278	+	0.0218269	0.281463	NA	NA	NA	NA	NA	NA	NA	NA	NA	NA	NA	NA	1.08991	0.974846	1.11804	0.934707	0.584837	1.41785	0.0148095	0.358057	0.0188608	-2.33114	0.363658	-2.49562	Pre-DM = T2D > NGT
6.97_761.0068	+	0.0229233	0.285393	NA	NA	NA	NA	NA	NA	NA	NA	NA	NA	NA	NA	1.1212	0.96471	1.16221	1.08342	0.670759	1.72138	0.0153643	0.335404	0.0165194	-2.31733	0.425038	-2.54229	Pre-DM = T2D > NGT
7.00_496.3392	+	0.0119556	0.219685	HMDB31402	37	0	Aliphatic acyclic compounds,Aliphatic acyclic compounds,Aliphatic heteropolycyclic compounds	23-Acetoxysoladulcidine	LMGP01020019,LMGP01050074	37.8	0	PC(O-14:0/2:0),PC(0:0/16:0)	NULL	NULL	NULL	1.10512	0.968695	1.14084	1.01802	0.769459	1.55647	0.0308843	0.249302	0.0170007	-2.04172	0.676689	-2.53223	Pre-DM = T2D > NGT
7.01_627.5384	+	0.0311182	0.328821	NA	NA	NA	NA	NA	NA	NA	NA	NA	NA	NA	NA	1.11325	1.03869	1.07179	1.00707	0.492037	0.786239	0.0298955	0.473862	0.0206391	-2.32766	0.0655643	-2.20408	Pre-DM = T2D > NGT
7.01_653.5505	+	0.0135758	0.232551	NA	NA	NA	NA	NA	NA	NA	NA	NA	NA	NA	NA	1.24726	1.08008	1.15478	1.53718	1.49578	0.839617	0.0100583	0.332991	0.0284356	-2.71112	-0.43167	-2.07578	T2D = Pre-DM > NGT
7.02_337.2723	+	0.033758	0.338099	HMDB06070	38	0	Aliphatic homopolycyclic compounds	Pregnanetriol	LMFA01050072	42.1	20.3	19-hydroxy-nonadecanoic acid	NULL	NULL	NULL	1.21222	1.03882	1.16692	1.49925	0.265538	1.47159	0.0119803	0.358862	0.0154492	-2.40951	0.361503	-2.56561	Pre-DM = T2D > NGT
7.02_547.4731	+	0.026728	0.307122	HMDB32732	39.9	17.6	Aliphatic heteromonocyclic compounds	cis-Solamin	LMPR04000004	37.1	3.24	bacteriohopane-32,33,34,35-tetrol	NULL	NULL	NULL	0.778878	0.90323	0.862326	1.52602	1.45558	2.35744	0.0937832	0.0689593	0.00664649	-1.53394	1.48359	-2.84573	Pre-DM = T2D = NGT
7.02_623.5092	+	0.00968715	0.204484	NA	NA	NA	NA	NA	NA	NA	NA	NA	NA	NA	NA	1.17981	0.992927	1.18822	1.26524	0.619557	1.57763	0.0479406	0.0708392	0.00266389	-1.85273	1.46957	-3.12535	Pre-DM = T2D > NGT
7.02_862.6399	+	0.0352728	0.343941	HMDB08351,HMDB08637	30.4	3.6	Aliphatic acyclic compounds,Aliphatic acyclic compounds	PC(20:2(11Z,14Z)/22:4(7Z,10Z,13Z,16Z)), PC(22:4(7Z,10Z,13Z,16Z)/20:2(11Z,14Z))	LMGP01012087,LMGP01011864	30.4	3.6	PC(22:4(7Z,10Z,13Z,16Z)/20:2(11Z,14Z)), PC(20:2(11Z,14Z)/22:4(7Z,10Z,13Z,16Z))	30.3	3.29	GPCho(22:4/20:2),GPCho(20:2/22:4)	0.899041	0.95096	0.945404	1.09291	0.501558	0.77175	0.0223835	0.219889	0.101888	2.43426	0.772567	1.49142	NGT = Pre-DM = T2D
7.03_264.2703	+	0.0489245	0.392867	HMDB02117	37	4.25	Aliphatic acyclic compounds	Oleamide	LMFA08010004,LMFA08010011	37	4.25	Oleamide,Elaidamide	NULL	NULL	NULL	1.15304	1.09133	1.05655	1.54775	1.07456	0.576633	0.0241951	0.147725	0.167356	-2.40596	-1.29024	-0.964667	T2D = Pre-DM = NGT
7.03_643.5039	+	0.00346624	0.135578	NULL	NULL	NULL	NULL	NULL	LMGP10030058	32.6	0.569	PA(P-20:0/14:0)	NULL	NULL	NULL	1.30482	0.930675	1.40201	1.4167	1.31992	2.77777	0.063882	0.0332583	0.00123147	-1.52298	2.01082	-3.34562	Pre-DM > T2D = NGT
7.03_651.5306	+	0.00108656	0.0835091	NULL	NULL	NULL	NULL	NULL	LMGL02070009	35.8	0	1-(8-[3]-ladderane-octanoyl-2-(8-[3]-ladderane-octanyl)-sn-glycerol	NULL	NULL	NULL	1.3536	1.02135	1.3253	2.45749	1.6514	1.83422	0.00256847	0.356488	0.00346134	-2.92681	0.367863	-3.0475	Pre-DM = T2D > NGT
7.04_1520.1747	+	0.00627947	0.168655	NA	NA	NA	NA	NA	NA	NA	NA	NA	NA	NA	NA	1.14666	1.02828	1.11512	1.44787	0.980131	1.15999	0.00934988	0.298108	0.0338825	-2.73525	-0.529849	-2.00301	T2D = Pre-DM > NGT
7.04_574.4939	+	0.013001	0.22859	NA	NA	NA	NA	NA	NA	NA	NA	NA	NA	NA	NA	1.21578	0.849742	1.43077	1.32768	2.07219	2.67125	0.0682786	0.0659694	0.00379737	-1.48873	1.70626	-3.01954	Pre-DM = T2D = NGT
7.05_577.5186	+	0.00907937	0.1972	NA	NA	NA	NA	NA	NA	NA	NA	NA	NA	NA	NA	1.32551	1.01411	1.30707	1.6884	0.587374	2.19735	0.0199191	0.154522	0.00374568	-2.21794	1.01723	-3.02369	Pre-DM = T2D > NGT
7.05_814.6240	+	0.045812	0.383819	HMDB08270,HMDB08045,HMDB08302,HMDB08077,HMDB07987,HMDB08110,HMDB08789,HMDB08301,HMDB08562,HMDB08333,HMDB08019,HMDB08593,HMDB07927,HMDB08143	32.6	0	Aliphatic acyclic compounds,Aliphatic acyclic compounds,Aliphatic acyclic compounds,Aliphatic acyclic compounds,Aliphatic acyclic compounds,Aliphatic acyclic compounds,Aliphatic acyclic compounds,Aliphatic acyclic compounds,Aliphatic acyclic compounds,Aliphatic acyclic compounds,Aliphatic acyclic compounds,Aliphatic acyclic compounds,Aliphatic acyclic compounds,Aliphatic acyclic compounds	PC(20:0/18:2(9Z,12Z)), PC(18:0/20:2(11Z,14Z)) ,PC(20:1(11Z)/18:1(9Z)),PC(18:1(11Z)/20:1(11Z)), PC(16:0/22:2(13Z,16Z)) ,PC(18:1(9Z)/20:1(11Z)),PC(24:1(15Z)/14:1(9Z)),PC(20:1(11Z)/18:1(11Z)),PC(22:1(13Z)/16:1(9Z)), PC(20:2(11Z,14Z)/18:0) ,PC(16:1(9Z)/22:1(13Z)), PC(22:2(13Z,16Z)/16:0) ,PC(14:1(9Z)/24:1(15Z)), PC(18:2(9Z,12Z)/20:0)	LMGP03030075,LMGP03020060,LMGP03020038	44.4	58.6	PS(P-20:0/20:0),PS(O-20:0/20:1(11Z)),PS(O-18:0/22:1(11Z))	NULL	NULL	NULL	0.879886	1.00927	0.871804	1.15847	0.0830083	1.41494	0.0472723	0.47079	0.0424041	2.15051	0.0732839	1.90686	NGT > Pre-DM = T2D
7.07_1600.2095	+	0.01953	0.268287	NA	NA	NA	NA	NA	NA	NA	NA	NA	NA	NA	NA	0.885138	1.02973	0.859583	1.23335	0.548919	1.60099	0.0183674	0.303878	0.0154707	2.24936	-0.51328	2.56513	NGT > T2D = Pre-DM
7.07_814.6279	+	0.0408948	0.365611	HMDB08270,HMDB08045,HMDB08302,HMDB08077,HMDB07987,HMDB08110,HMDB08789,HMDB08301,HMDB08562,HMDB08333,HMDB08019,HMDB08593,HMDB07927,HMDB08143	39.6	27.7	Aliphatic acyclic compounds,Aliphatic acyclic compounds,Aliphatic acyclic compounds,Aliphatic acyclic compounds,Aliphatic acyclic compounds,Aliphatic acyclic compounds,Aliphatic acyclic compounds,Aliphatic acyclic compounds,Aliphatic acyclic compounds,Aliphatic acyclic compounds,Aliphatic acyclic compounds,Aliphatic acyclic compounds,Aliphatic acyclic compounds,Aliphatic acyclic compounds	PC(20:0/18:2(9Z,12Z)), PC(18:0/20:2(11Z,14Z)) ,PC(20:1(11Z)/18:1(9Z)),PC(18:1(11Z)/20:1(11Z)), PC(16:0/22:2(13Z,16Z)) ,PC(18:1(9Z)/20:1(11Z)),PC(24:1(15Z)/14:1(9Z)),PC(20:1(11Z)/18:1(11Z)),PC(22:1(13Z)/16:1(9Z)), PC(20:2(11Z,14Z)/18:0) ,PC(16:1(9Z)/22:1(13Z)), PC(22:2(13Z,16Z)/16:0) ,PC(14:1(9Z)/24:1(15Z)), PC(18:2(9Z,12Z)/20:0)	LMGP02011088,LMGP02010896,LMGP02011058,LMGP02010820,LMGP02011008,LMGP02010790	39.7	28.2	PE(22:2(13Z,16Z)/19:0), PE(20:2(11Z,14Z)/21:0) ,PE(22:1(11Z)/19:1(9Z)),PE(19:1(9Z)/22:1(11Z)), PE(21:0/20:2(11Z,14Z)) , PE(19:0/22:2(13Z,16Z))	NULL	NULL	NULL	0.884491	1.03195	0.857108	1.07787	0.337012	1.5772	0.0444487	0.349957	0.0526104	1.88622	-0.385436	2.10751	NGT > T2D = Pre-DM
7.08_1519.2158	+	0.0132661	0.229771	NA	NA	NA	NA	NA	NA	NA	NA	NA	NA	NA	NA	1.19687	1.11851	1.07006	1.48427	1.47105	0.869886	0.00930196	0.119198	0.126465	-2.73694	-1.17901	-1.37665	T2D = Pre-DM = NGT
7.08_1541.1911	+	0.0308923	0.327928	NA	NA	NA	NA	NA	NA	NA	NA	NA	NA	NA	NA	1.23996	1.07685	1.15146	1.58741	1.01131	1.09261	0.0239872	0.282442	0.0728655	-2.40911	-0.575602	-1.65881	T2D = Pre-DM = NGT
7.08_579.5278	+	0.00720086	0.178111	NA	NA	NA	NA	NA	NA	NA	NA	NA	NA	NA	NA	1.42442	1.06026	1.34347	2.27069	0.775125	2.71253	0.0125651	0.227487	0.00520694	-2.39208	0.747149	-2.92259	Pre-DM = T2D > NGT
7.08_719.5541	+	0.00533849	0.159823	HMDB31110	34.6	0	Aliphatic acyclic compounds	Glycerol tritridecanoate	LMPK01000061,LMGP04020080,LMGP04020073,LMGP04020043,LMGP10010315,LMGP10010702,LMGP10010679,LMGP10010513,LMGP10010154,LMGP10010968,LMGP10010196,LMGP10010868	35	0	Mannosyl-1beta-phosphomycoketide C34,PG(O-16:0/18:0),PG(O-18:0/16:0),PG(O-20:0/14:0),PA(18:0/19:0),PA(22:0/15:0),PA(21:0/16:0),PA(20:0/17:0),PA(15:0/22:0),PA(17:0/20:0),PA(16:0/21:0),PA(19:0/18:0)	35	0	GPA(21:0/16:0),GPA(11:0/26:0),GPA(20:0/17:0),GPA(14:0/23:0),GPA(24:0/13:0),GPA(17:0/20:0),GPA(16:0/21:0),GPA(23:0/14:0),GPA(15:0/22:0),GPA(19:0/18:0),GPA(25:0/12:0),GPA(26:0/11:0),GPA(22:0/15:0),GPA(12:0/25:0),GPA(13:0/24:0),GPA(18:0/19:0)	1.26675	1.04578	1.21129	1.56516	0.475257	1.72592	0.0130656	0.303709	0.0109241	-2.37771	0.513762	-2.68363	Pre-DM = T2D > NGT
7.08_848.6165	+	0.0498509	0.396614	HMDB09722,HMDB09721,HMDB09496,HMDB09497,HMDB09753,HMDB09528,HMDB09272,HMDB09304,HMDB09560,HMDB09113,HMDB09369,HMDB09145,HMDB09178,HMDB09336	37.5	1.66	Aliphatic acyclic compounds,Aliphatic acyclic compounds,Aliphatic acyclic compounds,Aliphatic acyclic compounds,Aliphatic acyclic compounds,Aliphatic acyclic compounds,Aliphatic acyclic compounds,Aliphatic acyclic compounds,Aliphatic acyclic compounds,Aliphatic acyclic compounds,Aliphatic acyclic compounds,Aliphatic acyclic compounds,Aliphatic acyclic compounds,Aliphatic acyclic compounds	PE(24:0/18:3(9Z,12Z,15Z)), PE(24:0/18:3(6Z,9Z,12Z)) , PE(22:0/20:3(5Z,8Z,11Z)) , PE(22:0/20:3(8Z,11Z,14Z)) , PE(24:1(15Z)/18:2(9Z,12Z)) , PE(22:1(13Z)/20:2(11Z,14Z)) , PE(20:1(11Z)/22:2(13Z,16Z)) , PE(20:2(11Z,14Z)/22:1(13Z)) , PE(22:2(13Z,16Z)/20:1(11Z)) , PE(18:2(9Z,12Z)/24:1(15Z)) , PE(20:3(8Z,11Z,14Z)/22:0) , PE(18:3(6Z,9Z,12Z)/24:0) , PE(18:3(9Z,12Z,15Z)/24:0) , PE(20:3(5Z,8Z,11Z)/22:0)	LMGP02010928,LMGP02011091,LMGP02010898,LMGP02011061,LMGP02010868,LMGP02011032	37.5	1.66	PE(20:3(8Z,11Z,14Z)/22:0), PE(22:2(13Z,16Z)/20:1(11Z)) , PE(20:2(11Z,14Z)/22:1(11Z)) , PE(22:1(11Z)/20:2(11Z,14Z)) , PE(20:1(11Z)/22:2(13Z,16Z)) , PE(22:0/20:3(8Z,11Z,14Z))	NULL	NULL	NULL	0.904231	0.908999	0.994755	1.19486	0.994072	0.339894	0.0420698	0.0348478	0.462479	2.19663	1.99116	0.0941898	NGT = Pre-DM > T2D
7.09_655.5543	+	0.0193964	0.268287	HMDB32300	31.6	0	Aliphatic acyclic compounds	Glyceryl palmitostearate	LMPR01080008	30.2	0	Decaprenoxanthin	NULL	NULL	NULL	1.32614	1.03605	1.27999	1.67781	1.45433	1.46011	0.0212136	0.417635	0.0298825	-2.45363	-0.207948	-2.05537	T2D = Pre-DM > NGT
7.13_1114.7603	+	0.000195801	0.0464777	NA	NA	NA	NA	NA	NA	NA	NA	NA	NA	NA	NA	0.752491	1.04916	0.717231	3.01302	1.56038	2.58362	0.000299477	0.477428	0.000382562	3.71946	-0.0566104	3.4754	NGT > T2D = Pre-DM
7.13_1357.8341	+	0.00665015	0.174146	NA	NA	NA	NA	NA	NA	NA	NA	NA	NA	NA	NA	0.874068	1.07784	0.810947	2.2422	1.26248	2.25292	0.00884555	0.368135	0.0123733	2.51825	-0.336796	2.64171	NGT > T2D = Pre-DM
7.13_803.6642	+	0.0487815	0.392867	NA	NA	NA	NA	NA	NA	NA	NA	NA	NA	NA	NA	0.919097	1.05701	0.869523	1.11231	0.508306	1.65202	0.0834967	0.267947	0.0586547	1.59225	-0.619033	2.0631	NGT = T2D = Pre-DM
7.13_835.6831	+	0.0395709	0.360492	NULL	NULL	NULL	NULL	NULL	LMGP04020065	36.9	0.244	PG(O-20:0/21:0)	NULL	NULL	NULL	0.889945	0.907305	0.980866	1.28041	1.47794	0.116591	0.0189347	0.0407993	0.332443	2.49423	1.92365	0.433176	NGT = Pre-DM > T2D
7.13_952.7022	+	0.00739737	0.179931	NA	NA	NA	NA	NA	NA	NA	NA	NA	NA	NA	NA	0.826156	0.976576	0.845972	1.96287	1.40888	1.47173	0.00433885	0.355872	0.0129074	2.97893	0.369516	2.38219	NGT > Pre-DM = T2D
7.14_803.6748	+	0.0226936	0.285393	NA	NA	NA	NA	NA	NA	NA	NA	NA	NA	NA	NA	0.931505	1.04481	0.891554	1.01824	0.511169	1.491	0.0434647	0.21124	0.0176232	1.89605	-0.802127	2.5196	NGT > T2D = Pre-DM
7.14_813.0551	+	0.0195399	0.268287	NA	NA	NA	NA	NA	NA	NA	NA	NA	NA	NA	NA	1.52118	1.09008	1.39548	2.95941	1.48852	4.0537	0.0201134	0.288612	0.0620724	-2.47272	-0.557443	-1.73487	T2D = Pre-DM = NGT
7.14_862.6250	+	0.00192794	0.110137	HMDB08309,HMDB08341	44	65.5	Aliphatic acyclic compounds,Aliphatic acyclic compounds	PC(20:1(11Z)/20:2(11Z,14Z)), PC(20:2(11Z,14Z)/20:1(11Z))	LMGP01011855,LMGP01011825	44	65.5	PC(20:2(11Z,14Z)/20:1(11Z)), PC(20:1(11Z)/20:2(11Z,14Z))	30.6	0.701	GPCho(22:5/20:1),GPCho(20:1/22:5)	0.863914	0.913188	0.946042	1.63653	1.07733	0.814515	0.00133883	0.00858891	0.27105	3.32237	2.5286	0.609641	NGT = Pre-DM > T2D
7.15_1236.8183n	+	0.005055	0.156598	HMDB11921	36.9	9.36	Aliphatic heteromonocyclic compounds	Ganglioside GM3 (d18:0/22:1(13Z))	LMSP0601AJ04	39.4	21.7	NeuAcalpha2-3Galbeta1-4Glcbeta-Cer(d18:1/22:0)	NULL	NULL	NULL	1.07694	1.18248	0.910744	1.14776	1.92551	0.873894	0.053022	0.00183218	0.0713596	-1.80743	-3.23382	1.46574	T2D = NGT = Pre-DM
7.15_1658.2059	+	0.00329991	0.133534	NA	NA	NA	NA	NA	NA	NA	NA	NA	NA	NA	NA	0.847464	0.92696	0.91424	2.09339	0.635282	1.78496	0.000621248	0.164129	0.0160182	3.53089	0.977628	2.3016	NGT > Pre-DM = T2D
7.15_651.5321	+	0.000360584	0.0573011	NULL	NULL	NULL	NULL	NULL	LMGL02070009	35.5	3.36	1-(8-[3]-ladderane-octanoyl-2-(8-[3]-ladderane-octanyl)-sn-glycerol	NULL	NULL	NULL	1.17756	0.980921	1.20046	1.28969	0.822871	1.78145	0.00547224	0.0845123	0.000218992	-2.68301	1.37534	-3.79779	Pre-DM = T2D > NGT
7.15_839.6175n	+	0.000624017	0.0664638	NA	NA	NA	NA	NA	NA	NA	NA	NA	NA	NA	NA	0.88904	0.959844	0.926234	1.52021	0.56747	1.18773	0.000223754	0.10495	0.0171803	3.79245	1.25384	2.27498	NGT > Pre-DM = T2D
7.15_929.7153	+	0.0296531	0.322173	NA	NA	NA	NA	NA	NA	NA	NA	NA	NA	NA	NA	1.06092	1.16143	0.913466	0.930622	1.69028	0.945298	0.110945	0.0116688	0.110086	-1.22152	-2.66151	1.451	T2D = NGT = Pre-DM
7.16_274.0932	+	0.013525	0.232274	NA	NA	NA	NA	NA	NA	NA	NA	NA	NA	NA	NA	0.957601	1.19238	0.8031	0.70608	1.50464	2.15843	0.16642	0.0396211	0.00857649	0.968411	-1.93632	2.76355	NGT = T2D > Pre-DM
7.16_623.5071	+	0.0203652	0.271968	NA	NA	NA	NA	NA	NA	NA	NA	NA	NA	NA	NA	1.48416	1.16162	1.27767	2.2615	1.04321	2.33123	0.0226335	0.388472	0.035028	-2.16775	0.283303	-2.26763	Pre-DM = T2D > NGT
7.16_641.5172	+	0.00520741	0.158034	NA	NA	NA	NA	NA	NA	NA	NA	NA	NA	NA	NA	1.45563	1.09496	1.3294	2.11098	1.20764	2.30762	0.00763804	0.291376	0.00569692	-2.56952	0.549368	-2.89447	Pre-DM = T2D > NGT
7.16_824.6196	+	0.0202526	0.271968	HMDB09499,HMDB09529,HMDB09337,HMDB09435	35.9	22.7	Aliphatic acyclic compounds,Aliphatic acyclic compounds,Aliphatic acyclic compounds,Aliphatic acyclic compounds	PE(22:0/20:4(8Z,11Z,14Z,17Z)), PE(22:1(13Z)/20:3(5Z,8Z,11Z)) , PE(20:3(5Z,8Z,11Z)/22:1(13Z)) , PE(20:4(8Z,11Z,14Z,17Z)/22:0)	LMGP02010160,LMGP02010161,LMGP02010159,LMGP02010157,LMGP02010158,LMGP02011051,LMGP02010818,LMGP02010860,LMGP02010153,LMGP02010152,LMGP02010151,LMGP02010154,LMGP02010156,LMGP02010155,LMGP02011005,LMGP02010633	35.5	22.7	PE(18:1(11Z)/22:0),PE(18:1(9Z)/22:0),PE(20:1(13Z)/20:0),PE(20:1(13E)/20:0),PE(18:1(11E)/22:0),PE(22:1(11Z)/18:0),PE(19:1(9Z)/21:0),PE(20:1(11Z)/20:0),PE(22:0/18:1(13Z)),PE(20:0/20:1(11Z)),PE(18:0/22:1(13Z)),PE(22:0/18:1(11Z)),PE(22:0/18:1(7Z)),PE(22:0/18:1(9Z)),PE(21:0/19:1(9Z)),PE(18:0/22:1(11Z))	NULL	NULL	NULL	0.895694	0.981174	0.91288	1.31568	0.239283	1.26224	0.00768656	0.443132	0.0111415	2.79911	0.143032	2.43589	NGT > Pre-DM = T2D
7.16_860.6120	+	0.0059165	0.165498	HMDB08353,HMDB08703	35.1	3.07	Aliphatic acyclic compounds,Aliphatic acyclic compounds	PC(20:2(11Z,14Z)/22:5(7Z,10Z,13Z,16Z,19Z)), PC(22:5(7Z,10Z,13Z,16Z,19Z)/20:2(11Z,14Z))	LMGP02011015	35.6	2.98	PE(21:0/22:4(7Z,10Z,13Z,16Z))	34.5	0.283	GPCho(20:3/22:4),GPCho(22:4/20:3)	0.910406	0.96957	0.938979	1.25288	0.40101	1.17128	0.00610493	0.111488	0.10757	2.87269	1.21865	1.46315	NGT = Pre-DM = T2D
7.17_798.5462	+	0.0203687	0.271968	HMDB09597,HMDB09405,HMDB09596,HMDB09438	31.4	2.91	Aliphatic acyclic compounds,Aliphatic acyclic compounds,Aliphatic acyclic compounds,Aliphatic acyclic compounds	PE(22:4(7Z,10Z,13Z,16Z)/20:4(8Z,11Z,14Z,17Z)), PE(20:4(5Z,8Z,11Z,14Z)/22:4(7Z,10Z,13Z,16Z)) , PE(22:4(7Z,10Z,13Z,16Z)/20:4(5Z,8Z,11Z,14Z)) , PE(20:4(8Z,11Z,14Z,17Z)/22:4(7Z,10Z,13Z,16Z))	LMGP02010960,LMGP02011125	31.4	2.91	PE(20:4(5Z,8Z,11Z,14Z)/22:4(7Z,10Z,13Z,16Z)), PE(22:4(7Z,10Z,13Z,16Z)/20:4(5Z,8Z,11Z,14Z))	30.8	0	GPEtn(18:4/24:4),GPEtn(20:3/22:5),GPEtn(20:2/22:6),GPEtn(22:5/20:3),GPEtn(20:4/22:4),GPEtn(24:4/18:4),GPCho(22:6/17:2),GPEtn(22:6/20:2),GPCho(17:2/22:6),GPEtn(22:4/20:4),GPEtn(20:1/17:0),GPEtn(26:1/11:0),GPEtn(20:0/17:1),GPEtn(14:1/23:0),GPEtn(22:0/15:1),GPEtn(18:1/19:0),GPEtn(22:1/15:0),GPEtn(13:0/24:1),GPEtn(16:1/21:0),GPEtn(15:1/22:0),GPEtn(17:1/20:0),GPEtn(11:0/26:1),GPCho(12:0/22:1),GPCho(10…	1.12278	0.946535	1.1862	1.30099	0.516799	1.86648	0.0336393	0.138463	0.00565961	-2.00604	1.08725	-2.89654	Pre-DM = T2D > NGT
7.17_928.7121	+	0.0255325	0.301517	HMDB11594	42.4	35.8	Aliphatic heteromonocyclic compounds	Lactosylceramide (d18:1/22:0)	LMSP0501AD04,LMSP0501AB06,LMSP0509AA04	41.4	30.9	Manbeta1-4Glcbeta-Cer(d18:1/22:0),LacCer(d18:1/22:0),Galalpha1-4Galbeta-Cer(d18:1/22:0)	35.7	0	GPCho(26:0/22:6),GPCho(26:1/22:5),GPCho(26:2/22:4),GPCho(22:4/26:2),GPCho(22:5/26:1),GPCho(22:6/26:0)	1.15663	1.21969	0.9483	1.58655	1.96692	0.6875	0.033808	0.0180903	0.279188	-2.00393	-2.51038	0.585257	T2D > NGT = Pre-DM
7.18_1491.1906n	+	0.0450652	0.380792	NA	NA	NA	NA	NA	NA	NA	NA	NA	NA	NA	NA	0.861639	1.11392	0.773519	1.84076	1.03471	2.43203	0.0863529	0.0998373	0.0107358	1.57552	-1.28248	2.68944	NGT = T2D = Pre-DM
7.18_666.5263n	+	0.0151225	0.239645	NA	NA	NA	NA	NA	NA	NA	NA	NA	NA	NA	NA	1.44331	1.03945	1.38853	2.0818	0.808249	2.32422	0.0175883	0.262702	0.010457	-2.266	0.635037	-2.69821	Pre-DM = T2D > NGT
7.18_705.5033	+	0.0146855	0.237801	HMDB10570	39.5	22.3	Aliphatic acyclic compounds	PG(16:0/16:0)	LMGP04010027,LMGP04010896,LMGP04010929	39.6	22.8	PG(18:0/14:0),PG(17:0/15:0),PG(14:0/18:0)	NULL	NULL	NULL	1.44961	0.982588	1.47529	2.53777	2.08137	1.38438	0.0137608	0.466173	0.00990065	-2.60551	0.0848947	-2.4783	Pre-DM = T2D > NGT
7.18_852.5766	+	0.031482	0.330546	NULL	NULL	NULL	NULL	NULL	LMGP03010546,LMGP03010500	32.5	0.541	PS(20:1(11Z)/19:1(9Z)),PS(19:1(9Z)/20:1(11Z))	NULL	NULL	NULL	1.05955	0.965882	1.09698	1.00702	0.452279	1.26164	0.0373759	0.154035	0.00791295	-1.96138	1.01928	-2.78972	Pre-DM = T2D > NGT
7.19_1079.7223n	+	0.0363463	0.347314	NA	NA	NA	NA	NA	NA	NA	NA	NA	NA	NA	NA	0.934333	1.12892	0.827638	1.13655	1.02218	1.588	0.0774832	0.184619	0.026925	1.62901	-0.897901	2.36665	NGT = T2D = Pre-DM
7.19_1114.7605	+	0.0228714	0.285393	NA	NA	NA	NA	NA	NA	NA	NA	NA	NA	NA	NA	0.837445	0.963751	0.868943	1.83973	1.61196	1.2983	0.0131985	0.256957	0.0565634	2.61977	0.652756	1.77791	NGT = Pre-DM = T2D
7.19_311.2371	+	0.020459	0.272666	HMDB14449	36.2	0	Aliphatic homopolycyclic compounds	Desogestrel	LMPR01090043,LMPR01070297,LMST02030104	36.2	0	(11Z)-8,18-ethanoretinal,14'-apo-beta-carotenal,Desogestrel	NULL	NULL	NULL	1.77689	1.22054	1.45582	2.03852	0.707838	2.21321	0.0454606	0.219487	0.0200328	-1.8763	0.773927	-2.47416	Pre-DM = T2D > NGT
7.19_339.2891	+	0.00876647	0.192309	HMDB33372,HMDB34031	36	0	Aliphatic acyclic compounds,Aliphatic acyclic compounds	Stearoyllactic acid,3-(2-Heptenyloxy)-2-hydroxypropyl undecanoate	LMFA01170036	36	0	Heneicosanedioic acid	NULL	NULL	NULL	1.35951	1.03868	1.30888	1.40585	1.2739	2.05651	0.0828594	0.0737207	0.00617602	-1.59604	1.44863	-2.86903	Pre-DM = T2D = NGT
7.19_339.2936	+	0.012884	0.22804	NA	NA	NA	NA	NA	NA	NA	NA	NA	NA	NA	NA	1.23069	1.01586	1.21148	1.26127	1.06292	1.68185	0.064451	0.105194	0.00788707	-1.71724	1.2525	-2.79078	Pre-DM = T2D = NGT
7.19_625.5148	+	0.0169192	0.253605	NULL	NULL	NULL	NULL	NULL	LMGL02070004	36.9	0.777	1-(14-methyl-pentadecanoyl)-2-(8-[3]-ladderane-octanyl)-sn-glycerol	NULL	NULL	NULL	1.12724	0.936364	1.20385	0.844712	1.03992	1.57536	0.0769994	0.0701331	0.00503097	-1.42555	1.67716	-2.93328	Pre-DM = T2D = NGT
7.19_668.5381	+	0.0335276	0.337011	NULL	NULL	NULL	NULL	NULL	NULL	NULL	NULL	NULL	35	0	CerP(d15:1/24:1)	1.39745	1.04405	1.33849	2.07928	1.01464	2.19268	0.0999773	0.176328	0.033945	-1.5012	0.929449	-2.27962	Pre-DM = T2D = NGT
7.19_770.6051	+	0.0144929	0.237483	HMDB09747,HMDB08915	31.5	2.66	Aliphatic acyclic compounds,Aliphatic acyclic compounds	PE(24:1(15Z)/15:0),PE(15:0/24:1(15Z))	LMGP01010754	32.9	9.79	PC(18:0/18:1(16Z))	31	0	GPEtn(15:1/24:0),GPCho(26:1/10:0),GPCho(22:1/14:0),GPCho(24:1/12:0),GPEtn(24:0/15:1),GPEtn(26:1/13:0),GPEtn(13:0/26:1),GPEtn(19:0/20:1),GPEtn(14:1/25:0),GPEtn(21:0/18:1),GPEtn(23:0/16:1),GPEtn(16:1/23:0),GPEtn(17:0/22:1),GPEtn(22:0/17:1),GPEtn(22:1/17:0),GPCho(22:0/14:1),GPEtn(24:1/15:0),GPCho(20:0/16:1),GPEtn(20:1/19:0),GPEtn(18:1/21:0),GPEtn(25:0/14:1),GPCho(10:0/26:1),GPCho(18:1/18:0),GPCho(19…	0.911524	1.0065	0.905639	1.18325	0.16404	1.19272	0.00825353	0.321177	0.00796755	2.54255	-0.46441	2.7875	NGT > T2D = Pre-DM
7.20_1154.7594	+	0.0404234	0.363747	NA	NA	NA	NA	NA	NA	NA	NA	NA	NA	NA	NA	0.885863	0.990789	0.894099	1.45646	0.826497	1.10404	0.0301904	0.345173	0.0598397	2.32397	0.398386	1.75193	NGT = Pre-DM = T2D
7.20_629.5554	+	0.026412	0.307122	NA	NA	NA	NA	NA	NA	NA	NA	NA	NA	NA	NA	1.21348	0.956275	1.26896	1.36492	0.838659	1.506	0.0394014	0.435428	0.0208044	-2.22223	0.162572	-2.20096	Pre-DM = T2D > NGT
7.20_665.4895	+	0.0411964	0.366536	NULL	NULL	NULL	NULL	NULL	LMGP10030021,LMGP10020032,LMGP10030041,LMGP10030042,LMGP10020092	34.5	0	PA(P-16:0/20:3(8Z,11Z,14Z)), PA(O-18:0/18:4(6Z,9Z,12Z,15Z)) , PA(P-18:0/18:3(6Z,9Z,12Z)) , PA(P-18:0/18:3(9Z,12Z,15Z)) , PA(O-16:0/20:4(5Z,8Z,11Z,14Z))	NULL	NULL	NULL	1.09831	0.982501	1.11788	1.06477	0.686811	1.26452	0.05661	0.179928	0.0175832	-1.77754	0.915641	-2.5204	Pre-DM = T2D = NGT
7.20_888.6431	+	0.00159806	0.10001	HMDB11592	38.5	10.5	Aliphatic heteromonocyclic compounds	Lactosyceramide (d18:1/18:1(9Z))	LMSP0501AB11	38.5	10.6	LacCer(d18:1/18:1(9Z))	NULL	NULL	NULL	0.82355	0.985841	0.835379	1.59372	0.385958	1.41163	0.000746912	0.0636781	0.0630669	3.48186	1.52461	1.72744	NGT = Pre-DM = T2D
7.20_890.6542	+	0.0340994	0.339292	HMDB08571,HMDB08317,HMDB08603,HMDB08349	46.3	69.7	Aliphatic acyclic compounds,Aliphatic acyclic compounds,Aliphatic acyclic compounds,Aliphatic acyclic compounds	PC(22:1(13Z)/20:2(11Z,14Z)), PC(20:1(11Z)/22:2(13Z,16Z)) , PC(22:2(13Z,16Z)/20:1(11Z)) , PC(20:2(11Z,14Z)/22:1(13Z))	LMGP01011862,LMGP01011832,LMGP01012055,LMGP01012025	46.3	69.7	PC(20:2(11Z,14Z)/22:1(11Z)), PC(20:1(11Z)/22:2(13Z,16Z)) , PC(22:2(13Z,16Z)/20:1(11Z)) , PC(22:1(11Z)/20:2(11Z,14Z))	32.4	0.171	GPCho(22:2/20:1),GPCho(20:1/22:2)	0.910055	0.970126	0.938079	1.24634	0.444072	0.986893	0.0121956	0.185798	0.0873555	2.6466	0.893486	1.56975	NGT = Pre-DM = T2D
7.21_1088.7431	+	0.00338347	0.134332	NA	NA	NA	NA	NA	NA	NA	NA	NA	NA	NA	NA	0.80347	1.04179	0.771236	1.90286	1.17946	2.25628	0.00836311	0.209676	0.0027577	2.53794	-0.807546	3.11516	NGT > T2D = Pre-DM
7.21_643.5302	+	0.035726	0.344718	NA	NA	NA	NA	NA	NA	NA	NA	NA	NA	NA	NA	1.1071	0.946745	1.16938	1.00858	1.22808	1.6147	0.0848769	0.143062	0.0192375	-1.58411	1.06667	-2.48859	Pre-DM = T2D = NGT
7.21_644.5516	+	0.00626194	0.168655	NA	NA	NA	NA	NA	NA	NA	NA	NA	NA	NA	NA	1.09598	0.896403	1.22264	0.898983	1.32732	1.95022	0.049549	0.0663734	0.00233135	-1.64924	1.70338	-3.16436	Pre-DM = T2D > NGT
7.21_856.6182	+	0.0171442	0.254907	HMDB09771,HMDB09707	36.8	3.58	Aliphatic acyclic compounds,Aliphatic acyclic compounds	PE(24:1(15Z)/22:6(4Z,7Z,10Z,13Z,16Z,19Z)), PE(22:6(4Z,7Z,10Z,13Z,16Z,19Z)/24:1(15Z))	LMGP02010837,LMGP02011006,LMGP02011028,LMGP02010788	36.8	2.04	PE(20:0/21:0),PE(21:0/20:0),PE(22:0/19:0),PE(19:0/22:0)	36.4	0	GPEtn(15:0/26:0),GPCho(16:0/22:0),GPCho(17:0/21:0),GPCho(18:0/20:0),GPEtn(25:0/16:0),GPCho(15:0/23:0),GPCho(12:0/26:0),GPEtn(24:0/17:0),GPEtn(26:0/15:0),GPEtn(16:0/25:0),GPCho(14:0/24:0),GPCho(13:0/25:0),GPCho(25:0/13:0),GPEtn(20:0/21:0),GPCho(24:0/14:0),GPEtn(22:0/19:0),GPEtn(17:0/24:0),GPEtn(23:0/18:0),GPCho(26:0/12:0),GPEtn(21:0/20:0),GPCho(19:0/19:0),GPCho(20:0/18:0),GPEtn(18:0/23:0),GPEtn(19…	0.942545	0.928813	1.01478	1.04107	1.02135	0.0681936	0.00739213	0.0276213	0.285529	2.8117	2.08766	0.566494	NGT = Pre-DM > T2D
7.21_952.6814	+	0.0415589	0.367668	NA	NA	NA	NA	NA	NA	NA	NA	NA	NA	NA	NA	0.809541	0.970408	0.834227	1.87252	1.49045	1.58559	0.0208073	0.315652	0.0540477	2.46057	0.479892	1.79872	NGT = Pre-DM = T2D
7.22_1128.7368	+	0.00228095	0.115444	NA	NA	NA	NA	NA	NA	NA	NA	NA	NA	NA	NA	0.850117	1.0842	0.784096	1.67682	0.507593	2.19965	0.0178076	0.10065	0.00137162	2.26125	-1.27786	3.31562	NGT > T2D = Pre-DM
7.22_203.1783	+	0.0124597	0.223501	HMDB38125	47.3	60.7	Aliphatic homopolycyclic compounds	1,4,9-Cadinatriene	LMPR0103230001	48.4	65.7	5-bromo-1-isopropyl-2,5a-dimethyl-decahydro-cyclopropa[a]inden-2-ol	NULL	NULL	NULL	0.845777	1.21485	0.696198	0.708923	1.17854	1.91012	0.0856637	0.085368	0.00821379	1.57951	-1.36984	2.77762	NGT = T2D = Pre-DM
7.22_890.6457	+	0.000849544	0.0740977	HMDB13448	35.9	1.72	Aliphatic acyclic compounds	PC(o-22:0/20:4(8Z,11Z,14Z,17Z))	LMSP06020014	35.2	2.88	(3'-sulfo)Galbeta-Cer(d18:0/24:0(2OH))	NULL	NULL	NULL	0.816715	0.896677	0.910825	1.97357	1.03808	1.1308	0.000227906	0.0530481	0.0410976	3.78788	1.61599	1.92048	NGT > Pre-DM = T2D
7.23_666.6349	+	0.0223318	0.284945	NULL	NULL	NULL	NULL	NULL	LMSP02030002	31.4	0.406	Cer(t18:0/h24:0)	NULL	NULL	NULL	0.796934	0.982004	0.811538	2.11294	1.19639	1.93997	0.0116815	0.339317	0.0305239	2.66114	0.414327	2.04659	NGT > Pre-DM = T2D
7.24_523.4760	+	0.00975383	0.204627	NA	NA	NA	NA	NA	NA	NA	NA	NA	NA	NA	NA	1.26137	0.973789	1.29532	1.37492	1.6348	2.28571	0.0149386	0.218616	0.00573618	-2.32789	0.776877	-2.89232	Pre-DM = T2D > NGT
7.25_313.2732	+	0.0103228	0.210175	NULL	NULL	NULL	NULL	NULL	LMFA01060131,LMFA01060130,LMFA01060129,LMFA01060128	37.6	0	3-oxo-nonadecanoic acid,2-oxo-nonadecanoic acid,18-oxo-nonadecanoic acid,10-oxo-nonadecanoic acid	NULL	NULL	NULL	1.18188	1.00814	1.17234	1.6468	0.614993	1.8912	0.00796999	0.38707	0.0129185	-2.55474	0.286964	-2.62707	Pre-DM = T2D > NGT
7.25_313.2750	+	0.000460927	0.0611966	NULL	NULL	NULL	NULL	NULL	LMFA01060131,LMFA01060130,LMFA01060129,LMFA01060128	36.9	0	3-oxo-nonadecanoic acid,2-oxo-nonadecanoic acid,18-oxo-nonadecanoic acid,10-oxo-nonadecanoic acid	NULL	NULL	NULL	0.625525	1.2134	0.515516	2.57371	1.21633	3.15812	0.00236905	0.159611	0.00035238	-2.95185	0.996059	-3.67816	Pre-DM = T2D > NGT
7.25_523.4728	+	0.0029398	0.127703	NA	NA	NA	NA	NA	NA	NA	NA	NA	NA	NA	NA	0.118691	1.26113	0.0941146	2.42832	1.49464	3.338	0.00456698	0.265377	0.00263183	-2.74293	0.626857	-3.12891	Pre-DM = T2D > NGT
7.25_616.5093n	+	0.0221597	0.284101	NA	NA	NA	NA	NA	NA	NA	NA	NA	NA	NA	NA	1.20906	1.01425	1.19208	1.45392	1.11352	1.61453	0.0230725	0.30146	0.0191745	-2.16012	0.520205	-2.48976	Pre-DM = T2D > NGT
7.25_644.5480	+	0.00761778	0.183042	NA	NA	NA	NA	NA	NA	NA	NA	NA	NA	NA	NA	1.26294	0.986331	1.28044	1.91913	0.810671	2.28186	0.0304445	0.142542	0.00529891	-2.04767	1.06897	-2.91714	Pre-DM = T2D > NGT
7.25_669.5495	+	0.00607274	0.166917	NA	NA	NA	NA	NA	NA	NA	NA	NA	NA	NA	NA	1.06983	0.940369	1.13767	1.29423	1.16715	2.05179	0.0494794	0.061603	0.00206943	-1.64992	1.73842	-3.19888	Pre-DM = T2D > NGT
7.25_669.5729	+	0.00818273	0.187304	NULL	NULL	NULL	NULL	NULL	LMFA13010003	34.3	0	1-O-alpha-D-glucopyranosyl-(2-tetradecanoyloxy)-eicosan-1-ol	NULL	NULL	NULL	1.08645	0.950078	1.14354	0.969648	1.20813	1.86325	0.167567	0.0198384	0.00362891	-0.963826	2.21952	-3.03326	Pre-DM > T2D = NGT
7.25_903.6844n	+	0.0253373	0.299931	NULL	NULL	NULL	NULL	NULL	LMGP03010943	36.5	25.6	PS(22:0/22:0)	NULL	NULL	NULL	1.04468	1.12413	0.929324	0.721827	1.51663	0.924084	0.114459	0.0110579	0.103088	-1.20315	-2.67956	1.48535	T2D = NGT = Pre-DM
7.26_550.4940	+	0.00514786	0.157522	NA	NA	NA	NA	NA	NA	NA	NA	NA	NA	NA	NA	1.22852	0.95333	1.28866	1.67933	1.72646	2.67627	0.0172241	0.137311	0.00246555	-2.27401	1.09248	-3.14804	Pre-DM = T2D > NGT
7.26_619.6219	+	0.0414105	0.367552	NULL	NULL	NULL	NULL	NULL	LMPR03040008	32.9	0	Glycinoprenol-9	NULL	NULL	NULL	1.14356	1.16998	0.977422	1.60027	1.40051	0.498952	0.028886	0.0907906	0.25692	-2.34051	-1.55036	-0.65287	T2D = Pre-DM = NGT
7.26_626.5304	+	0.0241922	0.293512	NULL	NULL	NULL	NULL	NULL	LMFA00000005	29.1	0	N-(3-(15-methyl-hexadecanoyloxy)-13-methyl-tetradecanoyl)-L-serine	NULL	NULL	NULL	1.15123	1.01127	1.1384	1.14394	0.796944	1.32194	0.0609199	0.130802	0.0107373	-1.74361	1.12261	-2.68939	Pre-DM = T2D = NGT
7.26_926.6856	+	0.00815002	0.187304	NULL	NULL	NULL	NULL	NULL	LMGP03010943	35.7	0.129	PS(22:0/22:0)	NULL	NULL	NULL	0.911565	1.1479	0.794114	0.965446	1.27117	2.03725	0.153683	0.0201757	0.00311262	1.02076	-2.21295	3.07927	NGT = T2D > Pre-DM
7.27_337.2716	+	0.0331597	0.336773	HMDB06070	36.5	0	Aliphatic homopolycyclic compounds	Pregnanetriol	LMFA01050071,LMFA01050072	38.1	0	2-hydroxy-nonadecanoic acid,19-hydroxy-nonadecanoic acid	NULL	NULL	NULL	1.07365	1.15758	0.927491	0.672317	1.29659	0.758202	0.11206	0.0136521	0.120048	-1.21565	-2.60822	1.40486	T2D = NGT = Pre-DM
7.27_550.4865	+	0.00432593	0.146539	NA	NA	NA	NA	NA	NA	NA	NA	NA	NA	NA	NA	0.29284	1.0747	0.272485	1.77334	1.79432	2.45415	0.0138381	0.149673	0.00227875	-2.35644	1.03784	-3.171	Pre-DM = T2D > NGT
7.27_668.5429n	+	0.00113488	0.0855176	NA	NA	NA	NA	NA	NA	NA	NA	NA	NA	NA	NA	1.25457	0.994454	1.26157	1.58911	1.13982	2.06644	0.00677592	0.134048	0.000774286	-2.61074	1.10746	-3.47221	Pre-DM = T2D > NGT
7.27_723.5477	+	0.0191617	0.267975	NULL	NULL	NULL	NULL	NULL	LMPK01000060,LMGP04020022,LMGP04020042,LMGP04020081	34.6	0	Mannosyl-1beta-phosphomycoketide C33,PG(O-18:0/15:0),PG(O-20:0/13:0),PG(O-16:0/17:0)	NULL	NULL	NULL	1.15726	1.08453	1.06706	1.30075	0.830759	0.654177	0.00366364	0.10727	0.085302	-3.03038	-1.46461	-1.37027	T2D = Pre-DM = NGT
7.28_1646.2766	+	0.0430643	0.37355	NA	NA	NA	NA	NA	NA	NA	NA	NA	NA	NA	NA	0.885313	0.928009	0.953991	1.29271	0.795798	0.641417	0.019706	0.0807837	0.234263	2.48002	1.60856	0.724879	NGT = Pre-DM = T2D
7.28_625.5127	+	0.0281186	0.315508	NULL	NULL	NULL	NULL	NULL	LMGL02070004	34.4	0	1-(14-methyl-pentadecanoyl)-2-(8-[3]-ladderane-octanyl)-sn-glycerol	NULL	NULL	NULL	1.2997	1.05948	1.22673	1.47069	1.27066	1.48018	0.0255205	0.299568	0.0209633	-2.11975	0.525644	-2.45789	Pre-DM = T2D > NGT
7.28_644.5393	+	0.00210532	0.114338	NULL	NULL	NULL	NULL	NULL	LMSP02010028,LMSP01080019	34.8	0	Cer(d18:2/21:0),Hemsleyin imine A	35	0	CerP(d19:0/18:0),CerP(d15:0/22:0),CerP(d17:0/20:0)	1.27855	1.1629	1.09945	1.94282	1.42328	1.78982	0.00530119	0.236009	0.00226409	-2.69361	0.719199	-3.17287	Pre-DM = T2D > NGT
7.29_549.4936	+	0.000617555	0.0664141	NA	NA	NA	NA	NA	NA	NA	NA	NA	NA	NA	NA	0.744145	1.05955	0.702318	2.44434	1.66471	3.31261	0.00101639	0.296334	0.000798041	-3.20403	0.534975	-3.46409	Pre-DM = T2D > NGT
7.29_811.6700	+	0.0131793	0.229771	HMDB13469	41.3	12.1	Aliphatic acyclic compounds	SM(d18:0/24:1(15Z)(OH))	LMSP03010080	50.6	58.4	SM(d18:2/24:1)	NULL	NULL	NULL	0.921356	0.965107	0.954666	1.13983	0.664093	0.675535	0.00627081	0.0917088	0.127266	2.86421	1.54528	1.13941	NGT = Pre-DM = T2D
7.29_811.8997	+	0.00449158	0.148808	NA	NA	NA	NA	NA	NA	NA	NA	NA	NA	NA	NA	0.852938	0.937173	0.910117	1.72724	0.934255	1.09237	0.00162435	0.0896558	0.0668377	3.26805	1.5567	1.49976	NGT = Pre-DM = T2D
7.29_923.7186	+	0.036387	0.347314	NA	NA	NA	NA	NA	NA	NA	NA	NA	NA	NA	NA	0.87451	1.00998	0.865866	1.36791	0.403445	1.89249	0.0406922	0.247149	0.0225691	1.92479	-0.683488	2.43127	NGT > T2D = Pre-DM
7.30_587.5330	+	0.0193493	0.26825	NA	NA	NA	NA	NA	NA	NA	NA	NA	NA	NA	NA	1.17298	1.13515	1.03333	1.59646	1.59628	0.0912187	0.0190354	0.0291415	0.384369	-2.49235	-2.06572	-0.294025	T2D > Pre-DM = NGT
7.30_656.5907	+	0.00639082	0.168952	NULL	NULL	NULL	NULL	NULL	LMSP02010030	32.7	0	Cer(d18:2/23:0)	NULL	NULL	NULL	1.16092	1.07811	1.07681	1.53083	0.66606	1.22664	0.00344871	0.308001	0.0153136	-3.04859	-0.501523	-2.31857	T2D = Pre-DM > NGT
7.30_994.7286	+	0.00270162	0.124168	NULL	NULL	NULL	NULL	NULL	LMSP05010034	34.4	0	FMC-5(d18:1/22:0)	NULL	NULL	NULL	0.834496	0.956816	0.872159	1.79682	0.338708	1.66136	0.000641578	0.183617	0.0134411	3.52236	0.901666	2.36724	NGT > Pre-DM = T2D
7.31_311.2577	+	0.00136531	0.09056	HMDB31045,HMDB31043,HMDB31044,HMDB31060	37.1	0	Aliphatic acyclic compounds,Aliphatic acyclic compounds,Aliphatic acyclic compounds,Aliphatic homomonocyclic compounds	Avocadene 4-acetate,Avocadene 1-acetate,Avocadene 2-acetate,(R)-2-Hydroxysterculic acid	NULL	NULL	NULL	NULL	NULL	NULL	NULL	0.714181	1.16543	0.612807	2.48133	1.46896	2.97994	0.00203073	0.29603	0.0015766	-2.99912	0.535853	-3.27649	Pre-DM = T2D > NGT
7.31_648.6331	+	0.00232832	0.116175	HMDB04953	52.4	96.3	Aliphatic acyclic compounds	Cer(d18:1/24:1(15Z))	LMSP02010009	52.4	96.3	Cer(d18:1/24:1(15Z))	NULL	NULL	NULL	1.17874	1.17673	1.00171	1.48662	1.67916	0.189605	0.00198795	0.00897201	0.30099	-3.21044	-2.51324	-0.521556	T2D > Pre-DM = NGT
7.32_339.2877	+	0.00450734	0.148808	HMDB33372,HMDB34031	36.4	0	Aliphatic acyclic compounds,Aliphatic acyclic compounds	Stearoyllactic acid,3-(2-Heptenyloxy)-2-hydroxypropyl undecanoate	LMFA01170036	36.4	0	Heneicosanedioic acid	NULL	NULL	NULL	1.26532	0.996628	1.2696	1.42448	1.1597	1.70782	0.0124364	0.155934	0.00219711	-2.39585	1.01131	-3.18158	Pre-DM = T2D > NGT
7.32_339.2940	+	0.00336321	0.134332	NA	NA	NA	NA	NA	NA	NA	NA	NA	NA	NA	NA	1.25508	0.981554	1.27867	1.43949	1.06975	1.77876	0.00802824	0.16903	0.0015916	-2.55221	0.958005	-3.27381	Pre-DM = T2D > NGT
7.32_384.3285	+	0.0490764	0.393073	NA	NA	NA	NA	NA	NA	NA	NA	NA	NA	NA	NA	0.945806	1.07422	0.880462	0.672053	0.780166	1.26414	0.133894	0.135503	0.0310005	1.10817	-1.33869	2.31401	NGT = T2D = Pre-DM
7.32_584.5760	+	0.044497	0.380046	NA	NA	NA	NA	NA	NA	NA	NA	NA	NA	NA	NA	0.99044	1.07348	0.922645	0.0736694	0.942743	0.898419	0.444519	0.0309609	0.053303	0.139522	-2.04069	2.1022	NGT = T2D > Pre-DM
7.32_592.5079n	+	0.00500463	0.156162	HMDB34924	38.5	16.5	Aliphatic heteromonocyclic compounds	Neoreticulatacin A	NULL	NULL	NULL	NULL	NULL	NULL	NULL	0.999211	0.97105	1.029	1.36129	1.16519	1.87265	0.0116826	0.157234	0.00208054	-2.41868	1.00589	-3.19734	Pre-DM = T2D > NGT
7.32_616.5255	+	0.00271949	0.124168	NA	NA	NA	NA	NA	NA	NA	NA	NA	NA	NA	NA	1.21846	0.959289	1.27017	1.62583	0.908919	2.16547	0.00510027	0.17893	0.00109369	-2.70647	0.919449	-3.37839	Pre-DM = T2D > NGT
7.33_313.2737	+	0.0157224	0.243237	NULL	NULL	NULL	NULL	NULL	LMFA01060129,LMFA01060128	40.6	14.2	18-oxo-nonadecanoic acid,10-oxo-nonadecanoic acid	NULL	NULL	NULL	1.19537	0.986793	1.21136	1.48827	1.13055	1.84526	0.0147772	0.240589	0.00707078	-2.33196	0.704409	-2.82596	Pre-DM = T2D > NGT
7.33_550.5560	+	7.83134e-05	0.0352834	HMDB11761	36.7	5.82	Aliphatic acyclic compounds	Cer(d18:0/18:0)	LMSP02020008	36.7	5.82	Cer(d18:0/18:0)	NULL	NULL	NULL	1.53675	1.10704	1.38817	3.06025	1.13131	2.8801	0.000111828	0.394434	0.000535746	-3.96127	-0.26778	-3.38402	T2D = Pre-DM > NGT
7.33_617.5066	+	0.00374879	0.140865	NULL	NULL	NULL	NULL	NULL	LMSP04000001	32.2	0	N-(tetradecanoyl)-sphing-4-enine-1-(2-aminoethylphosphonate)	32.2	0	SM(d19:0/10:0),SM(d15:0/14:0),SM(d17:0/12:0)	0.876522	1.02176	0.857857	1.81998	1.39591	2.57209	0.0124342	0.120167	0.00126052	-2.39592	1.17415	-3.33915	Pre-DM = T2D > NGT
7.33_643.5197	+	0.00333964	0.134033	NULL	NULL	NULL	NULL	NULL	NULL	NULL	NULL	NULL	33.7	0	SM(d15:1/16:0),SM(d17:1/14:0),SM(d19:1/12:0)	1.27411	0.986975	1.29092	1.39153	1.14	1.8767	0.0216186	0.076905	0.00104922	-2.18588	1.4262	-3.38978	Pre-DM = T2D > NGT
7.34_1116.7729	+	0.0143495	0.236413	NULL	NULL	NULL	NULL	NULL	LMSP0505CZ07,LMSP0507AA07	37.7	13.2	Galalpha1-3Galbeta1-4Glcbeta-Cer(d18:1/24:1(15Z)),Manalpha1-3Manbeta1-4Glcbeta-Cer(d18:1/24:1(15Z))	NULL	NULL	NULL	0.885469	1.01671	0.870917	1.45244	0.958563	1.36024	0.0116719	0.341526	0.0300784	2.66142	0.408302	2.05267	NGT > Pre-DM = T2D
7.34_1319.8551	+	0.0274352	0.312012	HMDB04964	41.3	28.3	Aliphatic heteromonocyclic compounds	Tetrahexosylceramide (d18:1/24:1(15Z))	LMSP0504AB07	37.8	10.6	Galbeta1-3GlcNAcbeta1-3Galbeta1-4Glcbeta-Cer(d18:1/24:1(15Z))	NULL	NULL	NULL	0.882618	1.15248	0.765845	1.56985	1.10056	2.41225	0.0279412	0.271127	0.0183635	2.08296	-0.609409	2.50508	NGT > T2D = Pre-DM
7.34_1647.2886	+	0.02256	0.284945	NA	NA	NA	NA	NA	NA	NA	NA	NA	NA	NA	NA	0.825644	0.980788	0.841817	1.90519	0.553379	1.92662	0.0105243	0.345535	0.0271225	2.69607	0.397403	2.09509	NGT > Pre-DM = T2D
7.34_245.2256	+	0.0116234	0.217856	HMDB37519	47.5	51.2	Aliphatic homomonocyclic compounds	2-(5,8-Tetradecadienyl)cyclobutanone	LMFA05000065	46.7	47.3	6-[3]-ladderane-1-hexanol	NULL	NULL	NULL	0.887747	0.938527	0.945895	1.17879	1.23024	2.00497	0.0443106	0.0895341	0.00360095	-1.88759	1.34363	-3.03559	Pre-DM = T2D > NGT
7.34_337.2740	+	0.0415407	0.367668	HMDB06070	42.2	30.1	Aliphatic homopolycyclic compounds	Pregnanetriol	LMFA01050072	46.4	57.4	19-hydroxy-nonadecanoic acid	NULL	NULL	NULL	1.13219	0.981523	1.1535	0.937649	0.973548	1.38094	0.0808316	0.116774	0.0127574	-1.60827	1.19127	-2.63134	Pre-DM = T2D = NGT
7.34_521.4427	+	0.0196258	0.269038	NA	NA	NA	NA	NA	NA	NA	NA	NA	NA	NA	NA	1.03851	0.954235	1.08832	1.30328	0.467544	1.66304	0.0197063	0.2404	0.00962946	-2.22212	0.705015	-2.72554	Pre-DM = T2D > NGT
7.34_530.5270	+	0.00210477	0.114338	NA	NA	NA	NA	NA	NA	NA	NA	NA	NA	NA	NA	1.23421	1.01412	1.21702	2.49678	0.954646	2.24246	0.00396621	0.486932	0.00470517	-3.00634	-0.0327612	-2.73313	T2D = Pre-DM > NGT
7.34_549.5465	+	0.000137955	0.0435697	NA	NA	NA	NA	NA	NA	NA	NA	NA	NA	NA	NA	1.33738	1.11065	1.20413	2.29443	1.02847	2.06006	0.000413492	0.454513	0.000411974	-3.63716	0.114267	-3.45549	Pre-DM = T2D > NGT
7.34_610.5914	+	0.0487034	0.392641	NA	NA	NA	NA	NA	NA	NA	NA	NA	NA	NA	NA	0.959557	0.988386	0.970832	0.654137	0.470906	0.404376	0.0421231	0.0968201	0.290576	2.19614	1.51769	0.551703	NGT = Pre-DM = T2D
7.34_658.5149n	+	0.0118447	0.219685	NA	NA	NA	NA	NA	NA	NA	NA	NA	NA	NA	NA	1.11952	0.980175	1.14216	1.21804	1.06044	1.68234	0.0287391	0.1221	0.0036508	-2.07143	1.16455	-3.03144	Pre-DM = T2D > NGT
7.34_665.4760	+	0.0448446	0.380792	NULL	NULL	NULL	NULL	NULL	LMGP04030002	35.2	4.08	PG(P-16:0/13:0)	NULL	NULL	NULL	1.12854	1.00665	1.12109	1.51757	0.444824	1.41961	0.0249082	0.323902	0.024572	-2.12952	0.456816	-2.40031	Pre-DM = T2D > NGT
7.35_1359.8468	+	0.00095298	0.0776188	HMDB04964	47.4	63.2	Aliphatic heteromonocyclic compounds	Tetrahexosylceramide (d18:1/24:1(15Z))	LMSP0504AB07	47.8	64.9	Galbeta1-3GlcNAcbeta1-3Galbeta1-4Glcbeta-Cer(d18:1/24:1(15Z))	NULL	NULL	NULL	0.902193	1.07612	0.838373	1.46763	0.410375	1.96732	0.0029717	0.167495	0.00051099	2.88115	-0.964114	3.58224	NGT > T2D = Pre-DM
7.35_1360.8418	+	0.0084091	0.189199	NA	NA	NA	NA	NA	NA	NA	NA	NA	NA	NA	NA	0.859495	1.02881	0.835426	1.82877	0.290998	1.86826	0.0083079	0.438873	0.00520266	2.77392	-0.153827	2.69986	NGT > T2D = Pre-DM
7.35_648.6317	+	0.0116128	0.217856	HMDB04953	38.4	11.9	Aliphatic acyclic compounds	Cer(d18:1/24:1(15Z))	LMSP02010009	38.4	11.9	Cer(d18:1/24:1(15Z))	NULL	NULL	NULL	1.04779	1.23681	0.847173	1.03922	1.81063	1.49866	0.312089	0.00612137	0.014964	-0.489939	-2.87184	2.32725	T2D = NGT > Pre-DM
7.35_659.4893	+	0.00273573	0.124168	NA	NA	NA	NA	NA	NA	NA	NA	NA	NA	NA	NA	1.22494	0.988062	1.23974	1.7015	0.857953	2.10899	0.00879652	0.109888	0.000685704	-2.5202	1.22712	-3.50469	Pre-DM = T2D > NGT
7.35_659.4996	+	0.011282	0.216072	NULL	NULL	NULL	NULL	NULL	LMGP10010869,LMGP10010926,LMGP10010864	33.4	0.546	PA(19:0/15:0),PA(14:0/20:0),PA(20:0/14:0)	33.3	0	GPA(26:0/8:0),GPA(21:0/13:0),GPA(22:0/12:0),GPA(13:0/21:0),GPA(15:0/19:0),GPA(19:0/15:0),GPA(10:0/24:0),GPA(9:0/25:0),GPA(20:0/14:0),GPA(12:0/22:0),GPA(14:0/20:0),GPA(8:0/26:0),GPA(23:0/11:0),GPA(24:0/10:0),GPA(16:0/18:0),GPA(17:0/17:0),GPA(18:0/16:0),GPA(11:0/23:0),GPA(25:0/9:0)	1.14891	0.966082	1.18924	1.41908	0.721019	1.6927	0.0218796	0.131149	0.00300037	-2.18114	1.12097	-3.0902	Pre-DM = T2D > NGT
7.35_725.5232	+	0.0284946	0.316339	NULL	NULL	NULL	NULL	NULL	LMPR02030027	28.3	10.3	2-demethylmenaquinone-8	NULL	NULL	NULL	1.13239	1.12142	1.00978	1.16278	1.5575	0.419878	0.0225729	0.0333496	0.38514	-2.43121	-2.00967	-0.29201	T2D > Pre-DM = NGT
7.36_291.0975n	+	0.0371947	0.350813	NA	NA	NA	NA	NA	NA	NA	NA	NA	NA	NA	NA	1.00686	1.21086	0.831523	0.99998	1.72374	1.53537	0.390229	0.0194841	0.0238801	-0.278722	-2.48406	2.14641	T2D = NGT > Pre-DM
7.36_313.2773	+	0.0375744	0.352546	NA	NA	NA	NA	NA	NA	NA	NA	NA	NA	NA	NA	0.888537	0.908242	0.978305	1.30839	1.1617	1.80903	0.0512997	0.182281	0.0160205	-1.82237	0.906708	-2.55299	Pre-DM = T2D = NGT
7.36_340.2970	+	0.0307915	0.327644	NA	NA	NA	NA	NA	NA	NA	NA	NA	NA	NA	NA	1.0785	0.93619	1.15201	0.781889	0.943831	1.3759	0.0834781	0.0989819	0.0101027	-1.59236	1.28737	-2.70966	Pre-DM = T2D = NGT
7.36_685.4404	+	0.0182162	0.263079	NULL	NULL	NULL	NULL	NULL	LMGP04010398,LMGP04010080	29.2	7.72	PG(18:3(9Z,12Z,15Z)/13:0), PG(13:0/18:3(9Z,12Z,15Z))	NULL	NULL	NULL	1.14963	1.00487	1.14406	1.29918	0.158901	1.28471	0.0138002	0.173852	0.00314293	-2.35746	0.939051	-3.07638	Pre-DM = T2D > NGT
7.36_859.6608	+	0.00799673	0.187196	NULL	NULL	NULL	NULL	NULL	LMGP00000053	35.1	0	1-eicosanoyl-2-docosanoyl-sn-glycero-3-phosphosulfocholine	NULL	NULL	NULL	0.878054	0.92821	0.945965	1.57009	1.07498	0.692651	0.00332334	0.0380425	0.177732	3.0597	1.95381	0.924043	NGT = Pre-DM > T2D
7.37_134.0971	+	0.0096916	0.204484	HMDB39674,HMDB39663,HMDB39659,HMDB40039	36.6	0	Aliphatic heteromonocyclic compounds,Aliphatic heteropolycyclic compounds,Aliphatic heteropolycyclic compounds,Aliphatic heteromonocyclic compounds	2-(1-Pyrrolidinyl)-2-cyclopenten-1-one, 2,3,4,5,6,7-Hexahydrocyclopent[b]azepin-8(1H)-one , 1,2,3,4,5,6-Hexahydro-6-methyl-7H-cyclopenta[b]pyridin-7-one , 2-Acetyl-3-ethylidene-3,4,5,6-tetrahydropyridine	NULL	NULL	NULL	NULL	NULL	NULL	NULL	1.00709	0.83356	1.20818	0.78066	2.38038	1.80927	0.483048	0.00710604	0.00531373	0.0425043	2.82437	-2.69282	Pre-DM > NGT = T2D
7.37_610.5921	+	0.0255271	0.301517	NA	NA	NA	NA	NA	NA	NA	NA	NA	NA	NA	NA	0.850246	0.985444	0.862805	1.34076	0.546339	1.34512	0.0186092	0.438518	0.0236758	2.50038	0.154727	2.14984	NGT > Pre-DM = T2D
7.37_669.5489	+	0.01837	0.264306	NA	NA	NA	NA	NA	NA	NA	NA	NA	NA	NA	NA	1.23761	1.03189	1.19936	1.21274	0.951373	1.49407	0.0642574	0.114544	0.0091064	-1.71866	1.20271	-2.74393	Pre-DM = T2D = NGT
7.37_872.6565	+	0.0354724	0.344328	HMDB08551,HMDB08582,HMDB08807,HMDB08710,HMDB08520,HMDB08742	31.6	0.00133	Aliphatic acyclic compounds,Aliphatic acyclic compounds,Aliphatic acyclic compounds,Aliphatic acyclic compounds,Aliphatic acyclic compounds,Aliphatic acyclic compounds	PC(22:0/22:6(4Z,7Z,10Z,13Z,16Z,19Z)), PC(22:1(13Z)/22:5(7Z,10Z,13Z,16Z,19Z)) , PC(24:1(15Z)/20:5(5Z,8Z,11Z,14Z,17Z)) , PC(22:5(7Z,10Z,13Z,16Z,19Z)/22:1(13Z)) , PC(20:5(5Z,8Z,11Z,14Z,17Z)/24:1(15Z)) , PC(22:6(4Z,7Z,10Z,13Z,16Z,19Z)/22:0)	LMGP01012122,LMGP01012003	31.6	0.00133	PC(22:6(4Z,7Z,10Z,13Z,16Z,19Z)/22:0), PC(22:0/22:6(4Z,7Z,10Z,13Z,16Z,19Z))	31.6	0	GPEtn(25:0/22:6),GPCho(22:0/22:6),GPCho(20:2/24:4),GPCho(20:5/24:1),GPCho(22:5/22:1),GPCho(22:4/22:2),GPCho(22:1/22:5),GPCho(22:6/22:0),GPCho(24:1/20:5),GPCho(26:2/18:4),GPCho(22:2/22:4),GPEtn(22:6/25:0),GPCho(18:4/26:2),GPCho(24:4/20:2)	0.927352	0.994799	0.9322	1.08521	0.441871	1.24866	0.0201072	0.310479	0.0543871	2.47283	0.494494	1.79586	NGT = Pre-DM = T2D
7.38_446.3393	+	0.00403401	0.141275	NULL	NULL	NULL	NULL	NULL	LMST01010362,LMST01010005	37.5	0	7alpha-hydroxy-4-cholesten-3-one-d7,7-oxocholesterol(d7)	NULL	NULL	NULL	0.784072	0.983715	0.797052	2.16122	0.769358	1.7161	0.00233663	0.220571	0.02282	3.1637	0.770266	2.16449	NGT > Pre-DM = T2D
7.38_744.5791	+	0.0459207	0.383897	NA	NA	NA	NA	NA	NA	NA	NA	NA	NA	NA	NA	0.923098	1.01066	0.913358	0.965766	0.288392	0.915887	0.020169	0.349632	0.0239972	2.21308	-0.386315	2.40896	NGT > T2D = Pre-DM
7.38_768.5922	+	0.0375793	0.352546	HMDB08039,HMDB07979,HMDB08103,HMDB07888,HMDB08299,HMDB08070,HMDB08071,HMDB08559,HMDB00593,HMDB07920,HMDB08331,HMDB08590,HMDB08135,HMDB08011,HMDB13407,HMDB11245,HMDB11246,HMDB11218,HMDB08162,HMDB11310,HMDB11277,HMDB13435,HMDB08226,HMDB08193	36.3	0	Aliphatic acyclic compounds,Aliphatic acyclic compounds,Aliphatic acyclic compounds,Aliphatic acyclic compounds,Aliphatic acyclic compounds,Aliphatic acyclic compounds,Aliphatic acyclic compounds,Aliphatic acyclic compounds,Aliphatic acyclic compounds,Aliphatic acyclic compounds,Aliphatic acyclic compounds,Aliphatic acyclic compounds,Aliphatic acyclic compounds,Aliphatic acyclic compounds,Aliphat…	PC(18:0/18:2(9Z,12Z)), PC(16:0/20:2(11Z,14Z)) ,PC(18:1(9Z)/18:1(11Z)), PC(14:0/22:2(13Z,16Z)) ,PC(20:1(11Z)/16:1(9Z)),PC(18:1(11Z)/18:1(11Z)),PC(18:1(11Z)/18:1(9Z)),PC(22:1(13Z)/14:1(9Z)),PC(18:1(9Z)/18:1(9Z)),PC(14:1(9Z)/22:1(13Z)), PC(20:2(11Z,14Z)/16:0) , PC(22:2(13Z,16Z)/14:0) , PC(18:2(9Z,12Z)/18:0) ,PC(16:1(9Z)/20:1(11Z)), PC(o-16:0/20:4(8Z,11Z,14Z,17Z)) , PC(P-18:0/18:3(6Z,9Z,12Z)) , PC(P-…	LMGP02010888,LMGP02010674,LMGP02010616,LMGP02011079,LMGP02010783,LMGP02011000,LMGP02011023,LMGP02010559	37.4	5.57	PE(20:2(11Z,14Z)/19:0), PE(18:2(9Z,12Z)/21:0) , PE(17:2(9Z,12Z)/22:0) , PE(22:2(13Z,16Z)/17:0) , PE(19:0/20:2(11Z,14Z)) , PE(21:0/18:2(9Z,12Z)) , PE(22:0/17:2(9Z,12Z)) , PE(17:0/22:2(13Z,16Z))	36.3	0	GPEtn(26:2/13:0),GPEtn(17:0/22:2),GPEtn(20:2/19:0),GPEtn(22:2/17:0),GPEtn(22:1/17:1),GPEtn(13:0/26:2),GPEtn(18:2/21:0),GPCho(10:0/26:2),GPCho(17:2/19:0),GPCho(18:0/18:2),GPCho(18:1/18:1),GPEtn(19:0/20:2),GPCho(14:0/22:2),GPEtn(15:1/24:1),GPCho(16:1/20:1),GPCho(14:1/22:1),GPEtn(17:1/22:1),GPCho(16:0/20:2),GPCho(18:2/18:0),GPCho(22:2/14:0),GPCho(22:1/14:1),GPCho(26:2/10:0),GPEtn(22:0/17:2),GPEtn(24…	0.986029	1.04495	0.943614	0.140264	0.770407	0.988797	0.440837	0.0142534	0.0242221	0.148848	-2.34544	2.40555	NGT = T2D > Pre-DM
7.38_817.6810	+	0.0259212	0.304484	NA	NA	NA	NA	NA	NA	NA	NA	NA	NA	NA	NA	0.92617	0.974743	0.950168	1.09817	0.695917	0.756822	0.00523582	0.170426	0.0581835	2.92087	0.952482	1.76492	NGT = Pre-DM = T2D
7.38_886.6249	+	0.0344476	0.340009	HMDB08318,HMDB08636	35.3	20.6	Aliphatic acyclic compounds,Aliphatic acyclic compounds	PC(20:1(11Z)/22:4(7Z,10Z,13Z,16Z)), PC(22:4(7Z,10Z,13Z,16Z)/20:1(11Z))	LMSP0501AB14	40.1	43.3	LacCer(d18:0/16:0)	NULL	NULL	NULL	0.947255	1.0467	0.904991	0.763929	0.555327	1.45901	0.0719827	0.203271	0.029412	1.66468	-0.829993	2.33377	NGT = T2D = Pre-DM
7.39_1157.7830	+	0.0276869	0.313266	NA	NA	NA	NA	NA	NA	NA	NA	NA	NA	NA	NA	0.844456	0.956062	0.883265	1.86514	0.726438	1.33143	0.00894634	0.289041	0.0348726	2.74974	0.556188	1.99086	NGT > Pre-DM = T2D
7.39_644.5403n	+	0.0252274	0.299931	NA	NA	NA	NA	NA	NA	NA	NA	NA	NA	NA	NA	1.1873	0.978922	1.21287	1.39193	1.38641	1.98175	0.0282936	0.194735	0.00912341	-2.07783	0.860579	-2.74331	Pre-DM = T2D > NGT
7.39_683.5046	+	0.0149496	0.238177	HMDB07864,HMDB07862,HMDB07863,HMDB07861,HMDB07865	31.9	0	Aliphatic acyclic compounds,Aliphatic acyclic compounds,Aliphatic acyclic compounds,Aliphatic acyclic compounds,Aliphatic acyclic compounds	PA(18:1(9Z)/18:1(11Z)),PA(18:1(11Z)/18:1(11Z)),PA(18:1(11Z)/18:1(9Z)), PA(18:0/18:2(9Z,12Z)) ,PA(18:1(9Z)/18:1(9Z))	LMGP10010533,LMGP10010487,LMGP10010215	32	0.508	PA(20:1(11Z)/16:1(9Z)),PA(19:1(9Z)/17:1(9Z)),PA(16:1(9Z)/20:1(11Z))	31.9	0	GPA(17:2/19:0),GPA(19:0/17:2),GPA(22:2/14:0),GPA(18:2/18:0),GPA(20:2/16:0),GPA(18:1/18:1),GPA(14:0/22:2),GPA(20:1/16:1),GPA(10:0/26:2),GPA(16:1/20:1),GPA(18:0/18:2),GPA(26:2/10:0),GPA(14:1/22:1),GPA(16:0/20:2),GPA(22:1/14:1)	1.24368	0.86812	1.43261	1.49957	0.978871	1.9803	0.0501762	0.0923517	0.00449439	-1.83233	1.32641	-2.96812	Pre-DM = T2D = NGT
7.40_563.4992	+	0.00418914	0.14322	NA	NA	NA	NA	NA	NA	NA	NA	NA	NA	NA	NA	1.18933	0.973052	1.22226	1.17425	1.3481	2.12004	0.0295319	0.0997163	0.00257002	-2.06024	1.28317	-3.13589	Pre-DM = T2D > NGT
7.40_563.5045	+	0.0190525	0.267975	NA	NA	NA	NA	NA	NA	NA	NA	NA	NA	NA	NA	1.19672	0.988513	1.21063	1.30019	1.37257	2.07043	0.0414676	0.171489	0.0110476	-1.91659	0.948298	-2.67987	Pre-DM = T2D > NGT
7.40_612.6125	+	0.0154834	0.242588	NA	NA	NA	NA	NA	NA	NA	NA	NA	NA	NA	NA	0.870969	1.01905	0.854688	1.53836	1.04305	1.48569	0.0122671	0.4089	0.0203635	2.64463	0.230375	2.20933	NGT > Pre-DM = T2D
7.40_823.6366	+	0.0375242	0.352546	HMDB13466	33.5	13.5	Aliphatic acyclic compounds	SM(d18:0/22:1(13Z)(OH))	NULL	NULL	NULL	NULL	NULL	NULL	NULL	0.977748	1.07799	0.907012	0.268091	1.08024	1.32769	0.273738	0.0302868	0.0168221	0.601547	-2.04982	2.53593	NGT = T2D > Pre-DM
7.40_954.6826	+	0.010589	0.210175	NA	NA	NA	NA	NA	NA	NA	NA	NA	NA	NA	NA	0.891572	1.02287	0.871641	1.36361	0.961687	1.25812	0.00573791	0.341541	0.0176357	2.89222	0.40826	2.26497	NGT > Pre-DM = T2D
7.40_954.7083	+	0.02106	0.276601	HMDB12237	35	4.7	Aliphatic homomonocyclic compounds	Inositol-P-ceramide	NULL	NULL	NULL	NULL	NULL	NULL	NULL	0.87641	1.01707	0.861705	1.50149	1.02237	1.42543	0.0176616	0.486532	0.0167866	2.51883	0.0337654	2.28382	NGT > Pre-DM = T2D
7.41_1090.7571	+	0.0319211	0.332301	HMDB04882	35.1	4.49	Aliphatic heteromonocyclic compounds	Trihexosylceramide (d18:1/22:0)	LMSP0502AA04,LMSP0505CZ04,LMSP0507AA04	35.1	4.49	Galalpha1-4Galbeta1-4Glcbeta-Cer(d18:1/22:0),Galalpha1-3Galbeta1-4Glcbeta-Cer(d18:1/22:0),Manalpha1-3Manbeta1-4Glcbeta-Cer(d18:1/22:0)	NULL	NULL	NULL	0.855728	1.07568	0.795522	1.26395	0.954306	1.83316	0.0900433	0.11368	0.0140934	1.55453	-1.20719	2.59731	NGT = T2D = Pre-DM
7.41_1130.7543	+	0.0285582	0.316339	HMDB04882	43.1	30.6	Aliphatic heteromonocyclic compounds	Trihexosylceramide (d18:1/22:0)	LMSP0502AA04,LMSP0505CZ04,LMSP0507AA04	43.1	30.6	Galalpha1-4Galbeta1-4Glcbeta-Cer(d18:1/22:0),Galalpha1-3Galbeta1-4Glcbeta-Cer(d18:1/22:0),Manalpha1-3Manbeta1-4Glcbeta-Cer(d18:1/22:0)	NULL	NULL	NULL	0.931381	1.06821	0.871912	0.892937	0.500103	1.48112	0.114303	0.0795349	0.0113591	1.20396	-1.61622	2.67055	NGT = T2D = Pre-DM
7.41_264.2729	+	0.0212464	0.277204	NA	NA	NA	NA	NA	NA	NA	NA	NA	NA	NA	NA	0.911192	1.132	0.804943	0.978054	1.17547	1.9712	0.121963	0.0700411	0.0105746	1.16523	-1.67779	2.69449	NGT = T2D = Pre-DM
7.41_612.6047	+	0.00213568	0.114338	NA	NA	NA	NA	NA	NA	NA	NA	NA	NA	NA	NA	0.86797	1.02691	0.845221	1.43602	0.831545	1.62322	0.00236574	0.359519	0.00328611	2.95228	-0.359746	3.06308	NGT > T2D = Pre-DM
7.41_865.6582n	+	0.00387712	0.140935	HMDB08285,HMDB08542,HMDB08573,HMDB08797,HMDB08604,HMDB08350,HMDB08414,HMDB08191,HMDB08446,HMDB08635	37.1	2.25	Aliphatic acyclic compounds,Aliphatic acyclic compounds,Aliphatic acyclic compounds,Aliphatic acyclic compounds,Aliphatic acyclic compounds,Aliphatic acyclic compounds,Aliphatic acyclic compounds,Aliphatic acyclic compounds,Aliphatic acyclic compounds,Aliphatic acyclic compounds	PC(20:0/22:4(7Z,10Z,13Z,16Z)), PC(22:0/20:4(5Z,8Z,11Z,14Z)) , PC(22:1(13Z)/20:3(8Z,11Z,14Z)) , PC(24:1(15Z)/18:3(6Z,9Z,12Z)) , PC(22:2(13Z,16Z)/20:2(11Z,14Z)) , PC(20:2(11Z,14Z)/22:2(13Z,16Z)) , PC(20:3(8Z,11Z,14Z)/22:1(13Z)) , PC(18:3(6Z,9Z,12Z)/24:1(15Z)) , PC(20:4(5Z,8Z,11Z,14Z)/22:0) , PC(22:4(7Z,10Z,13Z,16Z)/20:0)	LMGP01012085,LMGP01011921,LMGP01011893,LMGP01011863,LMGP01012056,LMGP01011804,LMGP01012026,LMGP01011997	37.1	2.25	PC(22:4(7Z,10Z,13Z,16Z)/20:0), PC(20:4(5Z,8Z,11Z,14Z)/22:0) , PC(20:3(8Z,11Z,14Z)/22:1(11Z)) , PC(20:2(11Z,14Z)/22:2(13Z,16Z)) , PC(22:2(13Z,16Z)/20:2(11Z,14Z)) , PC(20:0/22:4(7Z,10Z,13Z,16Z)) , PC(22:1(11Z)/20:3(8Z,11Z,14Z)) , PC(22:0/20:4(5Z,8Z,11Z,14Z))	NULL	NULL	NULL	0.924625	1.03185	0.896083	1.0378	0.363366	1.43536	0.00393872	0.326183	0.00401425	2.79118	-0.450478	3.00268	NGT > T2D = Pre-DM
7.41_874.6684	+	0.000390829	0.0585029	HMDB13448,HMDB13454	36.8	16.6	Aliphatic acyclic compounds,Aliphatic acyclic compounds	PC(o-22:0/20:4(8Z,11Z,14Z,17Z)), PC(o-22:2(13Z,16Z)/20:2(11Z,14Z))	LMSP0501AB15	37.5	24.7	LacCer(d18:0/18:0)	33.9	0	GPCho(22:5/22:0),GPEtn(25:0/22:5),GPCho(24:0/20:5),GPCho(18:3/26:2),GPCho(26:2/18:3),GPEtn(22:5/25:0),GPCho(24:4/20:1),GPCho(26:1/18:4),GPCho(24:1/20:4),GPCho(22:0/22:5),GPCho(20:4/24:1),GPCho(22:1/22:4),GPCho(22:4/22:1),GPCho(20:5/24:0),GPCho(18:4/26:1),GPCho(20:1/24:4)	0.902707	1.06377	0.848593	1.32434	0.501031	1.91812	0.00119011	0.171462	0.000198604	3.15832	-0.948402	3.82195	NGT > T2D = Pre-DM
7.41_897.6638	+	0.0155499	0.242745	NULL	NULL	NULL	NULL	NULL	LMGP04010750,LMGP04010699	32.3	15.2	PG(22:1(11Z)/21:0),PG(21:0/22:1(11Z))	29.6	0	GPA(25:0/22:0),GPA(26:0/21:0),GPA(23:0/24:0),GPA(24:0/23:0),GPA(21:0/26:0),GPA(22:0/25:0)	0.926389	1.04729	0.88456	1.06201	0.501377	1.73859	0.0083003	0.413156	0.0162178	2.54057	-0.219433	2.54872	NGT > T2D = Pre-DM
7.42_1156.7649	+	0.0128345	0.227833	NULL	NULL	NULL	NULL	NULL	LMSP0505CZ07,LMSP0507AA07,LMSP0502AA07	38.2	53.1	Galalpha1-3Galbeta1-4Glcbeta-Cer(d18:1/24:1(15Z)),Manalpha1-3Manbeta1-4Glcbeta-Cer(d18:1/24:1(15Z)),Galalpha1-4Galbeta1-4Glcbeta-Cer(d18:1/24:1(15Z))	NULL	NULL	NULL	0.87086	0.973696	0.894386	1.50042	0.884363	1.13694	0.00974803	0.387575	0.0194823	2.7215	0.285646	2.22657	NGT > Pre-DM = T2D
7.42_737.5608	+	0.0124896	0.223501	NULL	NULL	NULL	NULL	NULL	LMST01020031	34.4	0	22:5 Cholesteryl ester	NULL	NULL	NULL	1.08956	1.05234	1.03537	0.958409	0.702835	0.433515	0.00771197	0.0587385	0.192052	-2.79804	-1.76053	-0.87036	T2D = Pre-DM = NGT
7.42_928.6939	+	0.0286891	0.317141	NA	NA	NA	NA	NA	NA	NA	NA	NA	NA	NA	NA	0.935708	1.0462	0.894387	0.814817	0.717213	1.17585	0.0630587	0.146203	0.0136966	1.7275	-1.05286	2.60711	NGT = T2D = Pre-DM
7.43_917.6592	+	0.00146228	0.0938368	NA	NA	NA	NA	NA	NA	NA	NA	NA	NA	NA	NA	0.881105	0.918357	0.959436	1.52789	1.09229	0.589608	0.000616388	0.0102502	0.193805	3.53297	2.4659	0.86396	NGT = Pre-DM > T2D
7.44_893.6855	+	0.00383663	0.140935	NULL	NULL	NULL	NULL	NULL	NULL	NULL	NULL	NULL	34.5	0	SM(d19:1/26:1)	0.799602	0.914028	0.874811	1.85394	0.665079	1.35101	0.00203953	0.236725	0.0182256	3.20308	0.716877	2.25234	NGT > Pre-DM = T2D
7.44_915.6469	+	0.0263582	0.307013	NULL	NULL	NULL	NULL	NULL	LMGP04010721,LMGP04010698	35.5	14.2	PG(22:0/21:0),PG(21:0/22:0)	NULL	NULL	NULL	0.919211	0.981022	0.936993	1.16654	0.290015	1.02565	0.00826366	0.275846	0.0360376	2.77565	0.595225	1.97692	NGT > Pre-DM = T2D
7.44_918.6622	+	0.0216006	0.279832	HMDB12319	34.7	3.98	Aliphatic heteromonocyclic compounds	3-O-Sulfogalactosylceramide (d18:1/26:1(17Z))	NULL	NULL	NULL	NULL	35.1	0	GPSer(22:5/25:0),GPSer(25:0/22:5)	0.889953	0.931558	0.955339	1.3599	0.759527	0.800963	0.00523613	0.0967766	0.111617	2.92085	1.51792	1.21797	NGT = Pre-DM = T2D
7.45_446.3399	+	0.0404817	0.363974	NULL	NULL	NULL	NULL	NULL	LMST01010362,LMST01010005	34.3	0	7alpha-hydroxy-4-cholesten-3-one-d7,7-oxocholesterol(d7)	NULL	NULL	NULL	0.886898	1.04506	0.848658	1.2557	0.182431	1.32135	0.0616387	0.183473	0.0201999	1.73815	-0.90221	2.47119	NGT = T2D = Pre-DM
7.45_671.5598	+	0.00918938	0.198603	NA	NA	NA	NA	NA	NA	NA	NA	NA	NA	NA	NA	1.16257	0.941632	1.23464	1.13778	1.16935	1.60326	0.0744252	0.0517226	0.00299015	-1.64858	1.62838	-3.09121	Pre-DM = T2D = NGT
7.46_420.3260	+	0.0226209	0.285389	HMDB03236	39.6	13.2	Aliphatic heteropolycyclic compounds	Solanidine	LMST01150007	39.6	13.2	Solanidine	NULL	NULL	NULL	1.04855	1.13651	0.922604	0.930844	1.26923	0.754699	0.0954609	0.00945146	0.112511	-1.30786	-2.73169	1.43948	T2D = NGT = Pre-DM
7.46_484.2860	+	0.0123189	0.222604	NULL	NULL	NULL	NULL	NULL	LMST03010007	38.1	8.14	1alpha,25-dihydroxy-24-oxo-23-azavitamin D2 / 1alpha,25-dihydroxy-24-oxo-23-azaergocalciferol	NULL	NULL	NULL	1.06665	1.20308	0.886601	1.26116	1.83814	1.04129	0.1188	0.00458806	0.0564677	-1.18101	-2.96178	1.77869	T2D = NGT = Pre-DM
7.46_562.5539	+	0.0173559	0.256957	NULL	NULL	NULL	NULL	NULL	LMSP02010032	34.8	0	Cer(d18:1/19:0)	NULL	NULL	NULL	1.16142	1.01417	1.14519	1.35557	0.406779	1.74214	0.0322093	0.399694	0.0526195	-2.02424	0.25414	-2.10744	Pre-DM = T2D > NGT
7.46_647.6214n	+	0.0277436	0.313588	HMDB04953	37.1	2.44	Aliphatic acyclic compounds	Cer(d18:1/24:1(15Z))	LMSP02010009	37.1	2.44	Cer(d18:1/24:1(15Z))	NULL	NULL	NULL	0.941417	1.06526	0.883746	0.882725	0.609458	1.28542	0.110475	0.0804683	0.0109303	1.22401	-1.61049	2.68344	NGT = T2D = Pre-DM
7.46_653.5544	+	0.0200063	0.27158	NA	NA	NA	NA	NA	NA	NA	NA	NA	NA	NA	NA	1.09571	0.893777	1.22594	0.687532	1.70909	1.9775	0.192051	0.031527	0.00848495	-0.870364	2.03316	-2.76705	Pre-DM > T2D = NGT
7.46_671.5660	+	0.00613787	0.167874	NA	NA	NA	NA	NA	NA	NA	NA	NA	NA	NA	NA	1.01669	0.999788	1.01691	1.38576	1.30314	1.4377	0.00877037	0.321679	0.00849784	-2.52125	0.463009	-2.76655	Pre-DM = T2D > NGT
7.46_744.5991	+	0.0127642	0.226949	NA	NA	NA	NA	NA	NA	NA	NA	NA	NA	NA	NA	0.894579	0.972985	0.919416	1.13622	0.522544	0.734014	0.00550083	0.452615	0.00792123	2.90545	0.119058	2.55688	NGT > Pre-DM = T2D
7.46_890.6613	+	0.0266015	0.307122	HMDB11591	34	5.4	Aliphatic heteromonocyclic compounds	Lactosylceramide (d18:1/18:0)	LMSP0501AD02,LMSP0501AB04,LMSP0509AA02	34.1	5.43	Manbeta1-4Glcbeta-Cer(d18:1/18:0),LacCer(d18:1/18:0),Galalpha1-4Galbeta-Cer(d18:1/18:0)	NULL	NULL	NULL	0.898931	0.974968	0.922011	1.32661	0.406545	1.07686	0.0124768	0.323909	0.0353546	2.63889	0.456795	1.98504	NGT > Pre-DM = T2D
7.46_928.6938	+	0.016278	0.24768	NA	NA	NA	NA	NA	NA	NA	NA	NA	NA	NA	NA	1.00302	1.11038	0.903313	0.459988	1.13239	1.11076	0.317188	0.0151211	0.0108911	0.475578	-2.32333	2.68464	NGT = T2D > Pre-DM
7.47_722.5310	+	0.0443586	0.379429	NULL	NULL	NULL	NULL	NULL	LMGP03020041	38.1	9.32	PS(O-20:0/12:0)	NULL	NULL	NULL	1.09194	0.972194	1.12317	1.03131	0.52744	1.20959	0.033091	0.270102	0.0218076	-2.01294	0.612506	-2.44368	Pre-DM = T2D > NGT
7.47_892.6760	+	0.025344	0.299931	HMDB08284,HMDB08602	32.8	2.94	Aliphatic acyclic compounds,Aliphatic acyclic compounds	PC(20:0/22:2(13Z,16Z)), PC(22:2(13Z,16Z)/20:0)	LMGP01012054,LMGP01011803	32.8	2.94	PC(22:2(13Z,16Z)/20:0), PC(20:0/22:2(13Z,16Z))	NULL	NULL	NULL	0.859304	0.953494	0.901216	1.39902	0.376184	1.4552	0.0201641	0.455019	0.0228512	2.47182	0.112991	2.16395	NGT > Pre-DM = T2D
7.47_929.7071	+	0.00565336	0.161815	NA	NA	NA	NA	NA	NA	NA	NA	NA	NA	NA	NA	1.02344	1.11574	0.91727	0.340269	1.20566	1.01429	0.143653	0.00193824	0.0246436	-1.06405	-3.21771	2.13381	T2D = NGT > Pre-DM
7.47_968.7012	+	0.00895465	0.195352	HMDB11594	47	49.4	Aliphatic heteromonocyclic compounds	Lactosylceramide (d18:1/22:0)	LMSP0501AD04,LMSP0501AB06,LMSP0509AA04	47	49.4	Manbeta1-4Glcbeta-Cer(d18:1/22:0),LacCer(d18:1/22:0),Galalpha1-4Galbeta-Cer(d18:1/22:0)	NULL	NULL	NULL	1.11792	1.14968	0.972372	0.958783	1.25972	0.322207	0.0126841	0.0132722	0.368642	-2.38861	-2.61787	0.335451	T2D > NGT = Pre-DM
7.49_1231.5119	+	0.00711814	0.178111	HMDB40402	35.3	0	Aliphatic heteropolycyclic compounds	1alpha,3beta,22R-Trihydroxyergosta-5,24E-dien-26-oic acid 3-O-b-D-glucoside 26-O-[b-D-glucosyl-(1->4)-6-acetyl-b-D-glucosyl-(1->2)-6-acetyl-b-D-glucosyl] ester	NULL	NULL	NULL	NULL	NULL	NULL	NULL	0.808802	0.845825	0.956229	1.63392	1.42343	0.459361	0.00665279	0.0220677	0.3049	2.84543	2.17776	0.51036	NGT = Pre-DM > T2D
7.49_1716.3352	+	0.00783732	0.185877	NA	NA	NA	NA	NA	NA	NA	NA	NA	NA	NA	NA	0.917821	0.949776	0.966356	1.1036	0.632801	0.612839	0.0034773	0.0579797	0.137264	3.04611	1.76653	1.09269	NGT = Pre-DM = T2D
7.49_646.6162	+	0.0495224	0.394647	HMDB11765	35.3	0	Aliphatic acyclic compounds	Cer(d18:0/22:0)	LMSP02020010	35.3	0	Cer(d18:0/22:0)	NULL	NULL	NULL	1.12848	1.09394	1.03157	1.1866	0.960127	0.469226	0.0118955	0.0760991	0.195571	-2.65502	-1.63779	-0.857549	T2D = Pre-DM = NGT
7.49_813.9163	+	0.0452743	0.381371	NA	NA	NA	NA	NA	NA	NA	NA	NA	NA	NA	NA	0.927519	0.969178	0.957017	0.950376	0.459991	0.621443	0.0215129	0.133395	0.171411	2.44858	1.34737	0.948604	NGT = Pre-DM = T2D
7.49_814.0444	+	0.0450745	0.380792	NA	NA	NA	NA	NA	NA	NA	NA	NA	NA	NA	NA	0.838978	0.933957	0.898305	1.6807	0.954894	0.883948	0.0181646	0.172979	0.125506	2.50893	1.19871	1.1479	NGT = Pre-DM = T2D
7.51_1580.3179	+	0.0228697	0.285393	NA	NA	NA	NA	NA	NA	NA	NA	NA	NA	NA	NA	1.11361	1.21745	0.914702	1.3503	1.56832	0.325297	0.0300387	0.0396172	0.397755	-2.05322	-2.22011	0.259163	T2D > NGT = Pre-DM
7.51_1587.2677	+	0.0271006	0.310114	NA	NA	NA	NA	NA	NA	NA	NA	NA	NA	NA	NA	1.07449	1.07767	0.997056	1.02747	0.987983	0.286119	0.0358222	0.0295456	0.466155	-2.25903	-2.06005	-0.0849382	T2D > Pre-DM = NGT
7.51_1596.3187	+	0.0307484	0.327644	NA	NA	NA	NA	NA	NA	NA	NA	NA	NA	NA	NA	1.14354	1.09291	1.04633	1.17165	0.866775	0.49788	0.0260979	0.0646286	0.298978	-2.37817	-1.71595	-0.527343	T2D = Pre-DM = NGT
7.51_552.5020	+	0.000939338	0.0775485	NA	NA	NA	NA	NA	NA	NA	NA	NA	NA	NA	NA	0.698124	0.982654	0.710448	2.31637	1.31465	2.66814	0.00124363	0.335244	0.00142807	-3.14547	0.425478	-3.30433	Pre-DM = T2D > NGT
7.51_552.5099	+	0.000985701	0.0785512	NA	NA	NA	NA	NA	NA	NA	NA	NA	NA	NA	NA	1.46176	0.931368	1.56948	2.79442	1.4907	2.95421	0.00121216	0.478894	0.00130184	-3.35	0.0529284	-3.13207	Pre-DM = T2D > NGT
7.51_643.5813n	+	0.0228733	0.285393	NA	NA	NA	NA	NA	NA	NA	NA	NA	NA	NA	NA	1.13908	1.06832	1.06623	1.35701	0.802475	0.744718	0.00721482	0.116889	0.112128	-2.8195	-1.19068	-1.44129	T2D = Pre-DM = NGT
7.51_868.6735	+	0.00784522	0.185877	HMDB08765,HMDB08540,HMDB08541,HMDB08764,HMDB08796,HMDB08571,HMDB08317,HMDB08603,HMDB08349,HMDB08158,HMDB08190,HMDB08381,HMDB08223,HMDB08413	35.3	2.84	Aliphatic acyclic compounds,Aliphatic acyclic compounds,Aliphatic acyclic compounds,Aliphatic acyclic compounds,Aliphatic acyclic compounds,Aliphatic acyclic compounds,Aliphatic acyclic compounds,Aliphatic acyclic compounds,Aliphatic acyclic compounds,Aliphatic acyclic compounds,Aliphatic acyclic compounds,Aliphatic acyclic compounds,Aliphatic acyclic compounds,Aliphatic acyclic compounds	PC(24:0/18:3(9Z,12Z,15Z)), PC(22:0/20:3(5Z,8Z,11Z)) , PC(22:0/20:3(8Z,11Z,14Z)) , PC(24:0/18:3(6Z,9Z,12Z)) , PC(24:1(15Z)/18:2(9Z,12Z)) , PC(22:1(13Z)/20:2(11Z,14Z)) , PC(20:1(11Z)/22:2(13Z,16Z)) , PC(22:2(13Z,16Z)/20:1(11Z)) , PC(20:2(11Z,14Z)/22:1(13Z)) , PC(18:2(9Z,12Z)/24:1(15Z)) , PC(18:3(6Z,9Z,12Z)/24:0) , PC(20:3(5Z,8Z,11Z)/22:0) , PC(18:3(9Z,12Z,15Z)/24:0) , PC(20:3(8Z,11Z,14Z)/22:0)	LMGP01011892,LMGP01011862,LMGP01011832,LMGP01012055,LMGP01012025,LMGP01011996	35.3	2.84	PC(20:3(8Z,11Z,14Z)/22:0), PC(20:2(11Z,14Z)/22:1(11Z)) , PC(20:1(11Z)/22:2(13Z,16Z)) , PC(22:2(13Z,16Z)/20:1(11Z)) , PC(22:1(11Z)/20:2(11Z,14Z)) , PC(22:0/20:3(8Z,11Z,14Z))	NULL	NULL	NULL	0.891052	1.04369	0.853754	1.1224	0.593052	1.79371	0.0334889	0.109476	0.00359982	2.00792	-1.22932	3.03569	NGT > T2D = Pre-DM
7.52_1205.4941	+	0.0356665	0.344444	NA	NA	NA	NA	NA	NA	NA	NA	NA	NA	NA	NA	1.20847	1.12968	1.06975	1.71199	0.980571	1.1082	0.0327514	0.0359238	0.422502	-2.29324	-1.97827	-0.195498	T2D > Pre-DM = NGT
7.52_1596.2967	+	0.00620881	0.168655	NA	NA	NA	NA	NA	NA	NA	NA	NA	NA	NA	NA	1.1194	1.12438	0.995567	1.21451	1.37416	0.0904599	0.0070949	0.0167796	0.348741	-2.82487	-2.28398	-0.388721	T2D > Pre-DM = NGT
7.52_313.2711	+	0.00610456	0.167377	NULL	NULL	NULL	NULL	NULL	LMFA01060129,LMFA01060128	37.7	9.62	18-oxo-nonadecanoic acid,10-oxo-nonadecanoic acid	NULL	NULL	NULL	1.23656	0.963899	1.28287	1.87768	1.26529	2.36952	0.00746938	0.24256	0.00348517	-2.57724	0.698091	-3.04543	Pre-DM = T2D > NGT
7.52_313.2767	+	0.00362157	0.137856	NULL	NULL	NULL	NULL	NULL	LMFA01060129,LMFA01060128	37.5	9.77	18-oxo-nonadecanoic acid,10-oxo-nonadecanoic acid	NULL	NULL	NULL	0.929979	0.940847	0.988449	2.05909	1.17078	2.5624	0.00501205	0.228657	0.00196824	-2.71225	0.743279	-3.21331	Pre-DM = T2D > NGT
7.52_413.3123	+	0.00240465	0.118165	NA	NA	NA	NA	NA	NA	NA	NA	NA	NA	NA	NA	1.20304	1.18371	1.01633	1.69516	1.44212	0.629361	0.00153605	0.00732694	0.301281	-3.28384	-2.58389	-0.520719	T2D > Pre-DM = NGT
7.52_580.5295	+	0.00215732	0.114338	NA	NA	NA	NA	NA	NA	NA	NA	NA	NA	NA	NA	1.08618	0.925834	1.17319	1.44107	2.11626	3.19594	0.0157561	0.0825683	0.000795353	-2.30784	1.388	-3.465	Pre-DM = T2D > NGT
7.52_620.5394n	+	0.00695732	0.177982	NA	NA	NA	NA	NA	NA	NA	NA	NA	NA	NA	NA	1.033	0.968898	1.06616	1.16908	1.2457	1.8288	0.0243733	0.116619	0.00271743	-2.13823	1.19206	-3.11949	Pre-DM = T2D > NGT
7.52_620.5971	+	0.00226418	0.115444	HMDB11775	35.7	0.275	Aliphatic acyclic compounds	Cer(d18:1/22:1(13Z))	LMSP02010029	35.7	0.269	Cer(d18:2/22:0)	NULL	NULL	NULL	1.31503	1.23046	1.06873	1.89406	1.44113	0.653605	0.000691519	0.0561805	0.0670226	-3.50244	-1.78103	-1.49834	T2D = Pre-DM = NGT
7.52_627.5881	+	0.00577869	0.16333	NA	NA	NA	NA	NA	NA	NA	NA	NA	NA	NA	NA	1.09989	1.02148	1.07677	1.1474	0.37767	0.897085	0.00426347	0.40825	0.00879924	-2.9843	-0.232048	-2.5201	T2D = Pre-DM > NGT
7.52_644.5379	+	0.00511684	0.157006	NULL	NULL	NULL	NULL	NULL	LMSP02010028,LMSP01080019	37.6	18.2	Cer(d18:2/21:0),Hemsleyin imine A	33.7	0	CerP(d19:0/18:0),CerP(d15:0/22:0),CerP(d17:0/20:0)	0.807718	0.948573	0.851508	1.84918	1.19041	2.31752	0.0114364	0.202722	0.00359378	-2.42642	0.831939	-3.03619	Pre-DM = T2D > NGT
7.52_787.6703	+	0.0279463	0.315191	HMDB12092,HMDB12103	39.8	3.74	Aliphatic acyclic compounds,Aliphatic acyclic compounds	SM(d18:0/22:1(13Z)),SM(d18:1/22:0)	LMSP03010006,LMSP03010073	39.8	3.74	SM(d18:1/22:0),SM(d16:1/24:0)	39.2	0.642	SM(d14:0/26:1),SM(d16:1/24:0),SM(d18:1/22:0),SM(d16:0/24:1),SM(d14:1/26:0)	1.06616	1.06197	1.00395	0.898796	0.915971	0.153899	0.0331805	0.0250852	0.481097	-2.2883	-2.12668	-0.0474013	T2D > Pre-DM = NGT
7.52_787.8963	+	0.036434	0.347314	NA	NA	NA	NA	NA	NA	NA	NA	NA	NA	NA	NA	1.10067	1.08947	1.01028	1.30455	1.02038	0.548516	0.0420304	0.0448543	0.420782	-2.197	-1.88222	-0.199894	T2D > Pre-DM = NGT
7.52_787.9716	+	0.028408	0.316103	NA	NA	NA	NA	NA	NA	NA	NA	NA	NA	NA	NA	1.20949	1.22639	0.986225	2.48505	2.75188	0.673496	0.0271108	0.0386855	0.409263	-2.09526	-2.22935	0.22944	T2D > NGT = Pre-DM
7.52_799.1511	+	0.0261033	0.304952	NA	NA	NA	NA	NA	NA	NA	NA	NA	NA	NA	NA	1.11723	1.13487	0.984454	1.29058	1.07961	0.483283	0.024118	0.0332136	0.394272	-2.40713	-2.01139	-0.268203	T2D > Pre-DM = NGT
7.52_809.6520	+	0.00254496	0.120472	HMDB12092,HMDB12103	44.9	29.9	Aliphatic acyclic compounds,Aliphatic acyclic compounds	SM(d18:0/22:1(13Z)),SM(d18:1/22:0)	LMSP03010006,LMSP03010073	44.9	29.9	SM(d18:1/22:0),SM(d16:1/24:0)	47.4	42.7	SM(d14:0/26:1),SM(d16:1/24:0),SM(d18:1/22:0),SM(d16:0/24:1),SM(d14:1/26:0)	1.11336	1.0446	1.06583	1.33166	0.680146	0.835057	0.000581283	0.0967449	0.0336734	-3.54844	-1.30032	-2.00561	T2D = Pre-DM > NGT
7.52_813.9961	+	0.0443333	0.379429	NA	NA	NA	NA	NA	NA	NA	NA	NA	NA	NA	NA	0.795288	0.963242	0.825637	1.96815	0.636543	1.50989	0.0151944	0.32297	0.0411032	2.57137	0.459411	1.92042	NGT > Pre-DM = T2D
7.52_970.7272	+	0.0393409	0.360072	NA	NA	NA	NA	NA	NA	NA	NA	NA	NA	NA	NA	1.04542	1.06931	0.97766	0.839915	1.16042	0.167305	0.036347	0.0448769	0.387692	-1.97329	-2.17117	0.285339	T2D > NGT = Pre-DM
7.53_1674.3399	+	0.0184298	0.26444	NA	NA	NA	NA	NA	NA	NA	NA	NA	NA	NA	NA	0.858712	0.963034	0.891673	1.57285	0.420529	1.27059	0.0087055	0.381922	0.0185065	2.75867	0.300437	2.24645	NGT > Pre-DM = T2D
7.53_265.2615	+	0.00728579	0.17855	NA	NA	NA	NA	NA	NA	NA	NA	NA	NA	NA	NA	1.2488	1.01359	1.23205	1.9794	0.968781	2.34992	0.00918845	0.220695	0.0034528	-2.50482	0.769847	-3.04824	Pre-DM = T2D > NGT
7.54_341.3035	+	0.00947299	0.202182	HMDB32476	35.8	0	Aliphatic acyclic compounds	Polyoxyethylene (600) monoricinoleate	LMFA01060137,LMFA01060136,LMFA01060135,LMFA01060138	35.8	0	3-oxo-heneicosanoic acid,20-oxo-heneicosanoic acid,2-oxo-heneicosanoic acid,5-oxo-heneicosanoic acid	NULL	NULL	NULL	1.22529	0.985588	1.2432	1.75694	1.33743	2.07996	0.0137763	0.226232	0.00568048	-2.35811	0.751312	-2.89538	Pre-DM = T2D > NGT
7.54_385.3338	+	0.038523	0.358054	HMDB36344	35.9	2.03	Aliphatic acyclic compounds	Tetrahydropersin	LMFA01170038	35.5	0	Tricosanedioic acid	NULL	NULL	NULL	1.10921	1.07031	1.03635	1.0693	0.827035	0.44541	0.038849	0.0282433	0.484751	-2.22772	-2.07856	-0.0382322	T2D > Pre-DM = NGT
7.54_398.3399	+	0.02955	0.322173	HMDB03236	40.7	34.8	Aliphatic heteropolycyclic compounds	Solanidine	LMST01150007	40.7	34.8	Solanidine	NULL	NULL	NULL	0.943595	1.01317	0.931327	0.848936	0.349897	0.928372	0.020661	0.389218	0.0322766	2.20366	-0.281358	2.29878	NGT > T2D = Pre-DM
7.54_621.5465	+	0.0157637	0.243534	NULL	NULL	NULL	NULL	NULL	LMGL03012618	37.1	0	Trilauroyl-glycerol	NULL	NULL	NULL	0.920955	0.966644	0.952735	1.14158	1.27439	1.75081	0.0588274	0.101105	0.00651704	-1.75983	1.27528	-2.85199	Pre-DM = T2D = NGT
7.54_844.6714	+	0.0292859	0.321188	HMDB08532,HMDB08531,HMDB08275,HMDB08052,HMDB08759,HMDB08307,HMDB08791,HMDB07993,HMDB08563,HMDB08084,HMDB08117,HMDB08025	32.6	1.43	Aliphatic acyclic compounds,Aliphatic acyclic compounds,Aliphatic acyclic compounds,Aliphatic acyclic compounds,Aliphatic acyclic compounds,Aliphatic acyclic compounds,Aliphatic acyclic compounds,Aliphatic acyclic compounds,Aliphatic acyclic compounds,Aliphatic acyclic compounds,Aliphatic acyclic compounds,Aliphatic acyclic compounds	PC(22:0/18:1(9Z)),PC(22:0/18:1(11Z)),PC(20:0/20:1(11Z)),PC(18:0/22:1(13Z)),PC(24:0/16:1(9Z)),PC(20:1(11Z)/20:0),PC(24:1(15Z)/16:0),PC(16:0/24:1(15Z)),PC(22:1(13Z)/18:0),PC(18:1(11Z)/22:0),PC(18:1(9Z)/22:0),PC(16:1(9Z)/24:0)	LMGP02011065,LMGP02011013	41	43.5	PE(22:1(11Z)/21:0),PE(21:0/22:1(11Z))	NULL	NULL	NULL	0.908902	0.991334	0.916847	1.04008	0.116428	1.07895	0.035479	0.459143	0.0356338	2.26272	0.102593	1.98171	NGT > Pre-DM = T2D
7.55_340.2980	+	0.0215911	0.279832	NA	NA	NA	NA	NA	NA	NA	NA	NA	NA	NA	NA	1.12026	0.938787	1.19331	1.07789	1.27367	1.86282	0.0355393	0.162622	0.00827836	-1.98284	0.983737	-2.77507	Pre-DM = T2D > NGT
7.55_646.5686n	+	0.0491975	0.393473	NULL	NULL	NULL	NULL	NULL	LMST01020009	33.5	0	18:3 Cholesteryl ester	NULL	NULL	NULL	0.972002	0.943747	1.02994	1.13049	1.02285	1.72842	0.119269	0.111104	0.0199332	-1.40836	1.22068	-2.47593	Pre-DM = T2D = NGT
7.55_766.5442	+	0.0123544	0.222882	HMDB07951,HMDB08944,HMDB09261,HMDB08945,HMDB09036,HMDB09005,HMDB09069,HMDB08976,HMDB09292,HMDB09070,HMDB09100,HMDB09037,HMDB09101,HMDB09293,HMDB09324,HMDB09165,HMDB09132,HMDB09357,HMDB09197,HMDB09388,HMDB09389,HMDB09584,HMDB09421,HMDB09422,HMDB09453,HMDB09649,HMDB09616	31.5	0	Aliphatic acyclic compounds,Aliphatic acyclic compounds,Aliphatic acyclic compounds,Aliphatic acyclic compounds,Aliphatic acyclic compounds,Aliphatic acyclic compounds,Aliphatic acyclic compounds,Aliphatic acyclic compounds,Aliphatic acyclic compounds,Aliphatic acyclic compounds,Aliphatic acyclic compounds,Aliphatic acyclic compounds,Aliphatic acyclic compounds,Aliphatic acyclic compounds,Aliphat…	PC(15:0/20:5(5Z,8Z,11Z,14Z,17Z)), PE(16:0/22:5(4Z,7Z,10Z,13Z,16Z)) , PE(20:1(11Z)/18:4(6Z,9Z,12Z,15Z)) , PE(16:0/22:5(7Z,10Z,13Z,16Z,19Z)) , PE(18:1(11Z)/20:4(5Z,8Z,11Z,14Z)) , PE(18:0/20:5(5Z,8Z,11Z,14Z,17Z)) , PE(18:1(9Z)/20:4(5Z,8Z,11Z,14Z)) , PE(16:1(9Z)/22:4(7Z,10Z,13Z,16Z)) , PE(20:2(11Z,14Z)/18:3(6Z,9Z,12Z)) , PE(18:1(9Z)/20:4(8Z,11Z,14Z,17Z)) , PE(18:2(9Z,12Z)/20:3(5Z,8Z,11Z)) , PE(18:1(1…	LMSP01080015	33.4	0	Termitomycesphin A	31.4	0	CerP(d18:1/24:1),CerP(d16:1/26:1)	1.11687	1.05723	1.05641	1.23997	0.769441	0.707515	0.00658402	0.100197	0.12122	-2.84873	-1.50007	-1.16891	T2D = Pre-DM = NGT
7.55_896.6508	+	0.0238511	0.29161	HMDB09725,HMDB09245,HMDB09757,HMDB09534,HMDB09502,HMDB09277	35	12.8	Aliphatic acyclic compounds,Aliphatic acyclic compounds,Aliphatic acyclic compounds,Aliphatic acyclic compounds,Aliphatic acyclic compounds,Aliphatic acyclic compounds	PE(24:0/20:1(11Z)),PE(20:0/24:1(15Z)),PE(24:1(15Z)/20:0),PE(22:1(13Z)/22:0),PE(22:0/22:1(13Z)),PE(20:1(11Z)/24:0)	LMGP02011066,LMGP02010295,LMGP02011036,LMGP02010291,LMGP02010288	35	12.8	PE(22:1(11Z)/22:0),PE(24:0/20:1(11Z)),PE(22:0/22:1(11Z)),PE(22:0/22:1(13Z)),PE(20:0/24:1(15Z))	32.5	0	GPCho(15:1/26:0),GPCho(15:0/26:1),GPCho(17:1/24:0),GPEtn(22:1/22:0),GPEtn(26:0/18:1),GPCho(17:0/24:1),GPCho(16:1/25:0),GPEtn(26:1/18:0),GPCho(18:1/23:0),GPEtn(22:0/22:1),GPCho(25:0/16:1),GPCho(26:0/15:1),GPEtn(24:1/20:0),GPCho(24:0/17:1),GPCho(24:1/17:0),GPEtn(20:0/24:1),GPEtn(20:1/24:0),GPEtn(24:0/20:1),GPCho(26:1/15:0),GPEtn(18:0/26:1),GPEtn(18:1/26:0),GPCho(23:0/18:1),GPCho(19:0/22:1),GPCho(20…	0.941821	0.948896	0.992545	1.18267	0.941168	0.556554	0.0220012	0.0203069	0.457647	2.44049	2.21042	0.106364	NGT = Pre-DM > T2D
7.55_924.6657	+	0.0478908	0.389028	NULL	NULL	NULL	NULL	NULL	LMGP03010751,LMGP03010722	38.8	10.5	PS(22:1(11Z)/22:0),PS(22:0/22:1(11Z))	NULL	NULL	NULL	0.897976	0.941318	0.953956	1.27976	0.880244	0.759452	0.0312646	0.0593792	0.334642	2.31082	1.75551	0.42713	NGT = Pre-DM = T2D
7.56_337.2785	+	0.032956	0.336455	NA	NA	NA	NA	NA	NA	NA	NA	NA	NA	NA	NA	0.74045	0.901761	0.821116	1.28764	1.18245	1.91117	0.035507	0.226623	0.0161882	-1.98322	0.750015	-2.54936	Pre-DM = T2D > NGT
7.56_341.3047	+	0.00658767	0.172919	HMDB32476	37.9	0	Aliphatic acyclic compounds	Polyoxyethylene (600) monoricinoleate	LMFA01060137,LMFA01060136,LMFA01060135,LMFA01060138	37.9	0	3-oxo-heneicosanoic acid,20-oxo-heneicosanoic acid,2-oxo-heneicosanoic acid,5-oxo-heneicosanoic acid	NULL	NULL	NULL	0.697683	0.972573	0.717359	1.58169	1.36125	1.86412	0.00997735	0.289871	0.00737818	-2.47555	0.553761	-2.8123	Pre-DM = T2D > NGT
7.56_783.5594n	+	0.0396713	0.360492	NA	NA	NA	NA	NA	NA	NA	NA	NA	NA	NA	NA	1.06053	0.994245	1.06666	0.81695	0.28853	0.914114	0.0353873	0.227582	0.130498	-2.26372	-0.746835	-1.35947	T2D = Pre-DM = NGT
7.56_844.6646	+	0.0468484	0.387378	NA	NA	NA	NA	NA	NA	NA	NA	NA	NA	NA	NA	0.964014	1.06201	0.907728	0.732573	0.782857	1.15944	0.172039	0.0771493	0.0215567	0.946139	-1.63112	2.44785	NGT = T2D = Pre-DM
7.56_903.6945	+	0.0282345	0.315776	NA	NA	NA	NA	NA	NA	NA	NA	NA	NA	NA	NA	0.885677	0.969496	0.913544	1.29802	0.529218	0.939888	0.00902895	0.167243	0.0834475	2.74673	0.965118	1.59254	NGT = Pre-DM = T2D
7.57_558.5656	+	0.0195457	0.268287	NA	NA	NA	NA	NA	NA	NA	NA	NA	NA	NA	NA	1.14473	0.958017	1.1949	1.47505	0.405364	1.92512	0.0141919	0.394523	0.0234548	-2.34705	0.26755	-2.41729	Pre-DM = T2D > NGT
7.57_579.5866	+	0.000406588	0.0600504	NA	NA	NA	NA	NA	NA	NA	NA	NA	NA	NA	NA	1.34485	1.03228	1.30279	2.2818	0.928101	2.41125	0.000600704	0.493382	0.00089851	-3.53977	-0.0165898	-3.23935	T2D = Pre-DM > NGT
7.57_858.6496	+	0.00328238	0.133534	NULL	NULL	NULL	NULL	NULL	LMGP03010851,LMGP03010946,LMGP03010716	34.6	0	PS(21:0/21:0),PS(20:0/22:0),PS(22:0/20:0)	34.6	0	GPSer(18:0/24:0),GPSer(16:0/26:0),GPSer(17:0/25:0),GPSer(26:0/16:0),GPSer(22:0/20:0),GPSer(19:0/23:0),GPSer(21:0/21:0),GPSer(23:0/19:0),GPSer(25:0/17:0),GPSer(20:0/22:0),GPSer(24:0/18:0)	0.904319	0.939557	0.962495	1.31452	0.941177	0.524703	0.00102358	0.0434836	0.0985447	3.39656	1.89586	1.28989	NGT = Pre-DM > T2D
7.57_859.6575	+	0.0190866	0.267975	NULL	NULL	NULL	NULL	NULL	LMGP00000053	35.7	4.1	1-eicosanoyl-2-docosanoyl-sn-glycero-3-phosphosulfocholine	NULL	NULL	NULL	0.918211	0.964803	0.951708	1.09282	0.506785	0.654971	0.00557819	0.114399	0.0994459	2.90108	1.20346	1.50395	NGT = Pre-DM = T2D
7.57_875.6776n	+	0.00530281	0.159185	HMDB13450,HMDB13457	37.5	0	Aliphatic acyclic compounds,Aliphatic acyclic compounds	PC(o-22:0/22:6(4Z,7Z,10Z,13Z,16Z,19Z)), PC(o-22:3(10Z,13Z,16Z)/22:3(10Z,13Z,16Z))	NULL	NULL	NULL	NULL	NULL	NULL	NULL	0.920999	1.0274	0.896436	1.09885	0.333508	1.3855	0.00421263	0.345659	0.0050691	2.76935	-0.397068	2.93094	NGT > T2D = Pre-DM
7.57_895.6777	+	0.0164253	0.248896	HMDB30292,HMDB30491	36.4	0	Aliphatic acyclic compounds,Aliphatic acyclic compounds	Trieleostearin, Glycerol 1,2-di-(9Z,11E,13Z-octadecatrienoate) 3-(8Z,11Z,13E-octadecatrienoate)	NULL	NULL	NULL	NULL	NULL	NULL	NULL	0.900955	0.923658	0.975421	1.27394	0.904395	0.449471	0.00460272	0.101689	0.100387	2.96079	1.49244	1.27935	NGT = Pre-DM = T2D
7.57_902.7006	+	0.0334018	0.336773	HMDB08779,HMDB08780,HMDB08716,HMDB08811,HMDB08651,HMDB08683	33.6	0	Aliphatic acyclic compounds,Aliphatic acyclic compounds,Aliphatic acyclic compounds,Aliphatic acyclic compounds,Aliphatic acyclic compounds,Aliphatic acyclic compounds	PC(24:0/22:5(4Z,7Z,10Z,13Z,16Z)), PC(24:0/22:5(7Z,10Z,13Z,16Z,19Z)) , PC(22:5(7Z,10Z,13Z,16Z,19Z)/24:0) , PC(24:1(15Z)/22:4(7Z,10Z,13Z,16Z)) , PC(22:4(7Z,10Z,13Z,16Z)/24:1(15Z)) , PC(22:5(4Z,7Z,10Z,13Z,16Z)/24:0)	LMSP0501AB16	34	8.33	LacCer(d18:0/20:0)	33.6	0	GPCho(20:5/26:0),GPCho(24:1/22:4),GPCho(26:1/20:4),GPCho(22:5/24:0),GPCho(22:4/24:1),GPCho(22:1/24:4),GPCho(24:0/22:5),GPCho(26:0/20:5),GPCho(26:2/20:3),GPCho(20:4/26:1),GPCho(20:3/26:2),GPCho(24:4/22:1)	0.893296	0.953816	0.936549	1.34078	0.724667	0.745513	0.010531	0.110008	0.141092	2.69586	1.45137	1.07543	NGT = Pre-DM = T2D
7.57_940.6563	+	0.0294478	0.322008	HMDB12319	38.6	15.8	Aliphatic heteromonocyclic compounds	3-O-Sulfogalactosylceramide (d18:1/26:1(17Z))	NULL	NULL	NULL	NULL	NULL	NULL	NULL	0.948073	0.971168	0.976219	0.858745	0.516636	0.490418	0.0125076	0.0718333	0.207545	2.63805	1.66568	0.814968	NGT = Pre-DM = T2D
7.58_474.3742	+	0.0463904	0.385785	NA	NA	NA	NA	NA	NA	NA	NA	NA	NA	NA	NA	0.911046	1.02868	0.885648	1.52736	0.316111	1.75576	0.0270057	0.348935	0.0318442	2.09684	-0.388198	2.30388	NGT > T2D = Pre-DM
7.59_578.5814	+	0.000925595	0.0775485	HMDB11764	32.4	0	Aliphatic acyclic compounds	Cer(d18:0/20:0)	LMSP02020009	32.4	0	Cer(d18:0/20:0)	NULL	NULL	NULL	1.41135	1.06637	1.32351	2.67574	1.26424	2.09802	0.000706211	0.311728	0.00459357	-3.49684	-0.490958	-2.74103	T2D = Pre-DM > NGT
7.59_827.6189	+	0.00195082	0.110137	NULL	NULL	NULL	NULL	NULL	LMGP04010773,LMGP04010477	33.4	0.879	PG(22:2(13Z,16Z)/19:0), PG(19:0/22:2(13Z,16Z))	NULL	NULL	NULL	1.22291	1.09397	1.11787	1.82666	0.966908	1.21671	0.00101724	0.14651	0.0262631	-3.39826	-1.05152	-2.10816	T2D = Pre-DM > NGT
7.59_894.6830	+	0.00394061	0.141263	NA	NA	NA	NA	NA	NA	NA	NA	NA	NA	NA	NA	0.890014	0.925548	0.961608	1.45921	0.984668	0.608285	0.00110158	0.0711357	0.068181	3.37641	1.67036	1.48948	NGT = Pre-DM = T2D
7.60_577.5740	+	0.0148124	0.238177	NA	NA	NA	NA	NA	NA	NA	NA	NA	NA	NA	NA	1.27617	1.02035	1.25071	1.92099	0.583151	1.73575	0.00973482	0.404752	0.0177078	-2.48432	0.241065	-2.51791	Pre-DM = T2D > NGT
7.60_752.5880	+	0.00785389	0.185877	HMDB10704	37.7	14.9	Aliphatic acyclic compounds	CerP(d18:1/24:0)	LMSP02050008	37.7	14.9	CerP(d18:1/24:0)	34.8	0	CerP(d18:0/24:1),CerP(d18:1/24:0),CerP(d16:1/26:0),CerP(d16:0/26:1)	1.10097	1.04033	1.05829	1.26026	0.700414	0.72369	0.00415115	0.077687	0.119476	-2.99246	-1.62773	-1.17761	T2D = Pre-DM = NGT
7.60_872.6619	+	0.0473861	0.387757	NA	NA	NA	NA	NA	NA	NA	NA	NA	NA	NA	NA	0.978311	1.05259	0.929433	0.373066	0.929385	1.24565	0.11114	0.122871	0.020314	1.22049	-1.39231	2.46917	NGT = T2D = Pre-DM
7.61_565.5218	+	0.00905045	0.196958	NA	NA	NA	NA	NA	NA	NA	NA	NA	NA	NA	NA	0.421013	0.965901	0.435876	1.48699	0.707463	1.80439	0.0147103	0.26087	0.00851567	-2.33366	0.640664	-2.76587	Pre-DM = T2D > NGT
7.61_839.7176	+	0.000227187	0.0479702	NA	NA	NA	NA	NA	NA	NA	NA	NA	NA	NA	NA	0.851255	0.861863	0.987691	2.06193	2.02254	0.300249	0.000346771	0.00283803	0.279073	3.68225	2.89563	0.585598	NGT = Pre-DM > T2D
7.62_330.2793	+	0.0334412	0.336773	HMDB04080,HMDB13655	39.1	0	Aliphatic acyclic compounds,Aliphatic acyclic compounds	Anandamide,O-Arachidonoyl Ethanolamine	LMFA08040001,LMFA00000014	39.1	0	Anandamide (20:4, n-6),Virodhamine	NULL	NULL	NULL	0.852654	0.986182	0.864601	1.37494	0.799508	1.24816	0.0124262	0.450668	0.0157394	2.64027	0.123974	2.30824	NGT > Pre-DM = T2D
7.62_591.5293	+	0.0237076	0.290363	HMDB32475	34	0	Aliphatic acyclic compounds	Polyoxyethylene dioleate	LMPR01070286	34.6	0	Beta-isorenieratane	NULL	NULL	NULL	0.859238	0.961016	0.894093	0.695824	1.57961	1.51217	0.100061	0.103283	0.0139054	-1.50077	1.26307	-2.60192	Pre-DM = T2D = NGT
7.62_591.5360	+	0.00818035	0.187304	HMDB32475	36.9	0	Aliphatic acyclic compounds	Polyoxyethylene dioleate	NULL	NULL	NULL	NULL	NULL	NULL	NULL	0.430595	0.927279	0.464364	1.05591	1.49919	1.90257	0.0511765	0.101427	0.00544343	-1.82345	1.27346	-2.90873	Pre-DM = T2D = NGT
7.62_843.6532	+	0.0142133	0.23524	NULL	NULL	NULL	NULL	NULL	LMGP04010744,LMGP04010553,LMGP04010945,LMGP04010525,LMGP04030084	33.9	0	PG(22:1(11Z)/20:0),PG(20:1(11Z)/22:0),PG(22:0/20:1(11Z)),PG(20:0/22:1(11Z)), PG(P-20:0/22:2(13Z,16Z))	NULL	NULL	NULL	0.943526	1.03396	0.912538	0.744472	0.530115	1.31849	0.0481435	0.152728	0.0106087	1.85085	-1.0248	2.69341	NGT > T2D = Pre-DM
7.62_900.6827	+	0.0321231	0.332301	HMDB13456	35.6	22	Aliphatic acyclic compounds	PC(o-22:2(13Z,16Z)/22:3(10Z,13Z,16Z))	LMSP0501AD03,LMSP0501AB05,LMSP0509AA03	30.8	3.17	Manbeta1-4Glcbeta-Cer(d18:1/20:0),LacCer(d18:1/20:0),Galalpha1-4Galbeta-Cer(d18:1/20:0)	30.8	0	GPCho(24:4/22:2),GPCho(26:2/20:4),GPCho(20:4/26:2),GPCho(26:1/20:5),GPCho(24:0/22:6),GPCho(24:1/22:5),GPCho(22:5/24:1),GPCho(20:5/26:1),GPCho(22:2/24:4),GPCho(22:6/24:0)	0.868766	0.95599	0.90876	1.22703	0.632382	0.761584	0.0162412	0.153542	0.132039	2.54822	1.26821	1.11681	NGT = Pre-DM = T2D
7.62_943.6973n	+	0.0107538	0.210214	NA	NA	NA	NA	NA	NA	NA	NA	NA	NA	NA	NA	0.888411	0.953081	0.932147	1.46437	0.829878	0.852836	0.00387032	0.0717427	0.123041	3.01377	1.66628	1.15992	NGT = Pre-DM = T2D
7.63_596.5943	+	0.0442972	0.379429	HMDB11764	42.8	38.2	Aliphatic acyclic compounds	Cer(d18:0/20:0)	LMSP02020009	42.8	38.2	Cer(d18:0/20:0)	NULL	NULL	NULL	1.11703	1.10873	1.00748	1.4224	1.11862	0.564048	0.0242927	0.115993	0.201961	-2.40449	-1.42327	-0.834638	T2D = Pre-DM = NGT
7.63_624.6250	+	0.0435351	0.376161	HMDB11765	30.6	0	Aliphatic acyclic compounds	Cer(d18:0/22:0)	LMSP02020010	30.6	0	Cer(d18:0/22:0)	NULL	NULL	NULL	1.11167	1.08872	1.02108	1.38718	1.00763	0.539297	0.029201	0.0515065	0.349081	-2.33646	-1.82055	-0.387802	T2D = Pre-DM = NGT
7.63_641.5973	+	0.0270906	0.310114	NA	NA	NA	NA	NA	NA	NA	NA	NA	NA	NA	NA	1.08027	1.05093	1.02791	1.07875	0.887158	0.381334	0.0243532	0.0883219	0.242759	-2.40358	-1.56423	-0.697455	T2D = Pre-DM = NGT
7.63_918.7011	+	0.0354997	0.344328	HMDB08781,HMDB08813,HMDB08812,HMDB08684,HMDB08717,HMDB08749	34.9	0	Aliphatic acyclic compounds,Aliphatic acyclic compounds,Aliphatic acyclic compounds,Aliphatic acyclic compounds,Aliphatic acyclic compounds,Aliphatic acyclic compounds	PC(24:0/22:6(4Z,7Z,10Z,13Z,16Z,19Z)), PC(24:1(15Z)/22:5(7Z,10Z,13Z,16Z,19Z)) , PC(24:1(15Z)/22:5(4Z,7Z,10Z,13Z,16Z)) , PC(22:5(4Z,7Z,10Z,13Z,16Z)/24:1(15Z)) , PC(22:5(7Z,10Z,13Z,16Z,19Z)/24:1(15Z)) , PC(22:6(4Z,7Z,10Z,13Z,16Z,19Z)/24:0)	LMGP01012032,LMGP01012062	34.6	0	PC(22:1(11Z)/22:2(13Z,16Z)), PC(22:2(13Z,16Z)/22:1(11Z))	NULL	NULL	NULL	0.86392	0.946189	0.913052	1.54688	0.626704	1.08041	0.00961472	0.21429	0.061219	2.72605	0.791625	1.74133	NGT = Pre-DM = T2D
7.64_306.2807	+	0.0494754	0.394612	HMDB12252	37.6	0.808	Aliphatic acyclic compounds	Linoleoyl ethanolamide	LMFA08040004	37.6	0.808	Anandamide (18:2, n-6)	NULL	NULL	NULL	0.912902	1.11142	0.82138	1.36987	0.873221	1.6497	0.0440787	0.192324	0.0148641	1.8899	-0.869365	2.57898	NGT > T2D = Pre-DM
7.64_694.6218	+	0.0183709	0.264306	NA	NA	NA	NA	NA	NA	NA	NA	NA	NA	NA	NA	0.800435	0.976916	0.819348	1.55595	0.225745	1.36329	0.00841196	0.337588	0.0241449	2.76986	0.419055	2.142	NGT > Pre-DM = T2D
7.64_752.5820	+	0.0279554	0.315191	NA	NA	NA	NA	NA	NA	NA	NA	NA	NA	NA	NA	1.13056	1.05237	1.07429	1.34993	1.2665	0.508947	0.024596	0.0487387	0.336442	-2.39995	-1.84536	-0.422192	T2D > Pre-DM = NGT
7.65_578.5824	+	0.0267012	0.307122	HMDB11764	41.3	35	Aliphatic acyclic compounds	Cer(d18:0/20:0)	LMSP02020009	41.3	35	Cer(d18:0/20:0)	NULL	NULL	NULL	1.21933	1.02485	1.18977	1.4246	0.594338	1.63922	0.0205693	0.355864	0.0421722	-2.4647	-0.369537	-1.90925	T2D = Pre-DM > NGT
7.65_596.6025	+	0.03246	0.334474	HMDB11764	46	62.2	Aliphatic acyclic compounds	Cer(d18:0/20:0)	LMSP02020009	46	62.2	Cer(d18:0/20:0)	NULL	NULL	NULL	1.21479	1.0527	1.15398	1.31012	0.570157	1.11046	0.0280461	0.366425	0.0501651	-2.35151	-0.341336	-1.83243	T2D = Pre-DM = NGT
7.65_680.5809	+	0.0364976	0.347356	NA	NA	NA	NA	NA	NA	NA	NA	NA	NA	NA	NA	1.16979	0.530233	2.20618	1.65923	1.36224	2.78541	0.104178	0.101918	0.0143922	-1.47989	1.2707	-2.5901	Pre-DM = T2D = NGT
7.65_903.7181n	+	0.0160461	0.245162	NA	NA	NA	NA	NA	NA	NA	NA	NA	NA	NA	NA	0.911078	0.962674	0.946403	1.22642	0.642783	0.807916	0.00558572	0.101143	0.110976	2.90066	1.49522	1.22136	NGT = Pre-DM = T2D
7.65_917.6705	+	0.00229833	0.115444	NA	NA	NA	NA	NA	NA	NA	NA	NA	NA	NA	NA	0.887742	0.971476	0.913808	1.62502	0.479843	1.40074	0.000667564	0.1609	0.0173438	3.51182	0.990766	2.27136	NGT > Pre-DM = T2D
7.66_420.3235	+	0.0214644	0.279063	HMDB03236	42.2	21	Aliphatic heteropolycyclic compounds	Solanidine	LMST01150007	42.2	21	Solanidine	NULL	NULL	NULL	1.07198	1.15811	0.925628	1.33991	1.36911	0.751662	0.143605	0.00843065	0.0668864	-1.06426	-2.76914	1.69973	T2D = NGT = Pre-DM
7.66_997.7263	+	0.0159392	0.244644	NA	NA	NA	NA	NA	NA	NA	NA	NA	NA	NA	NA	1.06333	1.12066	0.948847	0.983624	1.39653	0.471443	0.0887499	0.00740908	0.0998152	-1.56181	-2.81096	1.28261	T2D = NGT = Pre-DM
7.67_572.5735	+	0.0134039	0.23127	NA	NA	NA	NA	NA	NA	NA	NA	NA	NA	NA	NA	1.17719	0.973696	1.20899	1.81791	0.632477	1.91128	0.021257	0.451008	0.0244639	-2.45289	-0.123116	-2.13675	T2D = Pre-DM > NGT
7.68_658.5970	+	0.0321291	0.332301	NA	NA	NA	NA	NA	NA	NA	NA	NA	NA	NA	NA	1.11709	0.955918	1.1686	0.954019	0.593159	1.32896	0.0243018	0.326017	0.0243443	-2.13941	0.450938	-2.40371	Pre-DM = T2D > NGT
7.68_846.6797	+	0.0268929	0.308698	NA	NA	NA	NA	NA	NA	NA	NA	NA	NA	NA	NA	0.912935	0.98275	0.92896	1.03688	0.291533	0.973577	0.0183707	0.46205	0.0202483	2.50494	0.0952712	2.21155	NGT > Pre-DM = T2D
7.68_871.6921	+	0.0292678	0.321188	NA	NA	NA	NA	NA	NA	NA	NA	NA	NA	NA	NA	0.861143	0.97643	0.88193	1.32069	0.151035	1.28349	0.0186701	0.476495	0.0187494	2.49922	0.0589535	2.24141	NGT > Pre-DM = T2D
7.68_916.6690	+	0.0360128	0.345679	HMDB08548,HMDB08773,HMDB08772,HMDB08804,HMDB08803,HMDB08612,HMDB08421,HMDB08389,HMDB08643,HMDB08486	34.8	0	Aliphatic acyclic compounds,Aliphatic acyclic compounds,Aliphatic acyclic compounds,Aliphatic acyclic compounds,Aliphatic acyclic compounds,Aliphatic acyclic compounds,Aliphatic acyclic compounds,Aliphatic acyclic compounds,Aliphatic acyclic compounds,Aliphatic acyclic compounds	PC(22:0/22:4(7Z,10Z,13Z,16Z)), PC(24:0/20:4(8Z,11Z,14Z,17Z)) , PC(24:0/20:4(5Z,8Z,11Z,14Z)) , PC(24:1(15Z)/20:3(8Z,11Z,14Z)) , PC(24:1(15Z)/20:3(5Z,8Z,11Z)) , PC(22:2(13Z,16Z)/22:2(13Z,16Z)) , PC(20:3(8Z,11Z,14Z)/24:1(15Z)) , PC(20:3(5Z,8Z,11Z)/24:1(15Z)) , PC(22:4(7Z,10Z,13Z,16Z)/22:0) , PC(20:4(8Z,11Z,14Z,17Z)/24:0)	LMGP01012092,LMGP01012063,LMGP01012002	34.8	0	PC(22:4(7Z,10Z,13Z,16Z)/22:0), PC(22:2(13Z,16Z)/22:2(13Z,16Z)) , PC(22:0/22:4(7Z,10Z,13Z,16Z))	NULL	NULL	NULL	0.893831	0.958798	0.932242	1.32265	0.677091	1.12671	0.0225208	0.134908	0.181712	2.43204	1.10348	1.1693	NGT = Pre-DM = T2D
7.68_920.7063	+	0.00104445	0.0814746	HMDB08769,HMDB08547,HMDB08323,HMDB08801,HMDB08578,HMDB08355,HMDB08610	35	0	Aliphatic acyclic compounds,Aliphatic acyclic compounds,Aliphatic acyclic compounds,Aliphatic acyclic compounds,Aliphatic acyclic compounds,Aliphatic acyclic compounds,Aliphatic acyclic compounds	PC(24:0/20:2(11Z,14Z)), PC(22:0/22:2(13Z,16Z)) ,PC(20:1(11Z)/24:1(15Z)),PC(24:1(15Z)/20:1(11Z)),PC(22:1(13Z)/22:1(13Z)), PC(20:2(11Z,14Z)/24:0) , PC(22:2(13Z,16Z)/22:0)	LMGP01012061,LMGP01011108,LMGP01012031,LMGP01012001,LMGP01011110	35	0	PC(22:2(13Z,16Z)/22:0),PC(22:1(13E)/22:1(13E)),PC(22:1(11Z)/22:1(11Z)), PC(22:0/22:2(13Z,16Z)) ,PC(22:1(13Z)/22:1(13Z))	NULL	NULL	NULL	0.877597	0.89149	0.984415	1.50721	1.27457	0.345838	0.000170152	0.0325795	0.0551938	3.8599	2.01946	1.59645	NGT = Pre-DM > T2D
7.68_920.7227	+	0.00119184	0.0868554	NA	NA	NA	NA	NA	NA	NA	NA	NA	NA	NA	NA	0.834539	0.879483	0.948897	1.77138	1.30121	0.660232	0.000204248	0.0401483	0.050385	3.81503	1.93061	1.64113	NGT = Pre-DM > T2D
7.68_940.6838	+	0.0325488	0.334881	HMDB08781,HMDB08813,HMDB08812,HMDB08684,HMDB08717,HMDB08749	35.9	9.33	Aliphatic acyclic compounds,Aliphatic acyclic compounds,Aliphatic acyclic compounds,Aliphatic acyclic compounds,Aliphatic acyclic compounds,Aliphatic acyclic compounds	PC(24:0/22:6(4Z,7Z,10Z,13Z,16Z,19Z)), PC(24:1(15Z)/22:5(7Z,10Z,13Z,16Z,19Z)) , PC(24:1(15Z)/22:5(4Z,7Z,10Z,13Z,16Z)) , PC(22:5(4Z,7Z,10Z,13Z,16Z)/24:1(15Z)) , PC(22:5(7Z,10Z,13Z,16Z,19Z)/24:1(15Z)) , PC(22:6(4Z,7Z,10Z,13Z,16Z,19Z)/24:0)	NULL	NULL	NULL	NULL	NULL	NULL	NULL	0.900023	0.888543	1.01292	1.03431	1.16212	0.0719133	0.0294306	0.0263646	0.456829	2.33353	2.10659	0.108427	NGT = Pre-DM > T2D
7.69_591.5880	+	0.0100393	0.205856	NA	NA	NA	NA	NA	NA	NA	NA	NA	NA	NA	NA	1.21538	0.932698	1.30308	1.89444	0.859582	1.74109	0.0147893	0.422844	0.021659	-2.58072	-0.194622	-2.18514	T2D = Pre-DM > NGT
7.69_847.6689	+	0.00673568	0.17597	NULL	NULL	NULL	NULL	NULL	LMPR03020001,LMPR03020006	31.3	9.51	undecaprenyl phosphate,all-trans-Undecaprenyl phosphate	NULL	NULL	NULL	0.908441	0.972158	0.934458	1.26293	0.365439	1.02776	0.00268535	0.264021	0.0177843	3.12299	0.630999	2.26176	NGT > Pre-DM = T2D
7.69_882.7297	+	0.0170797	0.254907	HMDB08768,HMDB08290,HMDB08546,HMDB08800,HMDB08577,HMDB08322	43.9	41	Aliphatic acyclic compounds,Aliphatic acyclic compounds,Aliphatic acyclic compounds,Aliphatic acyclic compounds,Aliphatic acyclic compounds,Aliphatic acyclic compounds	PC(24:0/20:1(11Z)),PC(20:0/24:1(15Z)),PC(22:0/22:1(13Z)),PC(24:1(15Z)/20:0),PC(22:1(13Z)/22:0),PC(20:1(11Z)/24:0)	LMGP01011032,LMGP01012030,LMGP01011102,LMGP01012000,LMGP01011155	43.9	41	PC(20:0/24:1(15Z)),PC(22:1(11Z)/22:0),PC(22:0/22:1(13Z)),PC(22:0/22:1(11Z)),PC(24:0/20:1(11Z))	35.7	0	GPCho(24:0/20:1),GPCho(22:1/22:0),GPEtn(25:0/22:1),GPCho(24:1/20:0),GPCho(26:0/18:1),GPEtn(23:0/24:1),GPCho(26:1/18:0),GPEtn(24:1/23:0),GPCho(20:0/24:1),GPCho(18:1/26:0),GPCho(22:0/22:1),GPCho(20:1/24:0),GPCho(18:0/26:1),GPEtn(22:1/25:0),GPEtn(26:1/21:0),GPEtn(21:0/26:1)	0.913359	0.907629	1.00631	1.24261	1.39042	0.0520606	0.0136124	0.0190454	0.406166	2.60922	2.23536	0.237419	NGT = Pre-DM > T2D
7.70_308.2930	+	0.0381331	0.356155	HMDB02088	37.2	0	Aliphatic acyclic compounds	N-Oleoylethanolamine	LMSP01080032	38.4	0	Spisulosine	NULL	NULL	NULL	0.865975	1.0176	0.850995	1.41393	0.47643	1.63178	0.0189813	0.489769	0.017486	2.49336	0.0256483	2.26824	NGT > Pre-DM = T2D
7.70_341.3039	+	0.0224699	0.284945	HMDB32476	38.7	14.8	Aliphatic acyclic compounds	Polyoxyethylene (600) monoricinoleate	LMFA01060136	38.6	14.2	20-oxo-heneicosanoic acid	NULL	NULL	NULL	0.878705	0.96757	0.908156	1.37678	1.16425	1.68955	0.0196458	0.29829	0.0158505	-2.22332	0.529326	-2.5567	Pre-DM = T2D > NGT
7.70_857.6925	+	0.0438833	0.377525	NA	NA	NA	NA	NA	NA	NA	NA	NA	NA	NA	NA	0.917371	0.953559	0.96205	1.11133	0.663424	0.518448	0.0172209	0.187027	0.107223	2.52772	0.888905	1.46484	NGT = Pre-DM = T2D
7.71_313.2767	+	0.00494458	0.156049	NULL	NULL	NULL	NULL	NULL	LMFA01060129,LMFA01060128	37.1	0.448	18-oxo-nonadecanoic acid,10-oxo-nonadecanoic acid	NULL	NULL	NULL	0.753589	0.899041	0.838215	1.34343	1.12088	2.04767	0.0258708	0.0979618	0.00209521	-2.11424	1.29325	-3.19531	Pre-DM = T2D > NGT
7.71_342.3086	+	0.000695831	0.0676388	NA	NA	NA	NA	NA	NA	NA	NA	NA	NA	NA	NA	0.195075	0.914726	0.213261	2.22055	1.28462	3.17949	0.00473611	0.11258	0.000343342	-2.73097	1.21292	-3.68479	Pre-DM = T2D > NGT
7.71_581.5455	+	0.00995166	0.205691	NA	NA	NA	NA	NA	NA	NA	NA	NA	NA	NA	NA	0.722838	0.956149	0.755989	1.59561	1.11335	1.60273	0.00989346	0.360434	0.0129956	-2.47856	0.357298	-2.62505	Pre-DM = T2D > NGT
7.71_607.5496	+	0.0271563	0.310114	HMDB34840	33.7	0	Aliphatic homopolycyclic compounds	Faradiol laurate	NULL	NULL	NULL	NULL	NULL	NULL	NULL	0.959494	1.03118	0.930482	1.36381	1.43699	1.64461	0.0270014	0.290803	0.0207565	-2.09691	0.551042	-2.46145	Pre-DM = T2D > NGT
7.71_645.5420	+	0.0202815	0.271968	NA	NA	NA	NA	NA	NA	NA	NA	NA	NA	NA	NA	0.461932	0.935192	0.493943	1.5439	1.51419	2.26343	0.0504508	0.112708	0.00644659	-1.82988	1.21225	-2.85544	Pre-DM = T2D = NGT
7.72_326.2696	+	0.0437303	0.377173	HMDB39491	37.8	0.159	Aliphatic acyclic compounds	1,18-Diamino-5,9,14-triazaoctadecane	LMFA03060083	37.9	2.22	5-Oxo-ETE-d7	NULL	NULL	NULL	0.797991	0.835309	0.955325	1.94165	1.63644	0.645109	0.0196163	0.0521229	0.29926	2.48165	1.81517	0.526529	NGT = Pre-DM = T2D
7.72_339.2915	+	0.0187473	0.267226	HMDB33372,HMDB34031	35.5	0	Aliphatic acyclic compounds,Aliphatic acyclic compounds	Stearoyllactic acid,3-(2-Heptenyloxy)-2-hydroxypropyl undecanoate	LMFA01170036	35.5	0	Heneicosanedioic acid	NULL	NULL	NULL	0.958332	0.94214	1.01719	1.32441	1.31616	2.03126	0.0236759	0.217759	0.00946029	-2.14984	0.779784	-2.73139	Pre-DM = T2D > NGT
7.72_645.5467	+	0.0296438	0.322173	NA	NA	NA	NA	NA	NA	NA	NA	NA	NA	NA	NA	0.84833	0.94424	0.898426	1.46368	1.46231	2.14132	0.0764977	0.104514	0.00982197	-1.63525	1.25625	-2.719	Pre-DM = T2D = NGT
7.72_780.6262	+	0.0319998	0.332301	HMDB13439,HMDB13440,HMDB08327,HMDB08326,HMDB11250,HMDB11225,HMDB11282,HMDB11315	31.7	0	Aliphatic acyclic compounds,Aliphatic acyclic compounds,Aliphatic acyclic compounds,Aliphatic acyclic compounds,Aliphatic acyclic compounds,Aliphatic acyclic compounds,Aliphatic acyclic compounds,Aliphatic acyclic compounds	PC(o-20:0/18:3(6Z,9Z,12Z)), PC(o-20:0/18:3(9Z,12Z,15Z)) ,PC(20:1(11Z)/P-18:1(9Z)),PC(20:1(11Z)/P-18:1(11Z)), PC(P-18:0/20:2(11Z,14Z)) , PC(P-16:0/22:2(13Z,16Z)) ,PC(P-18:1(11Z)/20:1(11Z)),PC(P-18:1(9Z)/20:1(11Z))	LMGP01030066,LMGP01030044,LMGP01020211,LMGP01030087,LMGP01020229,LMGP01020230	31.7	0	PC(P-18:0/20:2(11Z,14Z)), PC(P-16:0/22:2(13Z,16Z)) , PC(O-18:0/20:3(8Z,11Z,14Z)) , PC(P-20:0/18:2(9Z,12Z)) , PC(O-20:0/18:3(6Z,9Z,12Z)) , PC(O-20:0/18:3(9Z,12Z,15Z))	31.7	0	PC(P-18:0/20:2),PC(P-16:0/22:2),PC(P-20:0/18:2)	1.08724	1.04963	1.03583	1.02232	0.746097	0.527661	0.0277119	0.157676	0.169842	-2.35597	-1.25292	-0.954791	T2D = Pre-DM = NGT
7.73_341.3052	+	0.0395866	0.360492	HMDB32476	39	0	Aliphatic acyclic compounds	Polyoxyethylene (600) monoricinoleate	LMFA01060136,LMFA01060138	39.7	3.67	20-oxo-heneicosanoic acid,5-oxo-heneicosanoic acid	NULL	NULL	NULL	0.651898	1.10744	0.588653	1.49714	1.77207	1.41989	0.0367707	0.428158	0.0437519	-2.24898	-0.181065	-1.89317	T2D = Pre-DM > NGT
7.73_907.7333	+	0.0103784	0.210175	NA	NA	NA	NA	NA	NA	NA	NA	NA	NA	NA	NA	0.832521	0.862763	0.964947	1.72373	1.52557	0.353337	0.00879302	0.017459	0.367123	2.7554	2.26883	0.339482	NGT = Pre-DM > T2D
7.73_930.7366	+	0.0323528	0.33399	NULL	NULL	NULL	NULL	NULL	LMPR04000020	42.5	31.2	bacteriohopane-,32,33,34-triol-35-(N-(9-cyclohexyl-nonanoyl))-glucosamine	35.7	0	GPCho(22:5/26:0),GPCho(24:1/24:4),GPCho(24:4/24:1),GPCho(22:4/26:1),GPCho(26:1/22:4),GPCho(26:0/22:5)	0.910393	0.9616	0.946748	1.37374	0.771409	0.87852	0.0091639	0.101446	0.147811	2.74186	1.27336	1.28991	NGT = Pre-DM = T2D
7.74_308.2943	+	0.0124153	0.223253	HMDB02088	47.9	53.7	Aliphatic acyclic compounds	N-Oleoylethanolamine	LMFA08040015	47.9	53.7	N-oleoyl ethanolamine	NULL	NULL	NULL	0.88624	1.01188	0.875838	1.35336	0.493977	1.39065	0.00991598	0.422214	0.00539962	2.71585	-0.196233	2.68747	NGT > T2D = Pre-DM
7.74_537.4444	+	4.39313e-05	0.0243314	HMDB03993,HMDB02935,HMDB03000,HMDB00561,HMDB35776,HMDB02297	36.1	0	Aliphatic homomonocyclic compounds,Aliphatic homomonocyclic compounds,Aliphatic acyclic compounds,Aliphatic homomonocyclic compounds,Aliphatic acyclic compounds,Aliphatic acyclic compounds	Alpha-Carotene, cis-b,b-Carotene ,Lycopene,B-Carotene,Prolycopene, cis-y,y-Carotene	LMPR01070114,LMPR01070118,LMPR01070117,LMPR01070120,LMPR01070011,LMPR01070257,LMPR01070266,LMPR01070260,LMPR01070000,LMPR01070258,LMPR01070220,LMPR01070126,LMPR01070001	36.1	0	Rhodopin/ OH-Lycopene,1'-Hydroxy-gamma-carotene/ 1'-OH-gamma-Carotene/ (Carotenoid B),3-Hydroxy-beta-zeacarotene/ 3-OH-beta-Zeacarotene,Demethylspheroidene/ (Demethylated spheroidene), alpha-Carotene/ beta,epsilon-Carotene ,Lycopene,delta-Carotene,gamma-Carotene,Carotene skeleton,alpha-Carotene, 1,2-Dihydro-3,4-dehydrolycopene , epsilon-Carotene/ epsilon,epsilon-Carotene ,Beta-carotene	NULL	NULL	NULL	0.365865	0.356633	1.02589	4.72906	3.92648	1.3947	1.59179e-05	0.00304774	0.1018	4.40431	2.87318	1.27136	NGT = Pre-DM > T2D
7.75_266.2797	+	0.00627229	0.168655	NA	NA	NA	NA	NA	NA	NA	NA	NA	NA	NA	NA	1.31606	1.03644	1.26978	2.24753	0.829923	2.34964	0.0042768	0.392382	0.00986767	-2.98334	-0.273115	-2.47949	T2D = Pre-DM > NGT
7.75_330.2790	+	0.0151558	0.239829	HMDB04080	40.2	4.7	Aliphatic acyclic compounds	Anandamide	LMFA08040001	40.2	4.7	Anandamide (20:4, n-6)	NULL	NULL	NULL	0.791369	0.958585	0.825559	1.81302	0.834538	1.46659	0.00393136	0.454074	0.00593602	3.00902	0.115376	2.65569	NGT > Pre-DM = T2D
7.76_361.2776	+	0.0176425	0.258501	NA	NA	NA	NA	NA	NA	NA	NA	NA	NA	NA	NA	0.856463	1.08898	0.786482	1.34448	0.676364	1.77388	0.028246	0.119331	0.00341776	2.07852	#REF!	3.0513	NGT > T2D = Pre-DM
7.76_621.6075n	+	0.0036075	0.137856	HMDB04952	41	16	Aliphatic acyclic compounds	Ceramide (d18:1/22:0)	LMSP02010008	41	16	Cer(d18:1/22:0)	NULL	NULL	NULL	1.14514	1.0623	1.07798	1.61277	1.0202	1.01976	0.00179878	0.114812	0.0519296	-3.23907	-1.20133	-1.81685	T2D = Pre-DM = NGT
7.76_824.6712	+	0.0220444	0.28295	HMDB11695	28.5	0	Aliphatic acyclic compounds	SM(d17:1/24:0)	NULL	NULL	NULL	NULL	NULL	NULL	NULL	1.07206	1.0887	0.984712	0.917839	1.20761	0.205829	0.0235856	0.0382227	0.427651	-2.15136	-2.23402	0.182357	T2D > NGT = Pre-DM
7.78_306.2784	+	0.0485623	0.391788	HMDB12252	51.3	64.2	Aliphatic acyclic compounds	Linoleoyl ethanolamide	LMSP01080053	51.7	66.2	Clavepictine B	NULL	NULL	NULL	0.854823	1.11341	0.76775	1.60094	0.607579	1.72631	0.058601	0.1511	0.0132653	1.76161	-1.03173	2.61804	NGT = T2D = Pre-DM
7.78_634.6339	+	0.00553773	0.16058	NA	NA	NA	NA	NA	NA	NA	NA	NA	NA	NA	NA	1.1192	1.06107	1.05478	1.43981	0.918457	0.780681	0.00381051	0.0899477	0.104391	-3.01849	-1.34108	-1.47882	T2D = Pre-DM = NGT
7.78_713.5709	+	0.0106065	0.210175	NA	NA	NA	NA	NA	NA	NA	NA	NA	NA	NA	NA	1.32996	0.789056	1.6855	1.75979	1.58226	2.73384	0.0355925	0.124764	0.00497491	-1.9822	1.1515	-2.93676	Pre-DM = T2D > NGT
7.78_908.7417	+	0.0113137	0.216072	HMDB08777,HMDB08617	43.5	32	Aliphatic acyclic compounds,Aliphatic acyclic compounds	PC(24:0/22:2(13Z,16Z)), PC(22:2(13Z,16Z)/24:0)	LMGP01011141	43.1	29.9	PC(23:1(9Z)/23:1(9Z))	37.1	0	GPCho(24:1/22:1),GPEtn(26:2/23:0),GPEtn(23:0/26:2),GPCho(22:2/24:0),GPCho(20:2/26:0),GPCho(22:1/24:1),GPCho(20:0/26:2),GPCho(26:0/20:2),GPCho(20:1/26:1),GPCho(26:2/20:0),GPCho(26:1/20:1),GPCho(24:0/22:2)	0.913654	0.92329	0.989563	1.25903	1.20366	0.336643	0.00858752	0.0115509	0.421658	2.76313	2.4228	0.197655	NGT = Pre-DM > T2D
7.78_929.7309	+	0.0187688	0.267226	NA	NA	NA	NA	NA	NA	NA	NA	NA	NA	NA	NA	0.900881	0.946333	0.95197	1.50417	0.801083	0.861692	0.00524463	0.0922271	0.120683	2.92035	1.32716	1.40202	NGT = Pre-DM = T2D
7.78_933.7052	+	0.0250253	0.299358	NA	NA	NA	NA	NA	NA	NA	NA	NA	NA	NA	NA	0.880665	0.922221	0.954939	1.15604	1.05878	0.447446	0.0160353	0.0474707	0.290725	2.55267	1.85712	0.551267	NGT = Pre-DM > T2D
7.79_383.3163	+	0.0126638	0.225889	HMDB59929,HMDB35959,HMDB36865	38.4	0	Aliphatic acyclic compounds,Aliphatic acyclic compounds,Aliphatic acyclic compounds	3-(Acetyloxy)-2-hydroxypropyl octadecanoate,Persenone B,Lepidiumterpenyl ester	LMFA01040036,LMFA01040037	38.4	0	methyl 9-butylperoxy-10,12-octadecadienoate, methyl 13-butylperoxy-9,11-octadecadienoate	NULL	NULL	NULL	1.98839	0.633779	3.13735	2.43186	1.98064	2.30826	0.0111024	0.499675	0.0103547	-2.67821	-0.000815893	-2.46226	T2D = Pre-DM > NGT
7.79_682.5999	+	0.0404005	0.363747	NA	NA	NA	NA	NA	NA	NA	NA	NA	NA	NA	NA	1.70988	0.694599	2.46167	1.18701	1.80805	2.88473	0.0537204	0.180268	0.0165724	-1.80148	0.914344	-2.54117	Pre-DM = T2D = NGT
7.79_703.5175	+	0.000679368	0.0671907	NA	NA	NA	NA	NA	NA	NA	NA	NA	NA	NA	NA	1.55303	0.987834	1.57215	3.03162	1.68779	3.00151	0.000988984	0.473996	0.00104718	-3.40596	0.0652296	-3.19543	Pre-DM = T2D > NGT
7.80_577.5271	+	0.0191415	0.267975	HMDB31283,HMDB31284	31.9	0	Aliphatic acyclic compounds,Aliphatic acyclic compounds	erythro-6,8-Hexatriacontanediol, erythro-7,9-Hexatriacontanediol	NULL	NULL	NULL	NULL	NULL	NULL	NULL	0.820502	0.804714	1.01962	1.98886	1.1619	2.76632	0.0351645	0.183973	0.010447	-1.98733	0.900327	-2.69853	Pre-DM = T2D > NGT
7.80_592.5088n	+	0.0472335	0.387559	HMDB07386,HMDB07050	43.8	45.3	Aliphatic acyclic compounds,Aliphatic acyclic compounds	DG(20:1(11Z)/14:1(9Z)/0:0),DG(14:1(9Z)/20:1(11Z)/0:0)	LMGL02010413	43.8	45.3	DG(14:1(9Z)/20:1(11Z)/0:0)[iso2]	34.7	0	DG(8:0/26:2/0:0),DG(18:2/16:0/0:0),DG(17:1/17:1/0:0),DG(20:1/14:1/0:0),DG(18:1/16:1/0:0),DG(14:1/20:1/0:0),DG(16:1/18:1/0:0),DG(14:0/20:2/0:0),DG(20:2/14:0/0:0),DG(16:0/18:2/0:0),DG(22:2/12:0/0:0),DG(26:2/8:0/0:0),DG(17:2/17:0/0:0),DG(17:0/17:2/0:0),DG(12:0/22:2/0:0)	0.529008	0.864899	0.611641	0.832121	1.77301	2.05338	0.108963	0.134535	0.0225361	-1.23206	1.34267	-2.4318	Pre-DM = T2D = NGT
7.80_688.5998	+	0.0299423	0.323334	HMDB00831,HMDB04956,HMDB11769	33.8	25.5	Aliphatic acyclic compounds,Aliphatic acyclic compounds,Aliphatic acyclic compounds	N-Lignoceroylsphingosine,Ceramide (d18:1/24:0),Cer(d18:0/24:1(15Z))	LMSP02020011,LMSP02010012	33.8	25.5	Cer(d18:0/24:1(15Z)),Cer(d18:1/24:0)	NULL	NULL	NULL	1.13776	1.0108	1.1256	1.03966	0.364046	1.09826	0.0272667	0.335885	0.0293435	-2.09293	0.42372	-2.33464	Pre-DM = T2D > NGT
7.80_703.5287	+	0.00455063	0.148808	NULL	NULL	NULL	NULL	NULL	LMGP04030032,LMGP04030009,LMGP04020023,LMGP04030057,LMGP04020008,LMGP10010262,LMGP10010184,LMGP10010532,LMGP10010963,LMGP10010214,LMGP10010132,LMGP10010486,LMGP10010726,LMGP10010037,LMGP10010512,LMGP10010972,LMGP10010701,LMGP10010104,LMGP10010236,LMGP10010678,LMGP10010458	34.4	0	PG(P-18:0/15:0),PG(P-16:0/17:0),PG(O-18:0/15:1(9Z)),PG(P-20:0/13:0),PG(O-16:0/17:1(9Z)),PA(17:1(9Z)/19:0),PA(15:1(9Z)/21:0),PA(20:1(11Z)/16:0),PA(18:1(9Z)/18:0),PA(16:1(9Z)/20:0),PA(14:1(9Z)/22:0),PA(19:1(9Z)/17:0),PA(22:1(11Z)/14:0),PA(18:0/18:1(9Z)),PA(20:0/16:1(9Z)),PA(16:0/20:1(11Z)),PA(22:0/14:1(9Z)),PA(14:0/22:1(11Z)),PA(17:0/19:1(9Z)),PA(21:0/15:1(9Z)),PA(19:0/17:1(9Z))	34.4	0	GPA(17:1/19:0),GPA(15:1/21:0),GPA(16:0/20:1),GPA(18:1/18:0),GPA(14:0/22:1),GPA(16:1/20:0),GPA(14:1/22:0),GPA(19:0/17:1),GPA(20:0/16:1),GPA(22:0/14:1),GPA(20:1/16:0),GPA(22:1/14:0),GPA(18:0/18:1),GPA(21:0/15:1),GPA(26:1/10:0),GPA(10:0/26:1),GPA(12:0/24:1),GPA(24:1/12:0)	1.39384	0.992412	1.4045	2.5067	1.55144	2.83047	0.00696836	0.218665	0.0025044	-2.60115	0.776709	-3.14347	Pre-DM = T2D > NGT
7.80_887.7469	+	0.0450179	0.380792	HMDB45429,HMDB10455,HMDB44909,HMDB50317	38.1	9.8	Aliphatic acyclic compounds,Aliphatic acyclic compounds,Aliphatic acyclic compounds,Aliphatic acyclic compounds	TG(18:0/22:6(4Z,7Z,10Z,13Z,16Z,19Z)/16:1(9Z)), TG(18:1(9Z)/16:0/22:6(4Z,7Z,10Z,13Z,16Z,19Z))[iso6] , TG(18:0/16:1(9Z)/22:6(4Z,7Z,10Z,13Z,16Z,19Z)) , TG(20:1(11Z)/14:0/22:6(4Z,7Z,10Z,13Z,16Z,19Z))	LMGL03014899,LMGL03010926,LMGL03015601,LMGL03010855,LMGL03010925,LMGL03015264,LMGL03013661,LMGL03014505	38.1	9.8	TG(14:1(9Z)/20:0/22:6(4Z,7Z,10Z,13Z,16Z,19Z))[iso6], TG(16:1(9Z)/18:0/22:6(4Z,7Z,10Z,13Z,16Z,19Z))[iso6] , TG(15:1(9Z)/19:0/22:6(4Z,7Z,10Z,13Z,16Z,19Z))[iso6] , TG(17:0/17:1(9Z)/22:6(4Z,7Z,10Z,13Z,16Z,19Z))[iso6] , TG(16:0/18:1(9Z)/22:6(4Z,7Z,10Z,13Z,16Z,19Z))[iso6] , TG(15:0/19:1(9Z)/22:6(4Z,7Z,10Z,13Z,16Z,19Z))[iso6] , TG(12:0/22:1(11Z)/22:6(4Z,7Z,10Z,13Z,16Z,19Z))[iso6] , TG(14:0/20:1(11Z)/22:…	36.3	0	TG(16:0/17:0/18:0),TG(17:0/17:0/17:0),TG(16:0/16:0/19:0)	0.78758	0.765455	1.0289	1.73736	2.46408	0.969336	0.10111	0.020449	0.156057	1.49539	2.4668	-1.0108	Pre-DM = NGT = T2D
7.80_928.7032	+	0.0415267	0.367668	HMDB11594	42.4	50.5	Aliphatic heteromonocyclic compounds	Lactosylceramide (d18:1/22:0)	LMSP0501AD04,LMSP0501AB06,LMSP0509AA04	42.4	50.5	Manbeta1-4Glcbeta-Cer(d18:1/22:0),LacCer(d18:1/22:0),Galalpha1-4Galbeta-Cer(d18:1/22:0)	NULL	NULL	NULL	0.847431	0.900812	0.940741	1.52852	1.05411	0.659205	0.0184798	0.0832014	0.223641	2.50285	1.594	0.759953	NGT = Pre-DM = T2D
7.82_308.2957	+	0.0477479	0.388732	HMDB02088	25.9	3.15	Aliphatic acyclic compounds	N-Oleoylethanolamine	LMFA08040015	25.9	3.15	N-oleoyl ethanolamine	NULL	NULL	NULL	0.879079	1.08793	0.808029	1.24895	0.780276	1.7502	0.0961437	0.108496	0.0135815	1.30384	-1.45865	2.60999	NGT = T2D = Pre-DM
7.82_625.6158n	+	0.0284056	0.316103	NA	NA	NA	NA	NA	NA	NA	NA	NA	NA	NA	NA	1.16516	1.07963	1.07921	1.66831	0.898777	1.23714	0.0254222	0.26863	0.0823264	-2.38783	-0.616962	-1.59923	T2D = Pre-DM = NGT
7.82_635.5665	+	0.0456469	0.383635	HMDB07088,HMDB07648	35.2	0	Aliphatic acyclic compounds,Aliphatic acyclic compounds	DG(15:0/22:2(13Z,16Z)/0:0), DG(22:2(13Z,16Z)/15:0/0:0)	LMGL03012627,LMGL02010080,LMGL02010468,LMGL02010066,LMGL02010528,LMGL02010445,LMGL02010068,LMGL02010067	35.2	0	TG(12:0/12:0/13:0)[iso3], DG(18:2(9Z,12Z)/19:0/0:0)[iso2] ,DG(15:1(9Z)/22:1(11Z)/0:0)[iso2], DG(17:2(9Z,12Z)/20:0/0:0)[iso2] ,DG(19:1(9Z)/18:1(9Z)/0:0)[iso2], DG(15:0/22:2(13Z,16Z)/0:0)[iso2] , DG(17:0/20:2(11Z,14Z)/0:0)[iso2] ,DG(17:1(9Z)/20:1(11Z)/0:0)[iso2]	35.2	0	DG(15:0/22:2/0:0),DG(20:2/17:0/0:0),DG(19:0/18:2/0:0),DG(18:2/19:0/0:0),DG(26:2/11:0/0:0),DG(15:1/22:1/0:0),DG(20:0/17:2/0:0),DG(20:1/17:1/0:0),DG(17:1/20:1/0:0),DG(11:0/26:2/0:0),DG(17:2/20:0/0:0),DG(22:1/15:1/0:0),DG(17:0/20:2/0:0),DG(22:2/15:0/0:0)	0.76867	0.968331	0.793809	2.2332	1.47726	1.48492	0.00798385	0.243884	0.0438884	2.78683	0.693865	1.8918	NGT > Pre-DM = T2D
7.82_647.6152	+	0.00722917	0.178111	HMDB36288,HMDB36660	31.1	0	Aliphatic homopolycyclic compounds,Aliphatic homopolycyclic compounds	Campesteryl elaidate,alpha-Amyrin palmitate	NULL	NULL	NULL	NULL	NULL	NULL	NULL	1.22791	1.12356	1.09287	1.66924	1.45451	0.745196	0.00359831	0.0575837	0.140034	-3.03581	-1.76969	-1.08017	T2D = Pre-DM = NGT
7.82_826.6580	+	0.00785738	0.185877	NA	NA	NA	NA	NA	NA	NA	NA	NA	NA	NA	NA	1.01554	1.0896	0.932034	0.210987	1.25632	1.00447	0.193424	0.00289057	0.0206484	-0.865348	-3.10125	2.2039	T2D = NGT > Pre-DM
7.84_264.2686	+	0.0409377	0.365619	HMDB02117	46	45.5	Aliphatic acyclic compounds	Oleamide	LMFA08010004,LMFA08010011	46	45.5	Oleamide,Elaidamide	NULL	NULL	NULL	1.11703	1.03312	1.08122	1.37092	0.861834	0.835759	0.0319488	0.177414	0.166089	-2.30264	-0.925264	-1.22268	T2D = Pre-DM = NGT
7.84_619.6227n	+	0.00164823	0.100316	NA	NA	NA	NA	NA	NA	NA	NA	NA	NA	NA	NA	1.15498	1.06772	1.08172	1.51433	1.16773	0.993226	0.00130812	0.0722905	0.0741719	-3.32884	-1.45894	-1.65023	T2D = Pre-DM = NGT
7.84_619.6236	+	0.00355462	0.137812	NULL	NULL	NULL	NULL	NULL	LMPR03040008	31	0	Glycinoprenol-9	NULL	NULL	NULL	1.14095	1.05127	1.08531	1.57368	0.936969	0.917166	0.00299153	0.125674	0.0622935	-3.09107	-1.14708	-1.73321	T2D = Pre-DM = NGT
7.84_630.6183	+	0.00844918	0.189457	HMDB04953	37.8	0	Aliphatic acyclic compounds	Cer(d18:1/24:1(15Z))	LMSP02010009	37.8	0	Cer(d18:1/24:1(15Z))	NULL	NULL	NULL	1.12753	1.09198	1.03256	1.49872	1.33575	0.519675	0.00559523	0.0482436	0.190034	-2.90012	-1.84992	-0.877773	T2D > Pre-DM = NGT
7.84_642.5971	+	0.00287562	0.126502	NA	NA	NA	NA	NA	NA	NA	NA	NA	NA	NA	NA	1.33217	1.07115	1.24368	2.57953	1.18194	2.29139	0.00117663	0.276091	0.0089677	-3.35824	-0.594493	-2.51341	T2D = Pre-DM > NGT
7.84_642.6334	+	0.000194614	0.0464777	NA	NA	NA	NA	NA	NA	NA	NA	NA	NA	NA	NA	1.31828	1.09043	1.20896	2.58932	1.24829	2.41461	0.000196311	0.215157	0.00440598	-3.82481	-0.788655	-2.7547	T2D = Pre-DM > NGT
7.85_265.2743	+	0.0334736	0.336773	NA	NA	NA	NA	NA	NA	NA	NA	NA	NA	NA	NA	1.17452	1.00248	1.17162	1.48417	0.642547	1.33991	0.032445	0.364482	0.0566608	-2.2968	-0.346503	-1.77712	T2D = Pre-DM = NGT
7.85_575.5103	+	0.00821232	0.187304	NA	NA	NA	NA	NA	NA	NA	NA	NA	NA	NA	NA	0.577602	0.89655	0.644249	1.39613	1.78341	2.5935	0.0420483	0.0805831	0.00278415	-1.91053	1.40116	-3.11234	Pre-DM = T2D > NGT
7.85_685.6324	+	0.0463425	0.385677	NA	NA	NA	NA	NA	NA	NA	NA	NA	NA	NA	NA	1.1718	1.07885	1.08616	1.16939	0.719116	1.34378	0.0598785	0.479611	0.0493183	-2.05459	-0.0511293	-1.84007	T2D = Pre-DM > NGT
7.85_704.5935	+	0.0111134	0.215323	NA	NA	NA	NA	NA	NA	NA	NA	NA	NA	NA	NA	1.10474	1.11099	0.994379	1.13692	1.25454	0.100685	0.00697899	0.0751284	0.155631	-2.83015	-1.64402	-1.01258	T2D = Pre-DM = NGT
7.85_755.5581	+	0.017412	0.256957	HMDB47885	33	0	Aliphatic acyclic compounds	TG(14:1(9Z)/14:1(9Z)/14:1(9Z))	LMGL03012640,LMGL03012641,LMGL03012620	33	0	TG(12:0/12:0/18:3(6Z,9Z,12Z))[iso3], TG(12:0/12:0/18:3(9Z,12Z,15Z))[iso3] ,TG(14:1(9Z)/14:1(9Z)/14:1(9Z))	NULL	NULL	NULL	1.07614	0.861162	1.24963	1.14972	1.22978	1.89197	0.0492294	0.113045	0.0062778	-1.84088	1.21049	-2.86385	Pre-DM = T2D > NGT
7.85_898.7184	+	0.0119108	0.219685	NA	NA	NA	NA	NA	NA	NA	NA	NA	NA	NA	NA	0.860554	0.976565	0.881205	1.53718	0.413076	1.47982	0.00845596	0.361178	0.0207438	2.76816	0.355311	2.2021	NGT > Pre-DM = T2D
7.86_308.2940	+	0.0316094	0.330943	HMDB02088	37.3	16.4	Aliphatic acyclic compounds	N-Oleoylethanolamine	LMSP01080032	40.6	37.3	Spisulosine	NULL	NULL	NULL	0.835947	1.0044	0.832284	1.66793	0.745923	1.57672	0.0128312	0.47637	0.0136762	2.62938	0.0592673	2.36081	NGT > Pre-DM = T2D
7.87_647.5584	+	0.0361472	0.346669	HMDB31012,HMDB56036,HMDB07158	41.7	40.8	Aliphatic acyclic compounds,Aliphatic acyclic compounds,Aliphatic acyclic compounds	Glycerol 1,2-dioctadecanoate,DG(18:0/0:0/18:0),DG(18:0/18:0/0:0)	LMGL02010046,LMGL02010037,LMGL02010002	41.7	40.8	DG(17:0/19:0/0:0)[iso2],DG(18:0/18:0/0:0),DG(18:0/18:0/0:0)[rac]	33.5	0	DG(20:0/16:0/0:0),DG(11:0/25:0/0:0),DG(26:0/10:0/0:0),DG(17:0/19:0/0:0),DG(15:0/21:0/0:0),DG(23:0/13:0/0:0),DG(14:0/22:0/0:0),DG(25:0/11:0/0:0),DG(19:0/17:0/0:0),DG(10:0/26:0/0:0),DG(21:0/15:0/0:0),DG(18:0/18:0/0:0),DG(16:0/20:0/0:0),DG(22:0/14:0/0:0),DG(24:0/12:0/0:0),DG(12:0/24:0/0:0),DG(13:0/23:0/0:0)	1.05791	1.03599	1.02115	1.37346	0.989116	1.21437	0.0109165	0.138278	0.11763	-2.68386	-1.08809	-1.41578	T2D = Pre-DM = NGT
7.87_848.6538	+	0.0340321	0.339077	NA	NA	NA	NA	NA	NA	NA	NA	NA	NA	NA	NA	0.940638	1.09251	0.860992	0.722991	0.85178	1.56485	0.32533	0.0262098	0.0210502	0.452846	-2.10898	2.45641	NGT = T2D > Pre-DM
7.88_308.2981	+	0.0190677	0.267975	NA	NA	NA	NA	NA	NA	NA	NA	NA	NA	NA	NA	0.836364	1.01794	0.821625	1.53151	0.389668	1.69256	0.00988836	0.286679	0.00710781	2.47875	-0.563113	2.82429	NGT > T2D = Pre-DM
7.88_611.5394	+	0.0449876	0.380792	NULL	NULL	NULL	NULL	NULL	LMGL02030025,LMGL02030026	36.8	0	1-(14-methyl-pentadecanyl)-2-(8-[3]-ladderane-octanyl)-sn-glycerol,1-hexadecanyl-2-(8-[3]-ladderane-octanyl)-sn-glycerol	NULL	NULL	NULL	0.861249	1.05546	0.815995	1.25547	0.232273	1.40972	0.00892223	0.385717	0.0142245	2.51521	-0.2905	2.59413	NGT > T2D = Pre-DM
7.88_638.6409	+	0.020257	0.271968	HMDB11767	41.1	27.8	Aliphatic acyclic compounds	Cer(d18:0/23:0)	NULL	NULL	NULL	NULL	NULL	NULL	NULL	1.2666	1.17304	1.07976	1.94169	1.34216	0.846285	0.014721	0.158644	0.121731	-2.58232	-1.24938	-1.16638	T2D = Pre-DM = NGT
7.88_840.6957	+	0.0427933	0.372952	NA	NA	NA	NA	NA	NA	NA	NA	NA	NA	NA	NA	1.05241	0.940273	1.11926	0.718526	0.969459	1.19647	0.0615023	0.456023	0.0352593	-2.04351	0.110459	-1.98619	Pre-DM = T2D = NGT
7.89_647.5617	+	0.039836	0.3611	HMDB07196,HMDB07168,HMDB07365,HMDB07420,HMDB07650,HMDB07448,HMDB07366,HMDB07393,HMDB07253,HMDB07310,HMDB07477,HMDB07146,HMDB07421,HMDB07225,HMDB07281,HMDB07169	37.7	0	Aliphatic acyclic compounds,Aliphatic acyclic compounds,Aliphatic acyclic compounds,Aliphatic acyclic compounds,Aliphatic acyclic compounds,Aliphatic acyclic compounds,Aliphatic acyclic compounds,Aliphatic acyclic compounds,Aliphatic acyclic compounds,Aliphatic acyclic compounds,Aliphatic acyclic compounds,Aliphatic acyclic compounds,Aliphatic acyclic compounds,Aliphatic acyclic compounds,Aliphat…	DG(18:1(11Z)/20:2(11Z,14Z)/0:0), DG(18:0/20:3(5Z,8Z,11Z)/0:0) , DG(20:0/18:3(6Z,9Z,12Z)/0:0) , DG(20:2(11Z,14Z)/18:1(11Z)/0:0) , DG(22:2(13Z,16Z)/16:1(9Z)/0:0) , DG(20:3(5Z,8Z,11Z)/18:0/0:0) , DG(20:0/18:3(9Z,12Z,15Z)/0:0) , DG(20:1(11Z)/18:2(9Z,12Z)/0:0) , DG(18:2(9Z,12Z)/20:1(11Z)/0:0) , DG(18:3(9Z,12Z,15Z)/20:0/0:0) , DG(20:3(8Z,11Z,14Z)/18:0/0:0) , DG(16:1(9Z)/22:2(13Z,16Z)/0:0) , DG(20:2(11Z…	LMGL03012629,LMGL02010098,LMGL02010484,LMGL02010099,LMGL02010137,LMGL02010116,LMGL02010100,LMGL02010101	37.7	0	TG(12:0/12:0/14:1(9Z))[iso3], DG(18:3(9Z,12Z,15Z)/20:0/0:0)[iso2] , DG(18:3(6Z,9Z,12Z)/20:0/0:0)[iso2] , DG(18:2(9Z,12Z)/20:1(11Z)/0:0)[iso2] , DG(16:1(9Z)/22:2(13Z,16Z)/0:0)[iso2] , DG(16:0/22:3(10Z,13Z,16Z)/0:0)[iso2] , DG(18:1(9Z)/20:2(11Z,14Z)/0:0)[iso2] , DG(18:0/20:3(8Z,11Z,14Z)/0:0)[iso2]	37.7	0	DG(18:0/20:3/0:0),DG(18:2/20:1/0:0),DG(16:1/22:2/0:0),DG(20:2/18:1/0:0),DG(18:3/20:0/0:0),DG(20:3/18:0/0:0),DG(20:0/18:3/0:0),DG(18:1/20:2/0:0),DG(22:2/16:1/0:0),DG(20:1/18:2/0:0)	1.06536	0.964799	1.10423	0.867276	0.897265	1.36274	0.0859626	0.18191	0.0297564	-1.57778	0.90811	-2.32941	Pre-DM = T2D = NGT
7.89_930.7967	+	0.0308826	0.327928	NA	NA	NA	NA	NA	NA	NA	NA	NA	NA	NA	NA	0.868722	0.779365	1.11465	1.38235	2.37667	1.50577	0.24659	0.0140622	0.0447938	0.68526	2.59808	-1.88282	Pre-DM > NGT = T2D
7.90_640.6478	+	0.0446098	0.380046	NA	NA	NA	NA	NA	NA	NA	NA	NA	NA	NA	NA	1.17374	1.00379	1.16932	1.47901	0.433961	1.634	0.0678926	0.494058	0.0476148	-2.00221	0.0148953	-1.85577	Pre-DM = T2D = NGT
7.90_711.5608	+	0.0376509	0.352546	NA	NA	NA	NA	NA	NA	NA	NA	NA	NA	NA	NA	0.824088	0.855566	0.963209	1.48963	1.30909	0.302267	0.0350629	0.0293974	0.463949	2.26725	2.06212	0.0904891	NGT = Pre-DM > T2D
[truncated: 390 more rows]
