# Supplementary material for: Lipidomic profiling reveals distinct differences in plasma lipid composition in healthy, prediabetic, and type 2 diabetic individuals
Source: Gigascience. 2017 May 15;6(7):1–12. doi: 10.1093/gigascience/gix036 (PMC5502363; doi:10.1093/gigascience/gix036)
Supplement: Additional file 7: — detailed list of 28 metabolic features selected by random forest classifiers. [file gix036_Additional_file_7.FIN.xlsx]

## Sheet: Additional file 7
Additional file 7 Detailed list of 28 features selected by random forest classifier. The information includes the retention times (RT), precursor ions (mass to charge ratio, m/z), ion modes, the selection frequencies by RF model, the best matching compounds (or classes), lipid category, parent ion, score, MSI levels, Dunn's P value, fold change, VIP and AUCs of each feature on NGT vs T2D. The AUC…
RT_m/z	ESI	Selection frequencies*	Best matching compounds (classes)	Lipid Category	Parent ion	Score	Fragmentation score	MSI levels	Dunn's P value	Fold change	VIP	AUC
0.58_203.0533	+	50	NA	NA	NA	NA	NA	level 4	9.05875e-16	1.42832	4.00963	0.826353
1.83_508.3406	-	47	LysoPC(18:0)	Glycerophospholipids [GP]	[M-CH3]-	58.7	97.3	level 1	1.79522e-07	0.85093	2.05067	0.720506
0.56_248.1511	+	46	Hydroxybutyrylcarnitine	Fatty Acyls [FA]	[M+H]+	39.3	8.85	level 2	2.23227e-10	1.7354	4.52759	0.7599
0.61_113.0244	-	42	3-oxo-4-pentenoic acid	Fatty Acyls [FA]	[M-H]-	38.8	0	level 4	1.49766e-10	1.74011	4.07412	0.771097
1.81_1019.7063	+	34	NA	NA	NA	NA	NA	level 4	0.0053836	0.72167	3.44717	0.623367
0.56_239.0648	+	34	NA	NA	NA	NA	NA	level 4	4.58004e-08	1.26468	2.50536	0.724342
1.70_508.3404	-	30	LysoPC(18:0)	Glycerophospholipids [GP]	[M-CH3]-	57.6	97.2	level 1	1.328e-05	0.838137	2.02747	0.685154
1.81_1047.7371	+	27	NA	NA	NA	NA	NA	level 4	0.00101919	0.753473	2.71695	0.642753
2.75_217.0181	+	26	Ajoene	NA (Aliphatic acyclic compounds)	[M+H-H2O]+	35.2	0	level 4	9.46971e-07	1.15022	2.01032	0.704022
0.61_103.0391	-	24	Hydroxybutyric acid	Fatty Acyls [FA]	[M-H]-	37.2	0	level 4	9.62741e-08	1.52036	3.1174	0.727244
0.70_574.2952	+	23	NA	NA	NA	NA	NA	level 4	0.000503205	0.792632	2.21097	0.647626
0.56_280.0932	+	22	N-(3-oxo-octanoyl)-homoserine lactone	Fatty Acyls [FA]	[M+K]+	37.6	5.47	level 3	6.48072e-06	0.834876	2.46503	0.690131
7.97_967.8174	+	22	TG(62:9)	Glycerolipids [GL]	[M+H-H2O]+	36.2	19	level 3	4.57416e-06	0.819418	2.3007	0.686295
6.03_858.6079	+	22	PC(42:8)	Glycerophospholipids [GP]	[M+H]+	36.1	23.1	level 3	5.52156e-05	0.754826	2.85934	0.66836
1.80_1060.7313	+	21	NA	NA	NA	NA	NA	level 4	6.51209e-05	0.734631	3.24577	0.668256
1.12_504.3093	-	20	LysoPC(18:2)	Glycerophospholipids [GP]	[M-CH3]-	57.7	93	level 2	1.68625e-05	0.861318	1.75099	0.680075
1.46_480.3456	+	20	LysoPC(P-16:0)	Glycerophospholipids [GP]	[M+H]+	50.6	57.5	level 3	4.2564e-05	0.835489	2.19086	0.674891
1.39_506.3249	-	19	LysoPC(18:1)	Glycerophospholipids [GP]	[M-CH3]-	58.1	96.6	level 2	2.86678e-06	0.838271	2.0502	0.696247
5.99_859.5994	+	19	PI(P-38:1),PI(O-38:2)	Glycerophospholipids [GP]	[M+H-H2O]+	33.7	0	level 4	4.32232e-05	0.742782	2.87578	0.67147
1.79_1059.7263	+	17	NA	NA	NA	NA	NA	level 4	0.000419759	0.761034	2.99567	0.651358
5.20_800.5850	+	17	PS(38:1)	Glycerophospholipids [GP]	[M+H-H2O]+	33.1	10.3	level 3	8.79699e-05	1.22057	1.64115	0.663695
1.35_1017.6922	+	16	NA	NA	NA	NA	NA	level 4	0.00210215	0.828788	2.15209	0.635186
1.80_797.5462	+	15	NA	NA	NA	NA	NA	level 4	0.000390815	0.729548	3.57475	0.652084
3.38_606.4464	+	15	LysoPC(24:1(15Z))	Glycerophospholipids [GP]	[M+H]+	36.8	0	level 4	1.96294e-05	0.724037	2.49656	0.679971
7.74_537.4444	+	15	Carotenes	Prenol Lipids [PR]	[M+H]+	36.1	0	level 4	1.59179e-05	0.365865	4.72906	0.681837
0.56_221.0189	+	15	NA	NA	NA	NA	NA	level 4	0.000217132	0.809303	2.47773	0.657475
0.63_200.0411	+	14	NA	NA	NA	NA	NA	level 4	3.58812e-06	0.679482	3.40184	0.69604
0.56_335.0956	+	13	5,6-dichloro-tetradecanoic acid	Fatty Acyls [FA]	[M+K]+	31.7	10.2	level 3	1.07843e-07	1.4079	3.15217	0.71553
