# Supplementary material for: Lipidomic profiling reveals distinct differences in plasma lipid composition in healthy, prediabetic, and type 2 diabetic individuals
Source: Gigascience. 2017 May 15;6(7):1–12. doi: 10.1093/gigascience/gix036 (PMC5502363; doi:10.1093/gigascience/gix036)
Supplement: Additional file 9: — a generalized linear model analysis on 1590 significant features and clinical phenotypes. [file gix036_Additional_file_9.FIN.xlsx]

## Sheet: Additional file 9
Additional file 9 A generalized linear model (GLM) analysis on 1590 differential features and clinical phenotypes. The table presented the standardized regression coefficient (Beta) and two-tailed p value for coefficient on each feature.									Model 1: by adjusting BMI, gender, diabetes status, hypertension history, hyperlipidemia history, smoking history and alcohol history Model 2: by adjusting Age, gender, hypertension history, hyperlipidemia history, smoking history and alcohol history Model 3: by adjusting Age, BMI, gender, hypertension history, hyperlipidemia history, smoking history and alcohol history
	Age (Model 1)			BMI (Model 2)			FPG (Model 3)			2h-PG (Model 3)			HbA1c (Model 3)			Insulin (Model 3)			C-peptide (Model 3)			HOMA-IR (Model 3)
RT_m/z	Beta	p-value	FDR	Beta	p-value	FDR	Beta	p-value	FDR	Beta	p-value	FDR	Beta	p-value	FDR	Beta	p-value	FDR	Beta	p-value	FDR	Beta	p-value	FDR
0.58_203.0533m/z	-0.197232	0.000669512	0.0322583	0.0358578	0.50407	0.646348	0.587793	2.07566e-24	3.3003e-21	0.466379	6.66441e-17	1.05964e-13	0.625384	1.64643e-29	2.61782e-26	0.0851397	0.184487	0.401262	0.0254255	0.731885	0.800893	0.369349	3.67819e-09	5.84832e-06
0.57_367.1052m/z	0.0276386	0.664951	0.82664	0.00684153	0.908805	0.941982	0.47441	2.14212e-15	1.70299e-12	0.368129	1.44092e-08	5.72765e-06	0.449252	2.74575e-14	2.18287e-11	0.156738	0.0139668	0.102509	0.0602807	0.41548	0.523051	0.335618	9.46466e-08	5.01627e-05
0.61_113.0244m/z	-0.0191481	0.747107	0.876844	0.0717067	0.19774	0.335546	0.452569	4.5441e-15	2.40837e-12	0.383251	1.06048e-09	8.43081e-07	0.386453	1.99366e-11	1.05664e-08	0.095692	0.120871	0.318714	0.0849935	0.233319	0.346707	0.29555	1.22556e-06	0.000324773
0.56_329.1087m/z	-0.0784029	0.242787	0.483748	0.0172124	0.783857	0.85954	0.444864	2.73301e-13	1.08637e-10	0.30633	1.98708e-05	0.00197466	0.239177	0.000117336	0.0052072	0.00144765	0.982152	0.994162	0.0205447	0.783361	0.836863	0.209962	0.0011465	0.0138101
0.56_239.0648m/z	0.0506223	0.436835	0.647524	-0.133244	0.0294548	0.0859324	0.339197	4.89839e-08	1.55769e-05	0.410919	3.72359e-09	1.9735e-06	0.254919	3.77275e-05	0.00222173	0.144258	0.0248119	0.137621	0.0895135	0.229501	0.341993	0.259419	5.16635e-05	0.00357152
0.61_434.9732m/z	0.0735061	0.269816	0.507143	-0.0294801	0.636033	0.755824	0.331598	7.17237e-08	1.90068e-05	0.336099	7.57349e-07	0.000200698	0.201802	0.00104723	0.0197689	0.11338	0.0751096	0.250289	0.170376	0.0202829	0.0639877	0.247621	9.56481e-05	0.00490582
0.56_248.1511m/z	0.0591286	0.357122	0.58439	-0.0551642	0.358724	0.516173	0.306974	1.09002e-06	0.000247591	0.27012	2.91636e-05	0.00250641	0.356264	6.05728e-09	2.40777e-06	0.053936	0.406628	0.618698	0.102378	0.172068	0.27524	0.198555	0.00224364	0.020281
0.61_103.0391m/z	0.0698666	0.278051	0.517078	-0.0346055	0.56567	0.701358	0.292236	3.90475e-06	0.000776069	0.321622	2.48021e-06	0.00049921	0.304122	9.43628e-07	0.000187546	0.0754801	0.246547	0.47287	0.0573876	0.445859	0.552115	0.204977	0.00164615	0.017107
0.57_353.0249m/z	0.159769	0.0200705	0.147867	-0.0197468	0.757609	0.842377	0.285907	6.2234e-06	0.00109947	0.253412	0.000454381	0.0116527	0.279495	6.94781e-06	0.000920584	0.133083	0.0401949	0.177528	0.0988701	0.187939	0.294988	0.266223	3.74955e-05	0.00283566
0.63_200.0411m/z	0.122006	0.0634536	0.240613	-0.00767695	0.900375	0.9367	-0.2831	8.70992e-06	0.00115406	-0.281348	0.000126797	0.00543031	-0.324148	1.78165e-07	5.66565e-05	-0.199781	0.00207584	0.0392927	-0.17675	0.0187846	0.0610786	-0.286201	9.94239e-06	0.00121603
1.83_508.3406m/z	-0.123576	0.0619029	0.240509	-0.0321568	0.602592	0.726438	-0.281396	7.51382e-06	0.00115406	-0.216751	0.0021553	0.0243044	-0.31287	3.43304e-07	9.09756e-05	-0.148646	0.0208236	0.124006	-0.0869538	0.243567	0.357591	-0.263771	3.88368e-05	0.00283566
0.61_307.0028m/z	-0.0100926	0.87942	0.947985	-0.0175624	0.777946	0.857196	0.282756	8.64388e-06	0.00115406	0.170333	0.0155373	0.0613406	0.283122	5.6933e-06	0.000822941	-0.03936	0.547087	0.736553	-0.0511184	0.498252	0.598807	0.143436	0.0288267	0.0927645
1.70_508.3404m/z	-0.129576	0.0526831	0.216804	-0.0446614	0.47416	0.619995	-0.27117	1.67739e-05	0.00190503	-0.190987	0.00764649	0.0443206	-0.28212	4.9175e-06	0.000781882	-0.133463	0.0384183	0.174217	-0.07223	0.333518	0.446375	-0.239456	0.000199968	0.00662395
0.55_249.1085m/z	-0.000515621	0.993682	0.997446	-0.027798	0.648435	0.763148	0.266102	1.56826e-05	0.00190503	0.287921	3.35943e-05	0.00250641	0.190162	0.00184633	0.0254979	0.0480117	0.448031	0.652951	0.0234013	0.748912	0.811704	0.160093	0.0116172	0.0529264
0.61_215.0536m/z	0.142734	0.0277853	0.166604	0.0164111	0.785967	0.86126	0.26797	1.90048e-05	0.00201451	0.311383	1.04832e-05	0.00138902	0.213669	0.00056294	0.0135886	0.0321135	0.617794	0.780146	0.108294	0.144337	0.239348	0.138047	0.0326375	0.101355
1.83_568.3618m/z	-0.128064	0.053042	0.216804	-0.0254837	0.679808	0.788399	-0.265479	2.36877e-05	0.00221549	-0.21117	0.00284729	0.0269475	-0.295217	1.5157e-06	0.000267774	-0.13293	0.0384593	0.174217	-0.0409849	0.582	0.674475	-0.240181	0.000180253	0.00662395
0.56_379.0741m/z	0.0603266	0.362609	0.585922	0.0794207	0.200763	0.338354	0.262023	2.36643e-05	0.00221549	0.175888	0.00741538	0.0436683	0.27074	8.41097e-06	0.000969621	0.0107051	0.866433	0.93356	0.119974	0.101722	0.185884	0.115505	0.0709773	0.164991
1.70_568.3615m/z	-0.135777	0.0391569	0.188665	-0.0300253	0.624693	0.746814	-0.262652	2.61007e-05	0.00230556	-0.21382	0.00232752	0.0251247	-0.303487	6.34945e-07	0.000144223	-0.135084	0.034354	0.164352	-0.0816609	0.26957	0.383721	-0.240739	0.000159228	0.00621455
0.61_366.9874m/z	0.00219385	0.973549	0.988469	-0.0608598	0.326249	0.479876	0.259102	2.96792e-05	0.00248368	0.295344	1.53793e-05	0.0016302	0.183422	0.00284707	0.0342152	0.0695936	0.273932	0.506455	0.136999	0.0615879	0.129458	0.165204	0.00959972	0.0489615
0.57_585.3761m/z	-0.0336296	0.621291	0.796013	0.0222919	0.726432	0.820915	0.264179	3.44389e-05	0.00273789	0.154839	0.0270931	0.0847994	0.232618	0.000215929	0.00817444	0.0256646	0.694916	0.831605	0.0159562	0.832792	0.873442	0.157198	0.0165869	0.0662642
0.62_260.1864m/z	-0.0630919	0.352804	0.580712	0.0935668	0.141515	0.263544	0.259568	4.0943e-05	0.00309997	0.202892	0.00433775	0.0335688	0.221018	0.000399723	0.0122223	0.103322	0.110533	0.306241	0.15136	0.0426121	0.102044	0.203463	0.00169334	0.0173704
0.62_211.0227m/z	0.141065	0.0357484	0.18077	0.105698	0.0922926	0.191573	0.251259	4.96706e-05	0.00358983	0.0999718	0.145237	0.244011	0.164153	0.00751081	0.0576917	-0.0140651	0.824711	0.913155	0.060307	0.410573	0.519871	0.112535	0.0779078	0.175169
0.57_167.0206m/z	0.0820962	0.171112	0.407287	0.202389	0.000363114	0.00349084	-0.233907	5.97077e-05	0.00412762	-0.211454	0.00109333	0.0181083	-0.25035	1.15271e-05	0.00121947	0.0936046	0.116222	0.312633	0.247359	0.000280185	0.00391741	-0.0519403	0.388132	0.531092
0.58_228.9024m/z	-0.170269	0.011557	0.11557	0.0348904	0.57808	0.709219	-0.246465	7.74725e-05	0.00513255	-0.26277	7.7464e-05	0.00456177	-0.124381	0.044752	0.155023	-0.0503441	0.430474	0.639134	-0.131825	0.073098	0.146935	-0.185136	0.00375953	0.0261033
5.75_730.5407m/z	-0.030177	0.65192	0.818712	0.0832304	0.18449	0.317123	0.247668	8.34506e-05	0.00521531	0.261966	0.000257781	0.00782294	0.168192	0.00698453	0.0561442	0.122185	0.057245	0.216198	0.21708	0.00328311	0.0188453	0.231501	0.0003105	0.00783643
0.57_165.0052m/z	0.0178306	0.781946	0.892879	0.171822	0.00470044	0.0228553	-0.24726	8.52819e-05	0.00521531	-0.271654	0.000129781	0.00543031	-0.274025	8.53754e-06	0.000969621	0.0512796	0.426069	0.636701	0.0507562	0.495184	0.59602	-0.0938519	0.147934	0.270677
1.46_480.3456m/z	-0.0547513	0.40608	0.623593	-0.0721152	0.242709	0.38437	-0.240059	0.000100828	0.00593766	-0.187178	0.00734155	0.0435562	-0.211275	0.000514696	0.013555	-0.282473	5.09787e-06	0.00475516	-0.308255	1.70774e-05	0.000798621	-0.334514	6.63961e-08	5.01627e-05
0.72_560.3353m/z	0.0538562	0.412394	0.625819	-0.132243	0.0322107	0.0910688	-0.241839	0.000110388	0.00626848	-0.245819	0.000368423	0.00979389	-0.242595	7.80003e-05	0.00375819	-0.101354	0.112612	0.308713	-0.136955	0.0631433	0.131677	-0.19102	0.00284075	0.0225877
0.55_250.1104m/z	0.0442647	0.501054	0.7044	-0.0396591	0.519564	0.658343	0.236484	0.000150408	0.00800023	0.27645	0.000115454	0.00539918	0.199392	0.00119284	0.0213102	0.0277219	0.664085	0.811603	0.0254343	0.730089	0.799478	0.134078	0.0364511	0.109159
6.92_804.5639m/z	-0.100921	0.133925	0.356685	-0.10049	0.110969	0.218368	0.240155	0.000150948	0.00800023	0.164521	0.0187556	0.0674502	0.212821	0.000652104	0.0146034	0.00460649	0.943373	0.975903	0.0544161	0.467237	0.572282	0.121555	0.0621234	0.150573
0.62_171.0270m/z	0.0541429	0.411068	0.625444	-0.10972	0.0758704	0.167236	0.239951	0.00016924	0.00838772	0.255375	0.000251614	0.00782294	0.272745	1.22714e-05	0.00121947	0.106669	0.10131	0.289198	0.0936216	0.21353	0.323345	0.197543	0.0024541	0.0208644
7.04_741.5910m/z	-0.0844528	0.196465	0.430869	0.0180963	0.767117	0.848793	-0.232679	0.000164015	0.00838772	-0.238251	0.000631639	0.0137576	-0.1912	0.00169651	0.0252098	-0.100255	0.111586	0.307489	-0.200072	0.00571763	0.0275486	-0.185642	0.00328383	0.0244191
0.57_121.9991m/z	0.0195303	0.767212	0.8863	0.159476	0.0103012	0.039184	-0.240362	0.000174085	0.00838772	-0.219267	0.00230643	0.025118	-0.252089	5.93359e-05	0.00294825	0.0703087	0.282574	0.515243	0.0748891	0.321707	0.434961	-0.0804572	0.222474	0.35912
1.47_502.3302m/z	-0.0751396	0.272302	0.509439	-0.0517333	0.419161	0.571094	-0.235533	0.000214514	0.00921833	-0.195818	0.00626156	0.0401447	-0.165618	0.00850285	0.0611743	-0.230882	0.000326336	0.0178922	-0.281222	0.000147187	0.00272521	-0.285507	9.13778e-06	0.00121603
0.58_298.8871m/z	-0.139089	0.0353226	0.180009	0.0536819	0.383779	0.54289	-0.22889	0.000210221	0.00921833	-0.317479	2.51175e-06	0.00049921	-0.171651	0.00490861	0.0454954	-0.160562	0.0105022	0.0914946	-0.215802	0.00283474	0.0173546	-0.246573	8.43195e-05	0.00462303
0.57_780.4465m/z	-0.216001	0.0014517	0.0431402	0.102066	0.10534	0.210009	-0.232049	0.000204428	0.00921833	-0.24279	0.000499119	0.0122092	-0.0735471	0.236649	0.428068	-0.149339	0.0187959	0.119366	-0.187955	0.0103667	0.0412078	-0.222954	0.000461376	0.00952712
0.70_316.2487m/z	-0.0139113	0.837411	0.925195	0.0747051	0.23973	0.38079	0.233104	0.000203533	0.00921833	0.173701	0.0158959	0.0613406	0.156817	0.01157	0.0699477	0.114383	0.0738013	0.249138	0.0849923	0.250876	0.364261	0.201511	0.00166309	0.0171708
1.56_506.3648m/z	-0.0705506	0.281137	0.520061	-0.107126	0.0809875	0.173779	-0.22723	0.000235668	0.00928625	-0.208252	0.00263727	0.0260927	-0.150522	0.0138452	0.0768119	-0.268075	1.54609e-05	0.00475516	-0.314932	1.08382e-05	0.000735431	-0.315039	3.92718e-07	0.000156105
0.57_145.0500m/z	0.134587	0.0429134	0.194061	-0.0439629	0.478309	0.623882	0.231536	0.000245297	0.00928625	0.252444	0.000153857	0.00596664	0.263648	1.95148e-05	0.00141039	0.112287	0.0810335	0.259384	0.194504	0.00861184	0.0362466	0.23961	0.000189592	0.00662395
0.55_201.0874m/z	0.0911882	0.170394	0.406796	-0.00442132	0.943284	0.963458	0.232383	0.00022846	0.00928625	0.275294	0.000129393	0.00543031	0.174046	0.005215	0.0471127	0.147528	0.0214451	0.126288	0.143532	0.0530142	0.118222	0.222776	0.000524826	0.00967847
0.57_215.0327m/z	-0.0906835	0.17482	0.410153	0.097661	0.118724	0.231338	0.23175	0.000243516	0.00928625	0.19815	0.00271365	0.0263091	0.266314	1.60861e-05	0.00130957	0.136761	0.0334033	0.163419	0.0944148	0.204796	0.312801	0.209596	0.00114277	0.0138101
7.97_967.8174m/z	0.0658875	0.314902	0.546609	-0.222518	0.000339467	0.0033525	-0.228039	0.000222703	0.00928625	-0.257583	0.000170617	0.00609702	-0.129274	0.0347723	0.131952	-0.10019	0.111798	0.307541	-0.276095	0.000122678	0.00246908	-0.174366	0.00580507	0.0356373
1.80_1321.4092m/z	-0.178469	0.00811067	0.100715	0.0166186	0.790863	0.864677	-0.229438	0.00026193	0.00968532	-0.184273	0.00745901	0.0437632	-0.216149	0.000471378	0.013149	-0.199636	0.0017046	0.0355662	-0.157245	0.0332798	0.0870074	-0.265594	3.03763e-05	0.00268324
0.62_258.1108m/z	-0.0904412	0.179853	0.414446	-0.106518	0.0918469	0.191283	-0.229239	0.000278161	0.00982835	-0.17338	0.0150462	0.0604947	-0.211721	0.000645484	0.0146034	-0.258026	4.72904e-05	0.00835464	-0.180143	0.0149294	0.0528681	-0.313437	7.82501e-07	0.000248835
0.70_475.2437m/z	0.0922624	0.166142	0.403307	0.00527423	0.93248	0.955927	-0.230537	0.000272897	0.00982835	-0.241907	0.000565867	0.0130967	-0.212077	0.00066772	0.0147455	-0.0287478	0.656968	0.808591	-0.0537447	0.472025	0.575311	-0.127218	0.0504413	0.133004
0.57_392.9938m/z	0.0631213	0.342485	0.574783	0.0342622	0.581786	0.711569	0.224898	0.000322543	0.0111488	0.171562	0.012488	0.0550025	0.192511	0.00178554	0.0253494	-0.0433293	0.497533	0.689693	-0.000676014	0.992691	0.993941	0.0765622	0.234056	0.372133
1.80_1320.8961m/z	-0.178598	0.00780464	0.0984872	0.0412383	0.50886	0.649869	-0.224474	0.000338854	0.0114634	-0.131524	0.0601267	0.137953	-0.201193	0.00110531	0.0202004	-0.15609	0.0141527	0.102509	-0.0933086	0.206075	0.314453	-0.221301	0.000519679	0.00967847
0.56_270.0839n	0.0692065	0.287691	0.522775	-0.00145132	0.980976	0.985963	0.219229	0.000378852	0.0125495	0.261557	0.000123683	0.00543031	0.20741	0.000626974	0.0144477	0.0732591	0.244331	0.470322	0.0582046	0.42347	0.530171	0.15998	0.0112693	0.0525461
7.31_795.6383m/z	-0.00864637	0.897917	0.960113	-0.107677	0.0887727	0.18652	-0.224687	0.000387768	0.0125827	-0.220469	0.00185606	0.0228771	-0.197393	0.00155149	0.0242935	-0.139531	0.0302274	0.153503	-0.256996	0.000497895	0.00587858	-0.209168	0.00119292	0.0141547
0.60_486.9203m/z	-0.00567203	0.930577	0.971515	0.0101164	0.868165	0.914766	-0.216709	0.000411616	0.0130894	-0.215593	0.00182011	0.0227873	-0.241186	5.91556e-05	0.00294825	-0.030085	0.631064	0.786974	0.00804306	0.911496	0.935018	-0.139639	0.0263479	0.0879179
1.81_1068.7475n	-0.177321	0.00869984	0.102465	0.043877	0.485187	0.630267	-0.217557	0.000526143	0.0160878	-0.134569	0.0557003	0.13258	-0.192015	0.00188724	0.0254979	-0.168831	0.00795978	0.078609	-0.115746	0.116807	0.20636	-0.231302	0.000285895	0.00737598
2.89_645.5019m/z	0.0568763	0.400148	0.620717	-0.0293542	0.642567	0.758753	-0.22263	0.000517748	0.0160878	-0.217616	0.00310054	0.0279027	-0.241943	0.000117899	0.0052072	-0.0675806	0.301516	0.532087	-0.125985	0.0947734	0.176245	-0.153272	0.0195874	0.07328
1.79_184.0739m/z	-0.182402	0.00670738	0.0919374	0.0819161	0.190865	0.325814	-0.215516	0.000567613	0.016713	-0.126052	0.0737326	0.158855	-0.198618	0.0012445	0.0219862	-0.1816	0.00412708	0.0580713	-0.142498	0.052334	0.11687	-0.24572	0.000106596	0.00513597
0.58_364.8774m/z	-0.164231	0.0121194	0.118562	-0.131041	0.0321912	0.0910688	-0.211456	0.000558041	0.016713	-0.252664	0.000196366	0.00650461	-0.154999	0.0104255	0.0663065	-0.0932175	0.135267	0.33977	-0.129699	0.0716374	0.144628	-0.198583	0.00146973	0.0162283
7.35_725.5232m/z	-0.0385616	0.565547	0.758195	0.159502	0.0116083	0.0430238	0.216037	0.000623931	0.0177152	0.22495	0.00101023	0.0176513	0.138144	0.0269896	0.111203	0.0467951	0.467594	0.6656	0.203306	0.00592299	0.028281	0.134111	0.0382224	0.111716
0.57_169.0599m/z	-0.0924085	0.16839	0.405052	-0.0109408	0.861441	0.910094	-0.212927	0.000613106	0.0177152	-0.172572	0.0102414	0.050571	-0.164201	0.00743131	0.0576379	-0.0212028	0.738189	0.858857	-0.160811	0.0274081	0.0763202	-0.126051	0.0478961	0.128423
0.56_280.0932m/z	-0.146009	0.0298048	0.169626	-0.0192744	0.758221	0.842468	-0.216329	0.000636523	0.0177556	-0.163624	0.0230105	0.0760638	-0.26561	1.72962e-05	0.00130957	-0.237431	0.000196256	0.0156024	-0.127825	0.0859112	0.163984	-0.297027	3.22658e-06	0.000700924
0.64_350.1618m/z	0.0604091	0.377387	0.598847	-0.0385372	0.547289	0.683037	0.217438	0.00065816	0.0180427	0.129941	0.0646331	0.143849	0.263503	2.35916e-05	0.00162086	0.0338966	0.602728	0.77344	0.0814728	0.27824	0.392548	0.133951	0.04057	0.116859
8.04_638.6696m/z	0.120958	0.0686462	0.249615	0.255282	5.09022e-05	0.000941312	0.210927	0.000702936	0.0189435	0.292549	3.46535e-05	0.00250641	0.210604	0.000571088	0.0135886	0.0477869	0.451613	0.655767	0.175828	0.0159158	0.0548941	0.144997	0.022869	0.0806246
7.09_655.5543m/z	-0.039644	0.55686	0.752273	0.189515	0.00293054	0.0166413	0.212499	0.000764906	0.02027	0.201598	0.00335711	0.028853	0.150846	0.0155899	0.0804804	-0.00815057	0.899326	0.952335	0.149258	0.0439822	0.104376	0.101325	0.117907	0.231733
1.56_480.3433m/z	-0.0407224	0.548849	0.747149	-0.0717156	0.259819	0.406207	-0.212863	0.000842258	0.021257	-0.18645	0.0108555	0.0514213	-0.164703	0.00883966	0.0620173	-0.219983	0.000622318	0.0223195	-0.307528	3.11019e-05	0.00103025	-0.269022	2.99901e-05	0.00268324
0.99_516.3143m/z	-0.0573642	0.385289	0.606543	0.0460894	0.456068	0.605805	-0.207139	0.00082156	0.021257	-0.173212	0.0105366	0.0511324	-0.168938	0.00564866	0.0493865	-0.145536	0.0205356	0.123214	-0.103614	0.154631	0.253334	-0.214462	0.000658246	0.0103625
2.87_645.4912m/z	0.111801	0.0979997	0.301763	-0.0266885	0.672267	0.781363	-0.213666	0.000836412	0.021257	-0.210259	0.0041911	0.0329892	-0.239047	0.000135175	0.00565602	-0.0486865	0.455317	0.656851	-0.0978876	0.193157	0.300509	-0.133142	0.0421428	0.118807
2.04_525.3792n	-0.111603	0.100758	0.305427	-0.036028	0.570483	0.706439	-0.212025	0.000884984	0.0213201	-0.13552	0.0627034	0.140223	-0.183892	0.00341241	0.0374189	-0.231351	0.000314961	0.0178853	-0.270217	0.000267481	0.00386305	-0.279953	1.36712e-05	0.00155266
7.16_788.5801m/z	0.135634	0.0411069	0.193409	-0.186142	0.00287905	0.016487	-0.206045	0.000880434	0.0213201	-0.211563	0.00149997	0.0209643	-0.0927795	0.130711	0.295102	-0.149229	0.0175477	0.114348	-0.274555	0.000134873	0.00258372	-0.210588	0.000830844	0.011282
7.59_894.6830m/z	0.102738	0.122844	0.342671	-0.0661183	0.288179	0.436802	-0.208382	0.000869471	0.0213201	-0.263478	0.000190264	0.00650461	-0.145827	0.0183321	0.0891231	-0.143707	0.0236576	0.133889	-0.172914	0.0183454	0.0601426	-0.203806	0.00138051	0.0155038
7.03_801.6120m/z	-0.0898773	0.17293	0.409607	-0.0151255	0.806101	0.875479	-0.205845	0.000915873	0.0217349	-0.183496	0.00921533	0.0477276	-0.168833	0.00580835	0.0493865	-0.053707	0.396068	0.607749	-0.219176	0.00249274	0.015728	-0.145716	0.0217904	0.0785954
0.56_315.2243m/z	-0.0346721	0.603238	0.786751	-0.0399447	0.522438	0.660315	0.207793	0.000943856	0.0220503	0.225304	0.00105284	0.0179609	0.15634	0.0117043	0.0704916	-0.000363015	0.995481	0.997362	-0.00873511	0.906045	0.930628	0.0964894	0.13451	0.254608
0.58_424.9447m/z	0.00542239	0.937479	0.973567	-0.0539355	0.404886	0.558773	0.213272	0.000956902	0.0220503	0.282767	0.000109112	0.00539918	0.120228	0.0599138	0.181957	-0.035136	0.593546	0.76478	-0.0111478	0.883453	0.914512	0.0552904	0.40468	0.54761
0.58_568.8398m/z	-0.0902289	0.170704	0.406925	0.0462698	0.452367	0.601894	-0.20331	0.000970969	0.0220549	-0.311576	3.49807e-06	0.000617992	-0.129613	0.0334061	0.129235	-0.00256492	0.967449	0.989224	-0.0741655	0.306374	0.419943	-0.103842	0.100387	0.20947
0.57_268.8004m/z	-0.131232	0.0534569	0.21794	0.0265588	0.675204	0.784203	-0.207481	0.000995941	0.0223035	-0.216761	0.00132426	0.0195462	-0.0673134	0.281646	0.470497	-0.142392	0.0260037	0.139682	-0.195422	0.00802325	0.0344671	-0.228291	0.000360952	0.00836652
1.97_525.3777m/z	-0.150996	0.027733	0.166604	0.0372858	0.559729	0.696376	-0.209721	0.00101036	0.0223121	-0.137508	0.0586473	0.13613	-0.141006	0.0252839	0.10836	-0.175144	0.00668518	0.0713385	-0.153405	0.040302	0.0983804	-0.238113	0.000233817	0.00712494
1.58_547.3541n	-0.118509	0.075408	0.261094	-0.121608	0.0514351	0.126597	-0.204303	0.00103004	0.022435	-0.190532	0.00619765	0.0401447	-0.112545	0.0677197	0.197931	-0.267334	1.7944e-05	0.00475516	-0.274725	0.000143527	0.00271676	-0.289451	3.85396e-06	0.000700924
5.51_731.5362m/z	-0.0108536	0.864822	0.939445	0.185152	0.00211676	0.0133241	0.194715	0.00108244	0.0232578	0.255685	0.000104285	0.00534881	0.0935281	0.112969	0.2703	0.0626533	0.301857	0.532098	0.230751	0.000882492	0.00811077	0.148857	0.0144946	0.0604891
7.57_579.5866m/z	0.0782962	0.224836	0.461873	0.310343	5.21123e-07	8.16892e-05	0.195749	0.00109898	0.0232983	0.208106	0.00177324	0.0227351	0.0903542	0.128297	0.292603	0.123141	0.0431787	0.184059	0.336318	1.08437e-06	0.000345408	0.20011	0.0010365	0.0130797
1.77_548.3606m/z	-0.138897	0.0418566	0.193409	0.0389838	0.540243	0.67637	-0.206445	0.00112333	0.0235012	-0.111345	0.123856	0.221179	-0.154214	0.0136686	0.0768119	-0.154936	0.0158712	0.107843	-0.102533	0.16858	0.271572	-0.217197	0.000746817	0.0107999
1.83_509.2878m/z	-0.0397669	0.56262	0.756184	-0.0237387	0.71192	0.813001	-0.208444	0.00124101	0.0255815	-0.203578	0.00460184	0.0343517	-0.218415	0.000562265	0.0135886	-0.171864	0.00853914	0.0831659	-0.051506	0.497668	0.598557	-0.230039	0.000448055	0.00945453
4.12_465.3456m/z	0.0566603	0.393431	0.614573	-0.140732	0.0241573	0.0738657	-0.202549	0.00125494	0.0255815	-0.233233	0.0010451	0.0179609	-0.160625	0.00947031	0.063535	-0.177292	0.00524309	0.0656451	-0.225674	0.00205355	0.013668	-0.221816	0.00050341	0.00967847
7.92_266.2791m/z	0.12006	0.0759511	0.261957	0.194715	0.00224508	0.013836	0.202058	0.00127824	0.0257266	0.255771	0.000255114	0.00782294	0.118277	0.0566157	0.175664	0.060603	0.342843	0.570061	0.139229	0.0584752	0.126154	0.143667	0.0251324	0.0861219
1.80_523.3651n	-0.192098	0.00435862	0.0714454	0.0515774	0.410016	0.562489	-0.199752	0.00140438	0.0272313	-0.125191	0.0748646	0.160208	-0.171274	0.00542665	0.0487479	-0.216307	0.000596163	0.0222251	-0.164071	0.0250857	0.0729183	-0.259888	3.92356e-05	0.00283566
5.46_597.4856m/z	0.0888984	0.195315	0.430456	0.0632091	0.324935	0.479264	0.204768	0.00140121	0.0272313	0.178977	0.0143949	0.0592952	0.0885814	0.162984	0.339195	0.0522301	0.423711	0.634967	0.186422	0.01291	0.0480725	0.143496	0.0286053	0.092444
0.60_343.9959m/z	-0.00927227	0.887769	0.951181	-0.0486248	0.429438	0.581502	0.200979	0.00137439	0.0272313	0.233776	0.000720902	0.0146953	0.155158	0.0122557	0.0730589	-0.0185425	0.772045	0.878077	0.00217066	0.976574	0.985874	0.0687435	0.286274	0.425398
1.68_487.2807m/z	-0.157699	0.0211987	0.153209	0.0359801	0.572424	0.707191	-0.202404	0.00145035	0.0277838	-0.141997	0.0492244	0.123255	-0.158751	0.0113121	0.0692351	-0.186613	0.00366944	0.0545272	-0.130344	0.0804891	0.156835	-0.234177	0.000280293	0.00737598
1.80_281.6609m/z	-0.148526	0.0283925	0.166604	0.0389108	0.537799	0.675434	-0.20121	0.00152184	0.0288062	-0.197439	0.00482911	0.0351473	-0.185972	0.00288936	0.0342152	-0.200728	0.00172239	0.0355662	-0.0914013	0.220295	0.331104	-0.251577	8.95133e-05	0.0047442
6.41_846.5721m/z	0.0212039	0.753325	0.879432	-0.114871	0.0698382	0.158406	-0.200343	0.0015662	0.0292972	-0.189587	0.00793592	0.0443303	-0.172573	0.00567395	0.0493865	-0.163284	0.0109077	0.0915716	-0.256299	0.000502542	0.00587858	-0.217233	0.000737422	0.0107999
1.81_524.5569m/z	-0.175822	0.00934806	0.105414	0.0419076	0.505417	0.647032	-0.197774	0.0016586	0.0306649	-0.119726	0.0898226	0.1783	-0.171003	0.00574451	0.0493865	-0.190113	0.00275195	0.0470494	-0.137951	0.0613119	0.129458	-0.237504	0.000193027	0.00662395
2.36_562.4283m/z	-0.114313	0.0924467	0.292809	-0.0528212	0.405198	0.558773	-0.199119	0.00172401	0.031448	-0.140518	0.0496368	0.123758	-0.113966	0.069668	0.202508	-0.227459	0.00037291	0.0191397	-0.314575	1.82162e-05	0.000814907	-0.270109	2.52956e-05	0.00251375
7.73_907.7333m/z	-0.0832135	0.219865	0.456774	-0.0437564	0.490254	0.635293	-0.198093	0.00174052	0.031448	-0.170272	0.0109445	0.0514845	-0.10314	0.0993816	0.25082	-0.123951	0.0535584	0.207842	-0.184586	0.0125772	0.0473882	-0.181208	0.00494566	0.0315413
0.59_440.9904m/z	0.0628519	0.349019	0.577064	-0.0148571	0.812903	0.879861	0.195917	0.00192662	0.0333253	0.270895	0.000153833	0.00596664	0.135227	0.0301376	0.120399	0.0520926	0.417869	0.630371	0.0733546	0.323069	0.436061	0.134304	0.0376113	0.110845
6.93_818.5702m/z	0.0721755	0.287079	0.522775	0.169444	0.00795079	0.0323319	-0.196758	0.00192825	0.0333253	-0.0706064	0.315232	0.417334	-0.260919	2.44658e-05	0.00162086	0.0355306	0.582347	0.755892	0.0132648	0.858921	0.893773	-0.0812022	0.211982	0.346722
0.56_335.0956m/z	0.033555	0.612597	0.792081	0.0107342	0.862582	0.910694	0.196471	0.00187875	0.0333253	0.145442	0.00985749	0.0495994	0.266183	1.52248e-05	0.00130957	-0.0193407	0.76382	0.873094	0.11146	0.13292	0.226276	0.0745395	0.250178	0.388461
0.56_146.8666m/z	-0.032552	0.636958	0.808916	-0.0069118	0.914728	0.944427	0.200707	0.00192756	0.0333253	0.165576	0.0151724	0.0604947	0.115562	0.0709061	0.203136	-0.0151207	0.818565	0.907614	-0.0450745	0.553639	0.649178	0.0710858	0.284289	0.424431
1.81_1085.7011m/z	-0.161383	0.018144	0.144151	0.0389782	0.54001	0.67637	-0.195071	0.00204008	0.0345133	-0.0981594	0.15712	0.252792	-0.168895	0.00668043	0.0544712	-0.108359	0.0915971	0.275832	-0.0633089	0.394367	0.50679	-0.175659	0.00643555	0.0383343
2.58_524.3716m/z	-0.116154	0.0900431	0.290403	0.00721421	0.910191	0.941994	-0.1987	0.00204041	0.0345133	-0.155626	0.0301258	0.0910648	-0.178671	0.0048241	0.0454954	-0.0963485	0.141121	0.348314	-0.0341254	0.652365	0.735232	-0.168591	0.0103132	0.0510842
0.58_230.8996m/z	-0.0887133	0.174868	0.410153	0.0410407	0.501936	0.644131	-0.188273	0.00207665	0.0347566	-0.230071	0.000551421	0.0130967	-0.115679	0.0555475	0.174202	-0.113737	0.0668696	0.236273	-0.139767	0.0510669	0.115493	-0.192477	0.00196968	0.0189805
1.80_1085.6987m/z	-0.172971	0.0102155	0.111016	0.0573435	0.360244	0.517892	-0.191849	0.00216067	0.0357862	-0.082815	0.241489	0.346542	-0.189069	0.00209136	0.0274815	-0.202717	0.00130278	0.0309241	-0.131083	0.0738171	0.147981	-0.246289	9.9062e-05	0.00492214
7.68_920.7227m/z	0.155228	0.0149379	0.132805	-0.23275	0.000111768	0.00149198	-0.183393	0.00234903	0.0385047	-0.298619	1.36504e-05	0.0016302	-0.170633	0.00399838	0.041282	-0.166006	0.00643928	0.0709663	-0.223399	0.00145505	0.0113432	-0.217191	0.000380025	0.00860435
2.85_524.3704m/z	-0.00804129	0.907578	0.963464	0.00459825	0.943461	0.963458	-0.19663	0.0024168	0.0388153	-0.161861	0.0271743	0.0848862	-0.149273	0.0195218	0.0924719	-0.104041	0.114004	0.309392	-0.0792727	0.297731	0.412003	-0.177206	0.00731263	0.0408465
7.27_668.5429n	-0.0774832	0.24106	0.482065	0.22247	0.000377221	0.0035915	0.187881	0.00239887	0.0388153	0.177165	0.00891893	0.0471414	0.0947602	0.12162	0.284795	0.0642307	0.307534	0.536162	0.278625	0.000101608	0.00227545	0.140985	0.0257419	0.0870844
1.46_571.3635m/z	-0.0957196	0.139095	0.361965	-0.0469792	0.437286	0.587731	-0.183142	0.00249155	0.0392235	-0.1793	0.0069026	0.042375	-0.105979	0.0765924	0.213331	-0.263842	1.29562e-05	0.00475516	-0.186903	0.00820469	0.0349744	-0.280787	3.96749e-06	0.000700924
7.29_811.8997m/z	-0.111162	0.10179	0.306527	-0.142659	0.0252184	0.0759416	-0.191872	0.00248737	0.0392235	-0.199028	0.00455183	0.0343005	-0.111036	0.0765327	0.213331	-0.103579	0.107823	0.30183	-0.250237	0.000688813	0.00720535	-0.164755	0.0108762	0.0522453
1.79_1059.7263m/z	-0.169011	0.0127762	0.121641	0.0537764	0.394762	0.549585	-0.190289	0.00262702	0.0397805	-0.068692	0.335951	0.43605	-0.215	0.000520593	0.013555	-0.195578	0.0021712	0.0406141	-0.117787	0.11229	0.199711	-0.242827	0.000148349	0.00621455
1.30_1536.0081m/z	-0.10174	0.128784	0.348836	-0.11093	0.0770991	0.168743	-0.188925	0.00260158	0.0397805	-0.20221	0.00386472	0.0314921	-0.158597	0.0102663	0.06582	-0.135551	0.0330116	0.162001	-0.0672843	0.361234	0.473896	-0.188134	0.00321126	0.0241986
0.90_603.3005m/z	0.00126936	0.983969	0.99212	0.135483	0.0226533	0.0703491	0.180365	0.0025749	0.0397805	0.16497	0.0154644	0.0613175	0.147626	0.0122684	0.0730589	0.00981728	0.871956	0.937387	0.111691	0.111423	0.198893	0.102712	0.0935289	0.198154
6.93_878.5915m/z	0.0880343	0.194356	0.430456	0.177723	0.00540241	0.0246834	-0.191042	0.00261143	0.0397805	-0.0706538	0.315561	0.417423	-0.257134	3.21853e-05	0.00204698	0.042589	0.509591	0.701553	0.0204584	0.783912	0.836863	-0.074387	0.252874	0.391037
1.79_104.1074m/z	-0.215569	0.00161374	0.0443178	0.054646	0.388757	0.545564	-0.189758	0.0026603	0.0399045	-0.162403	0.0178638	0.0662084	-0.10451	0.0941433	0.241432	-0.150174	0.0188433	0.119366	-0.107137	0.148172	0.244646	-0.20797	0.00118776	0.0141547
1.98_525.3771m/z	-0.129353	0.0576676	0.229229	0.0858082	0.177784	0.308599	-0.189967	0.00285752	0.0399069	-0.121851	0.0903728	0.178791	-0.168058	0.00733437	0.05748	-0.191293	0.00291156	0.0492487	-0.171799	0.0210512	0.0656303	-0.234513	0.000277802	0.00737598
2.97_564.4372m/z	-0.147003	0.0292373	0.168816	-0.0152348	0.808377	0.876634	-0.188628	0.00291145	0.0399069	-0.18798	0.00719914	0.0433584	-0.123216	0.0488851	0.163293	-0.173885	0.00660567	0.0709663	-0.251666	0.000629471	0.00671717	-0.22219	0.000544695	0.00967847
1.80_1053.7425m/z	-0.155054	0.022351	0.154349	0.069144	0.274557	0.42342	-0.188121	0.00284244	0.0399069	-0.0853553	0.217653	0.320434	-0.174825	0.00479871	0.0454954	-0.174445	0.00615978	0.070356	-0.0858832	0.245779	0.359181	-0.219083	0.000612171	0.0100346
0.61_418.9319m/z	0.0433998	0.516439	0.721836	0.0182734	0.770324	0.851158	-0.191163	0.00271624	0.0399069	-0.192139	0.00707217	0.0427557	-0.232417	0.000192774	0.00766278	-0.140454	0.0296859	0.15177	-0.11133	0.136575	0.229918	-0.219014	0.000711708	0.0107999
1.32_1544.9446m/z	-0.179663	0.00715097	0.0940804	0.0485564	0.434366	0.585786	-0.185702	0.00280731	0.0399069	-0.147331	0.0265079	0.0835265	-0.117412	0.0557509	0.174406	-0.104509	0.0975926	0.283679	-0.0693019	0.342345	0.454252	-0.1709	0.00695613	0.0396425
3.81_595.4596m/z	0.0524121	0.425352	0.638028	-0.0949853	0.123394	0.237815	-0.189965	0.00270547	0.0399069	-0.260752	0.00029904	0.00834163	-0.203284	0.00106591	0.0197689	-0.100876	0.116759	0.313064	-0.177508	0.0164906	0.0555739	-0.171907	0.00773881	0.04243
0.57_784.4455m/z	-0.18109	0.00829922	0.100715	0.105215	0.0998857	0.20189	-0.189705	0.00278232	0.0399069	-0.26801	3.21963e-05	0.00250641	-0.0574325	0.360583	0.543438	-0.101119	0.116402	0.312633	-0.179405	0.0155085	0.0539573	-0.162858	0.011817	0.0530763
6.92_687.4844m/z	-0.0991453	0.137433	0.361188	0.10226	0.101852	0.204476	0.188543	0.0028845	0.0399069	0.158627	0.0202387	0.0699311	0.193352	0.00185276	0.0254979	0.0778641	0.225963	0.449147	0.154756	0.0366236	0.0923979	0.154438	0.0167589	0.0666166
0.58_432.8648m/z	-0.0592332	0.380301	0.600475	0.0242715	0.700763	0.806233	-0.189475	0.00289937	0.0399069	-0.264522	0.000137547	0.00560768	-0.120677	0.0547533	0.172734	-0.0737608	0.254042	0.482589	-0.116553	0.118179	0.207859	-0.154915	0.0170226	0.0674959
0.59_442.8939m/z	-0.0308471	0.644333	0.812542	-0.0417157	0.504909	0.646902	-0.190005	0.00286065	0.0399069	-0.34801	3.48913e-07	0.000110954	-0.150497	0.016533	0.0837182	0.00989606	0.878703	0.940201	-0.0700545	0.349108	0.461799	-0.0712053	0.275557	0.415198
1.28_476.3729m/z	0.199455	0.00167237	0.0443178	-0.0138467	0.813899	0.880256	-0.175158	0.00306527	0.0400999	-0.174516	0.00853781	0.0458619	-0.182959	0.00162232	0.0245666	-0.191587	0.00130309	0.0309241	-0.0569089	0.412697	0.520371	-0.222168	0.000206867	0.0066406
5.99_732.7723m/z	0.125177	0.0670701	0.246855	0.139458	0.0295238	0.0859759	0.188464	0.0030863	0.0400999	0.238341	0.0012299	0.0193617	0.0964398	0.125656	0.289975	0.126176	0.0506987	0.201678	0.212846	0.00414614	0.022122	0.23438	0.000279591	0.00737598
7.75_330.2790m/z	0.0616499	0.328562	0.559929	-0.179313	0.00260194	0.0154947	-0.174657	0.00312729	0.0400999	-0.170142	0.0112714	0.0522494	-0.138269	0.017606	0.0868555	-0.148877	0.0127617	0.0977138	-0.234245	0.000646425	0.0068521	-0.206378	0.000575149	0.009754
7.68_920.7063m/z	0.122521	0.0595509	0.234371	-0.199995	0.00110533	0.00795238	-0.181147	0.00311553	0.0400999	-0.281269	4.47794e-05	0.00284797	-0.134215	0.0263527	0.110849	-0.154756	0.0125247	0.0975511	-0.233496	0.00104924	0.00916641	-0.212368	0.000633676	0.0102811
0.68_358.2607m/z	0.221857	0.000873612	0.035515	0.0328164	0.594963	0.720481	0.182446	0.00309973	0.0400999	0.0988318	0.148091	0.245145	0.116777	0.0552049	0.173814	0.128076	0.0404882	0.177835	0.150816	0.0366686	0.0923979	0.195306	0.00183651	0.0182716
5.84_744.5506m/z	-0.135903	0.0425944	0.194061	0.0410021	0.511866	0.65266	0.189031	0.00302649	0.0400999	0.202172	0.00213739	0.0243014	0.238624	0.000127104	0.00546205	0.0589749	0.362985	0.582542	0.0722055	0.334762	0.44762	0.144949	0.025973	0.0871836
2.17_259.0662m/z	-0.0695367	0.303745	0.536617	-0.06808	0.282129	0.430092	0.19115	0.00302778	0.0400999	0.149403	0.025266	0.0806685	0.25486	5.03163e-05	0.0027932	-0.0323218	0.622203	0.783917	-0.0258982	0.732474	0.800986	0.0799568	0.226136	0.363188
6.91_510.2997m/z	-0.0194357	0.768561	0.8863	0.0181985	0.768496	0.849728	0.18424	0.00297311	0.0400999	0.127868	0.0567698	0.133923	0.181432	0.00290506	0.0342152	0.0083641	0.894585	0.950795	-0.00781058	0.914671	0.937074	0.0645387	0.310075	0.45206
7.29_811.6700m/z	-0.0940053	0.168982	0.405864	-0.0984778	0.123903	0.238217	-0.18787	0.00326275	0.0415022	-0.193682	0.00623086	0.0401447	-0.114208	0.0701942	0.202557	-0.111698	0.0847191	0.265687	-0.239616	0.00125487	0.010338	-0.175037	0.00713036	0.0404902
7.52_627.5881m/z	-0.0351496	0.600732	0.786327	0.210011	0.000949774	0.00705673	0.184896	0.00332932	0.0420128	0.174551	0.0108677	0.0514213	0.107881	0.0829633	0.2217	0.0552383	0.388397	0.600876	0.199616	0.00658926	0.0302344	0.114611	0.075207	0.171563
6.89_919.6801m/z	0.051866	0.446201	0.654483	0.128294	0.0448525	0.115211	-0.187402	0.00338781	0.0424143	-0.12905	0.0606662	0.138392	-0.226474	0.000294069	0.0103904	-0.00677509	0.917081	0.962178	-0.00138462	0.9853	0.990283	-0.0827247	0.206671	0.340172
1.99_539.3890m/z	-0.143749	0.032981	0.177762	-0.0914224	0.146427	0.269466	-0.183439	0.00346806	0.0430798	-0.157239	0.0232138	0.0765765	-0.0925703	0.135705	0.300621	-0.119132	0.0611862	0.224415	-0.144761	0.0487607	0.112037	-0.16737	0.0088634	0.0462061
2.10_508.3769m/z	-0.062044	0.353649	0.58149	-0.171408	0.00653519	0.0284583	-0.182379	0.00366817	0.0438259	-0.149216	0.0386766	0.105929	-0.125122	0.0433716	0.152425	-0.260113	3.4327e-05	0.00779714	-0.322163	8.39642e-06	0.000735431	-0.280922	8.6318e-06	0.00121603
1.52_482.3611m/z	-0.158662	0.0197136	0.147852	-0.00299533	0.962288	0.976412	-0.183823	0.003642	0.0438259	-0.101486	0.155671	0.251286	-0.158578	0.0108297	0.0677922	-0.236935	0.00018779	0.0156024	-0.25535	0.000502822	0.00587858	-0.275601	1.49707e-05	0.00158689
1.70_548.3617m/z	-0.142353	0.0370595	0.182707	0.0224709	0.724009	0.820453	-0.184685	0.00372106	0.0438259	-0.108147	0.132619	0.229699	-0.13094	0.0370669	0.137595	-0.207505	0.00120704	0.030643	-0.139696	0.0608989	0.129278	-0.231489	0.000330315	0.00820625
1.67_524.3728m/z	-0.148867	0.0285284	0.166765	0.0356524	0.573568	0.707367	-0.184104	0.00364434	0.0438259	-0.102143	0.152105	0.249069	-0.16292	0.00893205	0.0620173	-0.17489	0.00623912	0.070356	-0.1288	0.0824805	0.158962	-0.221672	0.000553925	0.00967847
0.58_210.8419m/z	-0.103105	0.12861	0.348836	0.00224238	0.971771	0.980403	-0.184617	0.00371155	0.0438259	-0.187886	0.0059518	0.0397656	-0.0914676	0.145892	0.311785	-0.0812192	0.20884	0.427356	-0.141381	0.0576658	0.125258	-0.182062	0.00492901	0.0315413
7.33_724.5643m/z	-0.0144744	0.832422	0.922589	-0.00911881	0.886754	0.925764	-0.185298	0.00370694	0.0438259	-0.13793	0.0594022	0.136883	-0.112283	0.0749651	0.211338	-0.107892	0.0958019	0.281562	-0.269853	0.000267358	0.00386305	-0.160997	0.0133936	0.0580016
7.25_644.5480m/z	-0.0347156	0.60759	0.788488	0.194138	0.00236281	0.0144495	0.183646	0.00363193	0.0438259	0.153155	0.0337475	0.0968804	0.0527104	0.399114	0.578284	0.0081431	0.899127	0.952335	0.254338	0.000521265	0.00598838	0.100095	0.121366	0.235332
7.36_859.6608m/z	0.04106	0.537637	0.735665	-0.124212	0.0471512	0.11919	-0.180377	0.00385042	0.0450159	-0.231627	0.000797573	0.0158518	-0.108446	0.078496	0.2159	-0.116499	0.0656001	0.233343	-0.262857	0.000280871	0.00391741	-0.160637	0.0115586	0.0529264
2.01_525.3780m/z	-0.0970658	0.159812	0.39213	0.0522633	0.418152	0.570207	-0.185205	0.00389095	0.0451578	-0.074209	0.30063	0.40202	-0.152892	0.0155282	0.0804804	-0.203383	0.00164851	0.0352045	-0.149891	0.0458499	0.10753	-0.238632	0.000237498	0.00712494
1.57_548.3567m/z	-0.103199	0.128743	0.348836	-0.0453077	0.475382	0.621082	-0.182735	0.00396073	0.0453061	-0.167249	0.0180771	0.0666067	-0.0686346	0.274045	0.465954	-0.231116	0.000284043	0.0173703	-0.259955	0.00041143	0.00511073	-0.257542	5.74227e-05	0.00365208
6.90_919.6856m/z	0.083555	0.222991	0.461061	0.116611	0.0697412	0.158406	-0.184757	0.00394282	0.0453061	-0.104554	0.129082	0.225788	-0.201242	0.00136409	0.0235751	0.019429	0.765677	0.873582	0.0301576	0.688699	0.766829	-0.0700595	0.285977	0.425355
1.35_527.3176n	0.0174215	0.79391	0.900369	-0.0858341	0.169908	0.298512	-0.180232	0.00414158	0.0464056	-0.207628	0.00358979	0.0296656	-0.127119	0.0403466	0.144811	-0.147572	0.0203183	0.123214	-0.324983	7.12515e-06	0.000686362	-0.194346	0.00234656	0.0205117
7.37_610.5921m/z	0.189598	0.00508003	0.0769262	-0.0728136	0.24725	0.390782	-0.182292	0.00414141	0.0464056	-0.215459	0.00251875	0.0255084	-0.179009	0.00415924	0.0423922	-0.126512	0.0495517	0.200988	-0.164685	0.0266924	0.0749839	-0.191552	0.00304217	0.0237071
0.57_203.1160n	0.0925656	0.169375	0.406193	-0.0558624	0.375113	0.532526	0.183871	0.0041444	0.0464056	0.238229	0.000297539	0.00834163	0.21849	0.000499606	0.013464	0.069749	0.284426	0.516761	0.141153	0.0600655	0.128193	0.165488	0.0113387	0.0525615
1.81_592.3454m/z	-0.107411	0.118691	0.334015	-0.00550588	0.931745	0.95579	-0.184364	0.00417611	0.0464336	-0.176278	0.0164613	0.0624664	-0.145624	0.0216551	0.0978169	-0.10106	0.121757	0.319462	-0.0727716	0.335293	0.44762	-0.168068	0.0103784	0.0512476
1.80_797.5462m/z	-0.150521	0.0267157	0.164643	0.0502841	0.427133	0.578978	-0.18054	0.00428084	0.0465404	-0.0715262	0.313975	0.416364	-0.18327	0.00314379	0.0354513	-0.180946	0.00454549	0.0623045	-0.115701	0.118177	0.207859	-0.224827	0.000445397	0.00945453
0.56_221.0189m/z	-0.0228416	0.737344	0.870362	0.0297874	0.640375	0.757296	-0.183421	0.004242	0.0465404	-0.128026	0.0727113	0.15708	-0.220325	0.000447056	0.0130052	-0.147696	0.0228713	0.131758	-0.117147	0.119071	0.208966	-0.214598	0.000974659	0.0127025
1.30_1571.9656m/z	-0.186437	0.005727	0.0828997	0.0276659	0.659008	0.771025	-0.177922	0.00437543	0.0465404	-0.148628	0.0156728	0.0613406	-0.0765773	0.214858	0.403811	-0.14498	0.0217227	0.126982	-0.0990598	0.175939	0.280028	-0.193203	0.00232245	0.0205117
1.81_797.5352m/z	-0.133781	0.0516452	0.214402	0.00996345	0.876492	0.919148	-0.181823	0.00440703	0.0465404	-0.0828181	0.245979	0.350768	-0.160383	0.0106946	0.0674781	-0.141307	0.0287984	0.150129	-0.0872074	0.244263	0.358282	-0.196158	0.00250292	0.0208644
0.58_558.8105m/z	-0.0909906	0.179129	0.414446	0.0608218	0.336962	0.493343	-0.181916	0.00424669	0.0465404	-0.196213	0.00647943	0.0409112	-0.131892	0.0355374	0.133897	-0.115816	0.0725811	0.247118	-0.087771	0.239545	0.352758	-0.184118	0.00444689	0.0298336
0.57_217.0309m/z	-0.102728	0.135125	0.35838	-0.00725489	0.910046	0.941994	0.182695	0.00441708	0.0465404	0.105959	0.129035	0.225788	0.162911	0.00987711	0.0641004	0.104586	0.108167	0.30226	0.0546095	0.468519	0.573034	0.176752	0.00682252	0.0390889
0.56_264.9927m/z	0.00501513	0.94179	0.973567	0.0253203	0.693742	0.799891	0.1838	0.00441987	0.0465404	0.164886	0.0191843	0.0678369	0.107071	0.0931462	0.240186	0.0978791	0.135229	0.33977	0.0225894	0.765778	0.824662	0.157644	0.0166442	0.0663266
0.58_296.8898m/z	-0.131066	0.0546397	0.221061	0.0558764	0.38006	0.538108	-0.181396	0.00432507	0.0465404	-0.268414	8.40487e-05	0.00477277	-0.112633	0.0727122	0.207071	-0.022404	0.728928	0.85283	-0.107818	0.14789	0.244433	-0.119561	0.0657413	0.156246
7.22_890.6457m/z	0.154636	0.0187505	0.144151	-0.143549	0.0197454	0.0637193	-0.175649	0.00466523	0.0486486	-0.269888	0.000101178	0.00534881	-0.121932	0.0464663	0.158656	-0.105696	0.0931779	0.27796	-0.140249	0.0535067	0.118655	-0.148595	0.0189167	0.0717843
6.88_602.5314m/z	0.0346124	0.610134	0.789994	0.189761	0.00306647	0.0169885	0.180049	0.00468128	0.0486486	0.201899	0.00434917	0.0335688	0.137013	0.0289895	0.116397	0.0446439	0.490247	0.685349	0.199049	0.00732937	0.0323714	0.143709	0.0269456	0.0889361
1.66_482.3571m/z	-0.181333	0.00777648	0.0984872	-0.000370084	0.995337	0.998498	-0.17784	0.00483894	0.0486957	-0.0799458	0.262883	0.367944	-0.138637	0.0258056	0.110003	-0.212612	0.000809162	0.0247417	-0.209125	0.00445203	0.0229829	-0.25201	7.65472e-05	0.00450778
1.82_760.3596m/z	-0.123167	0.0712735	0.251468	-0.00607737	0.924007	0.95092	-0.179358	0.00477491	0.0486957	-0.108308	0.122826	0.220174	-0.115736	0.0650303	0.192039	-0.170775	0.00779492	0.0778494	-0.0985694	0.185867	0.292313	-0.217265	0.00074716	0.0107999
7.28_625.5127m/z	-0.0610022	0.365384	0.588017	0.170278	0.00731873	0.0304628	0.177308	0.00481677	0.0486957	0.155041	0.0202329	0.0699311	0.0857699	0.167669	0.345328	0.0511416	0.423637	0.634967	0.243141	0.00087377	0.00811077	0.133397	0.0377566	0.110967
1.80_1060.7313m/z	-0.124172	0.069809	0.250556	0.0685626	0.283806	0.431407	-0.179675	0.00483813	0.0486957	-0.140649	0.0416065	0.111371	-0.133375	0.0338647	0.129834	-0.0562105	0.385662	0.5986	0.00364742	0.961151	0.972157	-0.130011	0.0458876	0.125116
0.58_502.8497m/z	-0.0302709	0.653649	0.819211	-0.0398028	0.528592	0.666504	-0.181572	0.00478441	0.0486957	-0.280621	8.71693e-05	0.00477928	-0.154879	0.0144999	0.0780425	-0.0423918	0.516982	0.706794	-0.0974211	0.196651	0.303187	-0.0929274	0.158232	0.281699
7.34_798.6040m/z	0.0981643	0.151642	0.380301	0.109156	0.0888022	0.18652	-0.180458	0.00492327	0.0492327	-0.082493	0.241154	0.346372	-0.152927	0.0154924	0.0804804	-0.0806973	0.215513	0.436516	-0.103661	0.168138	0.271136	-0.117368	0.0735237	0.16967
0.53_224.0611m/z	-0.0419881	0.461345	0.669286	0.0831133	0.119994	0.232956	0.149649	0.00495536	0.0492439	0.154224	0.0126359	0.0550438	0.0553652	0.293238	0.482844	0.0722139	0.181588	0.400295	0.246098	6.38865e-05	0.00163838	0.126636	0.0197085	0.0733077
0.56_168.0518n	-0.245464	0.000316854	0.0228999	-0.0757613	0.229686	0.370313	-0.1752	0.00510022	0.0503686	-0.0915398	0.184942	0.283565	-0.157716	0.0103789	0.0662752	-0.00341016	0.957243	0.983215	-0.0900425	0.219563	0.331104	-0.113843	0.0749576	0.171239
1.10_1085.6614m/z	-0.198903	0.00181207	0.0464709	-0.110612	0.0622007	0.143749	-0.165451	0.00521505	0.0508707	-0.18315	0.0060449	0.0397656	-0.105766	0.0703741	0.202708	-0.146916	0.0141154	0.102509	-0.142458	0.0396711	0.0974562	-0.181867	0.00250635	0.0208644
6.90_834.9635m/z	0.0724043	0.290348	0.522878	0.178089	0.0057743	0.0257897	-0.178721	0.0052068	0.0508707	-0.0622608	0.374531	0.474128	-0.235911	0.000158136	0.00644707	0.0526655	0.417763	0.630371	0.0574136	0.444338	0.551091	-0.0534322	0.414863	0.555936
0.68_331.2360n	0.0328065	0.629396	0.803162	0.0215526	0.734816	0.826863	0.176784	0.00529728	0.0510465	0.126447	0.0818214	0.169064	0.145458	0.0198145	0.0929352	0.106818	0.0965744	0.282267	0.0960315	0.196276	0.303117	0.161169	0.0125888	0.0556335
0.61_464.9162m/z	0.00357631	0.95755	0.981628	0.0969186	0.124201	0.238501	-0.175614	0.00526575	0.0510465	-0.205731	0.00331945	0.0286843	-0.197167	0.00139154	0.0237908	-0.0630984	0.32362	0.553882	-0.0715349	0.332558	0.445466	-0.13077	0.0418261	0.118544
0.57_270.7976m/z	-0.116688	0.0843887	0.278641	0.0238056	0.706036	0.809955	-0.175963	0.00536526	0.0513387	-0.245792	0.000369581	0.00979389	-0.0622227	0.319524	0.508043	-0.172722	0.00677378	0.0718021	-0.221339	0.00261324	0.0162306	-0.23698	0.000208824	0.0066406
0.78_562.3542m/z	-0.0841642	0.224479	0.461873	0.0218388	0.735987	0.827594	-0.179982	0.00542446	0.0513387	-0.127543	0.0819992	0.169064	-0.150319	0.0183332	0.0891231	-0.152075	0.0201546	0.123214	-0.18752	0.0130348	0.0484238	-0.199048	0.00246623	0.0208644
1.68_548.3685m/z	-0.19163	0.00416617	0.0702705	-0.0450191	0.468663	0.616355	-0.173066	0.00541523	0.0513387	-0.149026	0.0329305	0.0955995	-0.11977	0.0509944	0.168218	-0.154302	0.0141404	0.102509	-0.158306	0.0294716	0.0799548	-0.189126	0.00277682	0.0223638
1.80_447.2890m/z	-0.103557	0.125719	0.345239	-0.0351535	0.577933	0.709219	-0.175385	0.00556529	0.0522626	-0.100454	0.158512	0.254066	-0.167707	0.00699155	0.0561442	-0.140455	0.0282062	0.148013	-0.0609339	0.411646	0.519871	-0.190406	0.00305658	0.0237071
3.85_594.4623m/z	-0.0215394	0.738854	0.870851	-0.157663	0.00960569	0.0372395	-0.170338	0.00558783	0.0522626	-0.249339	0.00030562	0.00837819	-0.147589	0.0147012	0.0781769	-0.121724	0.0505518	0.201678	-0.204134	0.00435014	0.0226037	-0.179723	0.00402926	0.0276143
1.81_524.6607m/z	-0.12705	0.0623206	0.240509	0.0489306	0.441821	0.591879	-0.175431	0.00567096	0.05273	-0.0661841	0.350138	0.449329	-0.16309	0.00891035	0.0620173	-0.158415	0.0134306	0.100257	-0.0916784	0.217476	0.328694	-0.199874	0.00190698	0.0186114
1.27_476.3605m/z	0.190614	0.00350616	0.0626381	-0.0367628	0.544216	0.68027	-0.168348	0.00579508	0.0535708	-0.170401	0.0135987	0.0575051	-0.160997	0.00725852	0.0574182	-0.194144	0.00157035	0.0352045	-0.113717	0.111455	0.198893	-0.215056	0.000500604	0.00967847
8.16_1075.9147m/z	-0.082773	0.206838	0.441439	-0.249762	6.06385e-05	0.0010179	-0.169322	0.00585053	0.0537708	-0.213238	0.00156765	0.0213717	-0.043092	0.478368	0.647324	-0.127054	0.0410619	0.178872	-0.30275	1.91653e-05	0.000814907	-0.163944	0.00875622	0.0461006
3.81_566.4606m/z	0.00203769	0.976331	0.990661	-0.136331	0.0347614	0.0956449	-0.176801	0.005957	0.0544347	-0.161107	0.0241599	0.0780778	-0.0930176	0.142962	0.308844	-0.0801797	0.21914	0.441613	-0.102204	0.174838	0.279109	-0.145989	0.0259708	0.0871836
1.06_448.3412m/z	0.10649	0.100328	0.305013	-0.0632067	0.296654	0.4467	-0.166887	0.00624885	0.0553559	-0.171421	0.01417	0.0586795	-0.20542	0.000580204	0.0135886	-0.239387	8.92384e-05	0.0125922	-0.0806635	0.259552	0.372798	-0.255268	3.30354e-05	0.00276454
1.90_487.2796m/z	-0.138646	0.0385817	0.187027	0.0684562	0.273739	0.422979	-0.170354	0.00620914	0.0553559	-0.103061	0.145182	0.244011	-0.110333	0.0724288	0.206754	-0.176411	0.00495432	0.0645686	-0.0679868	0.351723	0.464099	-0.209673	0.000891438	0.0118116
1.10_1063.1578m/z	-0.237448	0.000304674	0.0228999	-0.132475	0.0299727	0.0868062	-0.166983	0.00613312	0.0553559	-0.201407	0.00279129	0.0267359	-0.0946192	0.115768	0.275412	-0.154693	0.0119527	0.0959837	-0.127336	0.0740811	0.148162	-0.186442	0.00258876	0.0211157
1.82_1320.9055m/z	-0.160805	0.0186553	0.144151	0.00462958	0.942005	0.963208	-0.173372	0.00626671	0.0553559	-0.103448	0.148135	0.245145	-0.16424	0.00842922	0.0611743	-0.089317	0.165084	0.381517	-0.014134	0.849414	0.885618	-0.153916	0.0172475	0.0681443
7.42_1156.7649m/z	0.168358	0.0102732	0.111016	-0.222403	0.000319655	0.00323727	-0.168907	0.00621977	0.0553559	-0.260327	0.00021602	0.00700961	-0.143277	0.0183851	0.0891231	-0.0201475	0.748123	0.866362	-0.26958	0.000161261	0.0029137	-0.107893	0.08721	0.187637
0.57_195.0504m/z	0.131095	0.039945	0.191005	0.0859988	0.149091	0.272789	0.163855	0.00612485	0.0553559	0.0661287	0.275096	0.379031	0.142013	0.0157769	0.08092	-0.0475037	0.434046	0.642359	0.0201904	0.773523	0.829333	0.044596	0.466418	0.604405
2.23_510.3894m/z	-0.0880359	0.197737	0.431279	-0.050327	0.431037	0.582779	-0.17296	0.00662769	0.055821	-0.106634	0.141667	0.241427	-0.104599	0.0961837	0.24522	-0.179191	0.00528438	0.0656451	-0.228221	0.00206068	0.013668	-0.21666	0.000790076	0.0111292
7.75_266.2797m/z	0.113326	0.0896146	0.289608	0.203513	0.00122984	0.0086143	0.168343	0.00661895	0.055821	0.142877	0.0415423	0.111371	0.056263	0.35873	0.543236	0.162189	0.00955773	0.0873379	0.303707	2.14415e-05	0.000852301	0.210155	0.000822705	0.011282
7.30_994.7286m/z	-0.104865	0.1255	0.345232	-0.105548	0.0996039	0.20189	-0.173787	0.00643559	0.055821	-0.173744	0.0134613	0.0573596	-0.100636	0.109981	0.266164	-0.167402	0.00932837	0.0867375	-0.322127	1.15634e-05	0.000735431	-0.20015	0.0019921	0.0190809
1.36_1039.6788m/z	-0.116537	0.0878536	0.286244	-0.0645287	0.311752	0.46456	-0.172283	0.00659737	0.055821	-0.153918	0.0296584	0.0899941	-0.111972	0.0735084	0.207969	-0.147877	0.0210859	0.125099	-0.132067	0.0750892	0.149802	-0.192631	0.00278493	0.0223638
7.37_669.5489m/z	0.0264914	0.700332	0.847043	0.13495	0.0370064	0.100239	0.174323	0.00653435	0.055821	0.153536	0.0362677	0.102063	0.0663208	0.295274	0.484005	0.070055	0.281635	0.514121	0.277775	0.000181055	0.00318964	0.16625	0.010849	0.0522453
1.83_1070.7313m/z	-0.152829	0.0265072	0.164634	0.0212426	0.740615	0.829864	-0.173406	0.00664674	0.055821	-0.0819815	0.25132	0.354569	-0.141693	0.0243108	0.104754	-0.0777292	0.230612	0.455494	-0.0481857	0.520308	0.618237	-0.14532	0.0257045	0.0870844
7.26_626.5304m/z	-0.0654591	0.327306	0.559032	0.217779	0.000573863	0.00490561	0.169104	0.00664989	0.055821	0.13649	0.0476548	0.120847	0.0594132	0.334865	0.523534	0.011404	0.85708	0.929575	0.243436	0.000761368	0.00766187	0.103692	0.103459	0.213914
0.55_263.1275m/z	0.0265746	0.687991	0.841466	-0.018765	0.761925	0.844223	0.168883	0.00661125	0.055821	0.162791	0.0209194	0.0713774	0.100517	0.101492	0.25373	0.0207471	0.742668	0.861929	-0.00577098	0.936973	0.950726	0.0813159	0.201179	0.333706
7.02_623.5092m/z	-0.0872145	0.192391	0.430456	0.165555	0.00854676	0.0340585	0.169895	0.00667043	0.055821	0.172878	0.00933141	0.048016	0.0599897	0.33263	0.521065	-0.00185991	0.976687	0.99229	0.135774	0.063792	0.132761	0.0729127	0.255255	0.393045
0.58_235.9921n	-0.000599432	0.992954	0.997345	-0.0457178	0.472067	0.618824	0.173617	0.00638916	0.055821	0.16891	0.0183866	0.0671983	0.131254	0.0364234	0.136508	-0.0270289	0.676094	0.818836	0.0162505	0.827826	0.869956	0.0636621	0.328697	0.469567
5.76_780.5504m/z	-0.0367734	0.593064	0.780298	0.0696806	0.279777	0.427325	0.175008	0.00679612	0.0562874	0.145758	0.0467556	0.119137	0.1412	0.0265885	0.110882	0.18874	0.00377486	0.0555743	0.176105	0.0196273	0.0626654	0.223263	0.000652172	0.0103625
4.29_634.4835m/z	0.169164	0.00824192	0.100715	-0.177287	0.0031492	0.0171481	-0.165071	0.00679697	0.0562874	-0.292876	1.53583e-05	0.0016302	-0.202744	0.00067915	0.0147924	-0.131957	0.0324539	0.160753	-0.133923	0.060423	0.128611	-0.180768	0.00353159	0.0256403
7.51_643.5813n	0.0217135	0.741816	0.873694	0.193044	0.00193917	0.0123827	0.166213	0.00690648	0.0563144	0.211418	0.001953	0.0236576	0.0988352	0.103638	0.256988	0.105533	0.0905356	0.274194	0.209635	0.00341148	0.019167	0.175098	0.00512601	0.0322161
1.49_506.3605m/z	-0.119623	0.0755367	0.261094	-0.103281	0.101012	0.203303	-0.170239	0.00690484	0.0563144	-0.108233	0.135985	0.234001	-0.161316	0.00920903	0.0623875	-0.131144	0.0397403	0.176008	-0.178596	0.0151357	0.0532428	-0.17464	0.00643728	0.0383343
0.59_306.9188m/z	-0.110844	0.0949264	0.296092	-0.0254127	0.681744	0.790067	-0.168641	0.00690351	0.0563144	-0.235081	0.000568347	0.0130967	-0.0961448	0.118731	0.280926	0.00847714	0.893694	0.950484	-0.0780929	0.285883	0.398732	-0.0694504	0.277005	0.416293
6.90_1680.1809m/z	0.1135	0.100848	0.305427	0.140903	0.0298856	0.0867119	-0.173716	0.00695894	0.0564526	-0.0765882	0.275696	0.379334	-0.208186	0.000953394	0.0189487	0.0150485	0.818033	0.907614	-0.023035	0.760381	0.820221	-0.0749194	0.255356	0.393045
7.57_895.6777m/z	0.102618	0.130247	0.349818	-0.0364199	0.565414	0.701358	-0.171777	0.00702613	0.0567083	-0.221917	0.00203617	0.0241605	-0.138408	0.0274186	0.112071	-0.0649405	0.315449	0.545178	-0.131837	0.0769824	0.152241	-0.123458	0.0577432	0.143456
1.36_1029.1829m/z	-0.1049	0.129982	0.349699	-0.0591661	0.360884	0.518344	-0.173223	0.00708837	0.0569218	-0.144042	0.0418997	0.111592	-0.0971188	0.126224	0.290443	-0.126814	0.0515094	0.203083	-0.114509	0.128428	0.220251	-0.18217	0.00535002	0.0333191
3.18_590.4539m/z	-0.140746	0.0364764	0.181242	-0.079588	0.205156	0.343727	-0.168156	0.00725154	0.0569381	-0.147446	0.0314408	0.0930929	-0.0828279	0.180575	0.359791	-0.192251	0.00229553	0.0424406	-0.317124	1.08946e-05	0.000735431	-0.231448	0.000256948	0.00737598
7.72_326.2696m/z	0.293916	9.67355e-06	0.0043012	0.00325369	0.957444	0.973983	-0.166487	0.00723667	0.0569381	-0.172983	0.0143189	0.0591351	-0.243674	5.40993e-05	0.00286726	-0.125873	0.0448203	0.18903	-0.026272	0.717933	0.788883	-0.18152	0.00395445	0.0273373
5.91_858.5919m/z	-0.00253698	0.969856	0.986937	-0.0897167	0.15423	0.280151	-0.168662	0.00722941	0.0569381	-0.129787	0.0687915	0.149799	-0.120104	0.0523455	0.17049	-0.123985	0.0511067	0.202139	-0.118154	0.107898	0.194265	-0.177677	0.00538276	0.0333191
6.84_860.6143m/z	-0.00690764	0.916828	0.967016	-0.156571	0.0119772	0.0442878	-0.166941	0.0071786	0.0569381	-0.196938	0.0044204	0.0337906	-0.0589909	0.336581	0.525185	-0.141524	0.0241802	0.135422	-0.200937	0.00545574	0.0265279	-0.171301	0.00668204	0.0390639
3.03_564.4354m/z	-0.116433	0.0829392	0.276464	-0.0336627	0.59128	0.717661	-0.171224	0.00726945	0.0569381	-0.232903	0.00106184	0.0179609	-0.164368	0.00874329	0.0619317	-0.113622	0.0786866	0.256577	-0.215316	0.00372356	0.0204154	-0.160366	0.0135597	0.0581132
0.59_374.9063m/z	-0.0567246	0.402168	0.622635	-0.0137839	0.827728	0.887638	-0.171546	0.00733713	0.0571864	-0.287983	4.29133e-05	0.00284301	-0.171048	0.00649446	0.0532278	0.0109795	0.865885	0.93356	-0.042185	0.574072	0.667233	-0.081122	0.215182	0.350553
0.57_266.8035m/z	-0.0859326	0.200629	0.434606	0.0458865	0.464874	0.613912	-0.167589	0.00750653	0.0582214	-0.194781	0.00492261	0.0354161	-0.082986	0.180125	0.359346	-0.0789299	0.214556	0.436332	-0.115833	0.114395	0.202773	-0.167046	0.00882006	0.0462061
1.04_606.2992m/z	-0.0935926	0.168084	0.404929	-0.0220113	0.728647	0.822249	-0.168772	0.00766707	0.0589225	-0.151793	0.0342871	0.0976998	-0.107096	0.086324	0.22914	-0.14007	0.0286398	0.149794	-0.17732	0.0163354	0.0554985	-0.201396	0.0017106	0.0174349
0.68_358.2642m/z	0.180859	0.00731275	0.0947815	0.0127446	0.838847	0.897167	0.167326	0.00767104	0.0589225	0.0933062	0.184463	0.283333	0.105549	0.0882392	0.231901	0.106095	0.0952191	0.28141	0.132327	0.071406	0.144502	0.173608	0.00652365	0.0385799
0.58_570.8373m/z	-0.0731199	0.284818	0.521128	0.0373067	0.559598	0.696376	-0.171113	0.00773705	0.0591438	-0.263495	0.000260765	0.00782294	-0.0730743	0.249692	0.441613	-0.0198162	0.761431	0.873094	-0.170942	0.0226425	0.0681802	-0.0941802	0.151605	0.27486
7.69_882.7297m/z	-0.058877	0.389638	0.611029	0.0782733	0.222135	0.362251	-0.169146	0.00789351	0.0600511	-0.0997117	0.107101	0.202005	-0.042349	0.501208	0.670244	-0.0782361	0.225812	0.449147	-0.0772523	0.300552	0.414464	-0.137729	0.0339105	0.103628
2.84_572.3568m/z	0.133601	0.0419662	0.193409	-0.146051	0.0177073	0.0586554	-0.165851	0.00806554	0.0610677	-0.19655	0.00531542	0.0371754	-0.12406	0.0443045	0.153949	-0.0485239	0.445221	0.651243	-0.137628	0.0600417	0.128193	-0.107825	0.091751	0.195555
3.92_592.4698m/z	-0.0993592	0.143055	0.369848	-0.0395109	0.533129	0.670629	-0.168208	0.00815454	0.0614489	-0.184054	0.00803413	0.0445096	-0.132927	0.0337704	0.129834	-0.174556	0.00648137	0.0709663	-0.249833	0.000704947	0.00730726	-0.214775	0.00085499	0.0114238
1.54_466.3297m/z	-0.156516	0.0218404	0.154349	-0.0900099	0.157537	0.283995	-0.167689	0.00825767	0.0616417	-0.163224	0.0198531	0.0693769	-0.163224	0.00888098	0.0620173	-0.200862	0.00166059	0.0352045	-0.228029	0.00199647	0.0134508	-0.233145	0.00028079	0.00737598
6.03_858.6079m/z	-0.0824441	0.220056	0.456774	-0.142112	0.0244299	0.0742171	-0.166723	0.00824282	0.0616417	-0.188653	0.00669868	0.0419327	-0.11242	0.070823	0.203136	-0.119573	0.0612553	0.224415	-0.263999	0.000303493	0.00419613	-0.158842	0.0134243	0.0580016
5.96_880.5828m/z	-0.0782069	0.247281	0.487159	-0.149364	0.0187375	0.0611758	-0.166763	0.00850664	0.0632036	-0.175117	0.0118849	0.0536847	-0.125912	0.0437506	0.153223	-0.121168	0.0589291	0.219431	-0.301162	3.80137e-05	0.00116234	-0.162209	0.011918	0.0533792
7.92_711.5716m/z	0.0237779	0.714627	0.856261	-0.0747294	0.220213	0.359485	-0.16047	0.00865047	0.0633837	-0.182056	0.00706131	0.0427557	-0.113188	0.060278	0.182209	-0.184968	0.00264614	0.0467485	-0.227367	0.00135676	0.0108657	-0.218929	0.000398503	0.00880027
7.54_753.5991m/z	-0.0183179	0.787017	0.895746	-0.039734	0.531383	0.668962	-0.167469	0.00863565	0.0633837	-0.144218	0.0409859	0.110641	-0.109232	0.0824201	0.220991	-0.190607	0.00299463	0.0495986	-0.253696	0.000601001	0.00659029	-0.222923	0.00055301	0.00967847
0.56_285.0392m/z	0.0815949	0.228992	0.467864	-0.0224754	0.722999	0.820453	0.167654	0.00861223	0.0633837	0.138744	0.0497369	0.123758	0.123775	0.0490405	0.163468	-0.0469912	0.468299	0.666007	0.0902278	0.227437	0.33925	0.0356349	0.585517	0.709583
1.70_184.0739m/z	-0.154678	0.0236338	0.157229	0.0310281	0.626021	0.747839	-0.166573	0.00877648	0.0637196	-0.076454	0.288627	0.392237	-0.158894	0.0109757	0.0681228	-0.180414	0.00485728	0.063827	-0.110755	0.136564	0.229918	-0.216046	0.00079094	0.0111292
0.58_500.8524m/z	-0.207754	0.00192159	0.0477395	-0.127966	0.0401378	0.105836	-0.164223	0.00877016	0.0637196	-0.302831	9.75464e-06	0.00138902	-0.156569	0.011011	0.0681228	-0.0487738	0.443229	0.650776	-0.039683	0.589162	0.68079	-0.112531	0.0785936	0.175758
4.87_797.5619m/z	-0.0458209	0.489048	0.694894	0.183654	0.0033014	0.017794	0.165499	0.00883986	0.0638881	0.203419	0.00256002	0.0257622	0.216742	0.000449866	0.0130052	0.0559527	0.383163	0.59787	0.180808	0.0141645	0.0511535	0.138581	0.0315198	0.0986545
0.59_240.9285m/z	-0.0535873	0.425818	0.638124	-0.0516737	0.41202	0.564266	-0.165746	0.00893811	0.0643059	-0.287475	3.47081e-05	0.00250641	-0.120744	0.0532813	0.171135	-0.0205474	0.749641	0.866897	-0.0858847	0.247497	0.361028	-0.106501	0.100032	0.209318
1.81_538.3872m/z	-0.138646	0.0417651	0.193409	0.00983024	0.876948	0.919148	-0.165153	0.00911399	0.0652271	-0.0839768	0.241865	0.346768	-0.124942	0.0452288	0.155995	-0.113597	0.076487	0.252837	-0.0636307	0.391335	0.503416	-0.15953	0.013337	0.0579394
7.33_643.5197m/z	-0.115738	0.0789405	0.268769	0.242995	9.90002e-05	0.00139301	0.159953	0.00914821	0.0652271	0.157247	0.0195541	0.0686337	0.0912212	0.132004	0.295289	0.0373622	0.548758	0.73759	0.251974	0.00039355	0.00500596	0.111869	0.074155	0.170385
7.28_1646.2766m/z	-0.163828	0.015699	0.135972	0.0228496	0.717342	0.815592	-0.164441	0.00925178	0.0652752	-0.148018	0.0383996	0.105687	-0.108828	0.0806851	0.218551	-0.178483	0.00506334	0.0651044	-0.232397	0.00153913	0.0115435	-0.196409	0.00218535	0.0199696
5.89_747.5653m/z	0.0777078	0.251873	0.491987	-0.0336483	0.595711	0.720838	-0.165352	0.00919688	0.0652752	-0.0950989	0.173181	0.271646	-0.072663	0.246549	0.438003	-0.133598	0.0374466	0.17258	-0.287722	8.73459e-05	0.00210424	-0.175051	0.00668263	0.0390639
0.72_538.3457m/z	0.0558837	0.408653	0.625191	0.0176087	0.780781	0.858535	-0.166807	0.00927812	0.0652752	-0.157069	0.0311707	0.0928117	-0.140784	0.0256795	0.109759	-0.114495	0.0777972	0.254678	-0.12489	0.0958567	0.17775	-0.147735	0.0237316	0.0822075
0.60_241.0682m/z	0.019144	0.766107	0.885898	0.186613	0.00214821	0.0133947	0.157937	0.00958713	0.0671521	0.217326	0.00181492	0.0227873	0.114173	0.0574079	0.176554	0.116658	0.0586771	0.219006	0.225274	0.00146249	0.0113432	0.135687	0.0289962	0.0927645
2.86_524.3704m/z	-0.0579566	0.404168	0.623593	0.0141287	0.827904	0.887638	-0.16756	0.00997432	0.0690813	-0.150163	0.0377015	0.104617	-0.137146	0.0321672	0.126058	-0.188081	0.00408692	0.0580713	-0.144964	0.056428	0.123582	-0.222806	0.000713577	0.0107999
4.97_595.4911m/z	0.0950842	0.168047	0.404929	0.0792334	0.219584	0.359195	-0.165861	0.0100017	0.0690813	-0.125566	0.0782614	0.164665	-0.0854477	0.178874	0.358942	-0.0921232	0.158088	0.369898	-0.0805822	0.285396	0.398401	-0.149628	0.0225435	0.0798313
1.81_535.3570m/z	-0.109547	0.114455	0.325717	-0.0102192	0.874697	0.918605	-0.166596	0.0099424	0.0690813	-0.14663	0.0446314	0.116144	-0.10887	0.0875677	0.231283	-0.0694728	0.289282	0.521128	-0.0804315	0.288056	0.40141	-0.131179	0.0465776	0.126164
7.52_809.6520m/z	-0.133478	0.0428439	0.194061	0.175399	0.00462735	0.0227786	0.160926	0.0100363	0.0690813	0.233481	0.000715562	0.0146953	0.172359	0.00495013	0.0454954	0.0382702	0.546434	0.736297	0.0975677	0.182417	0.288888	0.0906212	0.155976	0.278453
1.70_534.3779m/z	-0.137506	0.0442671	0.19771	-0.0353597	0.579123	0.70995	-0.163866	0.0101035	0.0692436	-0.121506	0.0952048	0.185282	-0.0782226	0.213662	0.403364	-0.20152	0.00165713	0.0352045	-0.217401	0.00333643	0.0188787	-0.23079	0.000339137	0.00829163
0.86_311.2174m/z	0.12968	0.0543113	0.220857	-0.0111106	0.859682	0.909615	0.161689	0.0102667	0.0700604	0.102075	0.147609	0.245145	0.222948	0.000288075	0.0103904	0.0976001	0.126205	0.325791	0.129501	0.0786835	0.154072	0.166563	0.00932937	0.0478506
1.31_1554.9657m/z	-0.189875	0.00485743	0.0769262	0.063855	0.308287	0.460035	-0.161209	0.0105499	0.071685	-0.124375	0.0793747	0.165842	-0.164182	0.00799611	0.0596892	-0.158402	0.0127827	0.0977138	-0.067641	0.359786	0.472538	-0.19706	0.00205598	0.0194584
1.34_1263.8360m/z	-0.124928	0.0701944	0.250807	-0.0169103	0.792806	0.864754	-0.164579	0.0106065	0.0717632	-0.124452	0.086477	0.174128	-0.172787	0.00627026	0.0524722	-0.128635	0.0483191	0.198112	-0.140718	0.0615224	0.129458	-0.177161	0.0068039	0.0390889
1.81_805.5346m/z	-0.107632	0.120267	0.337258	0.0531408	0.41171	0.564266	-0.164416	0.0108793	0.0732972	-0.089743	0.213618	0.31684	-0.158098	0.0127116	0.0748569	-0.00616591	0.925067	0.964496	0.0540352	0.475166	0.577609	-0.0843351	0.201273	0.333706
1.45_547.3037n	-0.172672	0.0107868	0.112836	-0.0699553	0.267314	0.416695	-0.159541	0.0109788	0.0734769	-0.129188	0.0595611	0.137051	-0.0486789	0.432267	0.606805	-0.134266	0.0342238	0.164352	-0.135021	0.0654923	0.135237	-0.166943	0.00886343	0.0462061
6.47_1555.1413m/z	-0.131158	0.0548026	0.221158	0.140664	0.0279653	0.082495	0.161783	0.0109984	0.0734769	0.178631	0.0117723	0.0536091	0.138767	0.0266541	0.110882	0.0805749	0.21161	0.431913	0.121424	0.102708	0.18621	0.163899	0.0113339	0.0525615
1.73_508.3790m/z	-0.0620634	0.365344	0.588017	-0.0236667	0.712114	0.813001	-0.163578	0.011134	0.073763	-0.138461	0.0571971	0.134329	-0.088334	0.164816	0.341666	-0.162274	0.0125773	0.0975511	-0.130872	0.0823404	0.158885	-0.196967	0.00258966	0.0211157
6.90_834.8364m/z	-0.00233591	0.97251	0.988469	0.214656	0.000821912	0.00634388	-0.161006	0.0111016	0.073763	-0.0491006	0.479564	0.572452	-0.219226	0.000398948	0.0122223	0.0567658	0.377515	0.594307	0.0618782	0.404882	0.515872	-0.0465781	0.472772	0.610648
1.67_564.3325m/z	-0.118904	0.0841272	0.278641	0.00766374	0.905052	0.939317	-0.162517	0.0112789	0.0744126	-0.110465	0.117487	0.21343	-0.0985917	0.119113	0.281411	-0.224253	0.000491413	0.0222173	-0.172802	0.020883	0.0652339	-0.223317	0.000578839	0.009754
4.12_719.5697m/z	0.0892482	0.188965	0.426781	-0.143482	0.0245349	0.0742257	-0.161008	0.0114748	0.0753925	-0.202769	0.00414106	0.0329822	-0.0772474	0.219253	0.410249	-0.181476	0.00467445	0.0629216	-0.247762	0.000793859	0.00782574	-0.206404	0.00138462	0.0155038
1.92_506.3629m/z	-0.10027	0.147234	0.375332	0.0816628	0.207068	0.345839	-0.163134	0.0115463	0.0755501	-0.0856424	0.243643	0.348688	-0.140806	0.0267094	0.110882	-0.152364	0.0194877	0.121545	-0.0648957	0.391126	0.503416	-0.190039	0.00375274	0.0261033
1.31_1493.0123m/z	-0.147	0.0310177	0.172772	0.0727949	0.252276	0.396363	-0.160093	0.0116528	0.0756243	-0.103265	0.145704	0.244011	-0.181443	0.00354421	0.038564	-0.174688	0.00631095	0.0705692	-0.0950597	0.200695	0.308911	-0.21797	0.000690105	0.0106531
6.31_1535.6040m/z	-0.112753	0.0919718	0.292809	0.139923	0.0258009	0.0774028	0.16022	0.0116142	0.0756243	0.190635	0.00787543	0.0443303	0.138829	0.0262404	0.110669	0.0877112	0.172795	0.392959	0.124166	0.0943798	0.175719	0.141305	0.0289211	0.0927645
0.59_578.8690m/z	-0.0136826	0.832305	0.922589	-0.0594341	0.326255	0.479876	-0.154621	0.0117039	0.0756474	-0.276824	3.48789e-05	0.00250641	-0.0992087	0.100916	0.253086	0.00429781	0.944975	0.97629	-0.0797335	0.266938	0.380871	-0.0590945	0.346173	0.488823
3.27_484.4385m/z	-0.112623	0.101595	0.306519	0.0125067	0.8456	0.900538	0.161537	0.0119401	0.0768615	0.188576	0.0100397	0.0499677	0.162148	0.0101931	0.06582	-0.0235473	0.718098	0.845335	-0.00683848	0.927672	0.946184	0.0750407	0.253313	0.391037
1.01_569.3440n	-0.104397	0.124077	0.344186	0.0380069	0.548959	0.684584	-0.158162	0.0120902	0.0772026	-0.0950853	0.182053	0.281307	-0.16231	0.00872032	0.0619317	-0.146111	0.0217027	0.126982	-0.20122	0.00607537	0.0287808	-0.197235	0.00202671	0.0192962
6.10_764.5319m/z	-0.117782	0.0849818	0.278757	0.107056	0.0943619	0.195105	0.161745	0.0120513	0.0772026	0.209816	0.00338078	0.0289002	0.117539	0.0640574	0.190478	0.0650132	0.319734	0.549003	0.0913252	0.225932	0.337931	0.145169	0.0269605	0.0889361
1.44_548.3720m/z	-0.126415	0.0560951	0.22523	-0.0698882	0.258097	0.40431	-0.154958	0.0124092	0.0789225	-0.12879	0.0614294	0.139428	-0.102775	0.0925295	0.240186	-0.228423	0.00023359	0.0167965	-0.241496	0.000775884	0.00775884	-0.236226	0.00015887	0.00621455
2.01_508.3808m/z	-0.0482876	0.475027	0.68001	-0.124423	0.0500225	0.123887	-0.159052	0.0124641	0.078956	-0.137538	0.0618589	0.139511	-0.11817	0.0594843	0.181536	-0.163977	0.0106456	0.0914946	-0.216212	0.00347699	0.0193301	-0.207648	0.00128179	0.0148762
1.82_551.3861m/z	-0.0281444	0.670184	0.829255	-0.144946	0.019757	0.0637193	-0.158815	0.0127337	0.0793145	-0.247342	0.000631064	0.0137576	-0.106375	0.0905001	0.235894	-0.179933	0.00507732	0.0651044	-0.265675	0.000317191	0.00434771	-0.200627	0.00190796	0.0186114
1.51_507.3649m/z	-0.0796544	0.234035	0.472824	-0.0952526	0.128789	0.2432	-0.157713	0.0127701	0.0793145	-0.139066	0.0546416	0.131041	-0.151955	0.0146268	0.0780425	-0.122434	0.0559737	0.211901	-0.161773	0.0285762	0.0783382	-0.162377	0.0117116	0.053042
5.99_859.5994m/z	-0.0579034	0.387044	0.608704	-0.187811	0.00294861	0.0166843	-0.156885	0.0126372	0.0793145	-0.174031	0.0144425	0.0593376	-0.107155	0.0839502	0.223598	-0.110436	0.0828297	0.262873	-0.242194	0.000899614	0.00822061	-0.151747	0.0177939	0.0696399
6.32_503.3344m/z	-0.150896	0.0275606	0.166604	0.108831	0.0889281	0.186538	0.159259	0.0127673	0.0793145	0.158658	0.0269315	0.0844598	0.159096	0.0113215	0.0692351	0.0735321	0.256758	0.486006	0.116033	0.120805	0.210384	0.149431	0.0217437	0.0785954
7.17_928.7121m/z	0.0812389	0.241335	0.482065	-0.00528726	0.934986	0.957755	0.160959	0.0127573	0.0793145	0.0640686	0.292778	0.395788	0.22392	0.000386862	0.0122223	0.0373078	0.569465	0.745225	0.0399524	0.597862	0.688342	0.0946732	0.151535	0.27486
1.79_524.6233m/z	-0.125589	0.0622939	0.240509	0.0539118	0.391311	0.547216	-0.15551	0.0128433	0.0794583	-0.0481258	0.478531	0.571648	-0.138893	0.023853	0.104193	-0.153953	0.0146495	0.102611	-0.0854605	0.242806	0.356804	-0.186442	0.0032866	0.0244191
1.69_526.3765m/z	-0.0845555	0.214969	0.45152	0.0655308	0.304353	0.4561	-0.158547	0.0129948	0.080084	-0.0907905	0.208558	0.31076	-0.134844	0.031795	0.125444	-0.163937	0.01088	0.0915716	-0.0993501	0.18347	0.289978	-0.19527	0.00256011	0.0210911
5.16_1006.6626m/z	0.125714	0.0667237	0.24616	-0.0985138	0.12442	0.238634	-0.16023	0.0130609	0.0801806	-0.178494	0.0150122	0.0604947	-0.143371	0.0239308	0.104247	-0.0408799	0.532559	0.72387	-0.180525	0.0164253	0.0555663	-0.106019	0.107659	0.217784
1.79_543.3451m/z	-0.101277	0.138873	0.361965	0.0491435	0.442234	0.591879	-0.158384	0.0133175	0.0807933	-0.113858	0.11682	0.213007	-0.151522	0.0159761	0.0814169	-0.195553	0.00237819	0.0434634	-0.0766933	0.306047	0.419857	-0.224737	0.000514831	0.00967847
1.32_480.3095m/z	-0.0637897	0.344636	0.576206	0.0221674	0.725507	0.820453	-0.158499	0.0132129	0.0807933	-0.12423	0.0850728	0.172753	-0.267021	1.69791e-05	0.00130957	-0.16511	0.0104775	0.0914946	0.0120844	0.871952	0.904553	-0.219733	0.000685868	0.0106531
7.80_928.7032m/z	-0.0443368	0.508374	0.7128	0.050866	0.417706	0.570088	-0.155538	0.0134713	0.0807933	-0.155956	0.026371	0.0833596	-0.104286	0.0927774	0.240186	-0.147212	0.0205324	0.123214	-0.211506	0.0038454	0.020726	-0.180981	0.00462675	0.0305369
7.16_641.5172m/z	-0.00296024	0.964796	0.985878	0.224261	0.000419122	0.00387444	0.155468	0.013357	0.0807933	0.141953	0.0452701	0.117257	0.0730771	0.238729	0.428902	0.0973274	0.126148	0.325791	0.239309	0.00102393	0.00899477	0.162182	0.0111477	0.0524131
3.17_563.4155m/z	-0.056662	0.400852	0.621203	-0.025134	0.690396	0.797769	-0.157544	0.0135164	0.0807933	-0.208107	0.00310615	0.0279027	-0.122793	0.0505782	0.167192	-0.115493	0.0735288	0.248747	-0.191074	0.0100987	0.0406575	-0.159669	0.0138673	0.0587974
1.80_1656.0652m/z	-0.169258	0.0124457	0.119932	0.0522635	0.407095	0.560417	-0.155267	0.0134989	0.0807933	-0.0385536	0.586957	0.66519	-0.150095	0.0150894	0.0797083	-0.103593	0.103505	0.293358	-0.0218186	0.767092	0.824662	-0.154656	0.0155922	0.063896
7.20_1154.7594m/z	0.130792	0.0529766	0.216804	-0.147647	0.0198197	0.0637922	-0.156834	0.013483	0.0807933	-0.244675	0.000683914	0.014499	-0.155562	0.0126038	0.0746014	-0.0857583	0.182402	0.400295	-0.315122	1.60398e-05	0.000798621	-0.148042	0.0219759	0.0788752
7.19_311.2371m/z	-0.00043256	0.994934	0.998072	0.138974	0.0300713	0.0869334	0.157888	0.0135894	0.0809258	0.128517	0.0774636	0.164421	0.0848202	0.179019	0.358942	-0.00278092	0.96584	0.989224	0.183436	0.0138568	0.050302	0.0910753	0.163398	0.287074
1.88_526.3751m/z	-0.0984396	0.146757	0.37515	0.0223266	0.724625	0.820453	-0.156421	0.0137921	0.0818264	-0.0940846	0.187422	0.286264	-0.153689	0.0137839	0.0768119	-0.15238	0.0174585	0.114235	-0.13711	0.0646155	0.133833	-0.182857	0.00457376	0.0304279
0.80_344.2802m/z	0.112705	0.0921085	0.292809	0.0643756	0.303187	0.455209	0.153178	0.0138592	0.0819185	0.140447	0.046375	0.119009	0.132286	0.0307544	0.122249	0.093448	0.138236	0.343968	0.0846279	0.245427	0.359181	0.152601	0.0159745	0.0647944
1.15_516.3110m/z	-0.207727	0.0015194	0.0431402	-0.051791	0.393933	0.549168	-0.149315	0.0139174	0.0819579	-0.104406	0.115462	0.211503	-0.122191	0.0408759	0.14638	-0.120618	0.0494196	0.200964	-0.0278402	0.69558	0.770786	-0.174994	0.00452311	0.0302174
7.59_578.5814m/z	0.143825	0.030761	0.172219	0.208008	0.000912026	0.00687261	0.151938	0.0140315	0.0820225	0.178765	0.010859	0.0514213	0.0334362	0.584301	0.73521	0.186492	0.00272393	0.0470494	0.293084	3.94089e-05	0.00117584	0.223315	0.000352947	0.00836652
5.82_804.5515m/z	-0.0509192	0.447598	0.655927	0.18696	0.00313075	0.0171236	0.155094	0.0139956	0.0820225	0.181511	0.00927674	0.0478896	0.106208	0.0877147	0.231287	0.0634726	0.321272	0.551049	0.112494	0.127447	0.219308	0.141231	0.0280071	0.0914399
2.06_509.3859m/z	-0.0856296	0.203519	0.437291	-0.129591	0.040314	0.105949	-0.154913	0.0141578	0.0824563	-0.172025	0.0136695	0.0576514	-0.116135	0.0618586	0.185927	-0.17421	0.00617115	0.070356	-0.214482	0.00347068	0.0193301	-0.206715	0.00122814	0.0143584
0.58_420.8868m/z	-0.181695	0.00636233	0.0887377	-0.0869296	0.160845	0.286387	-0.152542	0.0143044	0.0824563	-0.220839	0.000989051	0.0176513	-0.117499	0.0553557	0.173944	-0.146127	0.0201001	0.123214	-0.207233	0.0042033	0.0222035	-0.192206	0.00233459	0.0205117
1.80_524.7297m/z	-0.093731	0.177517	0.413205	0.00267355	0.967165	0.979486	-0.158376	0.014337	0.0824563	-0.0843092	0.246682	0.350826	-0.0875917	0.169795	0.349155	-0.10448	0.110555	0.306241	-0.100911	0.182343	0.288888	-0.161516	0.0140876	0.0593473
7.21_755.5968m/z	0.0228358	0.723569	0.861779	-0.0896631	0.138731	0.259204	-0.147723	0.0144169	0.0824563	-0.128414	0.0506035	0.124743	-0.0527941	0.375912	0.556518	-0.0800802	0.190497	0.40876	-0.155182	0.0275515	0.0763918	-0.107459	0.0810578	0.179501
3.56_411.0467m/z	-0.0324303	0.631839	0.804342	-0.0212564	0.737219	0.828395	0.1575	0.0143887	0.0824563	0.226794	0.0015031	0.0209643	0.186241	0.00313996	0.0354513	-0.0124644	0.848643	0.924737	0.076473	0.310129	0.422525	0.0769271	0.242099	0.379997
6.90_833.5962n	-0.0226461	0.736398	0.869891	0.237156	0.00020345	0.00231061	-0.154087	0.0143398	0.0824563	-0.045381	0.5124	0.599938	-0.214413	0.000484114	0.0132714	0.0497206	0.435987	0.643082	0.0533021	0.469625	0.573946	-0.0539033	0.402216	0.546135
1.36_1055.6539m/z	-0.143175	0.0340228	0.179789	-0.143616	0.0232053	0.0716436	-0.153307	0.0148138	0.084423	-0.151392	0.0314118	0.0930929	-0.0875105	0.15844	0.332788	-0.174349	0.00593413	0.0688706	-0.151365	0.039238	0.0971782	-0.19923	0.00177784	0.0178909
1.44_549.3769m/z	-0.104515	0.117806	0.332702	-0.0515877	0.408704	0.561896	-0.152456	0.0148867	0.0845354	-0.112821	0.101351	0.19392	-0.113142	0.0665376	0.195554	-0.175353	0.00541666	0.0657442	-0.179764	0.0137073	0.0498842	-0.194654	0.00216212	0.0199696
1.05_583.2986m/z	-0.200291	0.00306735	0.0602109	-0.0414985	0.508706	0.649869	-0.152344	0.0151762	0.0849654	-0.182853	0.00782567	0.0443303	-0.06625	0.284739	0.472091	-0.213809	0.000682103	0.0230754	-0.17306	0.0179416	0.0591848	-0.219406	0.000543314	0.00967847
7.32_339.2877m/z	-0.0615673	0.349116	0.577064	0.292466	3.26617e-06	0.000162288	0.14889	0.0151093	0.0849654	0.140069	0.0418253	0.111581	0.062206	0.303797	0.493904	0.0785499	0.205812	0.422793	0.338735	1.38867e-06	0.000365073	0.142699	0.0221521	0.0793285
1.05_457.2337m/z	-0.0948182	0.160863	0.394101	0.109501	0.0839645	0.178481	-0.154098	0.0150744	0.0849654	-0.0967846	0.171637	0.270036	-0.0964431	0.122839	0.286383	-0.10422	0.104351	0.294323	-0.0230552	0.756307	0.818254	-0.146542	0.0231734	0.0811581
7.49_1716.3352m/z	-0.0710014	0.288335	0.522878	-0.171844	0.00637151	0.0278316	-0.151865	0.0151392	0.0849654	-0.183226	0.00896501	0.0471414	-0.0762093	0.216703	0.406318	-0.0671422	0.289406	0.521128	-0.251292	0.000518749	0.00598838	-0.116601	0.0674341	0.158845
7.65_917.6705m/z	-0.048962	0.467704	0.674286	-0.0825158	0.191571	0.325853	-0.153422	0.0153102	0.0854147	-0.226855	0.000465387	0.0117455	-0.065583	0.293664	0.482844	-0.101667	0.112406	0.308679	-0.145858	0.0482809	0.111417	-0.147069	0.0223915	0.0798093
1.67_534.3986m/z	-0.1621	0.0175578	0.14171	-0.0468354	0.46127	0.611183	-0.153029	0.0155308	0.0859771	-0.080663	0.246625	0.350826	-0.0924225	0.138302	0.302756	-0.198416	0.00179746	0.0366406	-0.185787	0.0116426	0.0450405	-0.222054	0.000514713	0.00967847
7.43_917.6592m/z	0.015141	0.822954	0.917599	-0.0355459	0.574791	0.707367	-0.154214	0.0155732	0.0859771	-0.227392	0.00135375	0.0195679	-0.126357	0.0440464	0.15392	-0.0745929	0.248311	0.47568	-0.163206	0.0281727	0.0776335	-0.121577	0.0614562	0.149641
0.57_243.0608m/z	-0.016741	0.809327	0.910708	-0.00982786	0.879714	0.92144	-0.158377	0.0154858	0.0859771	-0.181572	0.0134921	0.0573596	-0.174782	0.00645974	0.0532175	0.033187	0.617068	0.780146	0.0974255	0.203084	0.311083	-0.0651569	0.329904	0.470281
1.32_540.3308m/z	-0.0652871	0.332804	0.56513	0.029719	0.637426	0.756453	-0.154157	0.015698	0.0860683	-0.118486	0.0995569	0.191409	-0.268767	1.40788e-05	0.00130957	-0.167589	0.00916889	0.0864458	0.0204727	0.78423	0.836863	-0.217326	0.000761626	0.0109098
3.18_590.4521m/z	-0.134426	0.0498263	0.210087	0.0142469	0.823596	0.88653	-0.153979	0.01565	0.0860683	-0.167939	0.0123858	0.0549764	-0.0402436	0.522482	0.688257	-0.171544	0.00753078	0.0762672	-0.230683	0.00180882	0.0124503	-0.208814	0.00120789	0.0142263
1.21_504.3404m/z	-0.0313064	0.638624	0.810326	-0.155521	0.0132277	0.0476916	-0.151821	0.0161885	0.0868912	-0.181556	0.0108434	0.0514213	-0.10043	0.10653	0.260588	-0.219412	0.000528572	0.0222173	-0.30165	3.36487e-05	0.00104905	-0.228304	0.000344181	0.00829163
2.98_538.4293m/z	-0.080249	0.244344	0.484016	-0.054094	0.401527	0.556502	-0.154807	0.0163115	0.0868912	-0.102171	0.119505	0.215679	-0.0292638	0.645801	0.779769	-0.165341	0.0109438	0.0915716	-0.252812	0.000709958	0.00730726	-0.197254	0.00253972	0.0210321
7.35_1360.8418m/z	0.167226	0.0148903	0.132805	-0.0333852	0.601475	0.726217	-0.155086	0.0163399	0.0868912	-0.203656	0.00108897	0.0181083	-0.0312409	0.624377	0.765427	-0.120723	0.0645442	0.23131	-0.303429	4.58514e-05	0.00127901	-0.158649	0.0157376	0.0643068
6.31_758.9844m/z	-0.162455	0.0160815	0.136122	0.177315	0.00509625	0.0236931	0.152965	0.0159952	0.0868912	0.205714	0.00297575	0.027643	0.184487	0.00301569	0.0349996	0.0913004	0.155647	0.367295	0.123415	0.0962635	0.178183	0.152438	0.0182998	0.0701762
7.53_1674.3399m/z	-0.0258995	0.701075	0.847043	-0.174066	0.00621993	0.0273952	-0.152069	0.0161934	0.0868912	-0.204969	0.00317932	0.0283995	0.00821072	0.895464	0.937937	-0.115943	0.0698838	0.240038	-0.321333	9.84149e-06	0.000735431	-0.148546	0.0209993	0.076756
7.35_1359.8468m/z	0.162272	0.0184016	0.144151	-0.0421444	0.510903	0.651954	-0.154922	0.0161698	0.0868912	-0.166459	0.00349146	0.0291979	-0.0454379	0.475075	0.644745	-0.0829677	0.203584	0.42231	-0.257099	0.000567894	0.00631435	-0.139829	0.0330592	0.102265
7.59_827.6189m/z	-0.120013	0.0640352	0.24127	0.258316	2.69254e-05	0.000679546	0.148798	0.0160212	0.0868912	0.281179	3.62563e-05	0.00250641	0.188864	0.00178562	0.0253494	0.0816573	0.191981	0.410281	0.141035	0.0505219	0.114921	0.125611	0.0460331	0.125116
0.59_238.9312m/z	-0.105243	0.122765	0.342671	-0.0356195	0.576061	0.707834	-0.153071	0.0163285	0.0868912	-0.23044	0.000681531	0.014499	-0.095182	0.129841	0.294859	-0.0330277	0.609492	0.776601	-0.131947	0.0763681	0.151592	-0.115918	0.0745519	0.170558
2.22_279.2323m/z	0.0950323	0.152785	0.381963	-0.0561654	0.366089	0.522984	0.152799	0.0162851	0.0868912	0.207473	0.00145223	0.0206164	0.207853	0.000824881	0.0168149	0.00689	0.914975	0.96154	0.039051	0.600182	0.690513	0.108869	0.0933814	0.198154
1.22_586.3058m/z	-0.120684	0.0713284	0.251468	0.110358	0.0780755	0.16959	-0.150191	0.0166039	0.0880008	-0.0731675	0.298657	0.400606	-0.110715	0.0730019	0.207273	-0.0810833	0.201752	0.420611	0.0465316	0.526335	0.623601	-0.118418	0.0639712	0.153415
1.58_537.3773m/z	-0.140759	0.0316229	0.17398	-0.146986	0.0166286	0.0561348	-0.147039	0.0167037	0.0882355	-0.18115	0.00905156	0.0471414	-0.0575146	0.342997	0.532064	-0.183599	0.00296843	0.0495986	-0.202738	0.00452911	0.0231553	-0.196016	0.00163665	0.017107
6.46_860.6171m/z	0.0317438	0.641658	0.81229	-0.150202	0.0192788	0.0626685	-0.153027	0.0168348	0.0886276	-0.194343	0.00511659	0.0361572	-0.0915135	0.147119	0.313564	-0.138364	0.0323686	0.160753	-0.262194	0.000401674	0.00502884	-0.174695	0.00721986	0.0407077
7.49_1231.5119m/z	-0.00643402	0.924407	0.968891	-0.0448216	0.480318	0.625475	-0.152185	0.0168894	0.0886276	-0.177839	0.0126091	0.0550438	-0.123527	0.0488068	0.163293	-0.0786603	0.222894	0.445855	-0.123168	0.0979781	0.180516	-0.120929	0.0625854	0.150905
6.33_1906.3944m/z	-0.13266	0.0462389	0.201978	0.201418	0.00131607	0.0090346	0.149013	0.0170367	0.0891063	0.200811	0.00439183	0.0337344	0.0839895	0.172687	0.351116	0.185371	0.00317051	0.0519702	0.220169	0.00239464	0.0152299	0.218364	0.00054327	0.00967847
7.90_711.5608m/z	-0.0415068	0.52499	0.726487	-0.124792	0.0419425	0.108791	-0.145264	0.017186	0.0892165	-0.138373	0.0401669	0.1088	-0.0803116	0.181653	0.361036	-0.233805	0.000125414	0.0125922	-0.288573	3.99343e-05	0.00117584	-0.247711	5.42868e-05	0.0035965
2.33_562.4150m/z	-0.168173	0.0147593	0.132805	-0.0532457	0.40708	0.560417	-0.152332	0.0172822	0.0892165	-0.0983772	0.171702	0.270036	-0.0876976	0.164571	0.341666	-0.185352	0.00399411	0.0577331	-0.244028	0.00100158	0.00884726	-0.212693	0.00102251	0.0130063
4.27_512.4631m/z	-0.0286657	0.669885	0.829255	0.0792461	0.208663	0.347313	0.151317	0.0171199	0.0892165	0.171674	0.017482	0.0652496	0.134471	0.0312156	0.123773	0.0561754	0.382652	0.59787	0.0422669	0.569653	0.663552	0.121427	0.0605531	0.147668
4.28_512.4687m/z	-0.0372808	0.581096	0.769952	0.0727428	0.250551	0.39438	0.151887	0.017238	0.0892165	0.149003	0.0384195	0.105687	0.174761	0.00518792	0.0471127	0.0264903	0.682197	0.822984	0.0308462	0.679693	0.757863	0.0991579	0.12766	0.244849
0.61_149.0193m/z	-0.00834999	0.900852	0.961677	-0.0632178	0.314104	0.465881	0.154543	0.0174543	0.0898132	0.147419	0.0194166	0.0683017	0.256039	5.09451e-05	0.0027932	-0.0768847	0.243145	0.470049	-0.0510635	0.502442	0.60293	0.0250101	0.706844	0.812053
7.92_608.6328m/z	0.0652245	0.324636	0.557112	0.291922	3.94516e-06	0.000184494	0.147417	0.017638	0.0901751	0.205981	0.00191423	0.0234126	0.157765	0.00965874	0.0640809	0.109932	0.0801792	0.259384	0.22972	0.00143075	0.0112619	0.166084	0.0084952	0.0454793
0.59_714.8425m/z	0.122005	0.0654337	0.244799	-0.0738741	0.232465	0.372976	-0.150028	0.0176136	0.0901751	-0.31011	7.22968e-06	0.00114952	-0.187057	0.0025044	0.0313543	-0.0811027	0.205235	0.422557	-0.0584475	0.429665	0.53666	-0.118992	0.0647992	0.154883
3.03_588.4343m/z	-0.149897	0.023501	0.157003	-0.110419	0.0740944	0.164769	-0.147114	0.0178117	0.0903606	-0.151914	0.0217411	0.0732382	-0.0480003	0.433605	0.606805	-0.238137	0.000124989	0.0125922	-0.341124	1.60724e-06	0.000365073	-0.240271	0.000123619	0.00570249
1.58_546.3385m/z	-0.117511	0.091539	0.292809	-0.00622118	0.923758	0.95092	-0.153276	0.0179609	0.0903606	-0.129027	0.0757609	0.161474	-0.0867971	0.17417	0.352329	-0.237701	0.000246558	0.0167965	-0.244352	0.0011377	0.00968075	-0.243884	0.000189879	0.00662395
1.39_506.3249m/z	-0.0719018	0.254918	0.493689	-0.231436	0.000112603	0.00149198	-0.142536	0.0177845	0.0903606	-0.23421	0.000557859	0.0130967	-0.14668	0.0129948	0.0759625	-0.203918	0.000724288	0.0235024	-0.162988	0.0200349	0.0634572	-0.220192	0.000287617	0.00737598
1.81_1047.7371m/z	-0.115501	0.090579	0.290949	0.0540677	0.396364	0.55089	-0.150498	0.0179835	0.0903606	-0.066179	0.357984	0.457552	-0.139113	0.0261074	0.110669	-0.128383	0.0457884	0.190714	-0.0732347	0.325281	0.43756	-0.169006	0.00891942	0.046346
0.56_280.0974m/z	-0.0186376	0.784641	0.894322	-0.0606781	0.342277	0.498371	-0.152914	0.0180721	0.0903606	-0.211563	0.00341581	0.0290435	-0.14692	0.0208062	0.0953507	-0.0708536	0.27968	0.512908	-0.103492	0.171221	0.274161	-0.107166	0.104371	0.214682
0.59_719.8855m/z	-0.102571	0.135505	0.358491	0.0654823	0.308075	0.460035	-0.151871	0.0180502	0.0903606	-0.17161	0.0171536	0.0643262	-0.0228089	0.719208	0.826855	-0.0469937	0.470544	0.668004	-0.234348	0.00166017	0.0120533	-0.0916257	0.162302	0.286734
0.61_284.9930m/z	0.0936864	0.161886	0.395998	-0.0912215	0.145743	0.26883	0.151657	0.0180412	0.0903606	0.156497	0.0203196	0.0699311	0.215772	0.000569077	0.0135886	-0.0628925	0.333266	0.564296	-0.0717817	0.338945	0.450981	0.0161894	0.80506	0.876726
0.71_298.1728m/z	0.0107879	0.876339	0.946325	0.0475427	0.464018	0.61329	-0.153872	0.0181497	0.0904639	-0.146755	0.043512	0.114354	-0.0552156	0.390458	0.571076	-0.0648162	0.326142	0.556581	-0.0845758	0.267089	0.380871	-0.102969	0.121307	0.235332
8.17_1049.8952m/z	-0.0709059	0.283571	0.521128	-0.229951	0.000242992	0.00264628	-0.145903	0.0183818	0.0910607	-0.168183	0.0131666	0.0564285	-0.00313911	0.959046	0.973863	-0.0830674	0.184984	0.401262	-0.304652	1.87539e-05	0.000814907	-0.11982	0.0574519	0.143121
7.34_1647.2886m/z	-0.0756018	0.271723	0.509439	-0.0981984	0.127655	0.24221	-0.151427	0.018384	0.0910607	-0.154976	0.024454	0.0788147	-0.00602066	0.924398	0.954071	-0.074866	0.249902	0.478151	-0.235437	0.0015761	0.0115876	-0.105465	0.107491	0.217784
1.80_1629.0448m/z	-0.169607	0.0138998	0.126695	0.03249	0.612637	0.735165	-0.150173	0.0186714	0.0913465	-0.0526722	0.447125	0.539809	-0.103385	0.100272	0.252266	-0.124239	0.0542017	0.208904	-0.0918984	0.218516	0.329953	-0.17121	0.00829421	0.0445533
5.20_800.5850m/z	0.0267715	0.675909	0.833097	0.293484	1.70709e-06	0.000123376	0.142132	0.0185599	0.0913465	0.25653	0.000114403	0.00539918	0.142012	0.0166319	0.0839517	0.0778944	0.202697	0.421291	0.33693	1.07722e-06	0.000345408	0.137517	0.025218	0.0862293
8.14_578.5199m/z	0.0308306	0.649189	0.817269	0.248683	0.000112287	0.00149198	0.148243	0.0186556	0.0913465	0.163099	0.0244871	0.0788147	-0.00691666	0.911533	0.948543	0.0480368	0.452156	0.655956	0.238295	0.00110628	0.00955972	0.116814	0.0690327	0.161652
0.57_390.9815m/z	-0.122934	0.0725833	0.254201	-0.081018	0.20547	0.343727	0.151487	0.0186183	0.0913465	0.196198	0.00675307	0.0419876	0.143678	0.0231593	0.101722	0.0749857	0.250269	0.478279	0.0195764	0.795181	0.846277	0.118109	0.0719507	0.166523
1.79_535.3630m/z	-0.144077	0.0346295	0.179789	0.0350343	0.58157	0.711569	-0.149301	0.0187316	0.0913597	-0.0764447	0.281356	0.38532	-0.153673	0.0137308	0.0768119	-0.164949	0.00996084	0.088976	-0.102121	0.16908	0.271828	-0.198055	0.00208634	0.0195134
5.80_780.5520m/z	0.00725891	0.916577	0.967016	0.123135	0.0585674	0.137959	0.152335	0.0188152	0.0914868	0.134475	0.0666351	0.146948	0.0947115	0.138406	0.302756	0.128333	0.0501909	0.201524	0.190471	0.0116282	0.0450405	0.170621	0.00960755	0.0489615
1.44_549.3800m/z	-0.116724	0.0829103	0.276464	-0.0773474	0.218929	0.358493	-0.147335	0.0189892	0.0917284	-0.117366	0.0904075	0.178791	-0.0948591	0.125412	0.289838	-0.20748	0.000996402	0.0277488	-0.199935	0.00618893	0.0291136	-0.221278	0.000489975	0.00967847
1.30_1259.3187m/z	-0.116568	0.0885309	0.287861	0.079139	0.216097	0.354952	-0.150092	0.019038	0.0917284	-0.112766	0.112553	0.20912	-0.178592	0.00441055	0.0436655	-0.142975	0.0269245	0.143177	-0.0560481	0.454537	0.558944	-0.183132	0.0048124	0.0313595
0.68_352.1883m/z	-0.0803286	0.244003	0.484016	-0.0678902	0.292732	0.442017	0.151817	0.0189367	0.0917284	0.177084	0.0141694	0.0586795	0.227191	0.000316895	0.0109536	0.100813	0.123602	0.322704	-0.00102085	0.989252	0.992373	0.147555	0.0250144	0.0859025
5.85_715.0560m/z	0.233321	0.000500692	0.0274517	-0.0713791	0.250216	0.394295	-0.146918	0.0191561	0.0920188	-0.122668	0.0852396	0.172871	-0.148718	0.0157631	0.08092	-0.0539199	0.396375	0.607749	-0.0645929	0.378946	0.492661	-0.116717	0.067921	0.159284
6.89_1693.1959m/z	-0.0150035	0.82601	0.919074	0.105196	0.100557	0.20287	-0.150497	0.0192787	0.0923287	-0.108381	0.128584	0.225788	-0.209111	0.000874878	0.0176083	0.0315656	0.628408	0.78697	-0.00605342	0.935957	0.950302	-0.0401388	0.541563	0.672739
1.44_481.3535m/z	-0.0611209	0.361133	0.585922	-0.0524814	0.402152	0.556502	-0.145731	0.0196103	0.0936346	-0.0686853	0.328929	0.431271	-0.168169	0.00601701	0.0506376	-0.108979	0.0844213	0.265509	-0.147479	0.0429295	0.102336	-0.15274	0.0161574	0.0653308
1.49_548.3721m/z	-0.053552	0.431344	0.644329	-0.119587	0.0612308	0.142127	-0.148634	0.0198331	0.0944152	-0.183636	0.00893548	0.0471414	-0.0764342	0.224535	0.416054	-0.280999	9.57151e-06	0.00475516	-0.290104	8.09149e-05	0.00201023	-0.283819	9.22021e-06	0.00121603
7.32_339.2940m/z	-0.0933909	0.15657	0.38797	0.268272	1.89459e-05	0.000535687	0.143099	0.0199763	0.0948128	0.145728	0.033677	0.0968804	0.0722237	0.233809	0.425838	0.0622482	0.317865	0.548162	0.317959	6.69949e-06	0.000686362	0.127521	0.04177	0.118544
2.85_459.2865m/z	0.146156	0.0292262	0.168816	-0.0168274	0.78759	0.862443	0.146435	0.0200711	0.0949791	0.16825	0.0165719	0.0624697	0.175183	0.00453133	0.0436655	-0.0326173	0.609558	0.776601	0.0171585	0.816076	0.860686	0.0617601	0.337205	0.47871
6.54_599.5063m/z	0.0127938	0.84761	0.930997	0.0420586	0.499928	0.643111	0.146861	0.0202272	0.0954342	0.23659	0.000769208	0.0154815	0.0958924	0.123885	0.287979	0.0139919	0.827332	0.914595	0.174597	0.0177857	0.058998	0.085109	0.187462	0.316065
7.32_923.6470m/z	-0.0203842	0.762647	0.885282	-0.063853	0.312638	0.465009	-0.14739	0.0203947	0.0959394	-0.191646	0.00682984	0.0420909	-0.15374	0.0137472	0.0768119	-0.109315	0.0890204	0.270565	-0.181303	0.0142883	0.0511675	-0.160438	0.0130105	0.0568316
6.88_1651.1805m/z	-0.0358295	0.600743	0.786327	0.141762	0.0276708	0.0817781	-0.148762	0.0205439	0.0963564	-0.143417	0.0388405	0.105929	-0.170088	0.00691779	0.0561188	-0.0889377	0.171364	0.391478	-0.12402	0.0983084	0.18091	-0.123782	0.0585818	0.14486
1.80_1066.7108m/z	-0.115752	0.093568	0.295185	-0.000374866	0.995358	0.998498	-0.148449	0.0208799	0.0976443	-0.0672174	0.35364	0.453092	-0.129663	0.0402134	0.144811	-0.0609213	0.349505	0.573491	-0.0196671	0.793842	0.846237	-0.117151	0.0737096	0.169853
1.81_1639.0749m/z	-0.174414	0.0110344	0.113191	0.0193636	0.76161	0.844223	-0.14635	0.0214457	0.0994128	-0.0470054	0.503024	0.592012	-0.129799	0.038048	0.140363	-0.11612	0.0710367	0.2429	-0.0483364	0.516412	0.615397	-0.161504	0.012505	0.0555389
2.54_524.3747m/z	-0.0713008	0.302182	0.535044	0.080842	0.211627	0.350778	-0.148227	0.0213735	0.0994128	-0.0497036	0.486623	0.578706	-0.104206	0.100481	0.252393	-0.123378	0.0580313	0.217617	-0.112242	0.135914	0.229653	-0.1549	0.0180353	0.0701126
2.22_347.2198m/z	0.0727856	0.271294	0.509277	-0.0678627	0.273193	0.422979	0.146354	0.0214323	0.0994128	0.223985	0.000586694	0.0133263	0.210284	0.00071256	0.0153104	-0.023747	0.712827	0.842672	-0.0145231	0.845468	0.882662	0.0803993	0.215854	0.350806
7.14_862.6250m/z	0.0204195	0.758081	0.882392	-0.13328	0.032512	0.0912666	-0.143611	0.0215145	0.099442	-0.217871	0.00226437	0.02483	-0.110816	0.0715599	0.204641	-0.177518	0.00474154	0.0629216	-0.257396	0.000367409	0.00482794	-0.197992	0.00175053	0.0177283
1.34_1535.0094m/z	-0.125536	0.0624852	0.24056	-0.0256244	0.683603	0.791069	-0.144082	0.0216278	0.099676	-0.0978927	0.167183	0.265026	-0.143441	0.0199225	0.0930209	-0.110776	0.0807261	0.259384	-0.0290855	0.692142	0.769585	-0.149211	0.0193472	0.0728959
2.52_496.3361m/z	-0.0471388	0.488954	0.694894	0.0915473	0.151747	0.276694	-0.146823	0.0218848	0.0999882	-0.12098	0.0910986	0.179711	-0.187405	0.00279796	0.0342152	-0.137944	0.032902	0.161963	-0.0616395	0.410915	0.519871	-0.169955	0.00898485	0.0465339
6.31_758.9065m/z	-0.160377	0.0173483	0.140734	0.165319	0.00887251	0.0348328	0.145333	0.0219285	0.0999882	0.192062	0.00633796	0.0404713	0.157761	0.0112463	0.0692351	0.0656813	0.306658	0.536162	0.0808606	0.275733	0.39005	0.134617	0.0370877	0.109706
2.17_393.0384m/z	0.055136	0.411456	0.625444	-0.0407011	0.517065	0.657707	0.147113	0.0219471	0.0999882	0.180107	0.00795362	0.0443303	0.20662	0.000988531	0.0194045	-0.00728438	0.910925	0.960458	-0.0223306	0.76647	0.824662	0.0826178	0.20753	0.341233
2.18_393.0401m/z	0.0364276	0.593321	0.780298	-0.0205864	0.7471	0.834778	0.149188	0.0219362	0.0999882	0.184601	0.0088036	0.0469021	0.213941	0.000765754	0.016234	-0.0561622	0.394659	0.606954	-0.0350175	0.645986	0.730524	0.0349377	0.599625	0.722276
1.31_599.4414m/z	-0.230414	0.000657182	0.0322583	0.0774688	0.216429	0.355132	-0.143342	0.0224053	0.100481	-0.138203	0.0355475	0.100406	-0.11484	0.0630503	0.18834	-0.159629	0.0116238	0.0938161	-0.0608126	0.407807	0.518738	-0.189879	0.00284122	0.0225877
5.73_780.5600m/z	-0.0309045	0.652395	0.818712	0.095569	0.13752	0.257244	0.147414	0.0223918	0.100481	0.174557	0.0160103	0.0613406	0.111074	0.0805191	0.218551	0.160957	0.0133718	0.100257	0.181053	0.0160057	0.0549348	0.184288	0.00489205	0.0315413
6.89_726.5435m/z	-0.07017	0.28144	0.520061	-0.144391	0.0184068	0.0603439	-0.139119	0.0223254	0.100481	-0.11521	0.0816067	0.169064	-0.069184	0.249295	0.441401	-0.125289	0.0416122	0.179792	-0.281274	6.13383e-05	0.00159882	-0.159491	0.00991897	0.0499087
1.44_570.3537m/z	-0.1105	0.105114	0.31108	-0.0327802	0.606703	0.730248	-0.145533	0.0222151	0.100481	-0.127006	0.0689787	0.149799	-0.0953316	0.128451	0.292603	-0.125553	0.0508634	0.201678	-0.160315	0.0307066	0.0822894	-0.14695	0.0232283	0.0811713
0.61_502.9606m/z	0.00632314	0.924124	0.968891	-0.0611404	0.325676	0.479876	0.142032	0.0224344	0.100481	0.105971	0.124278	0.221179	0.123853	0.0429636	0.151805	0.0658486	0.296112	0.526932	0.116588	0.108658	0.194996	0.123807	0.0507498	0.133221
4.66_518.4922m/z	-0.00139279	0.983762	0.99212	0.0979289	0.12721	0.24221	-0.147468	0.0223617	0.100481	-0.132639	0.0572799	0.134329	-0.152599	0.0160739	0.0816531	-0.0556842	0.394711	0.606954	-0.0917352	0.224339	0.336192	-0.114515	0.0818731	0.180053
7.63_918.7011m/z	0.0857399	0.20618	0.440626	-0.0975586	0.124671	0.238827	-0.145198	0.0225186	0.100575	-0.213608	0.00299031	0.027643	-0.120549	0.0542087	0.172039	-0.135287	0.0352529	0.165835	-0.200512	0.00672848	0.0304046	-0.184849	0.00418574	0.0284416
1.29_1534.9996m/z	-0.132784	0.0451918	0.199597	-0.0857239	0.166288	0.29345	-0.1415	0.0226009	0.10066	-0.146273	0.0372278	0.104028	-0.139741	0.0218995	0.0980849	-0.192379	0.00202974	0.0392927	-0.113557	0.117274	0.206954	-0.207503	0.00094732	0.0124483
0.59_308.9161m/z	0.00153698	0.981472	0.99212	-0.0170952	0.782609	0.858764	-0.142283	0.0228513	0.101491	-0.277508	5.76294e-05	0.00352426	-0.101592	0.0989364	0.250094	0.0538756	0.395093	0.606955	-0.0654325	0.371081	0.484416	-0.0218741	0.73217	0.830605
0.61_282.9573m/z	0.0680754	0.311585	0.54263	0.0432465	0.492012	0.636016	-0.143395	0.0231433	0.102501	-0.105102	0.14619	0.244011	-0.228392	0.000204516	0.00793124	-0.148705	0.0195383	0.121545	-0.0453571	0.539441	0.635813	-0.198242	0.00193411	0.0187514
7.36_685.4404m/z	-0.0822705	0.229671	0.467864	0.0217884	0.733629	0.826112	0.145789	0.0237934	0.105088	0.109429	0.117781	0.213537	0.0945333	0.136849	0.30137	0.0870497	0.182402	0.400295	0.159511	0.0338788	0.0878749	0.127892	0.051556	0.133678
1.32_1508.9875m/z	-0.143167	0.0343896	0.179789	0.0886347	0.160723	0.286387	-0.141815	0.0242577	0.106841	-0.0668606	0.34797	0.447631	-0.170172	0.0058026	0.0493865	-0.170984	0.00696767	0.0733682	-0.052961	0.472189	0.575311	-0.201798	0.00153935	0.0166066
2.85_572.3662m/z	0.164556	0.0137967	0.126695	-0.122693	0.0493254	0.123147	-0.142877	0.0243654	0.107019	-0.149941	0.0349289	0.0989964	-0.0916257	0.142843	0.308844	-0.0563822	0.380572	0.597058	-0.132394	0.0738973	0.147981	-0.0915471	0.157431	0.280622
7.60_577.5740m/z	0.0936589	0.164572	0.40072	-0.00223203	0.971719	0.980403	0.142056	0.025037	0.10729	0.177781	0.0111968	0.0520551	0.0400959	0.521627	0.688257	0.242805	0.000126714	0.0125922	0.307064	2.55511e-05	0.000944796	0.255526	6.17995e-05	0.00377928
1.53_521.3506n	-0.146746	0.033699	0.179789	-0.0549169	0.394088	0.549168	-0.144253	0.0246508	0.10729	-0.114575	0.105977	0.200624	-0.0695517	0.271999	0.465954	-0.237868	0.000212295	0.0160738	-0.253308	0.000653177	0.00687782	-0.247756	0.000128236	0.00570249
7.97_648.6574m/z	0.13592	0.0449467	0.199067	-0.0110692	0.860965	0.910094	0.142123	0.0248919	0.10729	0.265489	0.000172557	0.00609702	0.163067	0.00867957	0.0619317	0.192643	0.00247831	0.0447785	0.226126	0.00209311	0.0138093	0.244399	0.000129113	0.00570249
1.61_511.3564m/z	-0.00636719	0.926292	0.969374	-0.105769	0.101562	0.204152	-0.143928	0.0251017	0.10729	-0.127665	0.0767617	0.16317	-0.0865934	0.171506	0.350058	-0.168673	0.00915045	0.0864458	-0.140171	0.0615549	0.129458	-0.189322	0.0036584	0.0260907
8.40_520.3430m/z	-0.0894806	0.184585	0.420339	-0.16675	0.00859464	0.0340785	-0.140449	0.0249945	0.10729	-0.0936097	0.184612	0.283333	-0.0388391	0.529983	0.691849	-0.128442	0.0423577	0.181533	-0.314758	1.23113e-05	0.000750889	-0.16054	0.0116663	0.0529984
7.20_665.4895m/z	-0.0593727	0.376622	0.598829	0.230244	0.000297026	0.00302738	0.140161	0.024965	0.10729	0.130923	0.0592174	0.136854	0.0386867	0.530675	0.692026	0.0727099	0.25074	0.478603	0.216022	0.00290995	0.0175258	0.137158	0.0310881	0.097688
0.70_574.2952m/z	0.0865616	0.205352	0.440468	0.00692282	0.913699	0.943977	-0.145374	0.0247903	0.10729	-0.139219	0.0553025	0.132029	-0.117873	0.064375	0.190963	-0.0646471	0.324422	0.554657	-0.146964	0.0517405	0.115933	-0.113392	0.0858669	0.186006
1.04_533.2904m/z	-0.0937553	0.166479	0.403509	0.122012	0.0548356	0.132304	-0.143413	0.0245797	0.10729	-0.0675537	0.336317	0.43617	-0.0856938	0.172918	0.351136	-0.0284613	0.65989	0.809587	0.0280883	0.706874	0.780507	-0.082571	0.204795	0.338134
6.90_1682.1569m/z	0.142587	0.0303913	0.17075	0.159602	0.0097762	0.0376372	-0.139547	0.0246546	0.10729	-0.0600207	0.387728	0.485998	-0.19572	0.00126199	0.0220502	0.0116508	0.853222	0.926655	0.0785265	0.279692	0.393549	-0.0411603	0.516669	0.653543
7.15_1236.8183n	0.00760686	0.911747	0.96601	-0.098509	0.126073	0.240932	0.144265	0.0250489	0.10729	0.0784248	0.264443	0.369153	0.177559	0.0048762	0.0454954	-0.0302611	0.642903	0.797983	-0.0937218	0.213093	0.322991	0.0313327	0.633982	0.754514
6.89_1660.1709m/z	-0.034126	0.618862	0.794903	0.156462	0.0153975	0.0529915	-0.143795	0.0251772	0.107324	-0.114599	0.0966377	0.187841	-0.151972	0.0159459	0.0814169	-0.0547285	0.400383	0.612864	0.0221907	0.767931	0.825007	-0.10305	0.115674	0.229019
7.33_550.5560m/z	0.0173728	0.78966	0.898111	0.27941	7.06858e-06	0.000249756	0.136067	0.0259391	0.109628	0.214977	0.00178735	0.0227351	0.0543595	0.367098	0.549188	0.169688	0.005776	0.0680284	0.318214	5.62362e-06	0.000686362	0.196241	0.00150536	0.0163939
5.83_780.5544m/z	-0.0296034	0.667319	0.827642	0.0712639	0.269485	0.418848	0.143984	0.0259288	0.109628	0.123574	0.087526	0.175052	0.140668	0.0267792	0.110883	0.112298	0.0857241	0.267027	0.150551	0.0458286	0.10753	0.15503	0.0183278	0.0701762
7.73_930.7366m/z	-0.0624732	0.361206	0.585922	-0.0330738	0.605373	0.729199	-0.141876	0.0259937	0.109628	-0.116682	0.0741516	0.159314	-0.0706325	0.261	0.452552	-0.090996	0.158195	0.369898	-0.114606	0.123649	0.214164	-0.13753	0.033956	0.103628
4.84_796.5438m/z	-0.00065873	0.99202	0.997037	0.185439	0.00287156	0.016487	0.139584	0.0259743	0.109628	0.213775	0.00217584	0.0243633	0.160401	0.00907683	0.0622076	-0.0176253	0.781527	0.881922	0.126541	0.0837803	0.160688	0.0574466	0.369644	0.51227
7.82_647.6152m/z	-0.02434	0.712949	0.855539	0.228002	0.000279395	0.00290352	0.138581	0.026132	0.109691	0.236036	0.000628417	0.0137576	0.189128	0.00190833	0.0254979	0.164138	0.00889265	0.0856929	0.1824	0.0118619	0.045399	0.210905	0.000812746	0.011282
1.31_1515.9884n	-0.221771	0.00107345	0.036975	0.0796731	0.205266	0.343727	-0.140307	0.0261464	0.109691	-0.0729982	0.306381	0.40868	-0.157807	0.0107709	0.0676909	-0.119162	0.0615484	0.22497	-0.0466363	0.527617	0.62419	-0.161932	0.0115061	0.0529264
1.72_600.4036m/z	0.0386804	0.536216	0.734394	-0.0489829	0.402861	0.556999	-0.130449	0.0263432	0.109936	-0.166039	0.0125703	0.0550438	-0.0904507	0.117882	0.279333	-0.157696	0.00764976	0.0769818	-0.104268	0.128549	0.220251	-0.166256	0.0052591	0.0329211
7.34_1116.7729m/z	0.239306	0.000410397	0.0241678	-0.119194	0.0578427	0.136454	-0.140549	0.0263309	0.109936	-0.20704	0.00171022	0.0221909	-0.150645	0.0152802	0.0801834	-0.1169	0.0674938	0.236899	-0.183105	0.0128848	0.0480725	-0.1742	0.00666754	0.0390639
7.62_943.6973n	-0.0697374	0.307084	0.53895	-0.0483821	0.448846	0.59821	-0.141314	0.0266163	0.110785	-0.174777	0.00505763	0.0359045	-0.0524948	0.403827	0.580022	-0.13875	0.0309952	0.155663	-0.159984	0.0312563	0.0829562	-0.175186	0.00675987	0.0390889
0.79_578.3207m/z	-0.0443794	0.526867	0.727829	-0.00654342	0.920573	0.949229	-0.144867	0.02688	0.111591	-0.105632	0.15139	0.248425	-0.0763936	0.236468	0.428068	-0.157932	0.0166851	0.111361	-0.21086	0.00555936	0.0269493	-0.187966	0.00462855	0.0305369
1.67_534.3904m/z	-0.149415	0.0275313	0.166604	-0.063166	0.317704	0.470344	-0.138596	0.0277296	0.112489	-0.0830149	0.243015	0.348102	-0.0846393	0.17252	0.351116	-0.212992	0.000739302	0.0235098	-0.249249	0.000624644	0.00671717	-0.22569	0.000384219	0.00860435
4.36_898.5881m/z	-0.0776519	0.257662	0.495835	-0.147059	0.0225418	0.0701918	-0.140923	0.0277173	0.112489	-0.156642	0.0237445	0.0777837	-0.0495496	0.432742	0.606805	-0.206738	0.00128912	0.0309241	-0.309098	2.70821e-05	0.000958747	-0.216165	0.000837282	0.011282
7.19_1114.7605m/z	0.238045	0.000409694	0.0241678	-0.112242	0.072396	0.162355	-0.13881	0.0278039	0.112489	-0.199565	0.00472764	0.0349626	-0.19661	0.00142992	0.0239649	-0.117813	0.0645749	0.23131	-0.134274	0.0681691	0.139497	-0.17565	0.00606837	0.0365481
7.86_308.2940m/z	0.027173	0.686537	0.841417	-0.183578	0.00386648	0.0197042	-0.138515	0.0274421	0.112489	-0.119527	0.0868265	0.174531	-0.0980452	0.112949	0.2703	-0.126666	0.0458194	0.190714	-0.187661	0.0102079	0.0406781	-0.169239	0.00794482	0.0432612
1.16_451.3599m/z	0.0824344	0.210375	0.446591	-0.0857921	0.163903	0.290531	-0.136234	0.0276583	0.112489	-0.106805	0.130154	0.226452	-0.158445	0.009002	0.0621371	-0.134633	0.0310347	0.155663	0.0347409	0.631377	0.71809	-0.162504	0.0096828	0.0490685
1.80_524.4766m/z	-0.155301	0.022094	0.154349	-0.0233708	0.711509	0.813001	-0.139359	0.0275683	0.112489	-0.0843583	0.237459	0.341992	-0.0919188	0.14012	0.305105	-0.135156	0.0342325	0.164352	-0.0794745	0.282567	0.396167	-0.163169	0.0110805	0.0524131
1.37_1065.6953m/z	-0.101986	0.129483	0.349539	-0.17062	0.00701277	0.0294982	-0.138241	0.027777	0.112489	-0.16719	0.0187311	0.0674502	-0.0777438	0.209296	0.39854	-0.126954	0.0453592	0.190498	-0.154611	0.0347278	0.0889167	-0.155432	0.0149013	0.0617108
0.61_350.9449m/z	0.00762992	0.910257	0.965516	0.034514	0.586076	0.715716	-0.140599	0.0277447	0.112489	-0.114247	0.110369	0.206455	-0.240893	0.000105746	0.00494518	-0.0857129	0.184895	0.401262	-0.0206992	0.781937	0.836099	-0.154222	0.0175436	0.0688747
1.75_547.3657m/z	-0.0739792	0.284121	0.521128	-0.0238073	0.712422	0.813001	-0.142119	0.0277003	0.112489	-0.111855	0.126993	0.224605	-0.128185	0.0434266	0.152425	-0.0957025	0.142785	0.348314	-0.0894528	0.235901	0.348418	-0.149257	0.0229878	0.0808641
7.84_642.5971m/z	0.131816	0.048853	0.207137	0.177824	0.00469512	0.0228553	0.137667	0.0272989	0.112489	0.248782	0.000478953	0.011899	0.0997242	0.104411	0.256988	0.0579075	0.359364	0.580656	0.145015	0.0461706	0.107641	0.139921	0.0274304	0.0902988
0.60_191.0089m/z	-0.136631	0.0293039	0.168816	0.239209	5.59269e-05	0.000977185	0.130769	0.0281364	0.112553	0.243578	0.000168272	0.00609702	0.113083	0.0535733	0.171135	0.136211	0.0233708	0.133188	0.178397	0.0100168	0.0406292	0.157492	0.0092069	0.0474265
1.81_797.0385m/z	-0.145685	0.0322779	0.17576	0.0403887	0.524302	0.662144	-0.138433	0.0281737	0.112553	-0.0352082	0.61337	0.689228	-0.1198	0.0534483	0.171135	-0.123032	0.0534311	0.207842	-0.0565088	0.443803	0.550856	-0.15804	0.0136485	0.0581801
5.91_858.6102m/z	-0.023519	0.731693	0.868206	-0.110766	0.0853962	0.180799	-0.14147	0.0281468	0.112553	-0.152788	0.0388339	0.105929	-0.105656	0.0958314	0.24522	-0.12233	0.0602275	0.222985	-0.133168	0.0766136	0.15189	-0.157821	0.0159594	0.0647944
1.82_1321.3996m/z	-0.153364	0.0238761	0.157523	0.0270746	0.668537	0.778165	-0.138703	0.0279872	0.112553	-0.0870028	0.223141	0.325923	-0.152363	0.0138947	0.0768119	-0.0707796	0.268071	0.499686	-0.0374494	0.612196	0.700894	-0.117679	0.0672335	0.158607
0.61_435.1454m/z	-0.197661	0.00243676	0.0503175	-0.0658586	0.276782	0.425201	0.132749	0.0279242	0.112553	0.0736389	0.283511	0.38727	0.0302142	0.612166	0.758056	0.0337671	0.581099	0.755892	0.0673028	0.340632	0.452469	0.0875731	0.155116	0.27797
0.62_242.1004m/z	-0.0407185	0.528594	0.728305	0.129703	0.0327255	0.0916084	0.133804	0.0284339	0.113308	0.168859	0.0141582	0.0586795	0.0119112	0.843349	0.899589	0.137418	0.0256808	0.139682	0.288226	4.13708e-05	0.00119599	0.14134	0.022827	0.0806246
1.34_1534.9861m/z	-0.101861	0.131568	0.352176	-0.0547647	0.38571	0.544169	-0.138302	0.0289293	0.114994	-0.119917	0.0938941	0.183971	-0.136864	0.0277719	0.112646	-0.164387	0.00992674	0.088976	-0.0865852	0.242053	0.356027	-0.186	0.00375004	0.0261033
8.29_1077.9298m/z	-0.0465	0.487071	0.693324	-0.208968	0.000960573	0.00710377	-0.136412	0.0290749	0.115285	-0.162186	0.0189726	0.0674863	0.0057871	0.925269	0.954071	-0.11251	0.0748489	0.250127	-0.291232	5.22411e-05	0.00140785	-0.140123	0.0275187	0.0904024
7.15_839.6175n	0.0177802	0.790585	0.898512	-0.123374	0.0498737	0.123886	-0.137306	0.0293384	0.115466	-0.202217	0.00476817	0.035099	-0.0930338	0.133872	0.29768	-0.200816	0.00149623	0.0347242	-0.252206	0.000540491	0.0061151	-0.204185	0.00136119	0.0154592
0.61_388.9772m/z	-0.0287051	0.666993	0.827642	-0.0590589	0.344628	0.500877	0.138756	0.0293357	0.115466	0.235698	0.00113817	0.0186565	0.196721	0.00157373	0.0242935	0.068157	0.290484	0.521449	0.0786736	0.290697	0.404029	0.111418	0.0859881	0.186015
1.10_1045.6758m/z	-0.238776	0.000382629	0.0241678	-0.102508	0.0999292	0.20189	-0.135055	0.0293164	0.115466	-0.1879	0.00416945	0.0329822	-0.0160087	0.793547	0.865984	-0.0706264	0.260303	0.490403	-0.0961549	0.184255	0.29064	-0.107566	0.0885423	0.189478
1.05_560.3173m/z	-0.178395	0.00774871	0.0984872	0.0448521	0.47157	0.618824	-0.135411	0.0296059	0.116142	-0.169759	0.0133038	0.0568631	-0.139332	0.0226474	0.100026	-0.11533	0.0666653	0.236232	-0.152454	0.0356016	0.0903914	-0.149891	0.0178261	0.0696399
0.81_562.3427m/z	-0.023097	0.732263	0.868206	-0.0295079	0.640587	0.757296	-0.137805	0.0296564	0.116142	-0.0914727	0.202861	0.304903	-0.142449	0.022065	0.0985487	-0.0853581	0.183114	0.400295	-0.0977313	0.186891	0.293632	-0.125597	0.0515804	0.133678
7.92_651.6512m/z	-0.0154865	0.820605	0.917599	0.0571364	0.371798	0.529238	0.1395	0.0297362	0.116168	0.173783	0.0157464	0.0613406	0.17825	0.0045641	0.0437164	0.0558172	0.390539	0.601703	-0.00636435	0.932486	0.947824	0.11123	0.0890078	0.190218
1.78_508.3694m/z	-0.144483	0.0351663	0.179789	-0.0440037	0.49141	0.636016	-0.138645	0.0299041	0.116538	-0.0842753	0.249541	0.353621	-0.0771943	0.219957	0.410249	-0.164274	0.0106289	0.0914946	-0.174979	0.0185693	0.0606267	-0.189018	0.00348749	0.0254363
0.56_733.9720n	-0.10516	0.129381	0.349539	-0.00232457	0.971366	0.980403	-0.140045	0.0300452	0.116802	-0.105352	0.142252	0.241905	-0.0982196	0.122303	0.285905	-0.11179	0.0866179	0.267027	-0.11512	0.126737	0.218324	-0.166746	0.0109649	0.0524131
1.62_536.3744m/z	-0.148548	0.0245627	0.158759	-0.183034	0.00319275	0.0173259	-0.13348	0.0301936	0.117092	-0.185318	0.00791413	0.0443303	-0.0439319	0.469594	0.639807	-0.151616	0.0145477	0.102509	-0.183978	0.0101957	0.0406781	-0.167925	0.00720091	0.0407077
7.17_742.5388m/z	-0.0702341	0.295922	0.529274	0.253069	7.34765e-05	0.00114537	0.135914	0.0307422	0.11875	0.167041	0.0188559	0.0674502	0.0894578	0.148836	0.316798	0.144031	0.0231861	0.13309	0.282303	9.95855e-05	0.00226201	0.189561	0.00293578	0.0232234
6.96_1596.1878m/z	-0.0625851	0.35964	0.585922	0.156771	0.0147339	0.0513748	-0.138807	0.0307705	0.11875	-0.0563891	0.424651	0.520893	-0.110456	0.0806815	0.218551	-0.021996	0.735556	0.857429	0.0162989	0.82844	0.870026	-0.0914267	0.163058	0.28695
3.68_590.4540m/z	-0.100704	0.12447	0.344186	-0.142098	0.0209473	0.0666125	-0.133983	0.0315235	0.119204	-0.206578	0.00185365	0.0228771	-0.119858	0.0504052	0.167192	-0.192645	0.00207378	0.0392927	-0.234765	0.00114112	0.00968075	-0.207547	0.00098453	0.0127269
1.67_482.3592m/z	-0.140582	0.0409213	0.193409	-0.0207983	0.74562	0.83371	-0.138235	0.0315627	0.119204	-0.110887	0.12735	0.224736	-0.068784	0.277852	0.468489	-0.159808	0.013621	0.101203	-0.132393	0.0776198	0.153094	-0.18421	0.00471624	0.0309869
5.50_264.2679m/z	0.151285	0.0241172	0.157804	-0.142236	0.0235085	0.0722988	-0.134948	0.0314935	0.119204	-0.171023	0.0155683	0.0613406	-0.146983	0.0169877	0.0852064	-0.127902	0.0434414	0.184684	-0.162357	0.0263047	0.0748651	-0.17492	0.00598511	0.0363219
1.37_1081.6579m/z	-0.0644843	0.339082	0.569916	-0.166283	0.00884738	0.0348328	-0.13555	0.0315033	0.119204	-0.123609	0.0834551	0.171217	-0.0667731	0.282532	0.470886	-0.122124	0.0550118	0.209716	-0.129651	0.0779078	0.153119	-0.152164	0.017513	0.0688747
1.11_1051.6593m/z	-0.294365	1.08206e-05	0.0043012	-0.0845102	0.169626	0.298346	-0.132135	0.0314206	0.119204	-0.195291	0.00265517	0.0260927	-0.0387065	0.522903	0.688257	-0.107921	0.0820076	0.260784	-0.167364	0.0192209	0.0618649	-0.141828	0.0231093	0.081112
1.81_1067.2096m/z	-0.10923	0.117277	0.331799	0.00169291	0.97926	0.985963	-0.139953	0.0312449	0.119204	-0.0914459	0.216546	0.319934	-0.0981478	0.125019	0.289768	-0.0982119	0.135007	0.33977	-0.0832237	0.273239	0.387556	-0.145589	0.0275802	0.0904176
4.94_620.5004m/z	0.0491752	0.450261	0.657406	-0.0927221	0.12898	0.243273	-0.132101	0.0311216	0.119204	-0.141745	0.0381029	0.10547	-0.106066	0.0785947	0.2159	-0.0943467	0.127912	0.328033	-0.132383	0.0640502	0.133124	-0.13709	0.0278469	0.0911039
4.54_780.5541m/z	-0.136627	0.0429619	0.194061	-0.154685	0.0145451	0.0509399	0.13493	0.0315024	0.119204	-0.00325122	0.959759	0.970131	0.217265	0.000381069	0.0122223	0.00178484	0.977607	0.99229	-0.071109	0.332406	0.445466	0.0816584	0.202055	0.334306
4.69_797.5523n	-0.151011	0.0263433	0.164258	0.0866525	0.172023	0.30123	0.137266	0.0314975	0.119204	0.129091	0.0570272	0.134329	0.196282	0.00165094	0.024764	-0.0491093	0.447477	0.652951	2.89333e-05	0.999691	0.999691	0.040646	0.532994	0.667817
7.93_650.6438m/z	-0.013787	0.840028	0.925602	0.160756	0.0124596	0.0454376	0.138022	0.0316958	0.119423	0.253149	0.000377269	0.00983374	0.163789	0.00931313	0.0627452	0.152106	0.0188397	0.119366	0.143268	0.0558599	0.122676	0.183914	0.0047518	0.031092
1.28_1040.6794m/z	-0.0815697	0.222874	0.461061	-0.0238937	0.702502	0.807649	-0.134407	0.0320952	0.119519	-0.110943	0.116816	0.213007	-0.130631	0.0340045	0.129834	-0.217391	0.00053794	0.0222173	-0.0946734	0.196359	0.303117	-0.222414	0.000442579	0.00945453
1.50_504.3435m/z	-0.178261	0.00887764	0.10379	-0.0473775	0.454674	0.604458	-0.13553	0.0320744	0.119519	-0.0815061	0.255506	0.358566	-0.0918367	0.140252	0.305105	-0.208376	0.00101369	0.0277488	-0.230131	0.00168768	0.0121253	-0.21015	0.00101079	0.0129609
7.65_903.7181n	-0.0694979	0.308212	0.539711	-0.102206	0.109938	0.217145	-0.13642	0.0319855	0.119519	-0.16914	0.00678668	0.0419876	-0.0310062	0.621306	0.764136	-0.139671	0.0295055	0.15177	-0.167178	0.0240156	0.0709571	-0.170711	0.00818188	0.0442489
5.00_774.5710m/z	-0.0821608	0.223787	0.461507	0.120767	0.0566298	0.134902	0.137479	0.0318777	0.119519	0.144881	0.0344726	0.0980526	0.214989	0.000581147	0.0135886	0.0778872	0.229645	0.455069	0.142195	0.0570116	0.124176	0.136038	0.036892	0.109642
0.55_616.0845m/z	-0.0432739	0.524891	0.726487	-0.0520978	0.413624	0.565487	-0.138142	0.0320972	0.119519	-0.126271	0.0878843	0.175351	-0.095416	0.132767	0.296072	0.0464867	0.476485	0.673432	-0.0572242	0.447864	0.553305	-0.0229234	0.727788	0.827742
6.09_764.5220m/z	-0.0919436	0.177566	0.413205	0.0688692	0.280324	0.42775	0.137874	0.03251	0.120773	0.17209	0.015916	0.0613406	0.111262	0.079496	0.217116	0.0921661	0.157637	0.369679	0.166942	0.0262248	0.0748606	0.152413	0.0200488	0.0734506
1.53_509.3502n	-0.113484	0.0919221	0.292809	-0.124763	0.0480113	0.120597	-0.134072	0.032784	0.121152	-0.121367	0.087896	0.175351	-0.103759	0.0932136	0.240186	-0.21759	0.000541658	0.0222173	-0.208798	0.0041856	0.0222035	-0.235617	0.000197615	0.00662395
0.60_270.9788m/z	-0.0687396	0.305377	0.538163	0.0192132	0.759343	0.843125	-0.134703	0.0328407	0.121152	-0.0923237	0.200404	0.302318	-0.225242	0.000248188	0.0091772	-0.151409	0.0173042	0.114164	-0.0557253	0.450397	0.556002	-0.193299	0.00249321	0.0208644
0.56_359.9896m/z	0.00946105	0.885261	0.950877	-0.0629679	0.305389	0.457194	-0.133564	0.0327233	0.121152	-0.19523	0.00345762	0.0291979	-0.200711	0.00101412	0.0196641	-0.0348483	0.582369	0.755892	-0.136332	0.0616353	0.129458	-0.0998632	0.117274	0.23106
2.07_546.3471m/z	-0.162505	0.0198137	0.147867	-0.0215973	0.739471	0.829753	-0.137628	0.0333058	0.121459	-0.0710532	0.323311	0.425199	-0.0668406	0.294382	0.483041	-0.120577	0.0648629	0.23131	-0.128783	0.0878832	0.166442	-0.16463	0.0121695	0.0542003
7.78_908.7417m/z	-0.0268189	0.697516	0.847043	0.0793502	0.219872	0.359297	-0.137283	0.0331339	0.121459	-0.12382	0.0584884	0.13613	-0.0373402	0.556954	0.714159	-0.107534	0.0987148	0.285375	-0.0815769	0.278818	0.392667	-0.154876	0.018019	0.0701126
0.63_114.0672m/z	0.0495682	0.457221	0.664517	-0.0122211	0.84468	0.900538	-0.133588	0.0332991	0.121459	-0.172612	0.012098	0.0543384	-0.0954424	0.122454	0.285905	-0.056377	0.375057	0.592196	-0.0010168	0.988955	0.992373	-0.103005	0.107336	0.217784
8.25_1077.9256m/z	-0.0535346	0.410662	0.625444	-0.269137	1.43249e-05	0.000429746	-0.129567	0.0332876	0.121459	-0.159359	0.0196887	0.0689539	-0.0592543	0.323466	0.512432	-0.065852	0.285194	0.517056	-0.201954	0.00426305	0.0223704	-0.098299	0.113108	0.225365
0.59_510.8813m/z	-0.0933052	0.167838	0.404929	0.00819785	0.896808	0.934285	-0.135436	0.0330912	0.121459	-0.252991	0.000273299	0.00804715	-0.12479	0.0457761	0.157201	0.0247174	0.701123	0.835671	-0.0333608	0.653722	0.736132	-0.0642918	0.321717	0.46358
0.58_92.9272m/z	-0.136531	0.0476608	0.204329	0.0485423	0.45042	0.599805	-0.135832	0.0335107	0.121569	-0.110012	0.118244	0.214132	0.00695635	0.912153	0.948543	-0.0888091	0.169405	0.388677	-0.112034	0.133192	0.226498	-0.151877	0.019337	0.0728959
7.34_337.2740m/z	-0.106257	0.109754	0.320428	0.256983	4.61725e-05	0.000937921	0.131391	0.0334143	0.121569	0.132601	0.0498405	0.123822	0.0599716	0.324754	0.512775	0.0986849	0.114028	0.309392	0.313625	9.73364e-06	0.000735431	0.14399	0.0218355	0.0785954
6.92_337.2745m/z	-0.104114	0.12075	0.338014	0.188943	0.00280288	0.0162649	0.133846	0.0335652	0.121569	0.129183	0.0682223	0.149316	0.0645557	0.298435	0.488181	0.0634608	0.319597	0.549003	0.205397	0.00497493	0.0248747	0.116	0.0705365	0.164207
5.22_520.5085m/z	0.0241507	0.717294	0.857517	-0.109996	0.0789959	0.171087	-0.133378	0.0340508	0.12265	-0.152056	0.0308253	0.0924759	-0.152103	0.0137375	0.0768119	-0.105095	0.0984452	0.285114	-0.162222	0.0268642	0.0752008	-0.157656	0.0136353	0.0581801
7.76_621.6075n	0.00787227	0.906548	0.963464	0.20503	0.00122788	0.0086143	0.133522	0.034086	0.12265	0.220144	0.00168141	0.0221671	0.164558	0.00769532	0.0585595	0.109025	0.0868258	0.267027	0.202415	0.00567614	0.0274318	0.147371	0.0213879	0.0779973
0.57_114.0665m/z	-0.0304839	0.657294	0.820972	-0.0858335	0.182728	0.315117	-0.136996	0.034095	0.12265	-0.128131	0.0798605	0.166638	-0.154959	0.0145589	0.0780425	-0.0354627	0.58822	0.761	0.0593563	0.432467	0.539312	-0.105959	0.107816	0.217825
3.37_606.4475m/z	-0.0204485	0.763852	0.885282	-0.125172	0.0503153	0.124226	-0.1356	0.0343314	0.123221	-0.241478	0.000936265	0.0175137	-0.0711101	0.26018	0.452117	-0.0916184	0.157447	0.369679	-0.17406	0.0196096	0.0626654	-0.125492	0.0543843	0.139245
0.60_464.9134m/z	-0.145038	0.0346636	0.179789	0.0155815	0.807627	0.876538	-0.135326	0.0345093	0.123528	-0.143065	0.0452331	0.117257	-0.112156	0.0748939	0.211338	-0.154767	0.0164159	0.110914	-0.191372	0.010126	0.0406575	-0.201564	0.00186137	0.0183825
7.19_339.2891m/z	-0.0556644	0.412883	0.625819	0.187877	0.00339875	0.0181343	0.134585	0.0345724	0.123528	0.141018	0.05097	0.124899	0.0682576	0.276852	0.467298	0.028522	0.658456	0.809076	0.202656	0.00615147	0.0290233	0.0962353	0.138285	0.259285
1.39_566.3461m/z	-0.088289	0.158505	0.390732	-0.237158	6.59942e-05	0.00107072	-0.124874	0.035508	0.125718	-0.205533	0.00210709	0.0242774	-0.154369	0.00799174	0.0596892	-0.210658	0.000394034	0.0195786	-0.150703	0.0293614	0.0798026	-0.213658	0.000363076	0.00836652
1.95_550.3842m/z	-0.0949844	0.156379	0.38797	-0.14015	0.0259102	0.0775843	-0.13271	0.0353741	0.125718	-0.202319	0.00505825	0.0359045	-0.0851646	0.170409	0.349155	-0.207917	0.0010087	0.0277488	-0.237732	0.00113431	0.00968075	-0.218359	0.000607882	0.0100346
1.29_1535.9895m/z	-0.12292	0.0637096	0.240613	-0.117782	0.0577314	0.136394	-0.130223	0.0357387	0.125718	-0.119443	0.0865165	0.174128	-0.121393	0.0464167	0.158656	-0.203874	0.00104142	0.0277488	-0.131319	0.0694422	0.141039	-0.209396	0.000832863	0.011282
2.58_554.4098m/z	-0.0509049	0.454976	0.662181	-0.140113	0.0286951	0.0843348	-0.134708	0.0357101	0.125718	-0.165631	0.023747	0.0777837	-0.0384803	0.543046	0.703454	-0.18209	0.00474449	0.0629216	-0.210047	0.00479158	0.0241861	-0.198059	0.00228579	0.0204201
5.16_818.5193m/z	-0.0131405	0.846242	0.930516	0.181314	0.00457415	0.0225867	0.133518	0.0357188	0.125718	0.135988	0.0505307	0.124743	0.125042	0.0453796	0.156177	0.112297	0.0803908	0.259384	0.084776	0.253872	0.36696	0.151847	0.0187455	0.0713045
5.81_745.5501m/z	-0.0369416	0.581025	0.769952	0.113988	0.0697073	0.158406	0.133375	0.03558	0.125718	0.164475	0.0220526	0.0738181	0.171722	0.00572573	0.0493865	0.0823441	0.199632	0.420611	0.114466	0.122332	0.21281	0.141075	0.0288042	0.0927645
4.51_781.5574m/z	-0.131621	0.0511778	0.213577	-0.167714	0.0081474	0.0328742	0.131971	0.0355546	0.125718	0.00415184	0.947078	0.960366	0.214303	0.000462887	0.0131427	-0.00227561	0.971467	0.991615	-0.0606212	0.408984	0.518983	0.0759276	0.235894	0.373533
3.15_591.4615m/z	-0.123774	0.0663314	0.24616	-0.0140523	0.823192	0.88653	-0.132419	0.0358617	0.125872	-0.100442	0.152906	0.249132	-0.0533989	0.390774	0.571076	-0.138486	0.0295534	0.15177	-0.268982	0.0002223	0.0036067	-0.168061	0.00867354	0.045817
1.11_1580.9722m/z	-0.203618	0.00260393	0.0524082	-0.0724999	0.248416	0.391846	-0.131546	0.0359669	0.125963	-0.176054	0.00847238	0.0456647	-0.032284	0.601828	0.748168	-0.0917114	0.148174	0.357507	-0.159827	0.0286689	0.0784571	-0.129142	0.0430233	0.119832
0.70_217.0190m/z	-0.0515015	0.451892	0.659182	0.0316293	0.621513	0.745208	-0.133678	0.0362824	0.126069	-0.110355	0.120583	0.217132	-0.1222	0.0515316	0.168591	-0.0944419	0.143488	0.348314	-0.186909	0.0118161	0.045399	-0.149072	0.0215988	0.0785859
1.11_1580.9926m/z	-0.207705	0.00209122	0.0485604	-0.0590253	0.3461	0.502556	-0.131072	0.0363142	0.126069	-0.176576	0.00835074	0.0453564	-0.0305045	0.621401	0.764136	-0.0573762	0.365416	0.583711	-0.139757	0.0555575	0.12235	-0.103274	0.105523	0.215959
0.56_513.1966n	0.0519906	0.449929	0.657406	-0.0160586	0.803029	0.872738	0.135491	0.0360844	0.126069	0.147693	0.0444746	0.115926	0.0643679	0.312429	0.502288	0.012796	0.845113	0.924206	0.141407	0.0606638	0.128951	0.0594678	0.367511	0.509898
0.55_233.9996m/z	-0.00671653	0.921722	0.968631	-0.0412902	0.518875	0.658343	-0.134965	0.0362725	0.126069	-0.158592	0.0280993	0.0867557	-0.168899	0.00748547	0.0576917	0.099137	0.128173	0.328051	0.0386151	0.608582	0.697653	-0.0101143	0.877933	0.923278
7.57_902.7006m/z	-0.118704	0.0801765	0.271814	-0.0134593	0.83166	0.891064	-0.131954	0.0366265	0.126876	-0.118425	0.0804695	0.167469	-0.0976372	0.116173	0.275693	-0.0585712	0.359526	0.580656	-0.160648	0.0289076	0.0788388	-0.107448	0.0948546	0.200291
7.08_848.6165m/z	0.0105157	0.877692	0.946764	-0.118407	0.0650432	0.148804	-0.13369	0.0367444	0.127008	-0.176552	0.0130618	0.0562825	-0.099372	0.114739	0.273926	-0.0948398	0.142819	0.348314	-0.241058	0.00114464	0.00968075	-0.138152	0.0338345	0.103628
1.03_552.3091m/z	-0.101825	0.127485	0.348836	-0.0202846	0.745127	0.83371	-0.129973	0.0369528	0.127179	-0.0845597	0.23206	0.335737	-0.131076	0.0321883	0.126058	-0.114045	0.0698977	0.240038	-0.188963	0.00906017	0.0380097	-0.15702	0.0130584	0.0568844
7.69_847.6689m/z	0.020597	0.761942	0.885282	-0.0985464	0.12239	0.236452	-0.133336	0.0369538	0.127179	-0.161579	0.0206784	0.0709291	-0.0784696	0.21267	0.402105	-0.0995595	0.123308	0.32247	-0.241816	0.00108329	0.00941221	-0.136137	0.0362526	0.108964
1.54_508.3738m/z	-0.126875	0.0629044	0.240613	-0.0870846	0.171961	0.30123	-0.132462	0.0372089	0.12778	-0.0457705	0.529479	0.616304	-0.15461	0.0131495	0.076563	-0.143278	0.025405	0.13899	-0.141082	0.0570029	0.124176	-0.172675	0.00741841	0.0410505
1.17_480.3478m/z	-0.163759	0.0172851	0.140734	-0.00324288	0.959606	0.974936	-0.133144	0.0375629	0.128718	-0.0996584	0.168386	0.266353	-0.124635	0.0476271	0.161121	-0.00365825	0.955029	0.982209	-0.135745	0.0690664	0.140741	-0.0711977	0.275795	0.415198
6.17_185.0797m/z	0.00157917	0.981335	0.99212	0.0146679	0.816439	0.881289	0.132841	0.0377056	0.128929	0.19731	0.00557891	0.0384003	0.138817	0.0269965	0.111203	-0.0380104	0.557176	0.739203	0.057062	0.445272	0.551819	0.049693	0.446446	0.587137
7.35_659.4996m/z	-0.114541	0.0907615	0.290949	0.18894	0.00304704	0.0169695	0.130632	0.0383227	0.130758	0.140098	0.049984	0.123985	0.0459404	0.460076	0.631711	0.0300629	0.637931	0.79367	0.210051	0.0041048	0.0219752	0.0815755	0.204718	0.338134
0.57_786.4391m/z	-0.163395	0.0187668	0.144151	0.0350541	0.588202	0.716033	-0.133587	0.038602	0.131148	-0.182441	0.0113401	0.0523208	-0.0442671	0.487033	0.655701	-0.145679	0.0252607	0.138977	-0.165803	0.0274704	0.07636	-0.173443	0.00811641	0.0440447
7.19_339.2936m/z	-0.101145	0.135739	0.358512	0.202495	0.00154625	0.01033	0.130884	0.038552	0.131148	0.143482	0.0466307	0.119009	0.0526091	0.398961	0.578284	-0.00142345	0.982282	0.994162	0.184301	0.0122271	0.0466214	0.0711108	0.270599	0.410546
7.93_694.6349m/z	-0.013396	0.842317	0.927483	0.176163	0.00554826	0.0250472	0.130507	0.0387637	0.131416	0.175574	0.0124129	0.0549764	0.195874	0.00149603	0.0240272	0.0951512	0.136094	0.341308	0.107624	0.144362	0.239348	0.137927	0.0317199	0.0988914
7.52_797.6541m/z	-0.0250044	0.710359	0.853673	-0.0323857	0.6074	0.730533	-0.129999	0.0393255	0.132474	-0.123478	0.0822591	0.1692	-0.109989	0.0762681	0.213331	-0.0700152	0.272729	0.504819	-0.1586	0.0308633	0.0824751	-0.10744	0.0945455	0.199903
7.27_723.5477m/z	-0.0910006	0.177756	0.413205	-0.0750609	0.234822	0.376377	0.132132	0.0392472	0.132474	0.158121	0.0282897	0.0869287	0.139864	0.0262348	0.110669	0.0364651	0.574297	0.749698	0.00775606	0.91762	0.938878	0.0698705	0.285348	0.425355
2.90_180.9722m/z	0.187101	0.0057352	0.0828997	-0.0138204	0.826141	0.887638	0.131135	0.0392452	0.132474	0.160106	0.0156005	0.0613406	0.138931	0.0260994	0.110669	-0.0180559	0.779325	0.881798	0.0322962	0.664255	0.744433	0.0497899	0.443253	0.584132
1.24_536.2988m/z	-0.137193	0.0439053	0.197202	0.0640605	0.313363	0.465216	-0.130479	0.0397076	0.133478	-0.112688	0.114268	0.211018	-0.0789048	0.206692	0.394526	-0.177426	0.0054052	0.0657442	-0.0909535	0.219719	0.331104	-0.194784	0.00241875	0.0208644
1.01_531.2510m/z	-0.144529	0.0363718	0.181242	-0.0251665	0.695842	0.801151	-0.132019	0.0399809	0.134113	-0.152115	0.0359904	0.101462	-0.066483	0.293918	0.482844	-0.0881167	0.175214	0.396703	-0.138696	0.0642198	0.133302	-0.134514	0.0396528	0.114841
7.18_666.5263n	-0.0794052	0.244748	0.484016	0.158796	0.0133896	0.0479491	0.131681	0.0401087	0.134258	0.105206	0.153188	0.249132	0.0799068	0.206034	0.394526	0.0409438	0.528554	0.719521	0.160177	0.0320416	0.0844879	0.0966157	0.139528	0.260932
1.04_532.2811m/z	-0.092514	0.17616	0.41251	0.0954378	0.136188	0.255249	-0.131184	0.0404568	0.135139	-0.0619584	0.37222	0.472011	-0.0970013	0.123707	0.287979	-0.113135	0.0801882	0.259384	-0.0550348	0.462243	0.566666	-0.151642	0.0197357	0.0733077
1.79_535.8594m/z	-0.126602	0.0635044	0.240613	-0.0442146	0.487448	0.632688	-0.130681	0.0410131	0.136424	-0.0655316	0.363545	0.463165	-0.180299	0.00395962	0.041282	-0.136635	0.0341463	0.164352	-0.0487928	0.51413	0.613714	-0.165516	0.0107681	0.0521991
2.90_281.2481m/z	0.172451	0.0106017	0.112378	-0.0430002	0.49342	0.6368	0.130323	0.0410065	0.136424	0.204283	0.00305448	0.0279027	0.15385	0.0138926	0.0768119	-0.0129315	0.841358	0.922516	0.064281	0.388591	0.501146	0.0694454	0.285866	0.425355
7.57_859.6575m/z	-0.0693401	0.300182	0.533467	-0.17298	0.00608234	0.0269385	-0.127409	0.0413614	0.137235	-0.188417	0.00533081	0.0371754	-0.0548265	0.373199	0.554656	-0.0929778	0.14086	0.348314	-0.262824	0.000267941	0.00386305	-0.136474	0.0316362	0.0988244
7.02_337.2723m/z	-0.0919876	0.174627	0.410153	0.122974	0.0529874	0.129218	0.129308	0.0414295	0.137235	0.098676	0.149148	0.246002	0.0995384	0.110663	0.267002	-0.0251746	0.695096	0.831605	0.00988238	0.894022	0.919466	0.0249396	0.700161	0.806123
3.01_538.4236m/z	-0.0887422	0.202216	0.436317	-0.00583709	0.928482	0.953673	-0.13233	0.0415576	0.137373	-0.0800852	0.205637	0.307296	-0.0228148	0.721687	0.827364	-0.131024	0.0455279	0.190498	-0.212719	0.00476596	0.0241333	-0.166619	0.0114671	0.0529264
7.46_744.5991m/z	-0.0446668	0.491634	0.697853	-0.208671	0.000687707	0.00549475	-0.123597	0.0420212	0.138618	-0.153731	0.0199759	0.0693804	-0.0208443	0.728103	0.832267	-0.0632565	0.303795	0.53433	-0.225811	0.00133659	0.0108428	-0.106045	0.0867189	0.187087
7.23_666.6349m/z	0.241421	0.000338895	0.0234279	-0.0757212	0.224554	0.365072	-0.128732	0.0422351	0.138813	-0.2135	0.00234547	0.0251247	-0.130193	0.0364879	0.136508	-0.0646386	0.313552	0.543275	-0.1667	0.0238338	0.0709571	-0.124782	0.0530179	0.136185
1.06_538.3147m/z	0.00502631	0.938977	0.973567	0.0134103	0.827279	0.887638	-0.125841	0.0422549	0.138813	-0.0733603	0.289503	0.392906	-0.202206	0.000822534	0.0168149	-0.0600384	0.338366	0.566563	0.0710084	0.3268	0.439232	-0.103761	0.100183	0.209318
0.55_318.1341m/z	0.0846294	0.202228	0.436317	-0.053241	0.390999	0.547216	0.126438	0.0423912	0.138973	0.123222	0.0844745	0.172198	0.0743345	0.225749	0.416888	-0.0199021	0.752454	0.868847	0.041083	0.572811	0.666741	0.0520526	0.413005	0.554627
7.44_915.6469m/z	-0.0873419	0.19935	0.432423	-0.113188	0.0760452	0.167236	-0.128863	0.0426121	0.139285	-0.1814	0.00611788	0.0400306	-0.0133134	0.831833	0.89125	-0.135778	0.0341529	0.164352	-0.230623	0.00173581	0.0121458	-0.146356	0.0234505	0.0815893
0.66_170.0963m/z	0.141343	0.0349972	0.179789	0.113449	0.0702964	0.158992	-0.128279	0.0426615	0.139285	-0.0885186	0.215402	0.318595	-0.186412	0.00258658	0.0321302	0.055026	0.39036	0.601703	0.0806261	0.275558	0.39005	-0.0335677	0.603443	0.725775
0.60_554.9077m/z	0.0225954	0.738752	0.870851	-0.0435925	0.49201	0.636016	-0.128685	0.0428509	0.139617	-0.12289	0.0872253	0.17467	-0.161192	0.00963368	0.0640809	-0.0752673	0.241638	0.470049	0.010043	0.892526	0.919116	-0.131741	0.0415249	0.118536
2.57_590.3598m/z	-0.074552	0.276607	0.515598	-0.0838582	0.191323	0.325853	-0.13041	0.0432212	0.140524	-0.154698	0.034832	0.098898	-0.0524411	0.40957	0.586325	-0.222733	0.000562966	0.0222173	-0.236297	0.00156433	0.0115876	-0.227258	0.000481111	0.00967847
0.70_511.3289n	0.0285915	0.679561	0.835977	-0.0666723	0.303909	0.455863	-0.1314	0.0433257	0.140524	-0.0994297	0.176777	0.275294	-0.136701	0.0322998	0.126183	-0.07843	0.233162	0.458254	-0.101408	0.181753	0.288411	-0.130722	0.0481851	0.128695
7.03_651.5306m/z	-0.0287311	0.669518	0.829255	0.216418	0.000684533	0.00549475	0.128363	0.0433946	0.140524	0.169073	0.0180969	0.0666067	0.0136418	0.82772	0.88864	0.0589277	0.359585	0.580656	0.133582	0.071433	0.144502	0.114004	0.0780947	0.175169
1.07_1086.6549n	-0.115471	0.0832417	0.276892	-0.0591792	0.341929	0.498321	-0.125409	0.043817	0.140937	-0.107516	0.130319	0.226455	-0.0865463	0.157627	0.331518	-0.172681	0.00576324	0.0680284	-0.137301	0.0583056	0.125959	-0.184448	0.00341547	0.0251199
7.84_630.6183m/z	0.193778	0.00334751	0.06261	0.235813	0.000149401	0.00187045	0.123187	0.0439014	0.140937	0.223339	0.000964114	0.0176513	0.113036	0.0599658	0.181957	0.0812152	0.188936	0.406506	0.158187	0.0262237	0.0748606	0.129034	0.0379468	0.111115
1.31_419.2592m/z	-0.0774064	0.239285	0.480054	0.118519	0.054805	0.132304	-0.124445	0.043647	0.140937	-0.099331	0.143631	0.243328	-0.138347	0.0222823	0.0986877	-0.0964758	0.121696	0.319462	0.00100777	0.988857	0.992373	-0.127988	0.0413558	0.118266
1.01_533.2818m/z	-0.0731046	0.290124	0.522878	0.0135285	0.83417	0.893152	-0.130482	0.0439653	0.140937	-0.154358	0.0319665	0.0938243	-0.0626976	0.325995	0.5132	-0.0608973	0.352932	0.576466	-0.0953253	0.207649	0.31655	-0.106796	0.105555	0.215959
2.17_194.0289n	0.0153371	0.820942	0.917599	-0.0498124	0.432538	0.584312	0.131035	0.0437283	0.140937	0.177181	0.0103619	0.0508499	0.222921	0.000429862	0.0128959	-0.0174806	0.79054	0.887683	-0.0180703	0.812069	0.857933	0.073368	0.268331	0.407883
4.58_783.5594m/z	-0.150396	0.0281726	0.166604	-0.118963	0.0632769	0.145601	0.128485	0.0441401	0.141213	0.0372643	0.573582	0.652824	0.171667	0.00601919	0.0506376	-0.000476619	0.994119	0.996626	-0.0605168	0.417389	0.525039	0.076978	0.237072	0.374696
7.19_625.5148m/z	-0.073916	0.268111	0.507143	0.253841	6.25587e-05	0.00103613	0.125422	0.0445124	0.142118	0.110294	0.101165	0.193798	0.0221913	0.718512	0.826855	0.0832962	0.186961	0.402802	0.277896	0.000112283	0.00237178	0.129934	0.0407015	0.117026
7.38_817.6810m/z	0.0221727	0.742373	0.873703	-0.160601	0.0114846	0.0426648	-0.126377	0.0446185	0.142171	-0.086748	0.219244	0.321078	-0.115162	0.0626513	0.187676	-0.112287	0.0772241	0.253936	-0.209963	0.00402985	0.0216469	-0.16199	0.011194	0.0524131
6.91_337.2720m/z	-0.0964777	0.151516	0.380301	0.190679	0.00263821	0.0156521	0.126785	0.0449056	0.142515	0.112124	0.112633	0.20912	0.0814921	0.190499	0.373022	0.0921518	0.14928	0.358544	0.229069	0.00176053	0.0122237	0.133485	0.0378613	0.111069
7.25_616.5093n	-0.039646	0.563854	0.756563	0.204675	0.00161894	0.010681	0.128272	0.044843	0.142515	0.111569	0.130163	0.226452	0.00305819	0.961326	0.974193	0.0311593	0.630365	0.78697	0.243751	0.000986855	0.00881516	0.0924475	0.156039	0.278453
5.67_800.5441m/z	0.0108972	0.873023	0.94429	0.11224	0.0795686	0.171661	0.128332	0.0451256	0.142928	0.136735	0.0597522	0.137292	0.0420191	0.50583	0.674722	0.0381388	0.556517	0.739203	0.122851	0.100167	0.183697	0.101521	0.119799	0.234294
6.78_856.5779m/z	-0.0739286	0.26448	0.503622	-0.238373	0.000148637	0.00187045	-0.124703	0.0457449	0.144601	-0.222597	0.0012899	0.0195462	-0.0518845	0.399069	0.578284	-0.182478	0.00360932	0.0545272	-0.281091	9.29138e-05	0.00217254	-0.18372	0.00365926	0.0260907
0.56_165.9929m/z	0.0886024	0.195983	0.430456	-0.0102078	0.873346	0.918605	-0.128717	0.0459994	0.145117	-0.139065	0.0501725	0.124259	-0.124988	0.0486073	0.163293	0.040752	0.532659	0.72387	0.0147951	0.844539	0.882271	-0.0498811	0.44869	0.588142
8.69_811.6529m/z	-0.189294	0.00631142	0.0887377	-0.0540524	0.401592	0.556502	-0.127807	0.0463398	0.145901	-0.00155503	0.983291	0.987639	-0.0792051	0.209936	0.399281	-0.0564488	0.384621	0.598589	-0.157823	0.0346294	0.0888788	-0.0854074	0.191598	0.321351
1.30_1030.6294m/z	-0.199354	0.00312802	0.060653	0.0165265	0.791805	0.864677	-0.124338	0.0465998	0.14643	-0.0582362	0.388299	0.486138	-0.0697075	0.257416	0.449772	-0.171824	0.00623437	0.070356	-0.0523869	0.473275	0.576193	-0.186961	0.00312273	0.0239862
1.04_516.3029m/z	-0.0734215	0.284476	0.521128	0.0334019	0.602624	0.726438	-0.128215	0.0469684	0.147297	-0.0702944	0.332583	0.43416	-0.111512	0.0788918	0.2159	-0.143162	0.0277646	0.146178	-0.117143	0.119823	0.209822	-0.167139	0.0107016	0.0521947
6.49_860.6102m/z	-0.0705646	0.300795	0.533777	-0.104965	0.10067	0.20287	-0.126388	0.0476744	0.148838	-0.123086	0.0871441	0.17467	-0.0840604	0.180975	0.360138	-0.183245	0.00426586	0.0594976	-0.25585	0.000523512	0.00598838	-0.201091	0.00183866	0.0182716
1.15_526.3289m/z	-0.0990322	0.138125	0.361809	-0.0650239	0.297759	0.447905	-0.123632	0.0478304	0.148838	-0.154112	0.0263686	0.0833596	-0.0723263	0.239843	0.430418	-0.143427	0.0227046	0.131274	-0.168385	0.0205224	0.0645592	-0.17	0.00728181	0.0408465
1.22_1015.6669m/z	-0.0948552	0.158996	0.390732	0.013987	0.824082	0.88653	-0.124343	0.0478343	0.148838	-0.0777987	0.273624	0.377658	-0.0930969	0.132176	0.295289	-0.121978	0.0543939	0.208904	-0.0888255	0.226137	0.337931	-0.150493	0.0183606	0.0701762
0.56_365.1070m/z	0.0309454	0.602881	0.786751	0.114883	0.0398594	0.105627	0.111192	0.0475975	0.148838	0.134336	0.0257164	0.0817781	0.136833	0.0128874	0.0756125	0.0454007	0.424231	0.635147	0.156653	0.016404	0.0555663	0.0832342	0.145632	0.268626
5.69_1639.1563m/z	-0.0889014	0.198748	0.431706	9.8261e-05	0.998787	0.998787	-0.127556	0.0480321	0.149162	-0.0997102	0.166049	0.263754	-0.105553	0.0962374	0.24522	-0.0591192	0.365211	0.583711	-0.155929	0.0379634	0.0949086	-0.0947492	0.14956	0.272394
1.32_459.2126m/z	-0.0557433	0.416182	0.629011	0.0267469	0.676699	0.785366	-0.126949	0.0483811	0.149953	-0.0612196	0.400325	0.497347	-0.199633	0.00147708	0.0239649	-0.118523	0.0678906	0.23696	0.0294872	0.694992	0.770786	-0.158894	0.0149426	0.0617108
7.15_651.5321m/z	-0.029931	0.642955	0.812542	0.223623	0.000260535	0.00276167	0.120802	0.0487905	0.150549	0.208191	0.0025163	0.0255084	0.0256069	0.671873	0.803305	0.0973999	0.115831	0.312155	0.294938	2.84981e-05	0.000964084	0.14213	0.0224872	0.0798093
7.56_903.6945m/z	-0.122769	0.0697957	0.250556	0.00924719	0.883622	0.923594	-0.124748	0.0488524	0.150549	-0.130103	0.0611546	0.139306	-0.11462	0.0655649	0.193052	-0.0727036	0.256367	0.485845	-0.182008	0.0134236	0.0492921	-0.112565	0.0808183	0.179221
4.93_796.5482m/z	-0.109955	0.102236	0.306712	0.161494	0.0106468	0.0400198	0.126074	0.0488573	0.150549	0.212767	0.00208748	0.0242774	0.179023	0.00424662	0.042735	0.0380285	0.557286	0.739203	0.136698	0.066911	0.137276	0.0940466	0.149314	0.272394
1.47_464.3144m/z	-0.0197043	0.775084	0.889166	-0.110971	0.0864967	0.182643	-0.127077	0.0492314	0.150798	-0.099722	0.176421	0.275009	-0.19766	0.00173684	0.0253494	-0.165114	0.0111103	0.0915716	-0.146524	0.051642	0.115933	-0.187095	0.00425645	0.028799
1.36_626.4594m/z	-0.119953	0.081703	0.27349	-0.120358	0.0621487	0.143749	-0.126029	0.0491917	0.150798	-0.121194	0.0604663	0.138134	-0.0257211	0.683935	0.807497	-0.0859366	0.184635	0.401262	-0.0767792	0.30506	0.419226	-0.127332	0.0507605	0.133221
7.35_659.4893m/z	-0.134697	0.0476767	0.204329	0.168938	0.00816687	0.0328742	0.124543	0.0493177	0.150798	0.134882	0.0586466	0.13613	0.0691119	0.268091	0.461826	0.0243141	0.704688	0.838036	0.173629	0.01846	0.0603939	0.0738875	0.252787	0.391037
6.45_313.2737m/z	-0.0031666	0.962171	0.985095	0.105158	0.0933681	0.193553	0.123668	0.0493132	0.150798	0.184518	0.00623765	0.0401447	0.0676083	0.275264	0.466102	-0.039307	0.537106	0.728233	0.115452	0.115704	0.204866	0.0355305	0.580073	0.706464
7.74_537.4444m/z	0.0251034	0.686893	0.841417	-0.0259794	0.655877	0.768558	-0.115117	0.0496495	0.151231	-0.0870957	0.202885	0.304903	-0.134321	0.0195412	0.0924719	-0.0947673	0.10967	0.305899	-0.136477	0.0457436	0.10753	-0.124722	0.0364548	0.109159
1.11_1580.9847m/z	-0.220631	0.00111622	0.036975	-0.0733733	0.242489	0.38437	-0.122964	0.049575	0.151231	-0.176471	0.00838094	0.0453564	-0.0203218	0.742088	0.843402	-0.0598821	0.344631	0.571987	-0.139467	0.0559763	0.122762	-0.099874	0.11742	0.231062
5.16_818.5106m/z	0.0236424	0.727713	0.865418	0.150486	0.0185384	0.0606505	0.125102	0.0500115	0.152042	0.123014	0.0803506	0.167441	0.100455	0.109641	0.266152	0.110791	0.0856382	0.267027	0.109949	0.139944	0.234716	0.140187	0.0307139	0.0969024
6.06_784.6687m/z	-0.148475	0.0299779	0.169626	0.020364	0.749367	0.835881	0.126346	0.0506132	0.153578	0.172066	0.016004	0.0613406	0.166926	0.00836761	0.0611124	-0.0598061	0.360499	0.580742	-0.0383005	0.61229	0.700894	0.0183851	0.780563	0.861871
1.37_1065.6785m/z	-0.0693274	0.307439	0.53895	-0.13648	0.0324474	0.0912666	-0.124482	0.05072	0.153609	-0.156634	0.0284851	0.0871961	-0.0604096	0.335877	0.524601	-0.144708	0.0241886	0.135422	-0.197393	0.00763093	0.0334247	-0.164071	0.0111428	0.0524131
1.30_1493.0274m/z	-0.147473	0.0282116	0.166604	0.0965987	0.12374	0.238193	-0.123262	0.0509783	0.154098	-0.0902573	0.208737	0.31076	-0.182379	0.00314079	0.0354513	-0.242981	0.000115622	0.0125922	-0.150047	0.041363	0.100102	-0.250006	8.26402e-05	0.00462303
7.03_643.5039m/z	-0.0275576	0.687641	0.841466	0.148313	0.0214592	0.0674309	0.125049	0.0512841	0.154728	0.0959712	0.177543	0.27618	0.0298557	0.636939	0.77426	-0.0277985	0.668703	0.815366	0.0722342	0.335237	0.44762	0.046638	0.476289	0.613695
0.87_371.3036m/z	0.176921	0.00898486	0.104199	0.0681965	0.279275	0.426969	0.122745	0.0515053	0.155101	0.104778	0.11269	0.20912	0.12758	0.0392994	0.143317	0.0925334	0.146331	0.353597	0.14481	0.0486093	0.111851	0.148903	0.0200219	0.0734506
1.82_1577.1045m/z	-0.12438	0.0683245	0.249165	0.0452295	0.477624	0.623499	-0.123406	0.0517177	0.155446	-0.0282254	0.696924	0.757696	-0.116502	0.0616371	0.185612	-0.112306	0.0794889	0.258461	-0.0480821	0.516701	0.615397	-0.141564	0.0280782	0.0914843
1.30_1513.0039m/z	-0.124636	0.065017	0.243814	0.0841534	0.182506	0.315076	-0.121756	0.0524915	0.156295	-0.0610825	0.38895	0.486261	-0.150741	0.0143254	0.0777384	-0.161081	0.0107819	0.0915716	-0.0464422	0.526911	0.623818	-0.178734	0.00495764	0.0315413
0.58_216.9238m/z	-0.254593	0.000119494	0.0165848	-0.0345396	0.57158	0.706696	-0.118633	0.0524023	0.156295	-0.159627	0.0139572	0.0583999	-0.0831448	0.167194	0.344797	-0.115766	0.0606812	0.223791	-0.167003	0.0188788	0.0611351	-0.145559	0.0190884	0.0722632
1.76_527.3788m/z	-0.0231592	0.733879	0.868206	0.0762933	0.232134	0.372821	-0.12435	0.0521144	0.156295	-0.0776488	0.289861	0.392906	-0.0975649	0.121393	0.284795	-0.086936	0.179191	0.400295	-0.0685238	0.359693	0.472538	-0.130772	0.0445977	0.122261
0.94_507.2934n	0.0260799	0.701712	0.84717	0.0370795	0.560817	0.69664	-0.124985	0.052306	0.156295	-0.0925959	0.192736	0.292414	-0.115106	0.0690177	0.200986	-0.0712069	0.274361	0.506659	-0.0447755	0.552046	0.647789	-0.111432	0.0892477	0.190475
2.17_473.0205m/z	-0.0269218	0.692397	0.844257	-0.0182187	0.774863	0.855578	0.126281	0.0523028	0.156295	0.127684	0.0582192	0.135731	0.261577	3.38015e-05	0.00206709	-0.0489747	0.457108	0.656851	-0.0145229	0.848641	0.885393	0.0278794	0.674717	0.787666
7.28_644.5393m/z	-0.0819458	0.237842	0.478089	0.119406	0.0666754	0.152319	0.125558	0.0526041	0.156337	0.157398	0.031675	0.0934383	0.035164	0.581904	0.735059	-0.0331845	0.612876	0.778931	0.0916501	0.225688	0.337895	0.0398133	0.547089	0.677999
1.29_1003.1601m/z	-0.224122	0.000896554	0.035515	0.0696998	0.265174	0.413765	-0.121197	0.0528432	0.156755	-0.122823	0.0775573	0.164421	-0.136175	0.0266296	0.110882	-0.159916	0.0111153	0.0915716	-0.113389	0.120483	0.210052	-0.185662	0.0033914	0.0250806
1.08_528.3091m/z	-0.151415	0.0190759	0.145123	-0.140059	0.0205248	0.0656629	-0.116933	0.0529547	0.156793	-0.164022	0.0159569	0.0613406	-0.143399	0.0154877	0.0804804	-0.181878	0.00270696	0.0470494	-0.079005	0.262914	0.376946	-0.198914	0.00112036	0.0138101
0.57_218.1394m/z	0.0759824	0.265785	0.504898	0.0938061	0.142552	0.264787	0.124288	0.0531342	0.157032	0.175833	0.00592787	0.0397656	0.0942465	0.13613	0.300621	0.13367	0.039155	0.176008	0.183165	0.01422	0.0511535	0.155358	0.0172718	0.0681443
0.99_606.2958m/z	-0.147188	0.0354442	0.180052	-0.0283986	0.663306	0.774913	-0.124999	0.0539898	0.158201	-0.158932	0.0157349	0.0613406	-0.0407967	0.523451	0.68841	-0.173454	0.0078339	0.0778494	-0.219298	0.00355243	0.0196807	-0.190675	0.00369519	0.0261033
2.17_456.2638n	0.110318	0.105092	0.31108	-0.0532814	0.402138	0.556502	0.124447	0.0537418	0.158201	0.159278	0.01658	0.0624697	0.1794	0.00447477	0.0436655	0.00724163	0.911738	0.960678	0.0233407	0.757013	0.818254	0.0892606	0.174602	0.300778
7.34_658.5149n	-0.165722	0.0130136	0.122436	0.207696	0.000936214	0.00698864	0.119257	0.0541118	0.158201	0.130925	0.0590049	0.136562	0.0607473	0.319311	0.508043	0.0227865	0.716264	0.845335	0.219098	0.00225847	0.0144303	0.0808414	0.200262	0.332724
7.18_705.5033m/z	-0.0829775	0.219362	0.456774	0.188784	0.00304126	0.0169695	0.122325	0.0542261	0.158201	0.103604	0.15555	0.251286	0.0718477	0.250911	0.442785	0.0297768	0.643463	0.797992	0.165214	0.0254532	0.0737169	0.0813146	0.209364	0.343539
7.04_1520.1747m/z	0.155011	0.0202853	0.147867	0.215947	0.000598767	0.00506404	0.119891	0.0538631	0.158201	0.17009	0.0125874	0.0550438	0.0536446	0.381308	0.561891	0.0134318	0.831084	0.91643	0.155614	0.0315734	0.0835302	0.0732094	0.248259	0.386828
0.96_372.3157m/z	0.145039	0.034678	0.179789	0.0126432	0.843391	0.900538	0.123056	0.0541703	0.158201	0.110857	0.127223	0.224736	0.0509103	0.418874	0.594652	-0.00518366	0.936158	0.97259	-0.00727368	0.922465	0.943228	0.0650311	0.31846	0.46032
0.64_277.0727m/z	0.054951	0.437915	0.647707	-0.00624642	0.924906	0.951229	0.127343	0.0540296	0.158201	0.145185	0.060375	0.138124	0.0482569	0.458813	0.631354	-0.0213435	0.749786	0.866897	0.0497637	0.519507	0.618237	0.0239842	0.722254	0.824396
7.32_616.5255m/z	-0.0411212	0.530942	0.729643	0.280444	7.61234e-06	0.000263122	0.118168	0.0544202	0.158476	0.0956927	0.162582	0.259023	0.0564866	0.350684	0.539795	0.0788419	0.204293	0.42231	0.310192	1.0759e-05	0.000735431	0.112248	0.0726029	0.167789
5.14_886.4766m/z	0.0480959	0.479174	0.68392	0.153802	0.0161868	0.0549936	0.121747	0.0550114	0.159905	0.110804	0.117538	0.21343	0.0833176	0.182186	0.361643	0.102104	0.111112	0.306715	0.0631175	0.394595	0.50679	0.139433	0.0305856	0.0968746
1.46_550.3818m/z	-0.15364	0.0221196	0.154349	-0.0884806	0.157832	0.284205	-0.119446	0.055556	0.160729	-0.120974	0.0857091	0.173335	-0.0909185	0.138572	0.302756	-0.225557	0.000298078	0.0175535	-0.224369	0.00190253	0.0129829	-0.220725	0.000451915	0.00945453
3.64_518.4949m/z	0.107755	0.1123	0.323199	-0.0573433	0.36584	0.522984	-0.122632	0.0554074	0.160729	-0.166591	0.0222297	0.0742546	-0.176042	0.00494062	0.0454954	-0.0601432	0.353072	0.576466	-0.0644855	0.388624	0.501146	-0.115553	0.0761322	0.172708
7.52_620.5971m/z	0.0962388	0.147721	0.37573	0.0783928	0.207541	0.346103	0.119691	0.0555982	0.160729	0.227987	0.00117338	0.0188452	0.0677221	0.271458	0.465954	0.0303089	0.632073	0.787615	0.0756796	0.300127	0.414464	0.0849294	0.18262	0.311552
0.91_361.2743m/z	0.000354323	0.995619	0.99813	0.111929	0.0648052	0.148612	0.116018	0.0562309	0.162129	0.130081	0.0623816	0.140094	0.0970982	0.104203	0.256988	0.0719639	0.241521	0.470049	0.185416	0.008603	0.0362466	0.120472	0.0512641	0.133678
2.16_319.1934m/z	0.0075548	0.911938	0.96601	-0.0303933	0.634638	0.75473	0.123889	0.0562864	0.162129	0.165784	0.0152251	0.0605197	0.219177	0.00052856	0.013555	-0.0397461	0.545166	0.735211	-0.0067711	0.928906	0.946184	0.0435655	0.510691	0.647526
1.20_558.2977m/z	-0.257524	0.00015646	0.0165848	-0.0883246	0.160785	0.286387	-0.11941	0.0564863	0.162411	-0.161818	0.0165464	0.0624697	0.0137899	0.823228	0.884808	-0.130093	0.0393179	0.176008	-0.168465	0.0206965	0.0649063	-0.155555	0.0143569	0.0600724
1.03_612.3299m/z	-0.132528	0.0524995	0.216804	-0.00782888	0.902246	0.937016	-0.121268	0.0568726	0.162639	-0.0939952	0.1888	0.28754	-0.133214	0.0330742	0.128348	-0.101578	0.114275	0.309535	-0.0987977	0.183792	0.290198	-0.137549	0.0335663	0.103032
1.11_790.9865m/z	-0.198628	0.00354922	0.0627029	-0.0665033	0.293432	0.442654	-0.120459	0.0566991	0.162639	-0.170839	0.0135311	0.0573718	-0.0226869	0.715825	0.825353	-0.0795473	0.213221	0.434643	-0.128526	0.0811323	0.157126	-0.117712	0.0672331	0.158607
6.41_1161.3449m/z	-0.170963	0.0110033	0.113191	-0.0118998	0.849089	0.902441	0.119922	0.0568471	0.162639	0.0160971	0.816709	0.858274	0.150178	0.0149701	0.0793416	-0.018478	0.771936	0.878077	-0.0047336	0.948738	0.961436	0.0634272	0.323337	0.464834
0.72_110.0095m/z	-0.0889317	0.194902	0.430456	-0.00799507	0.900764	0.9367	-0.122538	0.057142	0.163116	-0.106609	0.143868	0.243351	-0.141941	0.0247068	0.106173	-0.0820937	0.207448	0.425054	-0.0772594	0.304518	0.418844	-0.112089	0.0873839	0.187757
0.70_328.2515m/z	0.135593	0.0474885	0.204329	0.0116446	0.855161	0.906471	0.120924	0.0575088	0.163869	0.0599756	0.408577	0.505554	0.123954	0.0474308	0.1608	0.206806	0.00118739	0.030643	0.172528	0.0197927	0.0629459	0.241869	0.000160447	0.00621455
6.96_790.5890m/z	-0.159404	0.0161805	0.136122	-0.0562934	0.361895	0.519326	-0.11761	0.0577746	0.164332	-0.0435061	0.53241	0.618358	-0.0541606	0.375132	0.555881	-0.0136561	0.827737	0.914595	-0.214502	0.00282705	0.0173546	-0.0743959	0.239072	0.376789
1.86_532.3693m/z	-0.0558176	0.405101	0.623593	-0.124916	0.0472582	0.119271	-0.119495	0.0579069	0.164414	-0.15911	0.0279914	0.0867557	-0.045291	0.465763	0.635676	-0.185996	0.00327741	0.0524809	-0.180501	0.0137103	0.0498842	-0.187497	0.00328359	0.0244191
1.13_1000.6500n	-0.0747331	0.268421	0.507143	-0.11294	0.0745468	0.165236	-0.119457	0.0582793	0.165177	-0.107588	0.124361	0.221179	-0.0694024	0.26391	0.456601	-0.124377	0.0506227	0.201678	-0.0826114	0.26212	0.376147	-0.151242	0.0182018	0.0701762
1.87_552.3931m/z	-0.109674	0.103582	0.309578	-0.156175	0.0136001	0.048247	-0.11981	0.0587014	0.166077	-0.197696	0.00602268	0.0397656	-0.0684087	0.273042	0.465954	-0.192163	0.00251171	0.0448722	-0.241856	0.000969482	0.00870891	-0.190272	0.00301029	0.0235781
4.19_358.3706m/z	0.0484162	0.472383	0.677878	0.0288355	0.647417	0.762514	0.119583	0.0588617	0.166235	0.072732	0.308885	0.410985	0.0583839	0.349096	0.538896	0.110234	0.0844954	0.265509	0.106662	0.148676	0.245223	0.122771	0.0565385	0.142241
4.25_366.1400m/z	0.0874132	0.195737	0.430456	-0.0891007	0.159015	0.285687	-0.120526	0.0590501	0.166471	-0.175937	0.0151202	0.0604947	-0.184848	0.00305365	0.0351833	-0.0601357	0.351788	0.576048	-0.0386697	0.604335	0.694788	-0.121935	0.0604545	0.147668
7.80_688.5998m/z	-0.0733677	0.281302	0.520061	0.158046	0.0136172	0.048247	0.119811	0.0593575	0.167042	0.152067	0.0373138	0.104086	0.0415746	0.506743	0.675375	0.11733	0.0672718	0.236642	0.159499	0.0310182	0.0826112	0.152158	0.0183374	0.0701762
7.49_813.9163m/z	-0.0622957	0.367976	0.590992	-0.0471096	0.466917	0.615077	-0.122072	0.0595306	0.167233	-0.122093	0.0917419	0.180532	-0.0641217	0.314944	0.5048	-0.0711591	0.277411	0.510514	-0.130912	0.0830112	0.159598	-0.106725	0.10567	0.215959
0.83_388.3077m/z	0.12587	0.0572836	0.228752	0.015453	0.802412	0.872664	0.116691	0.0596542	0.167284	0.111718	0.108049	0.202819	0.149768	0.0136417	0.0768119	0.105786	0.0908084	0.274497	0.103038	0.154092	0.252844	0.154416	0.0140476	0.0593473
7.13_952.7022m/z	0.0567509	0.39774	0.618188	-0.234872	0.000223493	0.00248499	-0.11792	0.0605135	0.169395	-0.195323	0.00587956	0.0397656	-0.0558095	0.367161	0.549188	-0.162086	0.0103151	0.0914946	-0.390611	4.31349e-08	3.42923e-05	-0.187407	0.00320226	0.0241986
6.88_919.6523m/z	-0.0409278	0.554655	0.75155	0.0293011	0.651329	0.764855	-0.12194	0.0609261	0.17025	-0.132601	0.0614722	0.139428	-0.18409	0.00380831	0.0403681	-0.00965302	0.883498	0.943426	0.066236	0.383572	0.49624	-0.0499239	0.452019	0.591045
7.49_814.0444m/z	-0.0186758	0.786522	0.895746	-0.0618106	0.338686	0.494954	-0.120926	0.0613483	0.17113	-0.113846	0.115202	0.211503	-0.0811399	0.202147	0.388651	-0.0606257	0.353764	0.576466	-0.107796	0.152873	0.251363	-0.0878371	0.182294	0.311552
8.46_959.8136m/z	0.0222126	0.743763	0.874533	-0.188069	0.00337243	0.0180544	-0.119805	0.0615249	0.171321	-0.195195	0.00598958	0.0397656	-0.0336616	0.594026	0.743702	-0.0102568	0.874367	0.937453	-0.100147	0.180502	0.286712	-0.0472274	0.470037	0.608104
0.83_388.3106m/z	0.256106	5.89682e-05	0.0156266	0.13662	0.0206625	0.0658918	0.110836	0.0616672	0.171418	0.162455	0.0131316	0.0564285	0.131202	0.024125	0.104754	0.126021	0.0350326	0.165325	0.205074	0.00284878	0.0173546	0.171006	0.00440922	0.0297062
7.53_265.2615m/z	-0.0222049	0.744178	0.874533	0.178087	0.00552428	0.0250245	0.118532	0.0622555	0.172751	0.122579	0.0843251	0.172198	0.0525466	0.401474	0.578284	0.0979427	0.127185	0.326696	0.316292	1.4554e-05	0.000798621	0.144351	0.0253847	0.0864274
7.33_313.2737m/z	-0.093922	0.156652	0.38797	0.276279	1.21382e-05	0.000401316	0.115096	0.0624459	0.172977	0.14122	0.0411296	0.110841	0.024633	0.685818	0.807497	0.0942779	0.130815	0.332794	0.320718	5.85138e-06	0.000686362	0.126973	0.0431985	0.119932
1.80_1596.0781m/z	-0.1384	0.0418612	0.193409	0.0697932	0.271566	0.421258	-0.117529	0.0629076	0.173953	-0.0404165	0.572923	0.652542	-0.110404	0.0754407	0.212302	-0.104302	0.102108	0.290953	-0.041242	0.576559	0.669634	-0.133509	0.0376454	0.110845
1.76_547.3508m/z	-0.0909538	0.182703	0.417382	0.00303003	0.96211	0.976412	-0.118416	0.0634219	0.174465	-0.0916771	0.209325	0.311343	-0.0900601	0.151296	0.319894	-0.109479	0.0891155	0.270565	-0.108408	0.145211	0.240505	-0.144435	0.0258079	0.0871223
7.78_929.7309m/z	-0.0565802	0.404382	0.623593	-0.0702569	0.268943	0.418414	-0.117428	0.0633982	0.174465	-0.12873	0.0437783	0.114864	-0.015868	0.799127	0.869091	-0.0965815	0.130626	0.332794	-0.0877793	0.234572	0.347827	-0.124628	0.0526939	0.135791
0.58_136.0490m/z	-0.106091	0.123483	0.343441	0.0236584	0.713045	0.813001	-0.120294	0.0633436	0.174465	-0.139484	0.0489814	0.12284	-0.159358	0.0120466	0.0722796	-0.0358054	0.585005	0.757568	0.00190941	0.979887	0.987911	-0.0969858	0.141625	0.262758
0.79_534.3125m/z	0.117596	0.0850295	0.278757	-0.00178535	0.97765	0.985084	-0.118841	0.0642893	0.176546	-0.172902	0.0146163	0.059464	-0.169223	0.00710698	0.0567844	-0.0514343	0.428652	0.638161	0.0250192	0.738964	0.804762	-0.0985498	0.131924	0.250908
0.56_300.1216m/z	0.0382236	0.578645	0.769912	-0.0125635	0.845347	0.900538	-0.119298	0.0644573	0.176702	-0.153851	0.0325307	0.0950805	-0.110495	0.0814221	0.219798	0.0777872	0.233009	0.458254	0.0378907	0.615329	0.703359	0.00255874	0.969007	0.97807
1.68_534.3668m/z	-0.0767607	0.263555	0.50246	-0.0802736	0.211791	0.350778	-0.119296	0.064909	0.177025	-0.159426	0.0241352	0.0780778	-0.058981	0.354148	0.542131	-0.163033	0.012157	0.0965551	-0.175561	0.0194733	0.0624245	-0.165442	0.0116048	0.0529264
7.44_893.6855m/z	0.0215775	0.750005	0.876844	-0.0986589	0.120471	0.233322	-0.118112	0.0648359	0.177025	-0.201131	0.00597869	0.0397656	-0.116177	0.0645164	0.191026	-0.0911481	0.15844	0.369926	-0.1577	0.0341549	0.0881596	-0.113145	0.0821905	0.180252
1.83_1049.7398m/z	-0.0908785	0.191122	0.43043	0.0287551	0.65809	0.770518	-0.11952	0.064824	0.177025	-0.059733	0.412342	0.508629	-0.0769988	0.226867	0.417983	-0.0588682	0.368587	0.585467	-0.023456	0.756554	0.818254	-0.103445	0.116511	0.230128
1.63_483.3645m/z	-0.117025	0.0895894	0.289608	-0.0499004	0.438306	0.588604	-0.118924	0.0655057	0.17789	-0.0760494	0.29643	0.398751	-0.1125	0.0762293	0.213331	-0.161348	0.0130045	0.0989339	-0.161819	0.0312629	0.0829562	-0.183037	0.00512606	0.0322161
7.39_644.5403n	-0.0869001	0.196006	0.430456	0.240782	0.000157314	0.00195414	0.115212	0.065562	0.17789	0.115395	0.0940767	0.183971	0.0346745	0.573862	0.728786	0.0458332	0.469051	0.666481	0.255851	0.000397485	0.00501588	0.101145	0.112329	0.224375
4.96_775.5653m/z	-0.0886387	0.191579	0.430456	0.0971659	0.126424	0.241114	0.118385	0.0653593	0.17789	0.20608	0.0032957	0.0286843	0.130644	0.0382857	0.140913	-0.00968441	0.881616	0.942049	0.104014	0.165237	0.267815	0.0590653	0.367307	0.509898
1.52_520.3375m/z	-0.191049	0.00497182	0.0769262	-0.101735	0.108186	0.214217	-0.115884	0.0668706	0.178706	-0.132731	0.0579266	0.135446	-0.0235376	0.705686	0.819008	-0.238799	0.00015445	0.0144456	-0.266626	0.000257263	0.00382288	-0.239835	0.000164158	0.00621455
1.49_560.3260m/z	-0.124052	0.0689715	0.249806	-0.137294	0.0317624	0.0901825	-0.117071	0.0661713	0.178706	-0.20565	0.00329413	0.0286843	-0.0886505	0.157314	0.331297	-0.222628	0.000476845	0.0222173	-0.170583	0.0213266	0.0660963	-0.221397	0.000572173	0.009754
1.30_1498.4928m/z	-0.0742726	0.280085	0.520061	0.0572613	0.373499	0.531183	-0.118498	0.0660592	0.178706	-0.0749224	0.294838	0.396945	-0.15537	0.0139131	0.0768119	-0.157503	0.0152009	0.105085	-0.0307022	0.683678	0.761772	-0.171642	0.00862954	0.0457641
6.81_714.5074m/z	0.0176328	0.791306	0.898512	0.220929	0.000467059	0.00422403	0.11532	0.0665793	0.178706	0.157854	0.0254176	0.0809901	0.0556747	0.368544	0.550221	0.115382	0.0688782	0.238079	0.222337	0.00225983	0.0144303	0.154694	0.0152989	0.0628561
1.11_1058.6472m/z	-0.156565	0.0213014	0.153254	-0.0460951	0.466809	0.615077	-0.116167	0.0664695	0.178706	-0.179504	0.00838665	0.0453564	-0.0225027	0.718329	0.826855	-0.0793793	0.214694	0.436332	-0.104565	0.156779	0.255602	-0.110252	0.0869797	0.187395
0.99_372.3115m/z	0.241632	0.000238216	0.0222802	0.0665627	0.273605	0.422979	0.111566	0.0664515	0.178706	0.132548	0.0483947	0.121766	0.0804995	0.178346	0.358496	0.0480803	0.434299	0.642359	0.10553	0.136649	0.229918	0.0995877	0.107547	0.217784
0.60_498.9066m/z	-0.0835909	0.216942	0.453865	-0.0175295	0.781775	0.858764	-0.116353	0.0668743	0.178706	-0.232258	0.000705128	0.0146953	-0.118094	0.0582794	0.1782	-0.0385222	0.548786	0.73759	-0.164436	0.0259867	0.0744484	-0.085654	0.185483	0.313742
0.61_367.1579m/z	-0.253087	8.28084e-05	0.0164582	-0.0556131	0.348432	0.503643	0.108737	0.0668003	0.178706	0.134382	0.0441844	0.115358	0.058169	0.319372	0.508043	0.0210327	0.726109	0.851411	0.0139242	0.84085	0.879573	0.0595299	0.325027	0.46684
8.04_662.6757m/z	0.0759901	0.258855	0.495879	0.15877	0.0121556	0.0447356	0.116475	0.0662005	0.178706	0.198786	0.00479279	0.0351177	0.144188	0.0203736	0.0940269	0.0185369	0.772698	0.878191	0.0367587	0.619838	0.706988	0.0603584	0.350542	0.492805
1.08_588.3303m/z	-0.135745	0.0351214	0.179789	-0.134008	0.0263551	0.078768	-0.110462	0.0678867	0.181107	-0.154379	0.0240451	0.0780778	-0.138837	0.0192471	0.0920934	-0.169828	0.00519584	0.0656451	-0.0697088	0.323831	0.436348	-0.185384	0.00244812	0.0208644
0.57_296.0678m/z	-0.145277	0.034039	0.179789	0.0233016	0.715279	0.814681	-0.116504	0.0680647	0.181278	-0.0357454	0.620391	0.696111	-0.185777	0.00290402	0.0342152	-0.201761	0.00161863	0.0352045	-0.0623901	0.402889	0.514533	-0.219749	0.000646953	0.0103625
7.02_744.7754m/z	0.0715716	0.310243	0.540913	0.00645327	0.92206	0.950146	0.12011	0.0683927	0.181847	0.149901	0.0515935	0.125438	0.0159169	0.806438	0.873774	-0.00601008	0.928216	0.966511	0.0814242	0.290017	0.403789	0.0385273	0.56667	0.695757
7.63_624.6250m/z	0.0537863	0.435609	0.647307	0.105683	0.102443	0.205403	0.117124	0.0686488	0.182223	0.148436	0.0388197	0.105929	0.0537917	0.395907	0.57634	0.100106	0.123309	0.32247	0.235962	0.00152733	0.0115093	0.129756	0.0472385	0.127142
1.11_1310.8315m/z	-0.251679	0.000214622	0.0213281	-0.0379996	0.545171	0.680929	-0.114165	0.0690303	0.182405	-0.178349	0.00793377	0.0443303	-0.0186334	0.76334	0.853524	-0.0602018	0.343091	0.570061	-0.129458	0.0768356	0.15214	-0.0968172	0.129952	0.24775
7.25_313.2732m/z	0.00526064	0.938792	0.973567	0.199965	0.00201122	0.0127404	0.116016	0.0689944	0.182405	0.104791	0.156135	0.251779	-0.00735976	0.906832	0.946104	0.0161115	0.802969	0.896376	0.216392	0.00342885	0.0191967	0.0700084	0.281729	0.422195
6.92_387.2885m/z	-0.0367924	0.585857	0.775614	0.0321291	0.61124	0.734042	0.11559	0.0690615	0.182405	0.0928724	0.183865	0.283333	0.145848	0.0192875	0.0920934	-0.0384972	0.54957	0.737857	-0.0828172	0.264538	0.378245	-0.00625771	0.923172	0.949446
6.30_1515.1260n	-0.161774	0.0160571	0.136122	0.191178	0.00245165	0.0149229	0.114647	0.0692391	0.182571	0.163538	0.017278	0.06464	0.151529	0.0142542	0.0777384	0.0823576	0.196509	0.417156	0.126372	0.0857377	0.16385	0.13366	0.0371208	0.109706
0.57_161.1061n	-0.0945271	0.167834	0.404929	0.122397	0.0568447	0.134916	-0.115813	0.0695861	0.183182	-0.0577452	0.375505	0.474795	-0.0612434	0.329831	0.517701	0.0248257	0.700719	0.835671	0.040087	0.590921	0.681453	-0.0245397	0.70632	0.812039
6.38_818.5913m/z	-0.139841	0.0363884	0.181242	-0.0886038	0.155679	0.281922	-0.112595	0.0699024	0.183407	-0.0868438	0.217469	0.320434	-0.074373	0.223813	0.415838	-0.115994	0.064158	0.23131	-0.274332	0.000126352	0.00251125	-0.153406	0.0149313	0.0617108
0.68_512.3317m/z	-1.78497e-05	0.999793	0.999793	-0.111793	0.0834905	0.177949	-0.117246	0.0698633	0.183407	-0.0578207	0.426177	0.521649	-0.102812	0.105894	0.259635	-0.0931517	0.153927	0.364839	-0.0934161	0.215883	0.326598	-0.144132	0.0282311	0.0917943
1.86_572.3693m/z	-0.136917	0.0411408	0.193409	-0.137744	0.0282831	0.0832781	-0.11409	0.0702157	0.18363	-0.229507	0.00122014	0.0193617	-0.0328763	0.596484	0.74502	-0.21519	0.000642578	0.0223195	-0.233719	0.00134791	0.0108657	-0.207168	0.00113229	0.0138101
2.16_526.3802m/z	-0.0858191	0.215714	0.451891	-0.042066	0.516341	0.657312	-0.116693	0.0703315	0.18363	-0.0543987	0.441086	0.534955	-0.0560034	0.377846	0.558341	-0.0995159	0.126423	0.325791	-0.0246061	0.744034	0.808108	-0.135466	0.0386988	0.112901
7.17_798.5462m/z	-0.0714701	0.290378	0.522878	0.111888	0.07761	0.16881	0.115013	0.0703337	0.18363	0.122664	0.0857952	0.173335	0.07554	0.227167	0.418051	0.0665185	0.300578	0.53102	0.0974465	0.188822	0.295791	0.102988	0.111404	0.22337
7.39_1157.7830m/z	0.0602865	0.379969	0.600475	0.0182659	0.776127	0.855785	-0.117442	0.0704515	0.183636	-0.134744	0.0671178	0.147196	-0.141279	0.0265096	0.110882	-0.174385	0.00752487	0.0762672	-0.267906	0.000349646	0.00471134	-0.190585	0.00372407	0.0261033
2.39_552.4082m/z	-0.0563676	0.407838	0.624723	-0.0973173	0.127483	0.24221	-0.116039	0.0708672	0.184116	-0.162311	0.0276305	0.0858056	-0.064962	0.304401	0.49438	-0.204288	0.0015069	0.0347242	-0.218719	0.00330455	0.0188626	-0.205382	0.00155621	0.0166066
6.09_835.6143m/z	-0.0753855	0.269828	0.507143	-0.1402	0.0289214	0.0847874	-0.115232	0.0708482	0.184116	-0.174644	0.00767161	0.0443206	0.0191933	0.76014	0.851742	-0.178577	0.00531588	0.0656451	-0.226278	0.00218992	0.0141544	-0.181963	0.00484369	0.0314346
6.97_760.8112m/z	0.0655718	0.335399	0.566947	0.18391	0.00416581	0.0209609	0.114862	0.0711688	0.184598	0.119472	0.0887403	0.176592	0.0425911	0.497048	0.665241	0.0323969	0.615	0.778931	0.168682	0.022678	0.0681802	0.0922393	0.154813	0.277825
7.13_835.6831m/z	0.0931458	0.173375	0.409607	-0.128558	0.0451733	0.115661	-0.114973	0.0712985	0.184633	-0.121108	0.0979219	0.189412	-0.105134	0.0933552	0.240186	-0.174103	0.00656391	0.0709663	-0.284408	0.00010701	0.00233077	-0.195656	0.00240454	0.0208644
6.89_786.5649m/z	-0.0322061	0.626963	0.8007	-0.143546	0.0213112	0.0672807	-0.111861	0.0717619	0.184737	-0.0991218	0.145163	0.244011	-0.0812581	0.183707	0.363753	-0.142851	0.0223903	0.129929	-0.310993	1.27509e-05	0.000750889	-0.159763	0.0112078	0.0524131
4.71_898.5701m/z	-0.114854	0.0895702	0.289608	0.0215925	0.732426	0.825341	-0.114481	0.0719197	0.184737	-0.0887888	0.198378	0.29983	-0.101873	0.103294	0.25662	-0.109326	0.088589	0.270358	-0.137869	0.0627957	0.131548	-0.140102	0.0301412	0.0958492
0.56_300.0050m/z	0.0199887	0.770538	0.887151	-0.0345348	0.590419	0.7173	-0.116683	0.0717099	0.184737	-0.18048	0.0118708	0.0536847	-0.192979	0.00228844	0.0291089	0.040245	0.539254	0.729093	-0.0121342	0.872694	0.904553	-0.0498576	0.450556	0.589617
0.70_170.0946m/z	0.208173	0.0016328	0.0443178	0.040712	0.506445	0.647826	-0.111218	0.0718232	0.184737	-0.0749805	0.2856	0.389121	-0.17276	0.00423242	0.042735	0.0516307	0.408656	0.620004	0.0603655	0.402843	0.514533	-0.0316341	0.615751	0.737233
7.01_627.5384m/z	-0.0909279	0.170331	0.406796	0.118428	0.0568513	0.134916	0.112301	0.0718498	0.184737	0.150129	0.028517	0.0871961	0.114854	0.0608767	0.18367	-0.0723725	0.251114	0.478742	-0.0316328	0.664371	0.744433	0.00413283	0.948242	0.965859
6.97_478.3337m/z	0.120909	0.0750291	0.260472	0.171305	0.00728071	0.0303841	0.114336	0.0721927	0.185139	0.0640642	0.340777	0.440633	0.121003	0.0526567	0.170866	-0.00695225	0.913985	0.961135	0.0972854	0.189834	0.296752	0.0586445	0.365796	0.508405
8.29_1051.9114m/z	-0.0136542	0.838862	0.925195	-0.20701	0.00111877	0.00799905	-0.11273	0.0723749	0.185308	-0.124721	0.0781956	0.164665	-0.0111251	0.85722	0.911319	-0.064353	0.31037	0.539922	-0.249029	0.000590713	0.00652246	-0.0914582	0.152331	0.275003
1.11_1348.6521m/z	-0.221585	0.000945592	0.035515	-0.0790986	0.203148	0.341443	-0.112578	0.0727175	0.185344	-0.179984	0.0108987	0.0514213	-0.0496166	0.421969	0.597978	-0.206836	0.000991633	0.0277488	-0.211582	0.0036137	0.0199506	-0.202047	0.00143202	0.0159225
6.20_756.5603m/z	-0.118391	0.0764564	0.263129	0.178307	0.00456167	0.0225867	0.112334	0.0727387	0.185344	0.177835	0.00959361	0.0488905	0.113849	0.0640918	0.190478	0.131318	0.0373847	0.17258	0.148325	0.0417949	0.100688	0.174612	0.00588796	0.0360071
5.14_818.5169m/z	0.0128727	0.849647	0.931682	0.161989	0.0113338	0.0422031	0.11452	0.0725317	0.185344	0.140506	0.04652	0.119009	0.0928812	0.13862	0.302756	0.062034	0.336062	0.566036	0.0758556	0.30833	0.421172	0.102094	0.115806	0.229019
3.82_476.3616m/z	0.0502746	0.455197	0.662181	-0.0876841	0.164681	0.291584	-0.115133	0.0728853	0.18542	-0.100241	0.171188	0.269832	-0.17876	0.0043959	0.0436655	-0.0222028	0.732519	0.855772	-0.126051	0.0920307	0.171747	-0.0734162	0.261808	0.401036
5.55_1046.6603m/z	0.0546425	0.431564	0.644329	-0.0766833	0.238699	0.379531	-0.115788	0.0739251	0.187765	-0.115289	0.110643	0.206725	-0.0837678	0.188826	0.371116	-0.037494	0.567349	0.743069	-0.154757	0.0401503	0.0982139	-0.0798706	0.226367	0.363192
1.73_551.3969m/z	-0.144764	0.0310773	0.172772	-0.117595	0.0610442	0.141901	-0.112037	0.0749505	0.189082	-0.161985	0.0209702	0.0713976	-0.0533163	0.389518	0.570814	-0.206486	0.00104712	0.0277488	-0.255955	0.00042516	0.00524034	-0.200529	0.00160822	0.01704
2.86_393.0363m/z	0.0424158	0.534932	0.733858	-0.0547123	0.392693	0.548184	0.115447	0.0749327	0.189082	0.135514	0.066882	0.147085	0.15416	0.0152214	0.0801393	0.0310119	0.636366	0.792342	0.0170122	0.822329	0.865896	0.0974583	0.13982	0.260932
0.58_626.7970m/z	0.0345693	0.619924	0.794903	0.00350514	0.957146	0.973983	-0.116569	0.0749437	0.189082	-0.1422	0.052634	0.127185	-0.150908	0.0186683	0.0899472	-0.028514	0.666839	0.813717	0.0170439	0.823694	0.866294	-0.0874905	0.189501	0.318507
7.45_671.5598m/z	-0.0284659	0.672876	0.831867	0.172173	0.00675681	0.0289618	0.112125	0.0745861	0.189082	0.112551	0.114813	0.211503	-0.00136611	0.982414	0.989227	0.00914929	0.885692	0.9445	0.257811	0.00038257	0.00494541	0.0729762	0.25484	0.393012
6.50_721.4846m/z	-0.138052	0.0381681	0.186157	0.213885	0.000659015	0.00537094	0.111795	0.0750383	0.189082	0.145986	0.0272385	0.0849199	0.123612	0.0449362	0.155323	0.0119899	0.850362	0.925445	0.116014	0.113051	0.200615	0.0605307	0.344441	0.487244
5.17_888.4585m/z	0.00026966	0.996789	0.998247	0.173802	0.00596042	0.0265464	0.112166	0.0754052	0.189706	0.131497	0.0516958	0.12549	0.106078	0.0870567	0.23066	0.105867	0.0963701	0.282267	0.128566	0.0802837	0.156627	0.123266	0.0546225	0.139406
0.68_328.2503m/z	0.0776722	0.257721	0.495835	0.00245266	0.969506	0.980403	0.114542	0.0761983	0.190206	0.0898722	0.223226	0.325923	0.161474	0.0106832	0.0674781	0.155516	0.0167392	0.111361	0.132588	0.0781267	0.15336	0.193322	0.00309196	0.0238651
1.35_625.4572m/z	-0.135457	0.0472147	0.203998	-0.101253	0.112545	0.221196	-0.112911	0.0761397	0.190206	-0.12659	0.0742144	0.159314	-0.0938187	0.133969	0.29768	-0.160519	0.0121787	0.0965551	-0.0902989	0.224218	0.336192	-0.166178	0.0100274	0.050295
7.21_952.6814m/z	0.226046	0.000949828	0.035515	-0.102245	0.107314	0.213021	-0.113486	0.0761995	0.190206	-0.177851	0.0129711	0.0560438	-0.170626	0.00642736	0.0532175	-0.0866651	0.180117	0.400295	-0.0964827	0.196347	0.303117	-0.138588	0.0330342	0.102265
3.58_217.0181m/z	-0.0832668	0.219725	0.456774	0.0118257	0.852073	0.904403	0.114655	0.0762021	0.190206	0.184947	0.00815399	0.0449421	0.206396	0.00106261	0.0197689	-0.0126409	0.846821	0.924206	0.0466738	0.536673	0.63396	0.0581635	0.37767	0.52036
0.59_512.8789m/z	0.0359092	0.596602	0.783965	0.0355623	0.575507	0.7077	-0.112723	0.0761664	0.190206	-0.170731	0.018931	0.0674863	-0.172643	0.0054845	0.0489907	0.0442551	0.491283	0.685349	0.0273444	0.712771	0.784295	-0.0447749	0.489789	0.626521
7.41_865.6582n	-0.148924	0.028271	0.166604	-0.0760504	0.229874	0.370313	-0.112259	0.076434	0.190486	-0.109502	0.0696968	0.150773	-0.0118126	0.84995	0.905777	-0.12641	0.0478091	0.197292	-0.197797	0.00713676	0.0317414	-0.145534	0.0236686	0.0821683
2.19_539.3874m/z	-0.0640823	0.357628	0.584408	-0.0629208	0.334634	0.490385	-0.114894	0.0765981	0.190596	-0.119289	0.107012	0.202005	-0.0521339	0.414586	0.590145	-0.141421	0.0304848	0.153876	-0.146939	0.0517687	0.115933	-0.153367	0.019861	0.0734394
1.79_1276.7278m/z	-0.0598663	0.378523	0.599707	-0.00276542	0.965311	0.978231	-0.112797	0.0784675	0.193868	-0.0435614	0.536906	0.620859	-0.162362	0.00967258	0.0640809	-0.163428	0.011232	0.0920561	-0.0348359	0.64185	0.726364	-0.173589	0.00752142	0.0413808
1.34_1023.6750m/z	-0.101891	0.132816	0.35492	0.0121142	0.848262	0.902441	-0.111089	0.0783197	0.193868	-0.0288939	0.683214	0.747633	-0.0862504	0.164625	0.341666	-0.14373	0.0236808	0.133889	-0.0768675	0.296716	0.411188	-0.161155	0.011776	0.053042
3.38_606.4464m/z	-0.00482932	0.943347	0.973567	-0.114225	0.0734721	0.164074	-0.112808	0.0788884	0.193868	-0.232869	0.00125584	0.0193862	-0.0643904	0.308287	0.498146	-0.109016	0.09243	0.276768	-0.176788	0.0178107	0.058998	-0.133201	0.0411647	0.117931
5.14_802.5375m/z	-0.00729542	0.91511	0.967016	0.123841	0.0541147	0.130962	0.113302	0.0785845	0.193868	0.136316	0.0567551	0.133923	0.100339	0.11305	0.2703	0.0951938	0.143347	0.348314	0.111016	0.139421	0.234086	0.121057	0.0645855	0.154655
2.84_402.3487m/z	0.00794582	0.90559	0.963464	0.175626	0.00545266	0.0248416	0.111269	0.0783621	0.193868	0.219912	0.00133725	0.0195462	0.0459504	0.460486	0.631728	0.0834211	0.191453	0.409704	0.16815	0.0221325	0.0674152	0.116511	0.0699381	0.163292
0.75_386.2890m/z	0.10569	0.110791	0.321456	-0.0387843	0.530998	0.668962	0.10893	0.0783157	0.193868	0.0817322	0.247086	0.351087	0.127929	0.0350883	0.132834	0.0513633	0.41173	0.624072	0.0310698	0.667368	0.746739	0.101468	0.1071	0.21776
0.77_386.3002m/z	0.0807231	0.223638	0.461507	0.0216447	0.72705	0.821029	0.109916	0.0787084	0.193868	0.181641	0.00759666	0.0443206	0.0515683	0.402235	0.578782	0.0319266	0.613715	0.778931	0.107152	0.141615	0.236369	0.0871674	0.170979	0.295948
0.59_520.9102m/z	0.0102312	0.8814	0.948925	-0.101221	0.115723	0.226601	-0.113968	0.0787708	0.193868	-0.230079	0.00132576	0.0195462	-0.125438	0.0487364	0.163293	0.0616932	0.346643	0.573147	-0.0104356	0.89045	0.918837	-0.0191251	0.772484	0.858916
7.62_900.6827m/z	-0.117351	0.0877738	0.286244	-0.0393061	0.540245	0.67637	-0.112778	0.0793343	0.194663	-0.169967	0.00724929	0.0434047	-0.0520822	0.410631	0.587144	-0.131606	0.0421988	0.181341	-0.144645	0.0532668	0.118551	-0.149049	0.0223475	0.0798093
2.85_365.2866m/z	0.0441558	0.520804	0.723888	0.0641964	0.318906	0.471246	0.113752	0.0800222	0.196048	0.168006	0.0138566	0.058132	0.185008	0.00357299	0.038564	0.0279471	0.670781	0.816648	0.0537713	0.478666	0.580572	0.091421	0.167132	0.292022
2.90_248.9599m/z	0.15275	0.0228937	0.155619	-0.027026	0.665603	0.776455	0.111664	0.0806678	0.197326	0.159222	0.0162142	0.0618239	0.181908	0.0035896	0.038564	-0.0334268	0.605241	0.774202	0.0527608	0.479794	0.580572	0.0403687	0.535803	0.670313
4.50_819.5215m/z	-0.179443	0.00827655	0.100715	-0.132486	0.0367815	0.0997995	0.110208	0.0812049	0.19803	0.0163456	0.807604	0.851518	0.20161	0.00106926	0.0197689	-0.0181119	0.777013	0.881206	-0.0927486	0.208481	0.317211	0.0447034	0.487956	0.625531
7.05_577.5186m/z	0.123485	0.0664317	0.24616	0.105041	0.095127	0.195669	0.109618	0.0811516	0.19803	0.0855354	0.113277	0.209675	0.0784194	0.204744	0.392694	-0.0787179	0.215147	0.436332	0.0451239	0.538829	0.635813	-0.00332069	0.958703	0.97221
7.67_572.5735m/z	0.0575344	0.389675	0.611029	0.110798	0.0774808	0.16876	0.10941	0.0816468	0.198803	0.203281	0.00410235	0.0329822	0.0458235	0.459022	0.631354	0.143051	0.0237464	0.133889	0.268519	0.000209768	0.00351085	0.177057	0.00538554	0.0333191
2.18_365.2059m/z	0.157945	0.0194767	0.147467	-0.0516087	0.412542	0.564493	0.109809	0.0819148	0.198889	0.139237	0.0427795	0.112802	0.121238	0.0503928	0.167192	0.0831387	0.192292	0.410394	0.0951526	0.196303	0.303117	0.136307	0.0334996	0.103026
8.14_204.1749m/z	-0.0457557	0.504555	0.708069	-0.172878	0.00746032	0.0309711	0.112857	0.0819324	0.198889	0.188123	0.0104361	0.0510566	0.114136	0.0732864	0.20771	-0.0121457	0.853217	0.926655	0.0104116	0.890765	0.918837	0.04217	0.523904	0.659547
1.46_478.3292m/z	-0.05415	0.432745	0.644743	0.0308375	0.633038	0.753391	-0.112128	0.0821495	0.199112	-0.0422094	0.55908	0.641602	-0.149473	0.0180429	0.0882712	-0.163953	0.0114764	0.0930992	-0.104056	0.166629	0.269796	-0.178587	0.00626042	0.0375625
2.67_552.4061m/z	-0.119779	0.0776698	0.26558	-0.11992	0.059261	0.138615	-0.111321	0.0827	0.200142	-0.175555	0.0158461	0.0613406	-0.0484894	0.442791	0.613631	-0.199582	0.00190991	0.0374909	-0.253405	0.00062715	0.00671717	-0.197823	0.00228602	0.0204201
4.80_383.3314m/z	-0.102887	0.131467	0.352176	0.137044	0.0322464	0.0910688	0.110392	0.0833603	0.201433	0.182054	0.0128622	0.0558766	0.0217353	0.729328	0.83247	0.0772592	0.230416	0.455494	0.274318	0.00018902	0.00323163	0.098403	0.129452	0.24739
8.50_625.5187m/z	0.0425782	0.529533	0.72864	-0.127975	0.0442819	0.113929	-0.110355	0.0836537	0.201835	-0.154046	0.0333266	0.0963441	-0.0817557	0.192653	0.376775	-0.053384	0.407926	0.619712	-0.249347	0.000716939	0.00730726	-0.0888877	0.17124	0.295948
7.15_1658.2059m/z	-0.21037	0.0020416	0.04845	-0.0222183	0.725393	0.820453	-0.10877	0.0840608	0.20251	-0.0482178	0.499882	0.589268	-0.0738778	0.23306	0.42583	-0.182756	0.00382148	0.0557445	-0.30819	1.99883e-05	0.000814907	-0.187705	0.0032042	0.0241986
0.56_365.1024m/z	-0.0161491	0.803666	0.906359	0.00960505	0.874482	0.918605	0.105176	0.0843383	0.202871	0.12902	0.0578534	0.135446	0.114931	0.0547063	0.172734	-0.00130925	0.983059	0.994315	0.0536597	0.450825	0.556099	0.0405298	0.514261	0.651016
7.37_872.6565m/z	-0.209135	0.00228247	0.0491803	0.00439888	0.944836	0.964243	-0.109612	0.0844727	0.202888	-0.063234	0.311545	0.413831	0.00570077	0.927441	0.955691	-0.109553	0.0874345	0.267863	-0.210007	0.00434818	0.0226037	-0.125053	0.0528081	0.135865
7.44_918.6622m/z	0.00843795	0.901527	0.961677	-0.0927531	0.147066	0.270329	-0.110344	0.0847015	0.20313	-0.169345	0.0191653	0.0678369	-0.0370834	0.556389	0.71401	-0.102926	0.111096	0.306715	-0.161264	0.0302852	0.0814779	-0.124163	0.0563446	0.142241
1.13_611.3531m/z	0.109362	0.111446	0.321594	0.097541	0.129271	0.243531	0.110126	0.0848361	0.203147	0.0904325	0.216911	0.319934	0.0236182	0.707561	0.819987	0.0678956	0.293189	0.524726	0.160046	0.0313042	0.0829562	0.0858395	0.187207	0.315986
3.63_358.3694m/z	-0.0635362	0.342943	0.574783	-0.10255	0.102605	0.205468	0.109134	0.084964	0.203147	0.131157	0.059358	0.136883	0.110196	0.0766112	0.213331	0.0110939	0.862605	0.931754	0.0379202	0.608403	0.697653	0.070339	0.275933	0.415198
1.38_606.3066m/z	-0.169301	0.0112055	0.113482	-0.129473	0.0378529	0.101324	-0.107386	0.0862323	0.20536	-0.21295	0.00245277	0.025324	-0.0982374	0.110297	0.266522	-0.159929	0.0110416	0.0915716	-0.155931	0.0322168	0.0848092	-0.171476	0.00683441	0.0390889
1.86_551.3868m/z	-0.100215	0.138993	0.361965	-0.129589	0.0413642	0.107777	-0.109785	0.0864513	0.20536	-0.196295	0.00726142	0.0434047	-0.0534227	0.396834	0.576751	-0.178316	0.00555218	0.0668785	-0.263706	0.000358268	0.00478695	-0.170399	0.00863473	0.0457641
7.57_858.6496m/z	-0.117081	0.0846437	0.278641	-0.126486	0.0467971	0.118483	-0.109194	0.0863252	0.20536	-0.210831	0.0026691	0.0260927	-0.121016	0.0528321	0.171001	-0.162579	0.0110865	0.0915716	-0.354283	1.08619e-06	0.000345408	-0.163973	0.0110622	0.0524131
6.73_577.5118m/z	-0.0216182	0.749503	0.876844	0.191211	0.00278593	0.0162257	0.108837	0.0869034	0.20536	0.142351	0.0479777	0.121472	0.0624354	0.318422	0.508043	0.127595	0.0464384	0.192786	0.195574	0.00802096	0.0344671	0.158245	0.014109	0.0593473
2.83_218.0236m/z	0.0462474	0.499196	0.702854	-0.0700623	0.274463	0.42342	0.11162	0.0864405	0.20536	0.190573	0.00650978	0.0409112	0.167684	0.00848812	0.0611743	0.0383615	0.560205	0.739805	0.0493872	0.516026	0.615397	0.0917433	0.166389	0.291043
5.31_818.5101m/z	0.0152223	0.824609	0.918158	0.144918	0.0249129	0.0751642	0.110512	0.0869227	0.20536	0.140628	0.0457606	0.118116	0.0793743	0.211377	0.401062	0.0487426	0.455292	0.656851	0.109407	0.1461	0.241727	0.0832844	0.205308	0.33828
5.55_1046.6693m/z	0.0511625	0.46393	0.672424	-0.0624633	0.339645	0.495901	-0.111611	0.08692	0.20536	-0.114043	0.116213	0.21239	-0.0779102	0.224533	0.416054	-0.0447604	0.497256	0.689693	-0.159709	0.0352334	0.0897775	-0.0796313	0.230565	0.367981
7.91_631.6280n	0.0352612	0.607979	0.788488	0.133769	0.0384012	0.102618	0.110449	0.0867612	0.20536	0.191935	0.00793225	0.0443303	0.164786	0.00902746	0.0621371	0.0319745	0.624028	0.785095	0.0498331	0.508206	0.608012	0.069799	0.288175	0.427423
1.38_1054.6837m/z	-0.119014	0.0716857	0.251612	-0.216522	0.000520856	0.00455033	-0.105661	0.0871396	0.205567	-0.14777	0.0335288	0.0967527	-0.0515981	0.396188	0.57634	-0.144882	0.0197636	0.122273	-0.140155	0.0512547	0.115596	-0.146496	0.0194129	0.0729705
0.59_158.9651m/z	-0.205743	0.00237677	0.0503175	-0.0505756	0.42091	0.572495	-0.10742	0.087305	0.205652	-0.174698	0.0104786	0.0511075	-0.0736692	0.233361	0.42583	-0.105808	0.0951038	0.28141	-0.211724	0.00363265	0.0199859	-0.134611	0.034903	0.105505
0.56_258.1109m/z	-0.105263	0.127339	0.348836	0.0172787	0.788725	0.863092	-0.109851	0.0881335	0.206077	-0.046765	0.517123	0.60369	-0.138865	0.0279177	0.112792	-0.235322	0.000253532	0.0167965	-0.0778507	0.300468	0.414464	-0.245668	0.000149502	0.00621455
1.27_400.3431m/z	0.235946	0.000305725	0.0228999	0.151209	0.0128167	0.0465264	-0.102505	0.0879197	0.206077	-0.0198565	0.7642	0.814941	-0.121004	0.0400641	0.144811	-0.135463	0.0250927	0.138533	-0.0230389	0.742694	0.808108	-0.151397	0.0129269	0.0566221
5.16_822.5263m/z	-0.0609211	0.371054	0.593469	0.114181	0.073981	0.164748	0.10929	0.0881001	0.206077	0.120437	0.0913709	0.180024	0.119842	0.0567869	0.175664	0.0861884	0.182974	0.400295	0.0858215	0.251088	0.364261	0.120279	0.0648757	0.154883
7.52_813.9961m/z	0.0237042	0.7294	0.866775	-0.074645	0.24512	0.387802	-0.110057	0.0879201	0.206077	-0.139854	0.053831	0.129488	-0.106165	0.0938651	0.241107	-0.0585513	0.369196	0.58585	-0.146279	0.051359	0.115667	-0.0915788	0.163147	0.28695
2.75_217.0181m/z	0.0170898	0.798588	0.903097	0.0476866	0.447094	0.596877	0.1107	0.0876358	0.206077	0.220252	0.00168693	0.0221671	0.197326	0.00180894	0.0254532	0.0332145	0.612425	0.778931	0.0637805	0.399342	0.511058	0.0914282	0.165935	0.290822
4.57_1151.7060m/z	-0.021487	0.747367	0.876844	-0.190669	0.00247815	0.014982	-0.106606	0.0885961	0.206854	-0.0860697	0.219923	0.321691	-0.072845	0.23697	0.428162	-0.0549869	0.384994	0.598589	-0.275672	0.000131545	0.00257591	-0.0615058	0.335087	0.476554
6.72_1187.8571m/z	0.0703252	0.291865	0.524177	0.254625	5.91948e-05	0.00101204	0.106712	0.0893835	0.207778	0.246319	0.000292945	0.00834163	0.0846632	0.170568	0.349155	0.150645	0.0171504	0.113622	0.283943	8.57091e-05	0.00209658	0.188844	0.0029529	0.0232431
7.30_587.5330m/z	-0.0941542	0.172492	0.409607	-0.0130979	0.839048	0.897167	0.111042	0.0891331	0.207778	0.168601	0.0145011	0.0594247	0.15036	0.0188164	0.0903869	0.094432	0.152211	0.362842	0.0719759	0.345216	0.457031	0.123742	0.0624065	0.1508
6.97_760.9278m/z	0.0969146	0.152689	0.381963	0.198273	0.00192252	0.0123258	0.107742	0.0893038	0.207778	0.135239	0.049348	0.12337	0.0456807	0.46445	0.635521	0.0483826	0.45053	0.655562	0.188271	0.0105391	0.0415812	0.100142	0.120724	0.235234
0.62_163.1160m/z	-0.06645	0.335533	0.566947	0.0354795	0.582562	0.711971	-0.109479	0.0895961	0.207968	-0.0961121	0.172658	0.271271	-0.0996637	0.115881	0.275412	-0.037415	0.566257	0.742862	-0.0609269	0.418479	0.525578	-0.0766213	0.243548	0.381142
5.51_1023.6808n	0.0905656	0.182541	0.417382	-0.145182	0.0229049	0.0709918	-0.107889	0.089816	0.208174	-0.11228	0.114638	0.211454	-0.0825807	0.186787	0.367563	-0.0760842	0.236404	0.463481	-0.168615	0.02256	0.0681802	-0.114146	0.0776027	0.175019
7.64_694.6218m/z	-0.0126083	0.847851	0.930997	-0.0773936	0.209043	0.347313	-0.104725	0.0902414	0.208259	-0.201797	0.00379876	0.0311342	-0.102141	0.0926149	0.240186	-0.0983497	0.114939	0.310803	-0.117418	0.103103	0.1867	-0.119347	0.0575183	0.143121
7.46_890.6613m/z	-0.00964481	0.886289	0.950877	-0.120363	0.0574801	0.136205	-0.107134	0.0902454	0.208259	-0.160317	0.0216273	0.0731648	-0.048742	0.433764	0.606805	-0.0929313	0.145533	0.352203	-0.231163	0.00157959	0.0115876	-0.111964	0.0817241	0.179974
7.39_683.5046m/z	-0.117335	0.076937	0.263642	0.209081	0.000837732	0.00640382	0.105347	0.0901279	0.208259	0.125526	0.0617304	0.139428	-0.0075376	0.902049	0.94359	0.0742856	0.236897	0.463875	0.271758	0.000147401	0.00272521	0.102089	0.106513	0.217122
5.18_597.4874m/z	0.0318338	0.639087	0.810326	0.124441	0.0510031	0.125729	0.108319	0.0906192	0.208316	0.168789	0.0183587	0.0671983	0.0901453	0.152079	0.321123	0.102185	0.113721	0.309392	0.200349	0.00697258	0.0313175	0.127466	0.0500641	0.132645
0.78_368.2806m/z	0.0912128	0.180722	0.415243	-0.0297326	0.640606	0.757296	0.108196	0.0907812	0.208316	0.100594	0.148475	0.245145	0.167784	0.00733864	0.05748	0.0446839	0.489755	0.685349	0.0217783	0.77075	0.827476	0.0944426	0.147002	0.269944
3.14_411.0466m/z	-0.0861261	0.202242	0.436317	0.0197674	0.754172	0.839142	0.10811	0.0909254	0.208316	0.0813662	0.219135	0.321078	0.15502	0.0133091	0.0766718	0.0285439	0.659036	0.809163	0.0311862	0.676345	0.754658	0.0864121	0.18454	0.312813
2.74_218.0214m/z	0.0760045	0.25451	0.4935	0.0586362	0.347473	0.503043	0.108384	0.090559	0.208316	0.219459	0.00157264	0.0213717	0.144488	0.0213304	0.0970105	0.0256464	0.69219	0.830001	0.0661943	0.375958	0.489978	0.0789663	0.22608	0.363188
0.59_316.9476m/z	-0.0380013	0.580818	0.769952	-0.0311038	0.629192	0.750499	-0.109343	0.0908611	0.208316	-0.209699	0.00350742	0.0291979	-0.0925743	0.145375	0.311517	0.0383257	0.557889	0.739203	-0.0274582	0.716257	0.787585	-0.0290451	0.659664	0.776938
1.70_563.3272m/z	-0.133798	0.0508809	0.212896	0.131598	0.0402955	0.105949	-0.107398	0.0911574	0.208547	-0.0665118	0.359842	0.459189	-0.0343327	0.583492	0.73521	-0.150337	0.0187679	0.119366	-0.0563778	0.447593	0.553305	-0.167741	0.00921685	0.0474265
7.16_623.5071m/z	-0.0302527	0.65833	0.821621	0.171745	0.00773326	0.0316089	0.10814	0.0916236	0.209312	0.127183	0.0781686	0.164665	0.0498785	0.429402	0.605274	0.117931	0.0681074	0.23696	0.239585	0.00122907	0.0101822	0.15134	0.0199812	0.0734506
0.60_518.9648m/z	-0.0728697	0.275952	0.514981	0.00327753	0.958202	0.974131	-0.105756	0.0927473	0.211576	-0.0420473	0.55644	0.639725	-0.189486	0.00202705	0.0268584	-0.129624	0.0408472	0.178426	-0.0399783	0.586385	0.678568	-0.16483	0.00972111	0.0490685
2.10_265.2520m/z	-0.09218	0.173989	0.410153	0.0710166	0.262898	0.410617	0.106876	0.0929372	0.211705	0.164983	0.0238732	0.0777837	0.0877616	0.160593	0.335978	-0.0160794	0.802697	0.896376	0.156327	0.0346233	0.0888788	0.0501329	0.4395	0.581369
1.31_755.9844m/z	-0.0289217	0.67546	0.833097	0.0694976	0.282959	0.430531	-0.109032	0.0932259	0.212059	-0.143709	0.0439125	0.115026	-0.0820515	0.199032	0.384948	-0.134848	0.0393298	0.176008	-0.121435	0.108647	0.194996	-0.144042	0.0289403	0.0927645
1.12_504.3093m/z	-0.245126	0.000115479	0.0165848	-0.165313	0.0051506	0.0238065	-0.0993589	0.0941515	0.213858	-0.204	0.00159728	0.0215226	-0.0711223	0.223224	0.415604	-0.123411	0.0390398	0.176008	-0.158665	0.0214501	0.0660963	-0.15008	0.0126313	0.0556335
7.55_766.5442m/z	-0.0729691	0.283022	0.52084	0.104843	0.0999123	0.20189	0.107694	0.0943241	0.213945	0.178182	0.0121851	0.0545756	0.16682	0.00807595	0.0600035	0.140754	0.0298952	0.152351	0.0655204	0.383276	0.49624	0.147216	0.0242377	0.0835965
7.22_1128.7368m/z	0.0382473	0.559905	0.753809	-0.125947	0.0410524	0.107534	-0.104029	0.094776	0.214401	-0.1464	0.0366778	0.103035	-0.0888312	0.146741	0.313178	-0.0849338	0.176778	0.397564	-0.309326	1.47933e-05	0.000798621	-0.112235	0.0762963	0.172708
7.20_815.6169m/z	0.134012	0.0431883	0.194531	-0.126157	0.0420264	0.108792	-0.103675	0.0949297	0.214401	-0.102404	0.146106	0.244011	-0.12031	0.0483036	0.163063	-0.097617	0.119242	0.316519	-0.276141	0.000111612	0.00237178	-0.109923	0.0816821	0.179974
4.88_812.5286m/z	-0.133585	0.0465099	0.202153	0.132372	0.0351717	0.0962531	0.106448	0.0948151	0.214401	0.148106	0.0337558	0.0968804	0.197605	0.00147552	0.0239649	-0.0137351	0.831272	0.91643	0.0119784	0.872168	0.904553	0.0520385	0.423063	0.563847
1.35_528.8240m/z	-0.124043	0.0661131	0.24616	-0.0507408	0.420685	0.572495	-0.105591	0.0955178	0.214944	-0.147051	0.0395744	0.107561	-0.135826	0.0287456	0.11571	-0.187033	0.00324176	0.0524809	-0.183437	0.0126265	0.0474613	-0.187487	0.00342832	0.0251199
1.31_487.3689n	-0.234672	0.000623317	0.0319701	-0.034334	0.588588	0.716033	-0.106197	0.0955759	0.214944	-0.133458	0.0617342	0.139428	-0.0632215	0.313369	0.502782	-0.155718	0.0151038	0.105085	-0.076503	0.303577	0.417912	-0.187	0.00371623	0.0261033
1.39_452.2779m/z	0.0689522	0.297789	0.531408	0.032738	0.59713	0.722005	-0.104708	0.0953946	0.214944	-0.103049	0.14559	0.244011	-0.19338	0.00159277	0.0243509	-0.0809443	0.20184	0.420611	0.0270303	0.712479	0.784295	-0.111718	0.0801881	0.178197
5.16_888.4740m/z	0.0168489	0.801409	0.905644	0.175902	0.00537363	0.0246227	0.104595	0.0961452	0.215662	0.1265	0.0690582	0.149799	0.0935433	0.130053	0.294859	0.0745842	0.240248	0.468704	0.0630383	0.39036	0.502976	0.10479	0.101305	0.210831
7.52_413.3123m/z	-0.0694318	0.310179	0.540913	-0.00239932	0.970084	0.980403	0.108107	0.0961664	0.215662	0.157556	0.00881995	0.0469021	0.124232	0.0514115	0.168545	0.0316074	0.630566	0.78697	0.0639093	0.399526	0.511058	0.078111	0.237949	0.375709
7.34_549.5465m/z	-0.0647519	0.333391	0.56513	0.273177	1.83558e-05	0.00053065	0.104188	0.096393	0.215866	0.181833	0.00973312	0.0492856	0.0491537	0.425621	0.601545	0.0941357	0.136711	0.341778	0.265286	0.000240372	0.00369466	0.126617	0.0467409	0.126391
7.57_875.6776n	-0.104862	0.123552	0.343441	-0.0766623	0.228634	0.370192	-0.105619	0.0968457	0.216265	-0.116192	0.0515954	0.125438	0.0109895	0.860791	0.913047	-0.128878	0.0443568	0.187572	-0.187443	0.0111357	0.0436102	-0.143313	0.0264521	0.0879179
2.85_217.0182m/z	0.0565358	0.406074	0.623593	-0.0100884	0.874076	0.918605	0.108019	0.0968914	0.216265	0.16672	0.0159643	0.0613406	0.206279	0.00114614	0.0207087	-0.00636099	0.923016	0.964255	-0.00296847	0.96885	0.979321	0.0671545	0.311129	0.453018
7.68_940.6838m/z	0.00514329	0.940695	0.973567	0.0861311	0.183979	0.316588	-0.108079	0.0969792	0.216265	-0.12878	0.0808374	0.167975	-0.0934968	0.144153	0.310461	0.0275681	0.675554	0.818836	0.0488573	0.52057	0.618237	-0.0383319	0.563756	0.693786
0.60_194.0005m/z	-0.0401226	0.543389	0.742258	0.15875	0.0106833	0.0400625	0.102895	0.097569	0.217275	0.20864	0.00277289	0.0267205	0.069381	0.25619	0.448121	0.0255878	0.683769	0.824256	0.134413	0.0630402	0.131677	0.0639297	0.312404	0.45347
7.52_1596.2967m/z	-0.0959196	0.14632	0.37515	0.116878	0.0589998	0.138608	0.1035	0.0980931	0.218137	0.208678	0.00298504	0.027643	0.186657	0.00223986	0.0287208	0.0176377	0.780496	0.881798	-0.0245964	0.736468	0.803144	0.065884	0.301401	0.442627
1.37_522.5406m/z	-0.0947951	0.14673	0.37515	-0.165645	0.00703835	0.0295276	-0.101357	0.0988379	0.219012	-0.138773	0.0452803	0.117257	-0.0659949	0.274741	0.465954	-0.211733	0.000563309	0.0222173	-0.183732	0.00993662	0.0405108	-0.196978	0.00149129	0.0163527
7.78_666.6035m/z	-0.0565121	0.394174	0.614573	0.205845	0.00102915	0.00750617	0.102778	0.0989776	0.219012	0.208712	0.00282608	0.026907	0.149158	0.0144859	0.0780425	0.103489	0.0996402	0.286618	0.1919	0.00792218	0.0343223	0.135589	0.0320614	0.0997606
6.97_761.0068m/z	0.0928217	0.170354	0.406796	0.19097	0.00276986	0.0161914	0.104639	0.0991392	0.219012	0.149837	0.0295986	0.0899843	0.0428542	0.492788	0.660652	0.0881251	0.169	0.388308	0.208254	0.00462919	0.0235911	0.12566	0.0513139	0.133678
0.59_1242.6941m/z	-0.0617434	0.371355	0.593469	0.127956	0.0484961	0.121623	-0.106942	0.0991753	0.219012	-0.131184	0.0529621	0.127591	0.0270026	0.672512	0.803376	-0.0778099	0.234996	0.461289	-0.0772063	0.307714	0.421054	-0.113821	0.0844107	0.183602
7.47_929.7071m/z	0.0524475	0.437569	0.647707	-0.0491553	0.437004	0.587731	0.104424	0.0991158	0.219012	0.0785757	0.263716	0.368785	0.16443	0.00794107	0.0596892	-0.0717607	0.261993	0.492981	-0.0882935	0.231966	0.34502	-0.00219021	0.972947	0.979586
7.82_635.5665m/z	-0.0484737	0.467492	0.674286	-0.132408	0.0346971	0.0956449	-0.102765	0.100239	0.221054	-0.141218	0.0398658	0.108168	-0.0629407	0.306297	0.496445	-0.0448034	0.478474	0.673848	-0.205939	0.00447804	0.0230423	-0.0934458	0.14196	0.263072
4.18_719.5642m/z	0.0939923	0.165658	0.402747	-0.106146	0.0947194	0.195336	-0.104626	0.10051	0.221346	-0.163419	0.0229797	0.0760638	-0.101674	0.104276	0.256988	-0.10776	0.093567	0.278077	-0.1022	0.168851	0.271735	-0.128351	0.0473539	0.127184
7.15_929.7153m/z	0.00573197	0.932867	0.971992	-0.100502	0.115495	0.226433	0.104521	0.101926	0.224152	0.0133743	0.846616	0.884441	0.148548	0.0176442	0.0868555	-0.0470354	0.466617	0.664804	-0.0672487	0.367286	0.480251	-0.00323267	0.960443	0.972459
0.59_656.8837m/z	0.0414481	0.548679	0.747149	-0.0556487	0.389853	0.546619	-0.105865	0.103205	0.226652	-0.172196	0.0184267	0.0671983	-0.114448	0.0728005	0.207071	0.012501	0.84913	0.924737	0.071968	0.342546	0.454252	-0.0509712	0.44148	0.58309
6.85_1484.1362m/z	-0.106827	0.114513	0.325717	-0.132031	0.0375271	0.101132	-0.102653	0.103743	0.226893	-0.108281	0.115059	0.211503	-0.033016	0.595157	0.744532	-0.122231	0.0545798	0.209103	-0.268803	0.00021834	0.0036015	-0.123229	0.0546044	0.139406
2.03_538.3824m/z	-0.154476	0.0223823	0.154349	-0.134433	0.0336098	0.0937536	-0.102656	0.103512	0.226893	-0.133249	0.0626296	0.140223	-0.0248349	0.689223	0.809353	-0.0277513	0.663436	0.811603	-0.0789131	0.283454	0.396389	-0.0591982	0.356898	0.499532
7.92_672.6276m/z	-0.0136571	0.839076	0.925195	0.151872	0.0164511	0.0556536	0.103396	0.103607	0.226893	0.17709	0.0122533	0.0547268	0.197371	0.00144243	0.0239649	0.00265929	0.96699	0.989224	-0.0549516	0.458741	0.563241	0.0547868	0.397442	0.541333
1.11_798.9817m/z	-0.215809	0.00138415	0.0431402	-0.0713466	0.25446	0.399006	-0.101626	0.104069	0.227294	-0.137796	0.041494	0.111371	-0.00479121	0.937989	0.959719	-0.0779384	0.21712	0.438098	-0.121378	0.0956076	0.177589	-0.102091	0.108469	0.218226
6.40_818.5904m/z	-0.169946	0.0109905	0.113191	-0.100297	0.107501	0.213126	-0.100508	0.105021	0.229058	-0.0859928	0.219302	0.321078	-0.0980137	0.107633	0.262479	-0.121516	0.051805	0.203383	-0.306016	1.68415e-05	0.000798621	-0.133321	0.0342046	0.103979
0.58_220.8707m/z	-0.0583248	0.395809	0.615789	0.0289392	0.65248	0.76564	-0.104099	0.105659	0.230134	-0.167476	0.0187635	0.0674502	-0.0400169	0.527583	0.690417	-0.0704054	0.278755	0.512393	-0.0817586	0.276075	0.390185	-0.134887	0.0389799	0.113513
6.86_1484.1544m/z	-0.107871	0.111288	0.321594	-0.105207	0.0971557	0.198813	-0.101658	0.107176	0.232853	-0.0794669	0.246419	0.350826	-0.0250605	0.686754	0.807497	-0.119483	0.0603041	0.222985	-0.261315	0.000329611	0.00447933	-0.124835	0.0515203	0.133678
7.61_839.7176m/z	0.0553514	0.398531	0.618813	-0.0116934	0.84879	0.902441	-0.0996145	0.107347	0.232853	-0.133439	0.0512527	0.125227	-0.139478	0.0213888	0.0970105	-0.0653186	0.296025	0.526932	-0.0274051	0.704461	0.778382	-0.115793	0.0655474	0.156042
2.19_411.0480m/z	-0.0163688	0.809321	0.910708	-0.0307203	0.628592	0.750346	0.104856	0.107227	0.232853	0.171155	0.0111128	0.0519396	0.22523	0.000375167	0.0122223	-0.0785308	0.232336	0.458105	-0.0640448	0.399301	0.511058	0.00715089	0.914223	0.944519
1.09_550.3296m/z	-0.151766	0.0240697	0.157804	-0.0908251	0.147994	0.27161	-0.100452	0.108693	0.235128	-0.0919821	0.189318	0.287778	-0.0695489	0.258903	0.450475	-0.157536	0.0123275	0.0965551	-0.147659	0.0426694	0.102044	-0.184432	0.00358825	0.0259332
7.40_954.6826m/z	0.181339	0.00653723	0.0903843	-0.175635	0.00491705	0.0231978	-0.100169	0.108961	0.235128	-0.225635	0.000890221	0.0172616	-0.151601	0.0132127	0.076563	-0.10571	0.0935316	0.278077	-0.19804	0.00627106	0.0293264	-0.151896	0.016531	0.0662642
7.88_308.2981m/z	-0.0533981	0.41967	0.63189	-0.224208	0.000348825	0.00340265	-0.0991122	0.108987	0.235128	-0.117902	0.0843677	0.172198	-0.0385025	0.527132	0.690417	-0.0996105	0.110354	0.306241	-0.266515	0.000183087	0.00318964	-0.129275	0.039539	0.114721
7.27_337.2716m/z	-0.144051	0.0313659	0.173741	-0.112953	0.0710008	0.16013	0.101447	0.108765	0.235128	0.0930808	0.173238	0.271646	0.163261	0.00832624	0.0611124	0.00667043	0.916965	0.962178	-0.101677	0.167973	0.271136	0.0490457	0.446825	0.58715
7.54_341.3035m/z	-0.0461749	0.493325	0.697853	0.244138	0.00013618	0.00175239	0.1006	0.109326	0.235541	0.111027	0.120975	0.217543	0.0169183	0.784533	0.862064	0.0816522	0.198084	0.41938	0.304273	2.44395e-05	0.000944796	0.117292	0.0662449	0.157208
0.56_256.9867m/z	0.042771	0.527333	0.727829	-0.0600092	0.343675	0.499949	-0.102911	0.109688	0.236001	-0.140987	0.0509633	0.124899	-0.171458	0.00641509	0.0532175	-0.0377434	0.56177	0.740643	-0.0178693	0.812031	0.857933	-0.100985	0.122882	0.236827
1.72_550.3826m/z	-0.0755282	0.257721	0.495835	-0.18738	0.00291095	0.0165893	-0.100851	0.110217	0.23618	-0.226616	0.00142062	0.0203494	-0.0411143	0.508367	0.676971	-0.155585	0.0142566	0.102509	-0.244388	0.000805997	0.00782574	-0.144011	0.0245966	0.0846505
8.43_908.8692m/z	0.0301072	0.655864	0.820972	-0.0993466	0.11703	0.228597	0.102045	0.110187	0.23618	0.16205	0.0218229	0.0733582	0.158007	0.0115003	0.069792	0.0674144	0.296275	0.526932	0.0854725	0.251396	0.364375	0.124115	0.0558744	0.141691
2.22_379.1577m/z	0.0669493	0.325301	0.557359	-0.0884202	0.165604	0.292568	0.102575	0.11016	0.23618	0.126332	0.0742462	0.159314	0.105914	0.093077	0.240186	-0.00469728	0.942342	0.975613	0.0624231	0.404911	0.515872	0.0411724	0.529351	0.664824
1.13_508.3369m/z	-0.0245768	0.708535	0.852817	-0.0579379	0.346836	0.502706	-0.0991619	0.110519	0.236508	-0.0834837	0.229321	0.332379	-0.0931924	0.126946	0.290843	-0.116795	0.062208	0.22634	-0.0594644	0.412287	0.520267	-0.128451	0.0418076	0.118544
1.32_104.1074m/z	-0.24076	0.000398096	0.0241678	0.0462853	0.461668	0.6112	-0.0998563	0.11121	0.237126	-0.0767177	0.269343	0.372952	-0.0606317	0.325677	0.5132	-0.215841	0.000572899	0.0222173	-0.120215	0.0997406	0.183127	-0.217341	0.000582786	0.009754
1.37_522.6036m/z	-0.0238315	0.71982	0.85989	-0.153114	0.0143812	0.0504769	-0.0988431	0.111254	0.237126	-0.0502923	0.481346	0.573904	-0.0560157	0.359083	0.543236	-0.139587	0.0254378	0.13899	-0.127432	0.0778475	0.153119	-0.146505	0.019956	0.0734506
7.84_619.6227n	0.0313806	0.630723	0.80421	0.174222	0.00466895	0.0228553	0.0979495	0.111477	0.237126	0.20624	0.00241235	0.0251247	0.161812	0.007172	0.0570174	0.0586827	0.345374	0.572622	0.0736056	0.305336	0.419244	0.10809	0.0840997	0.183256
7.88_611.5394m/z	-0.0540859	0.420952	0.63322	-0.142624	0.0240048	0.0735408	-0.0998897	0.111554	0.237126	-0.0759551	0.25759	0.361171	-0.0338019	0.584468	0.73521	-0.0307192	0.628426	0.78697	-0.19761	0.0066291	0.0302344	-0.0851709	0.182599	0.311552
5.74_1641.1534m/z	-0.0692545	0.319866	0.551613	-0.000872351	0.98931	0.993684	-0.103386	0.111413	0.237126	-0.0706923	0.331919	0.433649	-0.0561139	0.379997	0.560478	-0.0430893	0.511666	0.702546	-0.139688	0.064644	0.133833	-0.0767198	0.246087	0.38436
6.39_860.6194m/z	-0.0585672	0.39388	0.614573	-0.0899461	0.162377	0.288147	-0.101825	0.111868	0.237477	-0.0771971	0.25445	0.357715	-0.0327695	0.603329	0.749448	-0.206552	0.00127503	0.0309241	-0.252923	0.000625241	0.00671717	-0.207445	0.0013335	0.0153642
0.59_1303.7192n	-0.0526055	0.448949	0.657301	0.0855286	0.188981	0.323096	-0.103427	0.112356	0.238195	-0.105935	0.1242	0.221179	0.0267032	0.677215	0.807175	-0.0708646	0.281571	0.514121	-0.0700108	0.357089	0.470399	-0.0991536	0.134682	0.25463
1.01_566.3237m/z	-0.147465	0.0280061	0.166604	-0.0383875	0.539379	0.67637	-0.0998372	0.1129	0.239029	-0.13534	0.052892	0.127591	-0.0989198	0.109853	0.266164	-0.218927	0.000504191	0.0222173	-0.180952	0.0133218	0.0491455	-0.203692	0.00135485	0.0154592
6.36_836.6115m/z	-0.11393	0.0923491	0.292809	-0.228106	0.000364452	0.00349084	-0.0997949	0.11335	0.239663	-0.108511	0.125673	0.222517	-0.0752474	0.224774	0.416054	-0.164896	0.00920981	0.0864458	-0.33162	4.22895e-06	0.000686362	-0.167721	0.00860502	0.0457641
6.94_734.5712m/z	0.156022	0.0203666	0.147867	0.224354	0.000403531	0.00379654	0.0994052	0.11375	0.24019	0.0613175	0.363832	0.463165	0.126413	0.0403007	0.144811	-0.0112613	0.859386	0.929773	0.053303	0.467544	0.572282	0.0535528	0.403095	0.546861
1.11_1311.3281m/z	-0.150195	0.0314701	0.173741	-0.0312314	0.631268	0.751847	-0.102555	0.114075	0.240556	-0.177845	0.0166497	0.062584	-0.0337423	0.597491	0.745691	-0.0471214	0.472621	0.669444	-0.0812137	0.283455	0.396389	-0.0797187	0.227731	0.365013
7.40_612.6125m/z	0.225947	0.000609561	0.0319701	-0.20787	0.000752295	0.00595099	-0.0973605	0.114281	0.240672	-0.168917	0.0146048	0.059464	-0.152528	0.0114705	0.069792	-0.0632721	0.309728	0.539396	-0.163517	0.022449	0.0681802	-0.117596	0.0605072	0.147668
5.93_816.5549m/z	-0.0519074	0.445275	0.653727	-0.182752	0.00438028	0.0219014	-0.100102	0.114752	0.241343	-0.0900831	0.214062	0.316907	-0.053163	0.394713	0.575247	-0.156844	0.0139673	0.102509	-0.272039	0.000198844	0.00336342	-0.162315	0.0116097	0.0529264
7.92_264.2686m/z	0.0299414	0.663784	0.825835	0.132089	0.0412977	0.107777	0.101826	0.114921	0.24138	0.185934	0.0100564	0.0499677	0.154461	0.0145874	0.0780425	0.0295497	0.650961	0.803065	0.0459176	0.542598	0.638115	0.0644643	0.327266	0.468365
0.59_182.0589m/z	0.0359269	0.601228	0.786327	0.142929	0.0270363	0.0802009	0.102041	0.115546	0.241544	0.132972	0.066729	0.146952	0.121125	0.0569611	0.175833	0.22116	0.00064572	0.0223195	0.185713	0.0136169	0.0497722	0.220829	0.000730594	0.0107999
7.62_330.2793m/z	0.0841059	0.197127	0.431131	-0.251405	4.9518e-05	0.000941312	-0.096024	0.115719	0.241544	-0.118929	0.0864088	0.174128	-0.124898	0.0369398	0.137551	-0.144849	0.0183176	0.118394	-0.207566	0.00332171	0.0188626	-0.169581	0.00605802	0.0365481
7.60_752.5880m/z	-0.0650534	0.31936	0.551613	0.286918	4.27081e-06	0.000188627	0.096834	0.115759	0.241544	0.217781	0.00171665	0.0221909	0.0779301	0.197973	0.384344	0.108013	0.0818764	0.260784	0.180754	0.0114142	0.0444817	0.110694	0.076953	0.1738
2.15_411.0526m/z	0.0216154	0.752323	0.878908	-0.0238943	0.709403	0.813001	0.102455	0.115353	0.241544	0.19271	0.00412899	0.0329822	0.147017	0.0210962	0.096388	0.0152738	0.816455	0.907172	-0.0191175	0.80137	0.851724	0.0631819	0.340554	0.482604
7.57_940.6563m/z	-0.0697339	0.312288	0.542665	-0.0150145	0.816041	0.881289	-0.101527	0.115351	0.241544	-0.170814	0.0107551	0.0514213	-0.0567443	0.371171	0.552586	0.00193988	0.976268	0.99229	-0.0154713	0.837219	0.876929	-0.0560533	0.393588	0.538096
1.23_515.3138m/z	-0.068129	0.320762	0.552559	0.0487363	0.447801	0.597318	-0.101093	0.116314	0.242384	-0.114014	0.119797	0.215961	-0.120421	0.0566111	0.175664	-0.111327	0.0863463	0.267027	0.0155242	0.836404	0.876653	-0.125518	0.0549658	0.140057
5.80_1481.6314m/z	-0.0764469	0.253813	0.4935	-0.183132	0.00373604	0.0192867	-0.0987997	0.116538	0.24252	-0.116785	0.100113	0.192175	-0.0464516	0.453456	0.626722	-0.15997	0.0114505	0.0930992	-0.303163	2.71881e-05	0.000958747	-0.162708	0.0107379	0.0521991
2.17_363.2757m/z	0.137975	0.0428633	0.194061	0.000211268	0.997346	0.99869	0.100468	0.116684	0.24252	0.113847	0.0887311	0.176592	0.173697	0.00551724	0.0490079	-0.0466426	0.471195	0.668332	-0.0477528	0.523003	0.620578	0.0427277	0.512735	0.649601
0.71_328.2483m/z	0.0445174	0.518514	0.722557	-0.0350244	0.587325	0.716033	0.101116	0.117024	0.242592	0.0570467	0.441805	0.535419	0.12106	0.0558318	0.174406	0.176761	0.00634679	0.0705692	0.0936936	0.212967	0.322991	0.199803	0.00217174	0.0199696
1.82_535.8591m/z	-0.112346	0.102642	0.307347	0.106168	0.0994215	0.20189	-0.1005	0.116997	0.242592	-0.0170463	0.81192	0.855502	-0.0860282	0.172267	0.351116	0.0184522	0.775955	0.880634	0.0552937	0.460011	0.564365	-0.0390456	0.550216	0.680283
2.17_371.2365m/z	0.00685738	0.919907	0.968003	-0.070425	0.270527	0.420057	0.10151	0.117347	0.242945	0.128807	0.0441602	0.115358	0.200967	0.00147399	0.0239649	-0.0182361	0.780862	0.881798	-0.0131245	0.862361	0.896766	0.052822	0.423915	0.564509
1.37_521.3501n	-0.116809	0.0732523	0.255419	-0.159496	0.00922587	0.0359538	-0.0956847	0.118298	0.244595	-0.143738	0.0370653	0.10394	-0.0612088	0.30982	0.499609	-0.228397	0.000185555	0.0156024	-0.21056	0.00298878	0.0177983	-0.208786	0.000723728	0.0107999
1.30_1005.6785m/z	-0.0400335	0.552133	0.749466	0.0924627	0.143086	0.264905	-0.0979487	0.119015	0.245757	-0.0185615	0.792399	0.838266	-0.09066	0.142024	0.308075	-0.106471	0.0928993	0.27765	0.059083	0.420421	0.5276	-0.123691	0.0526441	0.135791
0.91_204.1286m/z	0.11337	0.0963161	0.299107	0.0877404	0.168783	0.297193	0.0996135	0.119245	0.245914	0.144628	0.0319829	0.0938243	0.11031	0.0788826	0.2159	0.0444742	0.491382	0.685349	0.143713	0.053395	0.118573	0.100387	0.122736	0.236827
1.10_104.1074m/z	-0.270351	7.33814e-05	0.0164582	0.0166154	0.791435	0.864677	-0.0975648	0.119455	0.246027	-0.0843193	0.206958	0.30869	-0.0178317	0.772587	0.858431	-0.168296	0.00747877	0.0762672	-0.0792903	0.278016	0.392548	-0.178117	0.00495932	0.0315413
7.13_1114.7603m/z	0.167885	0.00932068	0.105414	-0.243809	6.42593e-05	0.00105332	-0.0953736	0.121095	0.24844	-0.213884	0.00164883	0.0220306	-0.0662103	0.273916	0.465954	-0.130573	0.0350406	0.165325	-0.321597	4.89727e-06	0.000686362	-0.138981	0.0259906	0.0871836
6.86_1506.1227m/z	-0.081195	0.227311	0.466353	-0.16655	0.00850868	0.0339919	-0.0974014	0.120804	0.24844	-0.0881368	0.203919	0.305833	-0.0284097	0.645811	0.779769	-0.0951242	0.133209	0.336195	-0.266738	0.000226705	0.0036107	-0.103732	0.104241	0.214682
7.08_719.5541m/z	0.0637253	0.349142	0.577064	0.064904	0.308426	0.460035	0.0990508	0.120961	0.24844	0.0934071	0.127924	0.225498	0.126997	0.0426383	0.150991	-0.0245454	0.70391	0.837737	0.0598665	0.421929	0.529075	0.0296112	0.649288	0.76642
7.40_954.7083m/z	0.202498	0.00252188	0.0514076	-0.143862	0.021369	0.0672807	-0.0973353	0.121425	0.248796	-0.1799	0.00976942	0.0493123	-0.14382	0.0194672	0.0924719	-0.0810087	0.201708	0.420611	-0.162102	0.026452	0.0748651	-0.12748	0.0457944	0.125109
0.55_256.0147m/z	0.0493146	0.464819	0.673098	-0.0224784	0.721788	0.819744	-0.0987601	0.12194	0.249531	-0.19876	0.00578395	0.0394698	-0.177087	0.00452858	0.0436655	0.0668334	0.300155	0.530864	0.00834604	0.910884	0.934994	-0.00749169	0.908391	0.942167
6.82_822.6024m/z	-0.0731835	0.282969	0.52084	-0.175307	0.00632763	0.0277161	-0.0981373	0.122861	0.250234	-0.10231	0.144551	0.244011	-0.0513757	0.411793	0.588275	-0.14898	0.0198811	0.122523	-0.282404	0.000114223	0.00237178	-0.177974	0.00569171	0.0350768
1.78_522.3484m/z	-0.0878311	0.195284	0.430456	-0.089147	0.160357	0.286387	-0.0985385	0.123048	0.250234	-0.148943	0.0413992	0.111371	-0.0329204	0.600762	0.748168	-0.168686	0.00857812	0.0831659	-0.178675	0.0160313	0.0549348	-0.166313	0.0101873	0.0507536
6.97_1520.4877m/z	0.0673095	0.315849	0.547656	0.181994	0.00402466	0.0203149	0.097009	0.123244	0.250234	0.189321	0.00702026	0.0427557	0.0282923	0.647988	0.780531	0.0806277	0.204519	0.42231	0.223672	0.00212879	0.0139291	0.127576	0.045955	0.125116
6.00_764.5254m/z	-0.0352452	0.603671	0.786751	0.10856	0.0884376	0.186246	0.0992721	0.123293	0.250234	0.147737	0.0434919	0.114354	0.0379053	0.550004	0.710404	0.0874206	0.178817	0.400295	0.183363	0.0142042	0.0511535	0.123534	0.0590948	0.145675
2.85_473.0218m/z	0.0797747	0.239423	0.480054	-0.0150539	0.812289	0.879796	0.100311	0.122483	0.250234	0.18289	0.00833385	0.0453564	0.163977	0.00986062	0.0641004	-0.00681202	0.917397	0.962178	0.0186165	0.806108	0.854474	0.067139	0.310187	0.45206
6.37_599.5076m/z	-0.0261004	0.699312	0.847043	0.126679	0.0460382	0.117309	0.0988469	0.123386	0.250234	0.189915	0.00492021	0.0354161	0.0883825	0.161021	0.33643	0.0149392	0.81788	0.907614	0.232621	0.00171745	0.0121458	0.0639156	0.328078	0.469104
0.59_516.8266m/z	-0.0136898	0.843625	0.92828	0.0419125	0.518976	0.658343	-0.100154	0.122869	0.250234	-0.128558	0.0848899	0.172602	-0.0413248	0.517821	0.684971	0.020557	0.754147	0.87017	-0.0589881	0.436229	0.542845	-0.0421789	0.5238	0.659547
1.11_1428.6383m/z	-0.154689	0.0229025	0.155619	-0.105985	0.0950777	0.195669	-0.0974909	0.123887	0.250764	-0.116366	0.0977184	0.189412	-0.0162723	0.794239	0.866145	-0.110612	0.0833716	0.263541	-0.172043	0.0194003	0.0623162	-0.130948	0.0418237	0.118544
0.55_288.0048m/z	0.09882	0.1473	0.375332	0.0275385	0.665568	0.776455	-0.0992264	0.123963	0.250764	-0.209433	0.00348384	0.0291979	-0.182675	0.00373175	0.039822	-0.0125936	0.846898	0.924206	-0.0532739	0.479196	0.580572	-0.0819251	0.212176	0.346722
1.12_564.3304m/z	-0.265695	3.1463e-05	0.0100052	-0.16337	0.00576044	0.0257897	-0.0912474	0.124175	0.250875	-0.193865	0.00264256	0.0260927	-0.0600594	0.303612	0.493904	-0.105696	0.0772988	0.253936	-0.141932	0.0397383	0.0974562	-0.1337	0.0264005	0.0879179
2.58_574.3877m/z	-0.0769025	0.266103	0.504898	-0.0936392	0.148359	0.271763	-0.0991904	0.124736	0.251607	-0.114976	0.112312	0.20912	-0.025621	0.687134	0.807497	-0.213951	0.000932018	0.0274427	-0.234573	0.00169296	0.0121253	-0.200944	0.00207676	0.0195134
5.13_520.5086m/z	0.0355343	0.605441	0.787767	-0.1088	0.091912	0.191283	-0.0990939	0.124854	0.251607	-0.0803845	0.266396	0.370902	-0.0515888	0.416859	0.592849	-0.0949169	0.145188	0.351905	-0.206419	0.00581056	0.0279118	-0.131759	0.0444947	0.122261
5.80_1557.1319m/z	-0.151944	0.0251728	0.160444	-0.176558	0.00557768	0.0250523	-0.0968235	0.125532	0.252653	-0.139226	0.0506979	0.124783	-0.012366	0.8425	0.899589	-0.132949	0.0366893	0.170573	-0.305657	2.5016e-05	0.000944796	-0.13643	0.0334501	0.103026
1.10_1063.6697m/z	-0.130565	0.0465334	0.202153	-0.072595	0.235878	0.37731	-0.0938822	0.126024	0.25304	-0.100202	0.153285	0.249132	-0.0469223	0.43716	0.609723	-0.152968	0.013128	0.0993978	-0.155868	0.0288512	0.0788203	-0.1584	0.0108299	0.0522453
6.97_478.3303m/z	0.162473	0.0157351	0.135972	0.139208	0.0269263	0.0801738	0.0964432	0.126061	0.25304	0.165955	0.0175658	0.0652561	0.0468006	0.450668	0.623639	0.0685903	0.281407	0.514121	0.127872	0.0814776	0.157566	0.104239	0.103956	0.214383
3.39_606.4513m/z	-0.0268234	0.692106	0.844257	-0.103212	0.104424	0.208586	-0.0972524	0.126202	0.25304	-0.215736	0.00213974	0.0243014	-0.0437576	0.484505	0.652974	-0.0777829	0.225787	0.449147	-0.111146	0.133622	0.226743	-0.104708	0.105437	0.215959
6.91_1666.1823m/z	0.0624629	0.345333	0.576632	0.239714	0.000135515	0.00175239	-0.0954524	0.126854	0.254027	0.0579323	0.39998	0.497347	-0.0916156	0.135888	0.300621	0.0166104	0.792759	0.889547	0.107182	0.141263	0.236369	-0.025944	0.683984	0.7944
3.40_606.4421m/z	0.00575709	0.932411	0.971992	-0.107924	0.0903357	0.188743	-0.0976674	0.127543	0.255086	-0.237773	0.000912867	0.0172793	-0.0499905	0.428023	0.603927	-0.0741156	0.252184	0.480046	-0.137186	0.0658977	0.135371	-0.0988047	0.129657	0.247484
0.61_166.0846m/z	-0.00122496	0.985815	0.992683	0.139659	0.031133	0.0887122	0.098577	0.128959	0.256949	0.13718	0.055989	0.132869	0.123545	0.0524338	0.17049	0.186873	0.00411052	0.0580713	0.145973	0.0533107	0.118551	0.193688	0.00316544	0.0241974
7.46_562.5539m/z	-0.00623851	0.92759	0.969374	0.12163	0.059282	0.138615	0.0976629	0.12878	0.256949	0.161806	0.0274316	0.0853546	0.0300553	0.634923	0.773068	0.07263	0.263364	0.49439	0.17101	0.0220501	0.0672931	0.116548	0.0745061	0.170558
2.75_473.0169m/z	0.0815686	0.214894	0.45152	0.0630349	0.305659	0.457194	0.0964693	0.128858	0.256949	0.195985	0.00360092	0.0296656	0.184247	0.00296475	0.0346614	0.0381733	0.552192	0.737857	0.11494	0.120376	0.210052	0.0869305	0.178749	0.306262
6.45_1519.1479m/z	-0.0877142	0.195183	0.430456	0.237855	0.000209328	0.00236051	0.0963473	0.130697	0.259815	0.164608	0.0124653	0.0550025	0.129147	0.0388164	0.142208	0.139581	0.0295898	0.15177	0.24584	0.000840222	0.00797643	0.175496	0.00652704	0.0385799
7.34_610.5914m/z	-0.0568503	0.412817	0.625819	-0.0347922	0.592217	0.71825	-0.0980898	0.131257	0.259815	-0.110301	0.129083	0.225788	-0.102249	0.10922	0.265535	-0.145709	0.0258812	0.139682	-0.161247	0.0328276	0.0861319	-0.168314	0.0105728	0.0520096
5.79_1482.6326m/z	-0.0970057	0.151005	0.379901	-0.201912	0.00153669	0.0103136	-0.0955198	0.131378	0.259815	-0.147149	0.0328867	0.0955995	-0.019158	0.758593	0.850608	-0.132457	0.0377207	0.173008	-0.275249	0.000159396	0.0029131	-0.12516	0.0516217	0.133678
1.00_448.3412m/z	0.0925293	0.18003	0.414446	0.0355419	0.581662	0.711569	-0.0974426	0.131348	0.259815	-0.0838708	0.258844	0.362609	-0.127369	0.044331	0.153949	-0.0861619	0.186271	0.402802	0.0591858	0.432279	0.539312	-0.115263	0.0791031	0.176649
8.04_642.6486m/z	0.00814341	0.904184	0.962929	0.163228	0.0104422	0.0395311	0.0964514	0.131107	0.259815	0.229566	0.00133996	0.0195462	0.133597	0.0328962	0.128198	0.0325298	0.614481	0.778931	0.0473987	0.52502	0.622507	0.0724558	0.265371	0.404617
4.44_822.5684m/z	-0.188585	0.00588418	0.0842869	0.0816905	0.199803	0.337605	0.0974427	0.13101	0.259815	0.131016	0.0622083	0.140064	0.13053	0.0391054	0.142937	0.019469	0.765386	0.873582	0.0528378	0.482931	0.583481	0.0663655	0.312581	0.45347
6.78_1542.1296m/z	-0.048671	0.47105	0.676744	0.241318	0.000165998	0.00203028	0.0957433	0.131637	0.259977	0.211713	0.00226366	0.02483	0.103565	0.0967566	0.245756	0.111679	0.081078	0.259384	0.208956	0.00450409	0.0231016	0.156781	0.0148564	0.0617108
0.61_502.8941m/z	0.108047	0.112408	0.323199	-0.00928369	0.88386	0.923594	-0.0965399	0.131787	0.259977	-0.057958	0.432323	0.527547	-0.149712	0.0169857	0.0852064	-0.0356521	0.581916	0.755892	0.00696279	0.925835	0.945457	-0.0723238	0.267525	0.407047
2.90_349.2355m/z	0.156329	0.0203057	0.147867	-0.038937	0.534879	0.672298	0.0955978	0.132301	0.260667	0.149445	0.0282192	0.0869287	0.137138	0.0275717	0.112189	-0.0557366	0.38513	0.598589	0.0870987	0.239609	0.352758	0.0214177	0.740811	0.83657
0.97_540.3043m/z	-0.135654	0.0500775	0.210087	-0.0233736	0.717362	0.815592	-0.097131	0.132879	0.261156	-0.143281	0.0496888	0.123758	-0.0248387	0.69627	0.81249	-0.0937412	0.150619	0.360126	-0.0827367	0.272374	0.386758	-0.112021	0.088201	0.189002
1.84_1047.7248m/z	-0.0284999	0.683862	0.838998	0.00751509	0.908664	0.941982	-0.0983888	0.132909	0.261156	-0.145366	0.0555209	0.132351	-0.0352455	0.584469	0.73521	-0.0639039	0.333964	0.564296	-0.0131483	0.86345	0.89731	-0.0939494	0.158468	0.281699
6.53_748.5135m/z	-0.190513	0.00480769	0.0769262	-0.209316	0.000967736	0.00712361	0.0949503	0.133042	0.261156	0.0671956	0.329833	0.431634	0.116825	0.0596022	0.181547	-0.0278349	0.663124	0.811603	-0.0654154	0.375073	0.489225	0.0341361	0.596195	0.718689
8.04_666.6756m/z	0.0342782	0.615183	0.793599	0.131132	0.0407252	0.106853	0.0959274	0.133505	0.26142	0.213903	0.00330662	0.0286843	0.145705	0.0199653	0.0930209	0.21505	0.000768011	0.0239439	0.155438	0.0365122	0.0922963	0.237028	0.000228079	0.0071107
8.21_373.0589m/z	-0.0542557	0.422757	0.635334	-0.00151649	0.980891	0.985963	0.0963141	0.133388	0.26142	0.142812	0.0455691	0.117813	0.133267	0.0341325	0.129834	-0.0427702	0.509619	0.701553	0.0329583	0.659992	0.741715	0.0143188	0.82675	0.890868
1.14_523.3503m/z	-0.0813322	0.231249	0.469586	-0.0789257	0.214631	0.353275	-0.0953204	0.135546	0.26509	-0.126307	0.0753869	0.160893	-0.0290172	0.644397	0.779769	-0.115452	0.0728691	0.247568	-0.202437	0.00623861	0.0292607	-0.141337	0.0291744	0.0929605
7.41_874.6684m/z	-0.124267	0.0613584	0.239374	-0.13161	0.0344546	0.0952745	-0.0928139	0.136008	0.265666	-0.103641	0.0903259	0.178791	0.0299614	0.624921	0.765504	-0.153411	0.0142199	0.102509	-0.211404	0.00335636	0.0189242	-0.158888	0.0117626	0.053042
1.76_550.3833m/z	-0.111517	0.0969833	0.300592	-0.150961	0.0167117	0.0561769	-0.0942196	0.13673	0.266749	-0.175659	0.0146229	0.059464	-0.0550664	0.376707	0.557176	-0.17703	0.00532593	0.0656451	-0.216488	0.00313971	0.0183534	-0.164985	0.010088	0.0504398
1.36_1042.7000n	-0.0463981	0.482688	0.688317	-0.123657	0.0464011	0.117856	-0.0921513	0.136998	0.266945	-0.0992658	0.160447	0.255908	-0.0652051	0.28467	0.472091	-0.150883	0.0154292	0.106201	-0.132638	0.0658732	0.135371	-0.151043	0.0161889	0.0653308
7.98_690.6140m/z	0.0904089	0.182517	0.417382	0.123863	0.0515213	0.126613	0.0948546	0.137308	0.267221	0.181649	0.0106926	0.0514213	0.182625	0.00338558	0.0373825	0.159765	0.0127557	0.0977138	0.0560155	0.452094	0.55687	0.174837	0.00680772	0.0390889
1.35_1017.6922m/z	-0.0479078	0.469623	0.675746	-0.0535675	0.38784	0.545564	-0.0919655	0.13835	0.268921	-0.0656125	0.350695	0.449681	-0.100636	0.098634	0.249726	-0.156091	0.0123068	0.0965551	-0.0809599	0.263258	0.377099	-0.159621	0.0111075	0.0524131
5.57_783.4997m/z	-0.00386853	0.954112	0.978735	0.0309546	0.622882	0.745273	0.0942428	0.138918	0.269226	0.134917	0.0514317	0.125424	0.190784	0.00213186	0.027784	0.106722	0.096519	0.282267	0.0692211	0.351487	0.464099	0.139536	0.030834	0.0970813
5.93_876.5755m/z	-0.0898446	0.184791	0.420339	-0.15832	0.0129386	0.0467553	-0.0934685	0.139412	0.269226	-0.10134	0.15964	0.255458	-0.0714466	0.250574	0.442682	-0.104933	0.0998656	0.286618	-0.215898	0.00318596	0.0184878	-0.120598	0.0604946	0.147668
7.20_629.5554m/z	-0.0126492	0.849526	0.931682	0.255662	5.56715e-05	0.000977185	0.0929716	0.138933	0.269226	0.188341	0.00780144	0.0443303	0.0115352	0.852069	0.907428	0.0604627	0.340763	0.568534	0.19785	0.00659071	0.0302344	0.0881327	0.168018	0.292605
1.00_533.2992m/z	-0.0256554	0.714174	0.856261	0.101902	0.121001	0.234054	-0.0969544	0.139523	0.269226	-0.029455	0.69516	0.75654	-0.093965	0.144977	0.311084	-0.0691233	0.296942	0.527527	-0.096227	0.208407	0.317211	-0.0889011	0.183075	0.311976
5.75_1539.1661m/z	-0.0785087	0.257897	0.495835	-0.0377649	0.560609	0.69664	-0.0960351	0.139114	0.269226	-0.108212	0.143701	0.243328	-0.0499512	0.434304	0.606805	-0.0526939	0.421863	0.633991	-0.131847	0.0810834	0.157126	-0.0755495	0.25309	0.391037
7.47_968.7012m/z	-0.0139139	0.838589	0.925195	0.0203512	0.750282	0.835983	0.0954455	0.139479	0.269226	0.156063	0.0241339	0.0780778	0.197042	0.00175593	0.0253494	-0.0374905	0.565781	0.742851	-0.0809061	0.282798	0.396167	0.0229606	0.727276	0.827742
6.60_738.5071m/z	0.00600153	0.927212	0.969374	0.0950279	0.12317	0.237669	0.0910502	0.140416	0.27062	0.133675	0.0403289	0.109053	0.0664314	0.274052	0.465954	0.00357687	0.954321	0.982117	0.141756	0.0484476	0.11164	0.0636593	0.311477	0.453109
5.47_784.5865m/z	-0.126766	0.0608037	0.238711	-0.112289	0.0759212	0.167236	0.0930155	0.140779	0.27099	0.00574575	0.934264	0.949189	0.114303	0.0651001	0.192039	0.0308486	0.628916	0.78697	-0.00772092	0.916603	0.938441	0.113736	0.0763609	0.172708
0.55_351.0564m/z	0.114053	0.0981203	0.301763	0.137641	0.0332858	0.0930131	0.0948194	0.141504	0.272057	0.0559113	0.424905	0.520893	0.0584719	0.356725	0.543236	0.0733266	0.260188	0.490403	0.194504	0.00931125	0.0384542	0.105742	0.106852	0.217536
7.74_308.2943m/z	-0.0359883	0.587356	0.776306	-0.203631	0.00116716	0.00828474	-0.091235	0.141688	0.272081	-0.119705	0.079091	0.165579	-0.105148	0.0844773	0.224614	-0.133464	0.0326902	0.161421	-0.239937	0.000817027	0.00782574	-0.151908	0.0157734	0.0643068
7.34_1319.8551m/z	0.261018	0.000112023	0.0165848	-0.0996809	0.110561	0.217835	-0.0920634	0.142696	0.273358	-0.148185	0.0238672	0.0777837	-0.093221	0.130796	0.295102	-0.0707484	0.264625	0.496172	-0.12515	0.0869645	0.165029	-0.117133	0.0664157	0.157378
2.17_325.2145m/z	0.0156319	0.820518	0.917599	-0.0349588	0.587883	0.716033	0.0960605	0.14259	0.273358	0.151368	0.0206988	0.0709291	0.181666	0.00452602	0.0436655	-0.000862927	0.989606	0.995597	-0.00719242	0.925088	0.945302	0.0678313	0.309308	0.451607
2.84_482.2737m/z	-0.0448963	0.517512	0.721917	-0.00798169	0.902136	0.937016	0.0963591	0.142922	0.273461	0.232144	0.000977608	0.0176513	0.168586	0.00876391	0.0619317	0.00627741	0.924794	0.964496	0.0976139	0.202968	0.311083	0.0554447	0.407969	0.548997
1.92_551.3912m/z	-0.0767901	0.254146	0.4935	-0.178896	0.00481405	0.0231978	-0.0922732	0.144156	0.27549	-0.179297	0.0120064	0.0540798	-0.0724671	0.243375	0.434084	-0.185492	0.00340347	0.0531938	-0.177324	0.0156107	0.0539853	-0.178873	0.00512621	0.0322161
6.50_796.5370m/z	0.0111929	0.868143	0.941109	0.198049	0.00188343	0.0121241	0.0921587	0.144804	0.276396	0.0950071	0.166927	0.264884	0.0446589	0.472717	0.64296	-0.0753874	0.237437	0.46436	0.0288632	0.695647	0.770786	-0.0190413	0.767559	0.858094
1.31_1506.4816m/z	-0.12054	0.074508	0.259229	0.0957401	0.129866	0.244363	-0.0918244	0.145444	0.277285	-0.0339866	0.636308	0.707558	-0.100437	0.104882	0.257748	-0.164875	0.00924263	0.0864458	-0.0445108	0.545411	0.640949	-0.171207	0.00732154	0.0408465
0.55_315.9994m/z	0.0172033	0.803752	0.906359	-0.0193748	0.764967	0.847003	-0.0948713	0.145703	0.277446	-0.164585	0.0226941	0.0753313	-0.133941	0.0361322	0.135816	0.0672083	0.307496	0.536162	-0.0176918	0.816234	0.860686	-0.00221186	0.973455	0.979586
4.62_880.5857m/z	-0.0196302	0.778941	0.892303	-0.091066	0.16497	0.291772	-0.0948583	0.14629	0.278231	-0.07131	0.335463	0.43605	-0.0815057	0.204108	0.391946	-0.0942517	0.152525	0.363047	-0.124183	0.102403	0.18608	-0.114474	0.084533	0.183617
2.86_481.2633m/z	0.154983	0.0234264	0.157003	0.0141923	0.823655	0.88653	0.0930896	0.146792	0.278852	0.1402	0.0332837	0.0963441	0.173724	0.00558124	0.0493009	-0.0354345	0.58475	0.757568	-0.000805821	0.991417	0.993291	0.0353347	0.588889	0.713125
6.42_722.4838m/z	-0.0795356	0.243645	0.484016	-0.00886214	0.889474	0.927995	0.0930241	0.149351	0.282708	0.150987	0.0340122	0.0970906	0.0740102	0.243299	0.434084	0.144671	0.0258166	0.139682	0.0609902	0.417804	0.525145	0.152443	0.0197792	0.0733077
0.75_448.3065m/z	0.159519	0.0111585	0.113482	-0.0701315	0.230973	0.371708	0.0845652	0.149396	0.282708	0.0922229	0.168522	0.266353	0.0891817	0.121618	0.284795	0.0775968	0.189942	0.408118	0.141059	0.0385864	0.0960131	0.0988775	0.0972735	0.204583
0.53_238.0765m/z	0.0361754	0.556872	0.752273	0.028419	0.621944	0.745208	0.0829576	0.149513	0.282708	0.073463	0.25533	0.358566	0.0866349	0.125414	0.289838	0.0557622	0.337487	0.566563	0.0742157	0.268832	0.383013	0.0857987	0.142793	0.264309
6.88_1666.1535m/z	0.0141507	0.832892	0.922589	0.171635	0.00664759	0.0287098	-0.0910461	0.149533	0.282708	0.00328145	0.962109	0.970656	-0.134786	0.0294507	0.117951	-0.0436416	0.494208	0.68688	0.0294071	0.690058	0.767804	-0.066715	0.299679	0.440786
7.84_642.6334m/z	0.0852876	0.202864	0.436474	0.157825	0.0122202	0.0447698	0.0905126	0.149776	0.282831	0.217922	0.0020953	0.0242774	0.104766	0.0894545	0.234321	0.0498217	0.432635	0.64109	0.0945417	0.196786	0.303187	0.0914122	0.152729	0.275327
7.52_787.6703m/z	-0.147777	0.0260009	0.163364	0.146875	0.0181652	0.0599226	0.0899388	0.150808	0.284219	0.197877	0.0047019	0.0349346	0.158213	0.00975926	0.0641004	0.0138975	0.82618	0.914145	-0.0165165	0.8212	0.865281	0.0375223	0.556382	0.685773
2.86_218.0235m/z	0.0885584	0.192676	0.430456	0.0165363	0.794643	0.865992	0.0928736	0.150868	0.284219	0.132757	0.0355525	0.100406	0.210842	0.000809425	0.0168149	-0.042464	0.515728	0.706295	-0.0362108	0.631339	0.71809	0.0352243	0.592899	0.715806
0.58_166.0836m/z	0.0169979	0.805545	0.907736	0.126061	0.0519943	0.127579	0.0930757	0.152153	0.286299	0.144254	0.0484001	0.121766	0.102805	0.107229	0.261896	0.23594	0.000274774	0.0173703	0.178151	0.0182377	0.0599133	0.226224	0.000549992	0.00967847
1.83_269.2291m/z	-0.122776	0.0585166	0.230872	0.100421	0.0980464	0.199949	-0.0876171	0.152789	0.287156	-0.0332442	0.626743	0.700789	-0.0141027	0.815157	0.878712	0.0512169	0.408075	0.619712	0.161974	0.0228638	0.0684622	-0.0166289	0.790059	0.86775
7.72_780.6262m/z	-0.0688342	0.306986	0.53895	0.0825353	0.19098	0.325814	0.091411	0.153177	0.287546	0.187735	0.00826406	0.0453098	0.177564	0.0044954	0.0436655	0.0038597	0.952426	0.980802	-0.120947	0.104565	0.18893	0.0268014	0.681114	0.792805
1.43_562.3524m/z	-0.0444091	0.519701	0.723577	-0.0776895	0.229379	0.370313	-0.0922533	0.153654	0.288004	-0.0786126	0.26742	0.371347	0.000588624	0.992622	0.993446	-0.113845	0.0806513	0.259384	-0.0693709	0.357697	0.47081	-0.120043	0.0676331	0.159078
2.11_339.2890m/z	-0.109819	0.109146	0.319877	0.131926	0.0401123	0.105836	0.0912007	0.153784	0.288004	0.105624	0.154596	0.250569	0.0465256	0.459591	0.63159	-0.00613293	0.924412	0.964496	0.167171	0.0244019	0.0714578	0.0500898	0.441902	0.58309
1.73_520.3396m/z	-0.171852	0.0114472	0.115197	-0.0454356	0.472486	0.618824	-0.0900435	0.15494	0.289529	-0.105868	0.138129	0.236921	-0.00626949	0.919869	0.952053	-0.1576	0.013228	0.0996801	-0.137736	0.0614669	0.129458	-0.15836	0.0135497	0.0581132
5.89_761.5800m/z	0.00255344	0.970178	0.986937	-0.12235	0.0565562	0.134902	-0.0916067	0.154962	0.289529	-0.182616	0.00816872	0.0449421	-0.0403198	0.524688	0.689466	-0.0167824	0.796595	0.891962	-0.0890285	0.235766	0.348418	-0.0555795	0.396898	0.541225
7.76_361.2776m/z	-0.0361555	0.588297	0.776618	-0.213488	0.000733458	0.00583099	-0.0886624	0.155505	0.289863	-0.0980042	0.15749	0.252792	-0.019151	0.755284	0.849294	-0.132958	0.034314	0.164352	-0.241327	0.000812186	0.00782574	-0.14751	0.0197568	0.0733077
2.84_371.2383m/z	-0.0253702	0.710857	0.853673	0.0261422	0.68323	0.791069	0.0925505	0.155488	0.289863	0.152356	0.0202958	0.0699311	0.162057	0.0109977	0.0681228	-0.0641309	0.329788	0.560217	-0.0141693	0.852222	0.887434	0.0100071	0.880225	0.925022
6.53_732.5621m/z	0.0703669	0.284713	0.521128	0.303724	1.40494e-06	0.000110761	0.0879341	0.156029	0.290499	0.228286	0.000912299	0.0172793	0.0421171	0.48987	0.65773	0.0940165	0.132662	0.335879	0.227565	0.00149191	0.0114045	0.126806	0.0438965	0.121173
7.93_636.6509m/z	-0.035546	0.601861	0.786327	0.231266	0.000342421	0.0033608	0.0904578	0.157077	0.292107	0.220163	0.00251212	0.0255084	0.0859441	0.171248	0.34998	0.0719431	0.265019	0.496326	0.144559	0.0518604	0.115975	0.0951333	0.143439	0.265196
1.37_506.3525m/z	-0.0712208	0.286139	0.521744	-0.151848	0.0156052	0.0533599	-0.0886275	0.157293	0.292168	-0.109388	0.125183	0.221896	-0.0453988	0.461545	0.632635	-0.163337	0.00944306	0.0867888	-0.196809	0.00673107	0.0304046	-0.158344	0.0126195	0.0556335
6.13_776.5445m/z	0.148848	0.0250656	0.160444	0.256205	4.66011e-05	0.000937921	0.0879036	0.158097	0.293303	0.213751	0.00241306	0.0251247	-0.0185369	0.762348	0.853524	0.120719	0.0542765	0.208904	0.216941	0.00260409	0.0162306	0.147482	0.0194875	0.0730781
7.95_780.5800m/z	-0.0167893	0.797843	0.902897	0.297597	2.11465e-06	0.000132411	0.0872861	0.158273	0.293303	0.188203	0.00650133	0.0409112	0.0899968	0.138606	0.302756	0.0850785	0.172906	0.392959	0.0794543	0.270681	0.384958	0.0997276	0.112846	0.225126
6.09_1516.1349m/z	0.00251986	0.969851	0.986937	0.231287	0.000255543	0.00276167	0.0881631	0.159088	0.294471	0.164069	0.0199851	0.0693804	0.0527501	0.391714	0.5714	0.108181	0.0864786	0.267027	0.252276	0.000476492	0.00575671	0.14082	0.0265871	0.0880697
8.48_941.8397n	0.057923	0.394665	0.61461	-0.163012	0.0109461	0.0408553	-0.0898297	0.160712	0.29713	-0.197884	0.00531153	0.0371754	-0.00540673	0.931652	0.956035	-0.0182409	0.778103	0.881798	-0.166965	0.0247946	0.0724642	-0.0443493	0.496655	0.633265
2.75_433.2678m/z	-0.0056239	0.934845	0.972141	-0.0108321	0.86642	0.914139	0.0914235	0.161041	0.297393	0.264628	0.000192789	0.00650461	0.11592	0.070105	0.202557	0.0488468	0.458564	0.657562	0.0830632	0.274766	0.389374	0.0942592	0.155418	0.27797
6.74_1543.1502n	-0.0575119	0.392376	0.614573	0.270591	2.38118e-05	0.000631013	0.0880219	0.162369	0.299497	0.213073	0.00201931	0.0241406	0.0922333	0.136081	0.300621	0.0373722	0.55718	0.739203	0.154228	0.0351731	0.0897677	0.0980473	0.12589	0.242331
7.65_596.6025m/z	0.0109625	0.868306	0.941109	0.326309	2.827e-07	7.64465e-05	0.0862081	0.162659	0.299684	0.178092	0.0105481	0.0511324	0.0794677	0.190295	0.373022	0.243732	7.30036e-05	0.0116076	0.40925	4.25917e-09	6.77209e-06	0.227117	0.000255111	0.00737598
1.41_505.3476m/z	-0.0599845	0.376453	0.598829	-0.136224	0.032546	0.0912666	-0.0892595	0.162881	0.299747	-0.132727	0.0572611	0.134329	0.0398242	0.526901	0.690417	-0.0791404	0.22027	0.442796	-0.0832901	0.264055	0.3779	-0.0836702	0.198606	0.330318
7.82_625.6158n	-0.0521724	0.4369	0.647524	0.252164	7.68144e-05	0.00117437	0.0872677	0.164615	0.302169	0.214247	0.0021029	0.0242774	0.0959653	0.119642	0.282242	0.183047	0.00363705	0.0545272	0.307421	1.95305e-05	0.000814907	0.199789	0.00161827	0.01704
7.63_641.5973m/z	0.0829819	0.198412	0.431706	0.0438321	0.467508	0.615346	0.0841163	0.165026	0.302169	0.166961	0.0141717	0.0586795	0.125841	0.0340458	0.129834	0.12767	0.0362803	0.169664	0.137628	0.0507714	0.115159	0.156772	0.0106071	0.0520096
1.38_444.3667m/z	0.128255	0.0499853	0.210087	0.109377	0.0739531	0.164748	0.0853935	0.165496	0.302169	0.205782	0.00221226	0.0245979	0.137938	0.0221557	0.0986767	0.114569	0.0647486	0.23131	0.120701	0.0921781	0.171821	0.155154	0.0128618	0.0564926
6.54_732.5541m/z	0.129169	0.0467254	0.202434	0.302719	1.05778e-06	0.000107671	0.0848577	0.164678	0.302169	0.224254	0.000984177	0.0176513	0.033359	0.578825	0.73257	0.116694	0.0578113	0.217305	0.256208	0.000271059	0.00386305	0.145619	0.0186502	0.0711124
7.21_856.6182m/z	0.0121823	0.859016	0.938523	-0.0938271	0.144719	0.267562	-0.0889939	0.165379	0.302169	-0.106624	0.141324	0.2411	-0.116943	0.0631354	0.18834	-0.079979	0.216751	0.437908	-0.164199	0.0275779	0.0763918	-0.104613	0.108697	0.218226
1.37_541.3317m/z	-0.074509	0.269573	0.507143	-0.154613	0.014853	0.051518	-0.0878736	0.164807	0.302169	-0.176905	0.0129435	0.0560438	-0.00906575	0.884243	0.92863	-0.0882507	0.166746	0.384241	-0.109709	0.136495	0.229918	-0.100893	0.116716	0.230246
6.24_858.5856m/z	0.117857	0.0707564	0.251468	-0.217739	0.000409899	0.00383376	-0.0848899	0.165528	0.302169	-0.117734	0.0941673	0.183971	-0.090505	0.13223	0.295289	-0.0497189	0.421392	0.633882	-0.213247	0.00260233	0.0162306	-0.0789336	0.205091	0.338273
0.56_285.9890m/z	0.0991539	0.146168	0.37515	0.0204375	0.74849	0.835744	-0.0889449	0.166459	0.303521	-0.138399	0.0548569	0.131359	-0.190579	0.00236835	0.0298863	-0.0622008	0.337985	0.566563	-0.122414	0.101891	0.185884	-0.102034	0.118474	0.23256
7.38_446.3393m/z	-0.0458347	0.497335	0.701977	-0.137152	0.030739	0.0882222	-0.0876017	0.166958	0.304082	-0.166722	0.0191991	0.0678369	-0.106082	0.0881602	0.231901	-0.0625885	0.328173	0.55807	-0.153793	0.0368338	0.0925208	-0.0982884	0.127257	0.244371
1.28_895.6800m/z	0.181215	0.00507036	0.0769262	0.107482	0.0744116	0.165236	-0.0826511	0.167391	0.304521	0.0198169	0.768404	0.818328	-0.139772	0.017058	0.0852898	-0.107558	0.0745655	0.250127	0.0294605	0.673265	0.752006	-0.123428	0.0422202	0.118814
7.01_653.5505m/z	-0.0226014	0.733698	0.868206	0.236776	0.000173673	0.00206649	0.0863869	0.16802	0.304968	0.143347	0.0309981	0.0926851	0.0928644	0.131299	0.295102	0.0951102	0.132329	0.335879	0.185928	0.0105129	0.0415811	0.113709	0.0740722	0.170385
7.50_801.6340m/z	0.0186898	0.779847	0.892697	0.0269546	0.666753	0.776658	-0.0875443	0.167872	0.304968	-0.163489	0.0236752	0.0777837	-0.129515	0.0373705	0.138184	-0.0290175	0.651038	0.803065	-0.131289	0.075508	0.150448	-0.057584	0.373054	0.514446
2.58_574.3820m/z	-0.0916103	0.178998	0.414446	-0.144118	0.0243787	0.0742171	-0.0881401	0.169013	0.306187	-0.117038	0.105445	0.200069	-0.0653221	0.299883	0.490045	-0.187679	0.00347773	0.0536854	-0.24768	0.000813765	0.00782574	-0.175468	0.00680493	0.0390889
2.74_411.0487m/z	0.0338831	0.618085	0.794903	0.109884	0.0849616	0.180119	0.0881458	0.169206	0.306187	0.201433	0.00457594	0.0343196	0.149164	0.0174625	0.0867669	0.0591113	0.361323	0.581481	0.0968129	0.195068	0.302328	0.0892541	0.171174	0.295948
2.80_255.2323m/z	0.154179	0.0183952	0.144151	0.0695858	0.253638	0.398108	0.0865875	0.169269	0.306187	0.242261	0.000164584	0.00609702	0.163987	0.00773428	0.0585595	0.0143126	0.822138	0.91094	0.111582	0.128258	0.220228	0.0586748	0.360342	0.502678
7.36_340.2970m/z	-0.11269	0.0961303	0.299107	0.205174	0.00131826	0.0090346	0.0865438	0.169851	0.306889	0.107718	0.122973	0.220188	0.0269003	0.664609	0.795836	0.0326823	0.607961	0.776296	0.211478	0.00375937	0.0204705	0.067886	0.290189	0.42921
1.05_546.3432m/z	-0.0708709	0.292088	0.524177	-0.0698092	0.267642	0.416798	-0.0862603	0.171446	0.30872	-0.0949295	0.186607	0.285293	-0.0727679	0.240517	0.431141	-0.204151	0.00121416	0.030643	-0.161279	0.0277264	0.0766696	-0.19113	0.0027001	0.0219038
1.81_1019.7063m/z	-0.130472	0.0522241	0.21624	0.105147	0.0943402	0.195105	-0.0854815	0.171199	0.30872	0.00722839	0.919606	0.937291	-0.0773515	0.207677	0.395931	-0.11943	0.0576671	0.217277	-0.0333597	0.647243	0.731426	-0.126783	0.045571	0.124712
0.58_218.8735m/z	-0.0449072	0.517601	0.721917	0.00016143	0.998017	0.99869	-0.0892449	0.171407	0.30872	-0.106706	0.139945	0.239518	-0.0635955	0.321613	0.510854	-0.0807243	0.220284	0.442796	-0.104889	0.167665	0.270922	-0.13064	0.0485967	0.129212
1.32_481.2567m/z	-0.0423829	0.529753	0.72864	-0.0494295	0.433782	0.585495	-0.0868586	0.173033	0.310967	-0.0483727	0.499784	0.589268	-0.179154	0.00399169	0.041282	-0.0982902	0.126265	0.325791	0.0780272	0.293818	0.408009	-0.128861	0.0464457	0.126022
7.21_1088.7431m/z	0.193825	0.00369141	0.0644983	-0.0846022	0.172953	0.302525	-0.0855365	0.173085	0.310967	-0.158715	0.0214587	0.0727492	-0.150963	0.0139889	0.0769629	-0.0642449	0.310872	0.540203	-0.0953869	0.192304	0.299815	-0.106413	0.0953773	0.201127
6.12_1515.1163m/z	0.0687375	0.304532	0.537409	0.221297	0.000479126	0.00427983	0.0855164	0.173926	0.312125	0.179046	0.0114686	0.0525507	0.0319017	0.606217	0.752	0.134402	0.0336914	0.164323	0.216554	0.00292101	0.0175261	0.164653	0.00971007	0.0490685
7.51_552.5099m/z	0.00493963	0.941798	0.973567	0.259472	5.55818e-05	0.000977185	0.0858494	0.174701	0.313163	0.112158	0.121085	0.217543	0.00257233	0.967042	0.978738	0.10877	0.0879538	0.268936	0.234082	0.00135992	0.0108657	0.126712	0.048455	0.129051
6.01_736.5639m/z	0.133839	0.0419562	0.193409	0.297381	2.14016e-06	0.000132411	0.0837287	0.175119	0.313206	0.191461	0.00576984	0.0394698	-0.0191416	0.752778	0.848898	0.160081	0.00982536	0.0887632	0.262172	0.000227088	0.0036107	0.179165	0.00409862	0.0279691
1.29_755.9901m/z	-0.0907975	0.173355	0.409607	0.12064	0.0537406	0.130454	-0.085292	0.17508	0.313206	-0.0492601	0.488081	0.57956	-0.177096	0.00392134	0.041282	-0.131922	0.0371477	0.1722	0.0136706	0.852272	0.887434	-0.13306	0.0370807	0.109706
1.05_478.2934m/z	-0.0106288	0.874323	0.945053	0.00471822	0.940207	0.961988	-0.0852635	0.175565	0.31365	-0.0348981	0.621247	0.696111	-0.126651	0.0400897	0.144811	-0.0825293	0.193819	0.412724	0.0496818	0.498712	0.598907	-0.102635	0.108701	0.218226
2.22_539.3869m/z	-0.0733969	0.291348	0.524031	-0.0365165	0.574616	0.707367	-0.0878726	0.176386	0.314762	-0.0877136	0.237214	0.34195	-0.0247298	0.699028	0.813656	-0.100703	0.124406	0.324272	-0.159759	0.0344062	0.0886644	-0.11408	0.0840906	0.183256
7.88_638.6409m/z	-0.016138	0.813987	0.913529	0.161815	0.0122558	0.0447971	0.0865954	0.17834	0.317892	0.23234	0.00131006	0.0195462	0.118627	0.060126	0.182096	0.150993	0.0195695	0.121545	0.233674	0.00167658	0.0121171	0.171956	0.0082714	0.0445533
5.27_764.5230m/z	0.046759	0.497565	0.701977	0.0917438	0.155724	0.281922	0.0867616	0.178882	0.318502	0.106101	0.144927	0.244011	0.0737021	0.24534	0.436343	0.13237	0.0416013	0.179792	0.130271	0.0828457	0.159473	0.138622	0.0342674	0.103979
7.41_612.6047m/z	0.249977	0.000139666	0.0165848	-0.180626	0.00310527	0.0171236	-0.0825633	0.179922	0.319637	-0.161563	0.0188387	0.0674502	-0.130323	0.0307217	0.122249	-0.0542287	0.383138	0.59787	-0.165297	0.0207495	0.0649443	-0.0942384	0.132222	0.251174
6.39_737.4544m/z	-0.000757611	0.991172	0.997037	0.122139	0.057595	0.136274	0.0864793	0.179775	0.319637	0.106977	0.143323	0.243206	0.00634696	0.920318	0.952053	0.0592414	0.362839	0.582542	0.0811266	0.280391	0.394155	0.0691543	0.291968	0.431039
1.11_534.3553m/z	-0.107286	0.110542	0.321364	-0.101723	0.106043	0.210761	-0.0848022	0.18024	0.319845	-0.102305	0.155407	0.251286	-0.0479802	0.440831	0.612694	-0.0620702	0.331372	0.561708	-0.0997803	0.175942	0.280028	-0.086644	0.178318	0.306183
0.56_278.9655m/z	0.0174846	0.795024	0.90099	-0.0629019	0.318511	0.471099	-0.0855601	0.181307	0.321381	-0.192291	0.00536013	0.0372166	-0.164939	0.00837893	0.0611124	-0.0513235	0.427269	0.637835	-0.111651	0.13416	0.227172	-0.075243	0.248041	0.386828
6.36_1528.1180m/z	-0.00849486	0.900461	0.961677	0.0819597	0.198064	0.335738	0.0852607	0.18196	0.322028	0.128581	0.0745156	0.159676	0.0521988	0.406052	0.582167	0.0757868	0.239789	0.468383	0.0559776	0.4525	0.55687	0.0890193	0.170653	0.295948
0.58_291.0553m/z	-0.0554324	0.424156	0.636835	0.0512666	0.429726	0.581502	0.087208	0.18228	0.322028	0.0817586	0.146494	0.244157	0.144292	0.0242209	0.104754	0.058927	0.372164	0.588212	0.178084	0.0189557	0.0612593	0.0776389	0.243283	0.381142
2.85_470.3424m/z	0.0222175	0.748902	0.876844	0.0214097	0.741769	0.830572	0.0869613	0.182178	0.322028	0.0979527	0.174658	0.273603	0.164483	0.00985485	0.0641004	-0.0485183	0.461207	0.660531	-0.143186	0.0589258	0.126707	0.0287904	0.664645	0.781107
5.15_783.5605m/z	0.00497096	0.942679	0.973567	0.0913269	0.159002	0.285687	0.0864589	0.182761	0.322519	0.120848	0.0950478	0.185203	0.0845989	0.184539	0.364493	0.128023	0.0500626	0.201524	0.130099	0.0849293	0.162696	0.133666	0.0423996	0.119108
7.19_668.5381m/z	-0.00702611	0.918792	0.96747	0.158041	0.0148722	0.051518	0.0859686	0.183106	0.322771	0.0938413	0.202432	0.304798	0.0438327	0.490195	0.65773	0.0882458	0.175557	0.396703	0.20556	0.00599865	0.0285565	0.12077	0.0655572	0.156042
1.29_1017.6888m/z	-0.0737422	0.257716	0.495835	-0.102866	0.0921817	0.191573	-0.0813447	0.183792	0.32362	-0.0877785	0.204081	0.305833	-0.0876132	0.144926	0.311084	-0.193573	0.00157357	0.0352045	-0.132275	0.0631328	0.131677	-0.178082	0.00398776	0.0274482
0.56_226.9755m/z	0.0308348	0.656489	0.820972	-0.0544481	0.401706	0.556502	-0.0867267	0.184063	0.323739	-0.163351	0.0250225	0.0802133	-0.176115	0.00575119	0.0493865	0.0220346	0.738401	0.858857	-0.000875395	0.990834	0.993291	-0.0523315	0.431246	0.572833
5.17_1265.7122m/z	0.0387414	0.572488	0.765565	-0.0677232	0.292274	0.441744	-0.0862036	0.184669	0.324447	-0.108293	0.137267	0.23595	-0.0048721	0.939277	0.959801	-0.057581	0.38027	0.597058	-0.170348	0.0239826	0.0709571	-0.0760851	0.249947	0.388461
0.75_414.3019m/z	0.0806625	0.194018	0.430456	-0.085232	0.14281	0.264905	0.0769738	0.186175	0.326731	0.0930495	0.152641	0.249132	0.111336	0.0511455	0.168367	0.043781	0.45663	0.656851	0.0398206	0.557754	0.652559	0.076589	0.196013	0.327031
0.56_103.9196m/z	0.0639042	0.344523	0.576206	-0.0764223	0.22745	0.36865	-0.0841949	0.186729	0.327341	-0.133139	0.0656272	0.14533	-0.152807	0.0143094	0.0777384	0.0259512	0.687138	0.827062	-0.0512919	0.4905	0.591277	-0.0331476	0.609873	0.732401
7.47_722.5310m/z	0.00987284	0.88752	0.951181	0.0366948	0.574495	0.707367	0.0864383	0.187261	0.327914	0.0578057	0.427776	0.523202	0.0260541	0.686246	0.807497	0.135875	0.0394184	0.176008	0.269424	0.000361676	0.00479221	0.125656	0.0590273	0.145675
8.62_299.0633m/z	-0.051989	0.443944	0.653727	-0.0495989	0.435264	0.5865	0.0849104	0.187744	0.328397	0.0408869	0.56704	0.647696	0.0649697	0.305253	0.495257	0.117899	0.0694055	0.239381	0.159326	0.0333839	0.087017	0.108335	0.0981559	0.205894
5.17_1016.5383m/z	0.0203461	0.768449	0.8863	0.107269	0.098171	0.199949	0.0852735	0.187957	0.328408	0.102628	0.153396	0.249132	0.087172	0.170625	0.349155	0.0989291	0.129801	0.331275	0.163742	0.0295179	0.0799548	0.112826	0.0864157	0.186686
0.57_283.1659m/z	0.0215188	0.756206	0.880856	0.11178	0.0858041	0.181421	0.0856889	0.188523	0.328871	0.14017	0.0525166	0.127095	0.100595	0.115847	0.275412	0.220785	0.000696625	0.0230757	0.124305	0.101247	0.18525	0.20803	0.00155538	0.0166066
6.83_732.5428m/z	0.073992	0.26939	0.507143	0.258062	5.06071e-05	0.000941312	0.0827743	0.188636	0.328871	0.196932	0.00551936	0.0381556	-0.00538062	0.930804	0.956035	0.104869	0.098431	0.285114	0.232006	0.0014265	0.0112619	0.13419	0.0356671	0.10761
7.19_770.6051m/z	-0.0849467	0.196847	0.431112	-0.180036	0.00370354	0.0191812	-0.0812163	0.18962	0.330225	-0.113893	0.093902	0.183971	0.012333	0.839599	0.897811	-0.0761296	0.223058	0.445855	-0.204888	0.00425686	0.0223704	-0.0860513	0.171797	0.296588
6.21_820.5292m/z	-0.025784	0.699246	0.847043	0.152176	0.0154356	0.0530079	0.0822735	0.18988	0.330316	0.103266	0.147324	0.245145	0.0219939	0.721732	0.827364	0.0172461	0.785674	0.883467	0.0970037	0.184605	0.290904	0.0360598	0.572717	0.699401
5.18_822.5485m/z	-0.0133967	0.837707	0.925195	0.214352	0.000541064	0.0046755	0.0813551	0.190262	0.33062	0.150715	0.0265289	0.0835265	0.123745	0.0420791	0.149343	0.110345	0.0778451	0.254678	0.16908	0.0190137	0.0613219	0.12818	0.041992	0.118592
6.82_641.5495m/z	0.0655236	0.331336	0.563448	-0.156568	0.0136245	0.048247	-0.0826104	0.190697	0.330681	-0.113973	0.0982394	0.189794	-0.0592242	0.340039	0.527991	-0.0832596	0.19115	0.409608	-0.147881	0.0438839	0.104298	-0.122721	0.0555389	0.141065
1.06_560.2965m/z	-0.227732	0.000864315	0.035515	-0.0340604	0.590532	0.7173	-0.0825141	0.190921	0.330681	-0.126909	0.0503618	0.124534	-0.00301414	0.961282	0.974193	-0.112535	0.0766464	0.252838	-0.17768	0.0152127	0.0532622	-0.120416	0.0601518	0.147668
7.91_308.2940m/z	-0.0485693	0.471167	0.676744	-0.181053	0.00440149	0.0219385	-0.0822024	0.190775	0.330681	-0.0732647	0.281939	0.385786	0.0165962	0.788379	0.864498	-0.0822608	0.194407	0.413245	-0.23101	0.001462	0.0113432	-0.105697	0.0978404	0.205504
1.38_1044.7019m/z	0.0348494	0.612742	0.792081	-0.0369991	0.565938	0.701358	-0.084445	0.191283	0.330947	-0.118127	0.115363	0.211503	-0.0534721	0.400107	0.578284	-0.128345	0.0485037	0.198254	-0.200107	0.00753368	0.0330899	-0.133408	0.0419086	0.118567
7.85_898.7184m/z	0.0403043	0.552437	0.749466	-0.110782	0.0818817	0.174989	-0.0834091	0.192644	0.331857	-0.158021	0.0268277	0.0843004	-0.0879074	0.162131	0.338304	-0.115546	0.0732059	0.248182	-0.121876	0.101944	0.185884	-0.112625	0.0833491	0.182541
1.42_548.3725m/z	-0.0768751	0.26173	0.500384	-0.0556245	0.385412	0.544169	-0.0834763	0.192629	0.331857	-0.0925017	0.206109	0.307712	-0.045173	0.473511	0.643489	-0.0678417	0.294234	0.525655	-0.127228	0.0879317	0.166442	-0.077243	0.236101	0.373533
7.21_643.5302m/z	-0.0470872	0.492463	0.697853	0.222401	0.000615858	0.00512677	0.0833746	0.192432	0.331857	0.102359	0.159862	0.255458	-0.0202043	0.748216	0.847919	0.0383428	0.552947	0.737857	0.193427	0.00909045	0.0380363	0.0763815	0.240599	0.37839
7.51_1587.2677m/z	-0.0648389	0.330839	0.563205	-0.00966574	0.876817	0.919148	0.0820436	0.192467	0.331857	0.176373	0.0123596	0.0549764	0.162497	0.00825967	0.0610832	0.017849	0.779022	0.881798	-0.0413665	0.57326	0.666777	0.0491316	0.443426	0.584132
7.84_619.6236m/z	0.0836728	0.205829	0.440468	0.126579	0.0414162	0.107777	0.0810144	0.192894	0.331929	0.191072	0.00484105	0.0351473	0.125536	0.0395097	0.143754	0.0882258	0.159763	0.371922	0.151802	0.0357519	0.0905184	0.110622	0.0800877	0.178197
0.92_440.3391m/z	0.14912	0.0296848	0.169626	-0.0973445	0.128523	0.242986	0.0838874	0.193264	0.332205	0.0869887	0.165767	0.26357	0.127851	0.0430697	0.151842	-0.0214151	0.742399	0.861929	-0.0288699	0.701194	0.775852	0.0320177	0.625949	0.746071
6.78_825.5618m/z	-0.0642311	0.345682	0.576632	0.0801691	0.208934	0.347313	0.0839049	0.193609	0.332438	0.0800381	0.267283	0.371347	0.067879	0.28467	0.472091	-0.0125182	0.847799	0.924555	-0.0387316	0.607017	0.696864	0.0161218	0.806338	0.876933
6.22_856.5786m/z	-0.0766455	0.249853	0.490452	-0.251334	7.09726e-05	0.00112847	-0.0811347	0.194183	0.332919	-0.185831	0.00774901	0.0443303	-0.036246	0.555473	0.713752	-0.13064	0.0377571	0.173008	-0.321897	6.69886e-06	0.000686362	-0.153988	0.0149936	0.061761
2.89_112.9851m/z	0.180186	0.00713545	0.0940804	-0.025218	0.685392	0.792563	0.0816044	0.194307	0.332919	0.132877	0.0480997	0.121532	0.125511	0.0416578	0.148584	0.0520401	0.412445	0.62456	0.10766	0.141439	0.236369	0.095353	0.13577	0.255775
7.55_924.6657m/z	-0.0989574	0.155027	0.385748	0.0518014	0.425851	0.57872	-0.0845004	0.194643	0.333135	-0.100955	0.125102	0.221896	-0.0794299	0.214701	0.403811	-0.0623641	0.343112	0.570061	-0.0726719	0.338744	0.450981	-0.0760296	0.251479	0.390099
7.14_803.6748m/z	-0.032575	0.61966	0.794903	-0.272758	1.31865e-05	0.00041111	-0.080126	0.195051	0.333475	-0.0909094	0.188189	0.28716	-0.000277289	0.996364	0.996364	-0.175056	0.0047488	0.0629216	-0.277218	9.62902e-05	0.00221886	-0.171967	0.00596152	0.0363173
5.27_824.5442m/z	0.0446647	0.516635	0.721836	0.0755428	0.24172	0.383567	0.0834693	0.195831	0.334448	0.105932	0.146164	0.244011	0.0817553	0.197197	0.383305	0.134428	0.0384293	0.174217	0.12008	0.109905	0.197012	0.136816	0.036626	0.109465
3.59_218.0228m/z	-0.0342555	0.618247	0.794903	0.0536534	0.404585	0.558773	0.0841797	0.19645	0.335145	0.157692	0.0304414	0.0914968	0.165861	0.00922079	0.0623875	-0.0260701	0.69216	0.830001	0.0264127	0.728334	0.798656	0.028777	0.664678	0.781107
4.68_883.5979m/z	-0.135448	0.0457677	0.201024	0.0570581	0.367167	0.524054	-0.0819237	0.197076	0.335853	-0.0830547	0.233995	0.337922	-0.102646	0.0995999	0.250973	-0.102355	0.109854	0.305899	-0.105262	0.154709	0.253334	-0.112489	0.0812342	0.179642
1.77_224.1312m/z	-0.0255065	0.700696	0.847043	0.119369	0.0554945	0.133086	0.0813179	0.198084	0.337209	0.193285	0.0045379	0.0343005	0.091498	0.140271	0.305105	-0.0554582	0.384718	0.598589	-0.017128	0.816298	0.860686	-0.0236758	0.713009	0.815528
1.35_1019.7035m/z	-0.0259177	0.695757	0.847043	-0.0532243	0.391217	0.547216	-0.0796386	0.19917	0.338334	-0.0474755	0.499951	0.589268	-0.092889	0.12718	0.290959	-0.133637	0.0322146	0.160568	-0.0578327	0.424021	0.530443	-0.135927	0.0307162	0.0969024
0.75_415.3088m/z	0.04009	0.52307	0.725726	-0.0424928	0.469655	0.617151	0.0757356	0.198972	0.338334	0.0978028	0.142004	0.241741	0.0731655	0.206591	0.394526	0.0238437	0.688982	0.828654	0.100504	0.143257	0.238511	0.0640306	0.285957	0.425355
6.18_762.5073m/z	-0.0557662	0.411019	0.625444	0.111634	0.0794505	0.171639	0.0819397	0.19939	0.338346	0.142085	0.046533	0.119009	0.0206849	0.741976	0.843402	0.0285851	0.657693	0.808764	0.136632	0.0657908	0.135371	0.0793029	0.222174	0.35912
5.14_1249.7436m/z	-0.0461588	0.50415	0.708069	-0.0918799	0.156133	0.282104	-0.0830622	0.20163	0.341783	-0.0877662	0.228562	0.331582	0.0347332	0.587286	0.73817	-0.0894268	0.172894	0.392959	-0.241678	0.00129728	0.0105778	-0.0990563	0.134154	0.254238
5.60_805.5568m/z	-0.173068	0.0104076	0.111061	-0.113701	0.0712196	0.160169	0.0803989	0.202883	0.34354	-0.00554888	0.930357	0.947034	0.191072	0.00190357	0.0254979	-0.0277345	0.663723	0.811603	-0.0992236	0.177292	0.281895	0.0413009	0.520689	0.657582
7.52_799.1511m/z	-0.0186285	0.782721	0.892879	0.0839747	0.184898	0.317481	0.0805687	0.203935	0.344954	0.145724	0.0387319	0.105929	0.118535	0.0566134	0.175664	0.0080346	0.900226	0.952335	-0.0208183	0.778459	0.832941	0.0517642	0.422769	0.563847
2.46_496.3377m/z	-0.0653253	0.324807	0.557112	0.0658139	0.289338	0.437962	-0.0785387	0.205928	0.347586	-0.0135357	0.847445	0.884726	-0.12681	0.0371246	0.137595	-0.128522	0.0396913	0.176008	-0.0518576	0.47396	0.576585	-0.137348	0.0291609	0.0929605
7.19_1079.7223n	0.190508	0.0041365	0.0702705	-0.208724	0.000818968	0.00634388	-0.0784166	0.205745	0.347586	-0.11419	0.0928334	0.182454	-0.0969585	0.110939	0.267263	-0.0805352	0.197687	0.419097	-0.171459	0.0171091	0.05715	-0.119676	0.0571422	0.142657
6.13_1515.1074m/z	0.0477125	0.476363	0.68113	0.212178	0.000816227	0.00634388	0.0788035	0.210108	0.353617	0.185474	0.00859523	0.0460149	0.0159075	0.797084	0.868058	0.0837158	0.186871	0.402802	0.226854	0.00179729	0.0124247	0.118668	0.0630607	0.151689
7.52_313.2711m/z	-0.0283561	0.674985	0.833097	0.240137	0.00018303	0.00212421	0.0791659	0.209867	0.353617	0.103964	0.152269	0.249082	-0.0251666	0.68535	0.807497	0.0933506	0.142532	0.348314	0.311566	1.65162e-05	0.000798621	0.112176	0.0802447	0.178197
0.61_292.9860m/z	0.0374865	0.575735	0.767325	0.000152244	0.998062	0.99869	-0.0790738	0.210169	0.353617	-0.0829	0.245284	0.350091	-0.219906	0.000334471	0.0113151	-0.0173532	0.785489	0.883467	0.0887444	0.227447	0.33925	-0.072459	0.259112	0.397672
0.56_343.9949m/z	0.00128062	0.985085	0.992577	-0.0448013	0.484986	0.630267	-0.0805201	0.210453	0.353721	-0.155116	0.0298633	0.090443	-0.125018	0.0472797	0.16063	0.0545852	0.400482	0.612864	-0.0338121	0.652164	0.735232	-0.0187892	0.774225	0.859649
1.38_1055.1979m/z	-0.136542	0.0416572	0.193409	-0.199697	0.00155673	0.0103529	-0.0779894	0.211469	0.354679	-0.10262	0.135932	0.234001	-0.0228396	0.709934	0.82154	-0.125686	0.0454095	0.190498	-0.146514	0.043395	0.103291	-0.128443	0.0425423	0.119299
7.52_787.9716m/z	-0.0358908	0.600623	0.786327	0.0978708	0.128026	0.242624	0.0804059	0.211435	0.354679	0.176111	0.0151659	0.0604947	0.125437	0.0466989	0.158996	0.0426604	0.511547	0.702546	0.00268376	0.971486	0.981361	0.0902195	0.167937	0.292605
7.69_591.5880m/z	0.11308	0.102237	0.306712	0.104881	0.105403	0.210009	0.0809527	0.212113	0.355385	0.162362	0.0283202	0.0869287	-0.00567028	0.929222	0.956035	0.0726146	0.267414	0.499048	0.115644	0.125732	0.216827	0.0956492	0.147026	0.269944
1.32_1067.7036m/z	-0.0599358	0.346502	0.576632	0.0144076	0.808819	0.876634	-0.0737684	0.213634	0.35718	0.020454	0.76276	0.814201	-0.078574	0.17744	0.357127	-0.152349	0.0105148	0.0914946	-0.091406	0.185862	0.292313	-0.154205	0.0102146	0.0507536
7.92_865.6943m/z	0.0393273	0.555931	0.752273	0.244362	0.000116864	0.00153565	0.0777191	0.213528	0.35718	0.120586	0.0838805	0.171647	0.0862015	0.160042	0.335267	0.0215067	0.733325	0.856084	0.0948853	0.192334	0.299815	0.05943	0.350065	0.49257
6.17_837.6083m/z	-0.0543863	0.428753	0.641918	-0.100075	0.120476	0.233322	-0.0798179	0.214489	0.35816	-0.101309	0.148466	0.245145	-0.0485027	0.44305	0.613631	-0.105437	0.103718	0.293437	-0.240432	0.00120395	0.0100752	-0.116053	0.0755483	0.172094
7.30_656.5907m/z	-0.0567489	0.40893	0.625191	0.0945469	0.142215	0.26447	0.079883	0.214671	0.35816	0.118618	0.108358	0.202931	0.0317864	0.615728	0.761873	-0.062523	0.336035	0.566036	0.029248	0.696977	0.771723	-0.0117146	0.858242	0.910344
7.52_787.8963m/z	-0.138395	0.0400028	0.191005	0.122471	0.0520886	0.127613	0.0784181	0.216312	0.360521	0.195071	0.00605238	0.0397656	0.144039	0.0203167	0.0940269	0.0127849	0.841868	0.922516	-0.0233857	0.751983	0.814478	0.0368985	0.567843	0.69666
1.11_588.3170m/z	-0.172143	0.00904369	0.104199	-0.150527	0.0146631	0.0512403	-0.076266	0.216892	0.361109	-0.156335	0.0188749	0.0674502	-0.03398	0.575938	0.730256	-0.101993	0.101271	0.289198	-0.136847	0.0566814	0.123959	-0.119419	0.0568129	0.14248
6.48_1518.1442m/z	-0.101303	0.140001	0.363729	0.1572	0.0147976	0.0514841	0.079275	0.218051	0.362658	0.14963	0.0339624	0.0970906	0.121335	0.0544723	0.172532	0.0570939	0.379603	0.597002	0.110959	0.138675	0.23308	0.0976772	0.135438	0.255671
7.66_997.7263m/z	0.0708502	0.299528	0.533467	-0.0219015	0.731651	0.825054	0.079232	0.218389	0.362841	0.0861944	0.223982	0.326726	0.198521	0.00154789	0.0242935	-0.071627	0.27022	0.501927	-0.182962	0.0142694	0.0511675	-0.0121825	0.852626	0.907231
6.97_1520.1633m/z	0.0665595	0.322592	0.555109	0.224167	0.000434079	0.00398952	0.0774442	0.219002	0.36348	0.148639	0.0312659	0.0929212	0.0159608	0.796806	0.868058	0.0471519	0.458639	0.657562	0.198197	0.0066114	0.0302344	0.0912308	0.154386	0.27745
0.80_413.3078m/z	0.267039	7.74019e-06	0.0043012	-0.0153146	0.779834	0.858535	0.0678398	0.219373	0.363715	0.0900284	0.151103	0.248425	0.0979317	0.0706348	0.203091	0.0523731	0.347604	0.573147	0.0820687	0.202153	0.310554	0.0825869	0.141341	0.262653
8.59_211.0317m/z	-0.0308369	0.647005	0.815165	-0.0435117	0.490138	0.635293	0.0780981	0.220239	0.364012	0.118721	0.0820412	0.169064	0.14808	0.0175184	0.0867733	0.131103	0.0408335	0.178426	0.114054	0.12406	0.214408	0.147354	0.0224783	0.0798093
2.63_578.4273m/z	-0.0967203	0.157531	0.388936	-0.102271	0.110548	0.217835	-0.0788622	0.21993	0.364012	-0.112565	0.129013	0.225788	-0.0705248	0.264279	0.456743	-0.0790021	0.223208	0.445855	-0.132728	0.0759001	0.15104	-0.0879104	0.178721	0.306262
5.57_730.5365m/z	-0.111318	0.0946808	0.296092	0.257846	4.53658e-05	0.000937921	0.0764706	0.22002	0.364012	0.151098	0.0310116	0.0926851	0.0505431	0.40969	0.586325	0.00956246	0.87935	0.94026	0.15627	0.0309301	0.0825149	0.0481625	0.44805	0.58787
0.56_276.9680m/z	0.0345781	0.610037	0.789994	-0.0539968	0.395079	0.549585	-0.0785303	0.220757	0.364491	-0.184286	0.00730323	0.0434911	-0.156421	0.0126212	0.0746014	0.0163703	0.800537	0.895745	-0.0357773	0.632488	0.718839	-0.0323829	0.620055	0.741059
8.04_661.6702m/z	0.0688954	0.307403	0.53895	0.0786054	0.213704	0.352226	0.0770232	0.222518	0.365937	0.146642	0.0417851	0.111581	0.0935977	0.131037	0.295102	0.0729222	0.252402	0.480046	0.0368073	0.617265	0.704559	0.104939	0.10189	0.211495
1.13_505.2558m/z	-0.212313	0.00147826	0.0431402	-0.0818459	0.186781	0.320368	-0.0757158	0.222528	0.365937	-0.11146	0.107603	0.202472	-0.0509925	0.403412	0.57995	-0.0475686	0.447897	0.652951	-0.125972	0.0810457	0.157126	-0.0688	0.276015	0.415198
6.19_910.5442m/z	0.0421315	0.534601	0.733858	0.185817	0.00370248	0.0191812	0.0783606	0.22196	0.365937	0.177865	0.0113543	0.0523208	0.0712039	0.258742	0.450475	0.0195151	0.763365	0.873094	0.0775878	0.299491	0.414079	0.0448589	0.492314	0.628738
6.60_828.5755m/z	-0.167291	0.0123545	0.119778	-0.203472	0.00120784	0.00853538	0.075917	0.222554	0.365937	-0.0370895	0.575473	0.654508	0.140143	0.0214155	0.0970105	-0.0367434	0.558888	0.739754	-0.111434	0.124028	0.214408	0.0213828	0.735906	0.832213
5.19_1250.7484m/z	0.0408952	0.550886	0.74864	-0.077258	0.229207	0.370313	-0.0787277	0.224106	0.367727	-0.117413	0.106258	0.200891	-0.0235963	0.7111	0.82229	-0.070024	0.283985	0.516761	-0.143067	0.057407	0.124866	-0.0980073	0.136527	0.256897
2.86_381.2972m/z	-0.00138527	0.984008	0.99212	0.160141	0.0138737	0.0490206	0.0792053	0.223882	0.367727	0.194505	0.00693429	0.0424059	0.132055	0.0384714	0.141269	-0.00419194	0.949201	0.979084	0.12904	0.0885351	0.167209	0.0387157	0.559365	0.688916
7.40_563.4992m/z	0.0163793	0.811124	0.911489	0.195186	0.00257073	0.0154244	0.0776171	0.22461	0.368175	0.0940001	0.201006	0.302939	-0.0146154	0.81621	0.879251	0.087834	0.173001	0.392959	0.304892	3.19834e-05	0.00103783	0.112128	0.0841366	0.183256
8.15_944.7706m/z	0.0542156	0.433073	0.644743	0.112223	0.0837331	0.178227	-0.0786036	0.224866	0.368215	-0.0194759	0.787252	0.834487	-0.0844088	0.184513	0.364493	0.0339291	0.604004	0.77344	0.0278874	0.712053	0.784295	-0.0206669	0.754071	0.848613
0.59_226.9523m/z	-0.156943	0.0202537	0.147867	-0.0964065	0.126471	0.241114	-0.0763485	0.226566	0.370617	-0.121857	0.0734853	0.158537	-0.0963674	0.11993	0.282503	-0.0847317	0.183314	0.400295	-0.162739	0.0264197	0.0748651	-0.110958	0.0835812	0.182798
7.47_892.6760m/z	-0.00192803	0.977085	0.990794	-0.124808	0.0478601	0.120408	-0.0760232	0.228781	0.373472	-0.174753	0.0151807	0.0604947	-0.0171659	0.782373	0.860882	-0.185924	0.00330069	0.0524809	-0.244832	0.00078141	0.00776526	-0.162426	0.0110743	0.0524131
5.37_802.5364m/z	-0.0299789	0.662153	0.825115	0.118952	0.064866	0.148612	0.077869	0.228654	0.373472	0.144392	0.0473116	0.120168	0.0487881	0.443042	0.613631	0.0438937	0.501621	0.693546	0.0852961	0.257789	0.371252	0.069673	0.289812	0.42921
4.85_759.5634m/z	-0.119261	0.0767081	0.263425	-0.0599885	0.340441	0.496606	-0.0760188	0.22982	0.374784	-0.149625	0.0372074	0.104028	-0.0509251	0.413258	0.58923	-0.0596409	0.350673	0.574815	-0.122183	0.0971657	0.179435	-0.0914541	0.15532	0.27797
7.03_264.2703m/z	0.0386575	0.574227	0.765957	0.0780149	0.226321	0.367193	0.0774065	0.230498	0.375503	0.127263	0.0653444	0.144906	0.144822	0.0218986	0.0980849	-0.00824191	0.899439	0.952335	0.0893841	0.234671	0.347827	0.0360332	0.583621	0.709447
1.13_516.3001n	-0.219565	0.00111189	0.036975	-0.0559767	0.369818	0.52716	-0.0745561	0.231888	0.377382	-0.148191	0.0281001	0.0867557	-0.0216801	0.723795	0.829131	-0.0446762	0.478063	0.673848	-0.0862597	0.235156	0.348136	-0.0809629	0.201777	0.334193
1.81_354.3408m/z	-0.0354541	0.598558	0.785885	-0.0785839	0.213117	0.352226	0.075948	0.232533	0.378045	0.141872	0.0427309	0.112802	0.105695	0.090349	0.235887	0.10963	0.0871391	0.267473	-0.0183693	0.804516	0.853925	0.11247	0.0817197	0.179974
1.66_520.3398m/z	-0.168538	0.0120124	0.118562	-0.0739624	0.236666	0.378191	-0.0746626	0.233606	0.3794	-0.113855	0.104104	0.198234	0.0253288	0.681228	0.807497	-0.0985646	0.118721	0.316192	-0.149314	0.0403422	0.0983804	-0.11225	0.0778339	0.175169
0.58_280.8265m/z	-0.0537817	0.436977	0.647524	0.0318339	0.622936	0.745273	-0.0766978	0.235784	0.382547	-0.142575	0.0463366	0.119009	0.0587382	0.355651	0.543213	-0.062586	0.337828	0.566563	-0.03185	0.672977	0.752006	-0.11574	0.07811	0.175169
6.01_1552.1097m/z	0.0446687	0.511661	0.716777	0.242473	0.000174157	0.00206649	0.0755344	0.236771	0.383757	0.179567	0.0113855	0.0523208	0.0393359	0.530988	0.692026	0.0469395	0.466546	0.664804	0.184234	0.0128238	0.047976	0.091134	0.160303	0.283833
6.91_952.7073m/z	0.107157	0.104103	0.310393	-0.179465	0.00383657	0.0196146	-0.0734709	0.237325	0.384263	-0.199272	0.00415874	0.0329822	-0.0667929	0.274278	0.465954	-0.0919611	0.14233	0.348314	-0.120441	0.0959181	0.17775	-0.106116	0.092913	0.197767
8.29_860.7714m/z	0.143443	0.0320257	0.174986	0.142283	0.023164	0.0716436	-0.0735809	0.238343	0.385519	-0.0306596	0.658178	0.72581	-0.0633872	0.301324	0.49139	0.0892041	0.156254	0.368065	0.143517	0.0478188	0.110672	0.0323133	0.611117	0.733341
0.56_341.9996m/z	0.0245797	0.721408	0.860494	-0.064844	0.315354	0.4673	-0.0763817	0.239747	0.387002	-0.146781	0.0420331	0.11176	-0.156615	0.0137003	0.0768119	0.0407824	0.534235	0.725392	-0.0197316	0.794611	0.846237	-0.0256753	0.698008	0.804227
0.67_250.1259n	0.134235	0.0515414	0.214402	0.090343	0.160803	0.286387	-0.0764799	0.23952	0.387002	-0.180067	0.0115073	0.0525764	-0.0155608	0.8078	0.873774	0.0389653	0.552938	0.737857	-0.0329596	0.663886	0.744433	0.0133923	0.839759	0.900349
5.16_1250.7316m/z	-0.031154	0.653823	0.819211	-0.0506073	0.436616	0.587731	-0.0766651	0.240237	0.3874	-0.068894	0.343049	0.442375	0.0448958	0.484301	0.652974	-0.0577609	0.380765	0.597058	-0.183102	0.0155996	0.0539853	-0.0741796	0.264025	0.403266
0.58_164.0298m/z	-0.206796	0.00213799	0.0485604	0.0447852	0.473549	0.619706	-0.0733449	0.241308	0.388733	-0.124148	0.0682723	0.149316	-0.103278	0.0926046	0.240186	-0.0998068	0.113604	0.309392	-0.153166	0.0351504	0.0897677	-0.119609	0.0597676	0.147106
5.16_783.5698m/z	-0.0191816	0.781124	0.892874	0.109785	0.0902333	0.188743	0.0758537	0.242231	0.389825	0.122922	0.084872	0.172602	0.0883379	0.165445	0.342077	0.106133	0.104401	0.294323	0.129144	0.0869775	0.165029	0.112484	0.0877473	0.188284
1.29_496.6149m/z	-0.132907	0.0482175	0.205054	0.0755035	0.229429	0.370313	-0.07329	0.243063	0.390769	-0.0078362	0.912069	0.930802	-0.135108	0.0279496	0.112792	-0.256058	4.04436e-05	0.00803817	-0.149963	0.0397793	0.0974562	-0.23022	0.00026461	0.00737598
7.46_653.5544m/z	-0.025973	0.699033	0.847043	0.204909	0.00125865	0.00873907	0.0729943	0.244046	0.391953	0.0592731	0.404789	0.50204	-0.0163424	0.790908	0.865481	0.00117543	0.985185	0.994942	0.229884	0.0014915	0.0114045	0.0463319	0.467656	0.605516
0.82_412.3056m/z	0.141609	0.0342792	0.179789	0.0665574	0.286242	0.434279	0.0725977	0.245254	0.393214	0.0863369	0.216779	0.319934	0.100498	0.101126	0.253214	0.0964734	0.125519	0.325645	0.0947315	0.192971	0.300509	0.120723	0.0569381	0.142569
0.61_360.9739m/z	0.0175662	0.791707	0.898512	0.00694453	0.911186	0.941994	-0.0727587	0.245739	0.393214	-0.0682901	0.334734	0.43605	-0.187217	0.00218063	0.0281886	-0.0123434	0.845445	0.924206	0.0726751	0.319832	0.432942	-0.0569014	0.372438	0.514365
6.45_784.5873m/z	-0.207551	0.00211799	0.0485604	-0.166837	0.00815698	0.0328742	0.0730357	0.245673	0.393214	-0.0271379	0.688678	0.751028	0.181001	0.00317899	0.0355957	-0.0612991	0.334351	0.56435	-0.13813	0.058933	0.126707	0.0134314	0.833974	0.895353
0.59_384.9352m/z	-0.00146315	0.982837	0.99212	-0.0473289	0.457507	0.607209	-0.0743658	0.245821	0.393214	-0.209784	0.00240919	0.0251247	-0.0462718	0.462685	0.633652	0.0160022	0.804741	0.896663	-0.0348664	0.640849	0.725748	-0.00535525	0.934607	0.957491
2.62_578.4208m/z	-0.0928796	0.179621	0.414446	-0.0966291	0.136011	0.255249	-0.0751292	0.247062	0.394407	-0.1071	0.153135	0.249132	-0.0492615	0.44014	0.612268	-0.0838207	0.200394	0.420611	-0.127267	0.0918924	0.171691	-0.0886727	0.179059	0.306462
6.90_650.5338n	0.0519588	0.440678	0.650583	0.122128	0.0536007	0.130314	0.0733928	0.246851	0.394407	0.061649	0.384609	0.483893	-0.0301829	0.628233	0.767197	0.0679684	0.287885	0.520156	0.150625	0.0407874	0.0990106	0.0775265	0.229108	0.366113
1.37_541.3403m/z	-0.105757	0.118196	0.333213	-0.155884	0.0142284	0.0500513	-0.0730903	0.247311	0.394408	-0.13361	0.0615303	0.139428	-0.0366947	0.554779	0.713752	-0.149155	0.0187816	0.119366	-0.0966285	0.189088	0.295915	-0.144397	0.0241183	0.0833656
7.55_340.2980m/z	-0.0701072	0.297306	0.531143	0.223936	0.000437363	0.0039966	0.0723411	0.248568	0.395618	0.094057	0.184296	0.283333	0.0221911	0.718968	0.826855	0.0811118	0.199586	0.420611	0.269739	0.000184558	0.00318964	0.105997	0.0960361	0.202248
0.59_248.9601m/z	-0.00387483	0.953433	0.978669	-0.0461074	0.458138	0.607538	-0.0720655	0.248426	0.395618	-0.182623	0.0076934	0.0443206	-0.0594885	0.332349	0.521065	0.0564526	0.370415	0.587198	-0.0222232	0.760277	0.820221	0.0211292	0.73969	0.835897
5.54_719.4687m/z	-0.073555	0.289248	0.522878	0.144191	0.0270339	0.0802009	0.0746258	0.250554	0.39838	0.19707	0.00766224	0.0443206	0.0394034	0.537267	0.697351	0.0291256	0.657044	0.808591	0.127706	0.0909776	0.170382	0.0624348	0.344854	0.487394
0.61_229.1523m/z	0.0242997	0.723487	0.861779	-0.0621354	0.334199	0.4902	-0.0741859	0.250884	0.398506	-0.0727262	0.320722	0.422142	-0.037475	0.55532	0.713752	-0.0601053	0.35671	0.578744	-0.103852	0.167452	0.270854	-0.0917024	0.16267	0.286746
5.34_721.5788m/z	0.160619	0.0185307	0.144151	-0.0596777	0.347701	0.503043	-0.0734441	0.251183	0.398583	-0.0693174	0.337024	0.436375	-0.0529457	0.400076	0.578284	-0.0901125	0.162598	0.376867	-0.0457083	0.540282	0.636332	-0.105947	0.103221	0.213699
7.36_291.0975n	0.0148799	0.824441	0.918158	-0.149197	0.018123	0.0599075	0.0726161	0.25184	0.399228	-0.0202415	0.765428	0.815704	0.144644	0.0196582	0.0927353	-0.129787	0.0417774	0.180016	-0.191186	0.0092261	0.0384018	-0.0832206	0.19655	0.327583
1.10_1013.6564m/z	-0.0604829	0.369925	0.592925	-0.0521038	0.40923	0.561896	-0.0721707	0.253251	0.401063	-0.0711933	0.316141	0.417648	-0.0563999	0.363695	0.546058	-0.133579	0.035512	0.166561	-0.0577193	0.433203	0.539806	-0.135239	0.034754	0.105255
5.14_1536.0976m/z	-0.0212316	0.763509	0.885282	0.0130743	0.843091	0.900538	0.0754857	0.253502	0.401063	0.0924185	0.213045	0.316286	0.0828157	0.202113	0.388651	0.0714379	0.284183	0.516761	0.125331	0.103213	0.1867	0.101514	0.130767	0.249006
2.83_411.0471m/z	-0.0263841	0.700332	0.847043	-0.0335143	0.601527	0.726217	0.0742825	0.25382	0.401166	0.146194	0.0258344	0.0819894	0.144033	0.0237798	0.10416	0.0405574	0.537244	0.728233	0.0374401	0.621911	0.708845	0.0797264	0.228519	0.365907
4.85_830.5702m/z	-0.198527	0.00346521	0.06261	-0.133615	0.0348273	0.0956449	-0.0717034	0.254824	0.402354	-0.0955581	0.175536	0.274707	-0.0357701	0.563498	0.720679	-0.133582	0.0349182	0.165325	-0.2049	0.00493414	0.0248269	-0.137543	0.0312058	0.0978642
6.91_838.5959m/z	-0.146081	0.0283594	0.166604	-0.0870778	0.161507	0.286922	-0.0707893	0.255079	0.402357	-0.0550352	0.43462	0.529943	-0.0646097	0.290458	0.479572	-0.151667	0.0151834	0.105085	-0.1814	0.011878	0.045399	-0.160797	0.0106309	0.0520096
0.56_276.1191m/z	-0.0866108	0.210747	0.446785	-0.146257	0.024459	0.0742171	-0.0734571	0.25543	0.402511	-0.205961	0.00324022	0.0286219	-0.0759713	0.231166	0.42459	-0.178285	0.00590546	0.0688706	-0.184856	0.0135808	0.0497544	-0.197079	0.00250371	0.0208644
7.40_563.5045m/z	0.0014592	0.982918	0.99212	0.18823	0.00344041	0.0182342	0.0721667	0.256103	0.403172	0.0814097	0.265217	0.369584	-0.0253887	0.684587	0.807497	0.0667456	0.297933	0.528108	0.255819	0.000477916	0.00575671	0.0959173	0.137495	0.258412
7.02_862.6399m/z	0.0531219	0.431579	0.644329	-0.261958	4.55696e-05	0.000937921	-0.0717957	0.256423	0.403276	-0.183997	0.00797387	0.0443303	-0.0326299	0.59995	0.748168	-0.171023	0.00702804	0.073517	-0.30134	3.27486e-05	0.00104141	-0.170121	0.00784226	0.0428494
5.79_1496.1293n	-0.110739	0.109832	0.320428	-0.0805435	0.213635	0.352226	-0.0731078	0.257241	0.403373	-0.0885987	0.218888	0.321078	-0.00745387	0.906522	0.946104	-0.115744	0.0748809	0.250127	-0.231919	0.00186742	0.0127982	-0.115258	0.0785728	0.175758
5.85_264.2670m/z	-0.0157307	0.819131	0.917599	-0.00288062	0.964319	0.977849	-0.0732605	0.256933	0.403373	-0.0110117	0.878502	0.908456	-0.100776	0.111998	0.268997	-0.0867327	0.1832	0.400295	-0.137244	0.0677611	0.13884	-0.106823	0.103687	0.214107
6.45_784.8128m/z	-0.20596	0.0022889	0.0491803	-0.17498	0.00556079	0.0250472	0.0711171	0.257245	0.403373	-0.0258737	0.704967	0.764596	0.159707	0.00921964	0.0623875	-0.0574497	0.364554	0.583711	-0.132819	0.0687979	0.140422	0.0160862	0.80134	0.875089
2.75_415.3565m/z	0.0899948	0.186087	0.422609	0.00824237	0.896887	0.934285	0.0723498	0.258242	0.404138	0.146512	0.0374285	0.104223	0.0732621	0.243875	0.434224	0.0373789	0.562991	0.741238	0.068292	0.359902	0.472538	0.0977064	0.132998	0.252347
0.56_298.0093m/z	0.0216545	0.74863	0.876844	-0.0589884	0.351429	0.507513	-0.0725315	0.258075	0.404138	-0.159914	0.0250943	0.0802815	-0.125104	0.0464992	0.158656	0.0323479	0.617474	0.780146	-0.0212044	0.776832	0.83176	-0.012545	0.847697	0.905197
8.14_551.5071m/z	0.0976584	0.129915	0.349699	0.281858	4.59621e-06	0.00019684	0.0682125	0.258646	0.404373	0.129545	0.0589437	0.136562	-0.0514162	0.386376	0.568023	0.0731452	0.229824	0.455069	0.196051	0.00503351	0.0250886	0.0841525	0.170443	0.295948
3.88_522.3886m/z	0.145304	0.028396	0.166604	-0.128074	0.0389308	0.103859	-0.0701767	0.261092	0.407633	-0.166454	0.0192868	0.0679957	-0.083462	0.173439	0.351296	-0.0923222	0.14245	0.348314	-0.116777	0.108006	0.194265	-0.106345	0.0935934	0.198154
0.58_267.1108m/z	0.181477	0.00715958	0.0940804	0.0288024	0.646099	0.761525	0.07052	0.261244	0.407633	0.1079	0.124521	0.221216	0.0440628	0.475246	0.644745	0.0559557	0.377151	0.594307	0.0343372	0.639043	0.724219	0.0670821	0.293525	0.432936
7.10_784.5128m/z	0.139458	0.0299472	0.169626	0.24912	4.26211e-05	0.000937921	0.0671929	0.261563	0.40773	0.0845943	0.129753	0.226452	0.0471173	0.423225	0.599224	-0.0207485	0.73142	0.855116	0.10181	0.143915	0.239107	0.0372764	0.540703	0.672739
7.78_306.2784m/z	-0.0711736	0.281618	0.520061	-0.214946	0.000588605	0.00500471	-0.0685427	0.266015	0.414265	-0.0700376	0.298843	0.400606	-0.00310374	0.959164	0.973863	-0.110125	0.075949	0.251581	-0.236895	0.000862297	0.00806501	-0.126041	0.0437634	0.121015
5.49_540.5009m/z	0.0733499	0.27802	0.517078	0.166268	0.00899897	0.0351557	0.0707188	0.266807	0.415091	0.10164	0.153049	0.249132	0.0839112	0.179632	0.359346	0.0114726	0.858451	0.929773	0.10894	0.141672	0.236369	0.0508399	0.432865	0.574504
0.56_323.9816m/z	0.0853208	0.214502	0.45152	0.00182075	0.97739	0.985084	-0.0717418	0.268174	0.41681	-0.112955	0.121817	0.218611	-0.123737	0.0513113	0.168545	0.0315558	0.629612	0.78697	-0.0873217	0.247306	0.361028	-0.035285	0.592739	0.715806
2.85_265.2530m/z	0.10459	0.124448	0.344186	-0.0489066	0.441996	0.591879	0.0709115	0.270963	0.420733	0.124037	0.0819587	0.169064	0.110207	0.0810527	0.219173	0.022101	0.734076	0.856332	0.0809342	0.280866	0.394155	0.0551758	0.399994	0.544046
1.08_442.3511m/z	0.199824	0.00341817	0.06261	-0.0574819	0.364611	0.521811	0.0697434	0.272217	0.422269	0.114718	0.101989	0.194672	0.0953806	0.125986	0.290315	-0.0102309	0.873307	0.937387	-0.00572648	0.938395	0.951562	0.0457196	0.479519	0.616857
4.13_570.4494m/z	-0.0570072	0.416359	0.629011	-0.0501304	0.445117	0.59502	-0.0719381	0.272736	0.422661	0.0487942	0.519791	0.605915	-0.183855	0.00406362	0.0416848	-0.114168	0.0839228	0.264756	-0.13757	0.0712426	0.144484	-0.124115	0.0622604	0.150676
5.82_809.5699n	-0.15474	0.0225214	0.154349	-0.179304	0.00485562	0.0231978	-0.0691815	0.273126	0.42281	-0.119483	0.0941837	0.183971	-0.0307097	0.620821	0.764136	-0.107199	0.0918133	0.27596	-0.230662	0.00155794	0.0115876	-0.111478	0.0820105	0.180106
0.71_464.2170m/z	0.184899	0.00179328	0.0464709	-0.102533	0.0626772	0.14464	-0.0605923	0.273364	0.42281	-0.109732	0.0692724	0.150059	-0.0832918	0.124943	0.289768	-0.0384812	0.490813	0.685349	-0.0219696	0.733468	0.801522	-0.0659628	0.241021	0.378678
8.34_311.2595m/z	0.139018	0.0384997	0.187027	0.250153	8.36245e-05	0.00124577	-0.0687655	0.274546	0.424225	0.0373819	0.597621	0.674391	-0.108753	0.0780286	0.2159	0.0990901	0.118154	0.316192	0.198155	0.00654485	0.0302344	0.0448114	0.48425	0.622379
7.54_398.3399m/z	-0.0741468	0.280844	0.520061	-0.123363	0.0558739	0.133794	-0.0702564	0.276563	0.426927	-0.134877	0.0489778	0.12284	-0.0518936	0.413573	0.58923	-0.10706	0.0997743	0.286618	-0.286013	0.000116352	0.00237178	-0.141603	0.0305125	0.0968362
0.98_373.3190m/z	0.218911	0.000984496	0.0355761	0.0974998	0.113898	0.223577	0.0667056	0.277582	0.42767	0.0704261	0.293096	0.395788	0.0555354	0.357682	0.543236	0.0534355	0.388833	0.600876	0.129673	0.0694552	0.141039	0.0890286	0.153932	0.277181
3.63_676.5327m/z	0.153165	0.0266677	0.164643	0.0785176	0.223247	0.363692	-0.07022	0.277547	0.42767	-0.134594	0.0686133	0.14965	-0.12321	0.0518588	0.169313	0.0279002	0.669226	0.815378	0.0736867	0.328174	0.440707	-0.00543037	0.934286	0.957491
3.28_568.4328m/z	-0.128402	0.0646334	0.242948	-0.0444439	0.493176	0.6368	0.0708447	0.278385	0.428078	0.00284242	0.965876	0.972605	0.190532	0.00278777	0.0342152	0.0328915	0.618229	0.780146	-0.0821337	0.280758	0.394155	0.0672113	0.312118	0.45347
6.90_764.5231m/z	-0.00393369	0.951548	0.977365	-0.0107005	0.859843	0.909615	0.0659272	0.278176	0.428078	0.0803495	0.250144	0.353621	0.00225126	0.969968	0.981075	0.00602879	0.92179	0.963899	0.112739	0.11097	0.198473	0.0454021	0.463134	0.60162
7.55_896.6508m/z	0.00718885	0.916974	0.967016	-0.039505	0.540693	0.676398	-0.0699598	0.279538	0.429436	-0.173462	0.0161688	0.0617992	-0.0840519	0.185786	0.366047	-0.0527914	0.418868	0.631244	-0.0339778	0.652461	0.735232	-0.060302	0.359673	0.502566
7.98_628.6366m/z	0.066421	0.327333	0.559032	-0.0620781	0.328085	0.482121	0.0685225	0.280774	0.430088	0.166809	0.0179647	0.0664274	0.125147	0.0443451	0.153949	0.185021	0.00364188	0.0545272	0.174334	0.017996	0.0592416	0.186478	0.00365556	0.0260907
1.11_520.6283m/z	-0.167953	0.010719	0.112836	-0.122909	0.0455097	0.116335	-0.0662973	0.280698	0.430088	-0.0820226	0.2268	0.330533	-0.00461196	0.939184	0.959801	-0.122326	0.047896	0.197292	-0.162373	0.0227999	0.0683996	-0.12315	0.0482406	0.128695
2.84_482.2699m/z	0.104366	0.1286	0.348836	-0.0202855	0.751819	0.83711	0.0701464	0.280251	0.430088	0.17565	0.00998547	0.0499274	0.135551	0.033096	0.128348	-0.0336167	0.608343	0.776296	0.0433803	0.566873	0.660797	0.0234255	0.723255	0.824947
1.29_581.2999m/z	-0.0375629	0.588653	0.776618	0.0301045	0.643331	0.758826	-0.0704913	0.281506	0.430793	-0.176909	0.0148636	0.0602885	-0.0941971	0.142577	0.308844	-0.232323	0.000373163	0.0191397	-0.0688665	0.366662	0.479829	-0.202435	0.0021748	0.0199696
1.10_943.6673m/z	-0.00541402	0.934089	0.972141	-0.104173	0.0900571	0.188657	-0.0656688	0.284236	0.434553	-0.0747561	0.274071	0.377947	-0.0720251	0.231767	0.42504	-0.157221	0.010625	0.0914946	-0.0875396	0.220319	0.331104	-0.152767	0.0138587	0.0587974
7.24_523.4760m/z	0.00458864	0.946031	0.974215	0.251499	9.48318e-05	0.0013584	0.0671328	0.288268	0.440048	0.102265	0.159809	0.255458	-0.0291259	0.639406	0.776241	0.0866033	0.174203	0.395125	0.267759	0.000232913	0.00363997	0.0991118	0.122795	0.236827
5.34_1018.5534m/z	-0.184353	0.00635562	0.0887377	-0.136566	0.0303483	0.0874162	0.067038	0.288384	0.440048	0.0148827	0.823751	0.863391	0.139215	0.024264	0.104754	-0.0487368	0.444492	0.650776	-0.0939212	0.20149	0.309834	0.0118779	0.853448	0.907231
7.13_803.6642m/z	-0.0581205	0.378683	0.599707	-0.212714	0.000662078	0.00537094	-0.0658435	0.291034	0.442955	-0.116195	0.0979224	0.189412	0.0692626	0.258178	0.450475	-0.116724	0.0629404	0.228482	-0.208782	0.00379865	0.0205437	-0.114487	0.0705019	0.164207
6.94_770.6054m/z	-0.219699	0.000886449	0.035515	-0.129226	0.0354832	0.0969386	-0.0647629	0.291124	0.442955	-0.0890833	0.186155	0.284876	0.0158238	0.793115	0.865984	-0.0790489	0.201307	0.420611	-0.193439	0.00646243	0.0301167	-0.0917121	0.14125	0.262653
6.45_892.5157m/z	-0.146475	0.0320222	0.174986	-0.119282	0.061848	0.14335	-0.0671964	0.290662	0.442955	-0.146431	0.0294118	0.0895875	-0.00925496	0.882363	0.927441	-0.0748391	0.243302	0.470049	-0.130449	0.0777023	0.153094	-0.0924955	0.152376	0.275003
8.17_936.8087m/z	0.152517	0.0289886	0.168816	0.0917403	0.159399	0.286055	-0.0686348	0.292014	0.443883	0.0197256	0.784558	0.832742	-0.0775899	0.225164	0.416292	0.0729273	0.267047	0.498948	0.0524601	0.489661	0.590714	0.00822097	0.901363	0.939348
6.34_576.5070m/z	-0.0315714	0.644147	0.812542	0.16603	0.00992707	0.0380338	0.0673768	0.293303	0.445417	0.123078	0.0782532	0.164665	0.0359868	0.568077	0.723173	-0.0270447	0.676147	0.818836	0.157835	0.0339933	0.0880282	0.0294441	0.65194	0.768891
5.79_776.5837m/z	0.004817	0.942361	0.973567	0.0798953	0.200884	0.338354	0.0657198	0.293615	0.445465	0.0298555	0.677394	0.741775	0.000814064	0.989447	0.993195	-0.0604194	0.338648	0.566563	0.125081	0.0856529	0.16385	-0.0197297	0.756837	0.849239
7.42_928.6939m/z	0.21493	0.00128089	0.0407324	-0.187214	0.00269424	0.0159251	-0.0651644	0.295351	0.447508	-0.111433	0.104514	0.198776	-0.0869777	0.154733	0.326293	-0.0874013	0.163815	0.379135	-0.170986	0.0179162	0.0591848	-0.119724	0.0581284	0.143963
7.68_871.6921m/z	-0.00715554	0.917145	0.967016	-0.0682749	0.289496	0.437962	-0.0677075	0.295524	0.447508	-0.182392	0.0111193	0.0519396	-0.0279881	0.660121	0.792145	-0.0969187	0.137319	0.342734	-0.129135	0.0862337	0.164402	-0.0907092	0.16795	0.292605
7.52_970.7272m/z	-0.0716334	0.303369	0.536547	0.114754	0.0787764	0.170879	0.0681243	0.296726	0.448901	0.141561	0.0550756	0.131685	0.148564	0.0200083	0.0930209	-0.0196225	0.765993	0.873582	-0.0766139	0.313851	0.426151	0.0192551	0.772083	0.858916
0.63_328.0250m/z	0.0241197	0.716759	0.857517	0.169724	0.00677596	0.0289618	0.0657138	0.297654	0.449876	0.135433	0.0512724	0.125227	0.0741839	0.231255	0.42459	-0.0195371	0.759141	0.873094	0.0182321	0.804318	0.853925	0.0257461	0.688595	0.79859
7.52_580.5295m/z	-0.056405	0.409785	0.625444	0.181971	0.00479902	0.0231978	0.0662559	0.298892	0.451318	0.0752989	0.306355	0.40868	-0.017444	0.780929	0.860483	0.050749	0.430511	0.639134	0.260949	0.00038226	0.00494541	0.0763541	0.239107	0.376789
7.68_846.6797m/z	0.0202356	0.768851	0.8863	-0.0636585	0.323757	0.47797	-0.0667441	0.301575	0.454938	-0.152165	0.0315343	0.0931961	-0.00979063	0.877542	0.924142	-0.0916982	0.159108	0.37094	-0.13407	0.0742829	0.148379	-0.0998927	0.128052	0.245303
2.90_381.1733m/z	0.117215	0.0845706	0.278641	-0.0607899	0.33829	0.494831	0.0661282	0.302474	0.455862	0.12248	0.0602149	0.137956	0.151681	0.0155684	0.0804804	-0.03608	0.577373	0.751862	0.0439479	0.556685	0.651789	0.0109126	0.867286	0.916878
0.83_297.1667m/z	0.0117272	0.864999	0.939445	0.0871922	0.177664	0.308599	-0.0669364	0.304246	0.458098	-0.129985	0.0580573	0.135552	-0.00542045	0.932585	0.956035	-0.000572809	0.993054	0.996282	-0.0628559	0.407813	0.518738	-0.0419037	0.527484	0.663529
7.00_496.3392m/z	0.0380554	0.573166	0.765827	0.21399	0.000814918	0.00634388	0.0648662	0.306813	0.461164	0.168898	0.0157888	0.0613406	0.0176035	0.777931	0.85992	0.0818273	0.201059	0.420611	0.163481	0.026475	0.0748651	0.104101	0.10636	0.217089
6.27_733.5586m/z	0.163997	0.0126594	0.121255	0.218822	0.000412998	0.00384016	0.062841	0.306862	0.461164	0.13461	0.046884	0.119273	-0.0489381	0.418135	0.594133	0.0277114	0.65541	0.807831	0.128772	0.0716771	0.144628	0.0519319	0.406628	0.548378
7.16_860.6120m/z	-0.0823965	0.229812	0.467864	-0.150867	0.0193129	0.0626685	-0.0655957	0.307193	0.461225	-0.178005	0.00898896	0.0471414	0.00116547	0.985282	0.990264	-0.199823	0.00187261	0.0372181	-0.272012	0.000233507	0.00363997	-0.163173	0.0120678	0.0538984
7.34_665.4760m/z	-0.12641	0.0633653	0.240613	0.189286	0.00313393	0.0171236	0.0646576	0.309167	0.463751	0.0850806	0.230714	0.334095	0.0175975	0.778358	0.85992	0.0467914	0.465931	0.664804	0.178882	0.0152417	0.0532622	0.0602603	0.351543	0.49334
7.41_897.6638m/z	-0.162732	0.0160094	0.136122	-0.0822431	0.191618	0.325853	-0.0642342	0.309884	0.464388	-0.0469997	0.4363	0.531177	0.0442235	0.476937	0.645937	-0.141593	0.025923	0.139682	-0.225498	0.00203125	0.0136274	-0.13115	0.0408964	0.117374
1.32_459.0587m/z	0.0103845	0.876689	0.946325	-0.0450304	0.472481	0.618824	-0.0643574	0.310612	0.465041	-0.0445674	0.531308	0.617529	-0.141069	0.0231159	0.101722	-0.0851035	0.183532	0.400295	-0.000213873	0.997695	0.998323	-0.100539	0.11892	0.232959
7.25_669.5495m/z	-0.130431	0.0571623	0.228752	0.145831	0.0233047	0.0718111	0.0645589	0.311537	0.465987	0.0712913	0.33532	0.43605	0.00117687	0.985034	0.990264	-0.0584249	0.364089	0.58357	0.0864432	0.244648	0.358517	-0.0105092	0.871473	0.919471
6.25_1490.1168m/z	0.105073	0.11426	0.325717	0.268137	2.24368e-05	0.000604652	0.0631254	0.312289	0.466672	0.205032	0.00321984	0.0286008	0.0254171	0.679049	0.807497	0.128779	0.0403999	0.177835	0.240339	0.000852408	0.00801969	0.145108	0.0218485	0.0785954
6.57_842.6007m/z	-0.142877	0.0351062	0.179789	-0.112056	0.0770986	0.168743	-0.0639586	0.31262	0.466728	-0.0395244	0.566495	0.647696	0.0157076	0.800909	0.870434	-0.17257	0.00657711	0.0709663	-0.304289	2.77373e-05	0.000958747	-0.145451	0.0234122	0.0815893
6.75_784.8916m/z	0.0421173	0.523855	0.726181	0.236008	0.000167576	0.00203103	0.0630361	0.313219	0.467184	0.230291	0.000863168	0.0169437	0.0320838	0.601615	0.748168	0.094723	0.132594	0.335879	0.237431	0.000993905	0.00882854	0.120631	0.0571527	0.142657
4.69_519.4927m/z	0.0601794	0.382872	0.603337	0.00957999	0.881941	0.923165	-0.0652169	0.314603	0.468809	-0.0610025	0.40038	0.497347	-0.115629	0.0689229	0.200986	-0.0488461	0.45554	0.656851	-0.0621409	0.410992	0.519871	-0.0745045	0.25862	0.397465
8.25_311.2561m/z	0.0902269	0.180115	0.414446	0.256931	5.83774e-05	0.00100891	-0.0634841	0.315204	0.469264	0.00849623	0.904244	0.924429	-0.141359	0.0222608	0.0986877	0.0573925	0.368219	0.585467	0.114431	0.119692	0.209822	0.0175629	0.784932	0.863288
7.26_550.4940m/z	-0.0118057	0.861072	0.939238	0.26058	4.92484e-05	0.000941312	0.0631104	0.31605	0.470084	0.114012	0.113409	0.209675	-0.0257096	0.677857	0.807335	0.0740762	0.243265	0.470049	0.293988	4.68304e-05	0.0012838	0.0920832	0.149972	0.272832
7.65_578.5824m/z	-0.0411775	0.545031	0.743862	0.265509	4.11902e-05	0.000922428	0.0635489	0.316748	0.470242	0.138538	0.0563284	0.133277	0.0335756	0.59056	0.740529	0.11658	0.068053	0.23696	0.285395	9.07119e-05	0.00215271	0.129292	0.0445984	0.122261
2.22_112.9849m/z	-0.0273367	0.692135	0.844257	-0.0828678	0.200412	0.338274	0.0655001	0.316672	0.470242	0.0764782	0.267142	0.371347	0.170157	0.0077275	0.0585595	0.00119597	0.985556	0.994942	-0.0216325	0.776726	0.83176	0.0303073	0.64903	0.76642
1.29_1251.3257m/z	-0.15818	0.0196784	0.147852	0.0889207	0.159851	0.286387	-0.0632111	0.318148	0.471002	-0.0425376	0.552582	0.636671	-0.131621	0.0337404	0.129834	-0.132164	0.0379266	0.173285	-0.104713	0.155365	0.254147	-0.114646	0.074462	0.170558
0.71_189.1597m/z	-0.0118532	0.858989	0.938523	0.0515871	0.4091	0.561896	-0.0623331	0.31795	0.471002	-0.10587	0.138362	0.237065	-0.0782813	0.201459	0.388266	-0.069488	0.269701	0.50155	-0.0446752	0.539228	0.635813	-0.0835917	0.187651	0.316065
8.34_833.7528m/z	0.102107	0.138043	0.361809	0.222927	0.000611977	0.00512677	-0.064042	0.318068	0.471002	0.0701379	0.336616	0.436202	-0.0762146	0.22628	0.417384	0.0495139	0.444375	0.650776	0.130292	0.080628	0.156914	0.00209541	0.974406	0.979586
0.65_211.0627n	-0.0987207	0.134908	0.35838	0.0415671	0.500516	0.643347	0.0615674	0.319352	0.472344	0.0538212	0.421793	0.518482	0.0556281	0.359845	0.543438	-0.0292893	0.638932	0.794294	-0.0601941	0.403495	0.514893	0.00772612	0.902324	0.939348
1.29_460.2539m/z	-0.125654	0.0679296	0.249165	0.0204934	0.749664	0.835881	-0.0639928	0.321073	0.472937	-0.0936975	0.179382	0.278261	-0.0418188	0.509477	0.677881	-0.156501	0.0156528	0.107275	-0.0837711	0.264772	0.378245	-0.156852	0.016293	0.0655844
1.10_534.3451m/z	-0.180611	0.00691842	0.0932227	-0.0474577	0.445329	0.59502	-0.061802	0.320384	0.472937	-0.0588171	0.395585	0.493705	-0.0197079	0.747266	0.84747	-0.1208	0.0535594	0.207842	-0.146475	0.0425932	0.102044	-0.120344	0.0564992	0.142241
1.01_472.3369m/z	0.0320126	0.641301	0.81229	0.0290956	0.651015	0.764855	-0.063774	0.320726	0.472937	-0.0517933	0.469993	0.563992	-0.0295739	0.639545	0.776241	-0.0299101	0.644622	0.798247	-0.0105001	0.88851	0.918229	-0.0484264	0.458748	0.597877
2.84_367.2194m/z	0.128765	0.0630074	0.240613	-0.0226968	0.725402	0.820453	0.064645	0.320303	0.472937	0.0540424	0.406342	0.503573	0.14045	0.0273632	0.112071	-0.0272681	0.678007	0.819796	0.0253673	0.738044	0.804311	0.0308473	0.641324	0.760975
8.40_845.7642m/z	0.155741	0.022461	0.154349	0.180341	0.00486528	0.0231978	-0.0629925	0.32124	0.472937	0.0366393	0.608813	0.684592	-0.0494631	0.428066	0.603927	0.0555679	0.38589	0.5986	0.106443	0.149812	0.24684	0.0222507	0.730741	0.830506
1.36_525.3676m/z	-0.118944	0.0665326	0.24616	-0.0872207	0.150092	0.274184	-0.0601989	0.322224	0.473929	-0.102049	0.128873	0.225788	-0.0770341	0.196968	0.383305	-0.235969	9.5964e-05	0.0125922	-0.176214	0.0124151	0.0469724	-0.199275	0.00114556	0.0138101
1.10_943.6753m/z	-0.0505438	0.444304	0.653727	-0.0840033	0.174954	0.305354	-0.0609004	0.323779	0.473929	-0.0427318	0.535423	0.620231	-0.0758624	0.210631	0.400124	-0.17564	0.00450275	0.0622554	-0.14253	0.0468137	0.108981	-0.167059	0.00742232	0.0410505
1.27_509.3462m/z	-0.127735	0.0574038	0.228752	-0.016457	0.792963	0.864754	-0.0620064	0.324	0.473929	-0.125415	0.0787879	0.165268	-0.0625247	0.311379	0.501106	-0.147885	0.0191805	0.12102	-0.0929814	0.204005	0.311892	-0.139522	0.0285291	0.0923855
0.78_412.3055m/z	0.140902	0.036025	0.18077	-0.0540632	0.388385	0.545564	0.0618755	0.323307	0.473929	0.0803783	0.250203	0.353621	0.111246	0.0700442	0.202557	0.0375201	0.553	0.737857	0.0117851	0.871847	0.904553	0.0700071	0.271851	0.412052
2.22_248.9607m/z	0.0869898	0.20262	0.436474	-0.133198	0.0376588	0.10119	0.0637404	0.323452	0.473929	0.0931897	0.180087	0.27881	0.124646	0.0487188	0.163293	-0.0609836	0.349133	0.573472	-0.0333087	0.658105	0.740543	-0.0186483	0.776617	0.859798
6.60_768.5543m/z	-0.159619	0.0166609	0.139425	-0.211372	0.000757615	0.00596341	0.0613121	0.323393	0.473929	-0.0508577	0.440903	0.534955	0.130562	0.0316991	0.125377	-0.0444389	0.478257	0.673848	-0.102293	0.156898	0.255602	0.0104314	0.868936	0.917916
6.42_1555.6380m/z	-0.258844	0.000151331	0.0165848	-0.0546154	0.386618	0.544484	0.0631083	0.323158	0.473929	0.0310969	0.656237	0.725098	0.18312	0.00327897	0.0364585	-0.0631388	0.327212	0.557031	-0.00637286	0.931823	0.947824	-0.00477822	0.941434	0.962006
6.74_1530.1453m/z	0.0864298	0.194462	0.430456	0.237525	0.000168614	0.00203103	0.0617919	0.324673	0.474027	0.210137	0.00240229	0.0251247	0.0245622	0.690507	0.810014	0.0877006	0.165484	0.381887	0.185237	0.0108313	0.0425228	0.126246	0.0472586	0.127142
4.10_571.4459m/z	-0.0629935	0.371385	0.593469	0.0073772	0.910887	0.941994	-0.0647098	0.32526	0.474027	0.030751	0.687001	0.750227	-0.13446	0.0368379	0.137494	-0.0572508	0.388435	0.600876	-0.0235095	0.759235	0.820098	-0.0748109	0.263434	0.403137
7.09_716.5230m/z	0.117814	0.0683013	0.249165	0.287555	3.07136e-06	0.000162288	0.0594032	0.324817	0.474027	0.119845	0.0213563	0.0725567	0.0271968	0.646599	0.779769	0.0432244	0.477825	0.673848	0.152111	0.0298491	0.0807145	0.0683294	0.265418	0.404617
8.51_982.8760m/z	-0.006438	0.921095	0.968612	-0.331362	1.19074e-07	6.31091e-05	-0.0600809	0.325231	0.474027	-0.182628	0.00646593	0.0409112	0.0545386	0.363435	0.546058	-0.040113	0.515257	0.706258	-0.199711	0.00470791	0.0239156	-0.0582482	0.348492	0.491192
1.11_520.5907m/z	-0.192018	0.00380452	0.065752	-0.153103	0.0134872	0.0480821	-0.0604209	0.327125	0.475873	-0.0833439	0.219157	0.321078	0.021689	0.720535	0.827235	-0.139021	0.024841	0.137621	-0.164283	0.0216359	0.0665399	-0.132408	0.0341367	0.103979
4.36_698.5639m/z	-0.00651192	0.923004	0.968891	-0.111817	0.0771548	0.168743	-0.0627453	0.327	0.475873	-0.0557003	0.440621	0.534955	0.0575349	0.360337	0.543438	-0.117353	0.0685545	0.237995	-0.299961	4.40874e-05	0.00125177	-0.102737	0.114077	0.227012
2.90_485.2108m/z	0.206783	0.00216842	0.0485604	-0.0681943	0.276088	0.424956	0.0615685	0.329201	0.478456	0.0765998	0.250879	0.35426	0.108845	0.0784907	0.2159	-0.0596775	0.348574	0.573147	0.0531195	0.470143	0.574138	-0.00713223	0.911607	0.943656
6.46_1542.1568n	-0.22193	0.00117003	0.0379663	-0.105557	0.0964554	0.197889	0.061693	0.331285	0.481044	-0.0159765	0.813218	0.85592	0.152086	0.0142827	0.0777384	0.00526683	0.93454	0.971824	-0.0452455	0.541054	0.63677	0.0698729	0.279275	0.418912
2.01_313.2735m/z	-0.10124	0.137208	0.361188	0.163923	0.0104759	0.0395647	0.061747	0.331839	0.481409	0.0841144	0.252768	0.35598	0.0144063	0.817897	0.879876	0.0350705	0.58509	0.757568	0.22606	0.00210334	0.0138194	0.0634165	0.327189	0.468365
1.05_184.0733m/z	-0.200558	0.00223014	0.0491803	-0.0800568	0.188877	0.323096	-0.0592237	0.332701	0.48222	-0.0760233	0.269385	0.372952	-0.00523025	0.930675	0.956035	-0.159233	0.00941953	0.0867888	-0.157366	0.0265548	0.0748651	-0.151635	0.0142664	0.0598509
7.38_744.5791m/z	-0.0141508	0.833231	0.922589	-0.0894539	0.155855	0.281922	-0.0612849	0.33323	0.482546	-0.126979	0.0626626	0.140223	-0.0728472	0.241503	0.432421	-0.124477	0.050744	0.201678	-0.1412	0.0550136	0.121657	-0.130206	0.0426225	0.119313
1.05_528.3125m/z	-0.0473114	0.493193	0.697853	-0.0256664	0.691181	0.798095	-0.0624353	0.335365	0.485197	-0.0473116	0.514845	0.602357	-0.0592192	0.35237	0.541322	0.0456912	0.484871	0.680445	0.041818	0.579934	0.672607	0.0224193	0.734013	0.831156
7.55_646.5686n	-0.101387	0.136285	0.359359	0.18482	0.00393227	0.0199754	0.0608065	0.337218	0.487433	0.0551295	0.448602	0.540829	0.0247363	0.691314	0.810014	0.0262856	0.681153	0.822349	0.242251	0.000918084	0.00830451	0.0650162	0.313055	0.453744
1.12_1038.6672n	-0.153729	0.0199942	0.147867	-0.0824578	0.180918	0.313354	-0.0592114	0.338528	0.488882	-0.0770715	0.26765	0.371347	0.00639249	0.916314	0.949633	-0.0891118	0.15292	0.363441	-0.135758	0.0589703	0.126707	-0.0953523	0.129208	0.247221
0.58_220.0684m/z	0.002329	0.973337	0.988469	-0.0476208	0.465581	0.614335	-0.0622036	0.34056	0.490915	-0.160025	0.0302863	0.091258	-0.0184397	0.773854	0.859238	-0.111708	0.0891674	0.270565	-0.223624	0.00303788	0.0179562	-0.12963	0.05021	0.132645
1.09_1063.6764m/z	-0.0655097	0.319599	0.551613	-0.0476099	0.439502	0.589711	-0.0588459	0.340427	0.490915	-0.0290908	0.684162	0.748155	-0.0317013	0.601382	0.748168	-0.113692	0.0672416	0.236642	-0.119156	0.0969326	0.179213	-0.111043	0.0763319	0.172708
5.16_1249.7526m/z	0.0512132	0.449803	0.657406	-0.134685	0.0344302	0.0952745	-0.0609682	0.340961	0.490915	-0.0981786	0.171233	0.269832	-0.0124223	0.843577	0.899589	-0.0502421	0.43681	0.643082	-0.153224	0.0393065	0.0971905	-0.0679842	0.29646	0.436455
3.66_587.4019m/z	0.0999126	0.143463	0.370302	-0.0435978	0.494519	0.6377	-0.0613033	0.341171	0.490915	-0.134633	0.0558266	0.132682	-0.0556778	0.378949	0.559451	0.0602447	0.353856	0.576466	0.0102516	0.891423	0.918837	0.0123729	0.850331	0.905714
1.05_1013.6661m/z	-0.0331167	0.619922	0.794903	0.0437272	0.484291	0.630134	-0.059384	0.342911	0.492973	-0.0243261	0.736261	0.790983	-0.0388889	0.527465	0.690417	-0.091101	0.148775	0.357962	-0.0553898	0.447819	0.553305	-0.0917021	0.149453	0.272394
7.34_530.5270m/z	-0.0863496	0.211156	0.447054	0.181249	0.00532822	0.0244852	0.0609939	0.343768	0.493759	0.11569	0.116953	0.213007	0.0189818	0.764438	0.853918	0.0568817	0.381559	0.597713	0.193391	0.00955797	0.039168	0.0784982	0.23074	0.367981
7.86_680.6193m/z	0.0374914	0.561949	0.755921	0.145343	0.0168958	0.0566756	0.0572546	0.344199	0.493932	0.143978	0.0311147	0.0928117	0.0873084	0.141553	0.307471	0.1117	0.0667095	0.236232	0.161733	0.021252	0.0659976	0.126391	0.0394409	0.114645
7.25_903.6844n	0.055232	0.416571	0.629011	-0.0770661	0.226289	0.367193	0.0602376	0.34564	0.495553	0.0680912	0.329238	0.431271	0.0902406	0.149942	0.318302	-0.106725	0.0970685	0.282672	-0.147334	0.0470482	0.109366	-0.0712425	0.272719	0.412582
3.35_580.4391m/z	-0.0473846	0.487	0.693324	-0.125714	0.0495966	0.123409	-0.0601095	0.348211	0.498789	-0.0844449	0.248156	0.352293	-0.0294527	0.640113	0.776291	-0.0862349	0.181836	0.400295	-0.16118	0.0302214	0.0814441	-0.10107	0.120439	0.235103
7.26_619.6219m/z	-0.0113389	0.868287	0.941109	-0.113365	0.077435	0.16876	0.0602689	0.348705	0.499046	0.0494908	0.473967	0.567475	0.176612	0.00488173	0.0454954	0.0615408	0.342888	0.570061	-0.0379262	0.612969	0.701166	0.0549668	0.400884	0.544791
6.74_1544.1650m/z	-0.05981	0.374893	0.597274	0.258425	5.51289e-05	0.000977185	0.0592576	0.349192	0.499295	0.188047	0.00423257	0.0329892	0.0677348	0.27592	0.466219	0.0942208	0.139591	0.346797	0.216535	0.00308448	0.0180972	0.122581	0.0562644	0.142241
5.87_835.5984m/z	-0.0619979	0.362039	0.585922	-0.147987	0.0206792	0.0658918	-0.0595103	0.350412	0.500589	-0.0684328	0.340867	0.440633	-0.0457033	0.46557	0.635676	-0.0500276	0.436643	0.643082	-0.17766	0.0161978	0.0552673	-0.0727607	0.261522	0.400983
6.69_1579.6466m/z	0.0854023	0.205561	0.440468	0.253256	7.68063e-05	0.00117437	0.0591207	0.350983	0.500954	0.194499	0.00388204	0.0314921	0.071172	0.25289	0.444031	0.104122	0.102878	0.292622	0.183972	0.0122622	0.0466432	0.125343	0.0512277	0.133678
7.34_521.4427m/z	-0.149198	0.0302785	0.170719	0.139176	0.0308513	0.0883848	0.0594821	0.352569	0.502767	0.0620673	0.398684	0.496888	0.00745848	0.905634	0.946096	-0.0254132	0.694028	0.831578	0.142497	0.0552594	0.122031	0.00903956	0.889635	0.931832
5.71_854.5729m/z	-0.128566	0.0545451	0.221061	-0.251507	7.20691e-05	0.00113455	-0.0580806	0.354259	0.504724	-0.216158	0.00125299	0.0193862	0.0193412	0.753706	0.849259	-0.0964065	0.126928	0.326563	-0.229736	0.00150413	0.0114429	-0.0921647	0.147936	0.270677
3.52_338.4279m/z	-0.0896185	0.18632	0.422609	-0.108298	0.0883641	0.186246	0.0593979	0.355595	0.504817	0.159806	0.0238325	0.0777837	0.072174	0.253014	0.444031	0.0594151	0.359714	0.580656	-0.0368184	0.62329	0.709908	0.0583113	0.372672	0.514365
2.83_408.2124m/z	0.192183	0.00550855	0.081856	-0.0239431	0.709721	0.813001	0.0595156	0.355424	0.504817	0.0667195	0.334074	0.435749	0.12023	0.0567227	0.175664	-0.0210463	0.746185	0.864747	0.0182395	0.808088	0.856003	0.0377496	0.564667	0.693833
0.62_229.1539m/z	0.00800308	0.907716	0.963464	-0.0304568	0.637514	0.756453	-0.0598645	0.3554	0.504817	-0.047996	0.512132	0.599938	-0.014897	0.815066	0.878712	0.000999033	0.987814	0.995597	-0.0417902	0.579965	0.672607	-0.037565	0.568819	0.697318
6.94_829.6134n	0.056433	0.410177	0.625444	0.121041	0.0598751	0.139387	0.0596323	0.354913	0.504817	0.108822	0.117588	0.21343	0.0700571	0.268447	0.461938	-0.0694338	0.285533	0.517081	0.0245363	0.744069	0.808108	-0.0341642	0.60256	0.725261
7.51_1596.3187m/z	-0.10356	0.133306	0.355633	0.0873001	0.17622	0.307225	0.0597852	0.356598	0.505791	0.167363	0.0225192	0.0750641	0.129095	0.0420754	0.149343	-0.0388341	0.553021	0.737857	-0.0754426	0.317977	0.431017	-0.0169744	0.797098	0.871056
7.52_620.5394n	-0.0895615	0.189374	0.427098	0.197813	0.00212013	0.0133241	0.0585296	0.357095	0.506043	0.062886	0.389009	0.486261	0.0186793	0.764995	0.853918	0.037091	0.563155	0.741238	0.24378	0.000881964	0.00811077	0.0660284	0.307016	0.449084
8.20_509.4448m/z	0.128036	0.05495	0.221191	0.177965	0.00454766	0.0225867	-0.0571638	0.360604	0.51036	-0.0210585	0.769708	0.819168	-0.0856773	0.16264	0.338922	0.0487629	0.439636	0.646643	0.150781	0.0378084	0.0946699	0.00781647	0.902273	0.939348
7.09_898.5779m/z	-0.0236993	0.73336	0.868206	0.0680262	0.296676	0.4467	-0.0594305	0.360783	0.51036	-0.0188691	0.790064	0.836353	-0.0245575	0.700898	0.814641	0.0549575	0.40229	0.614449	0.141982	0.0602486	0.128412	0.00469441	0.943473	0.962934
5.24_859.5336m/z	-0.0397355	0.559664	0.753809	-0.178251	0.00551963	0.0250245	0.057991	0.361927	0.511524	0.0123495	0.856638	0.890937	0.0896124	0.151073	0.319848	-0.0941149	0.141964	0.348314	-0.173192	0.0188783	0.0611351	-0.0391406	0.545417	0.676453
1.11_520.5251m/z	-0.22022	0.000768573	0.0349152	-0.124995	0.03995	0.105691	-0.0554456	0.362385	0.511715	-0.0957935	0.157558	0.252792	0.0119653	0.841549	0.899235	-0.133135	0.0295385	0.15177	-0.183021	0.00943823	0.0387772	-0.12931	0.0361125	0.108748
7.21_644.5516m/z	-0.0847199	0.214733	0.45152	0.208312	0.00123796	0.00863313	0.0577761	0.364535	0.514296	0.109352	0.133278	0.230591	-0.0176347	0.778327	0.85992	0.0175789	0.784656	0.883467	0.179237	0.0152402	0.0532622	0.043531	0.501985	0.638525
8.14_550.4960m/z	-0.0298362	0.663201	0.825755	0.2332	0.000330258	0.00329833	0.0578957	0.365538	0.515253	0.116592	0.112702	0.20912	-0.0583699	0.353091	0.541906	0.0211031	0.743903	0.862732	0.177864	0.0164974	0.0555739	0.0397477	0.541576	0.672739
0.71_247.2454m/z	-0.0988152	0.150466	0.379801	0.00519788	0.935468	0.957755	-0.0580589	0.36615	0.515659	-0.0680688	0.326435	0.428759	-0.0251219	0.69081	0.810014	-0.0336862	0.603456	0.77344	-0.173621	0.0197943	0.0629459	-0.0540665	0.408123	0.548997
1.28_1018.6778m/z	-0.00452545	0.94857	0.975986	-0.0481424	0.463762	0.61329	-0.0591554	0.366878	0.516226	-0.135482	0.0759194	0.161595	-0.000579953	0.992821	0.993446	-0.0483129	0.465235	0.664621	-0.0333291	0.662772	0.744214	-0.0596737	0.370887	0.512792
8.05_548.4836m/z	0.038688	0.567241	0.759825	0.232631	0.000285502	0.0029287	0.0568527	0.368175	0.517593	0.103248	0.1544	0.250507	-0.0521809	0.400562	0.578284	0.0445802	0.484424	0.680419	0.205309	0.00496992	0.0248747	0.0631751	0.325515	0.467081
6.77_746.5700m/z	0.118592	0.0794229	0.269834	0.162232	0.0106328	0.0400198	0.0573177	0.368508	0.517604	0.140553	0.0465696	0.119009	-0.0145168	0.816808	0.879299	0.0438865	0.495082	0.687493	0.129053	0.0815579	0.157566	0.0746982	0.249033	0.387438
6.44_836.6031m/z	-0.0787984	0.239869	0.480342	-0.221877	0.000470222	0.00422403	-0.0562169	0.368895	0.51769	-0.0530104	0.445355	0.53883	0.010516	0.864261	0.914369	-0.114953	0.0678889	0.23696	-0.255489	0.000390959	0.00500596	-0.0893494	0.159855	0.283376
6.04_735.5621m/z	0.114708	0.0835327	0.27728	0.31168	8.775e-07	0.000107671	0.0555866	0.370989	0.518342	0.179324	0.00973308	0.0492856	-0.00130135	0.983005	0.989227	0.16685	0.00739441	0.0762672	0.262338	0.000242903	0.00369466	0.168115	0.00743556	0.0410505
6.91_778.5747m/z	-0.20618	0.00200242	0.04845	-0.119079	0.0551527	0.132868	-0.0553117	0.370938	0.518342	-0.0363961	0.599719	0.675806	-0.0388634	0.522412	0.688257	-0.155286	0.0123039	0.0965551	-0.174276	0.0150171	0.0529988	-0.147604	0.0183586	0.0701762
5.79_1664.1578m/z	-0.0791018	0.253218	0.493403	-0.125755	0.0528968	0.129195	-0.0578489	0.370729	0.518342	-0.0773522	0.293231	0.395788	-0.0260836	0.681404	0.807497	-0.10149	0.11898	0.316351	-0.19719	0.00841711	0.035784	-0.10191	0.120509	0.235103
0.74_342.2641m/z	0.135018	0.0462083	0.201978	0.0692644	0.273284	0.422979	0.0565793	0.370619	0.518342	0.0518128	0.458846	0.552282	0.117808	0.0570628	0.175833	0.0745668	0.241913	0.470049	0.0698201	0.342929	0.45438	0.0944069	0.141403	0.262653
8.16_313.2786m/z	0.0243165	0.715305	0.856427	0.208776	0.000934998	0.00698864	0.0563871	0.370177	0.518342	0.0677453	0.335694	0.43605	-0.0638239	0.301735	0.491555	0.0775149	0.221743	0.445167	0.16305	0.0255217	0.073781	0.0763994	0.232336	0.369784
1.07_1087.6725m/z	-0.0712237	0.289168	0.522878	0.0159981	0.799023	0.870169	-0.0558286	0.372856	0.520493	-0.00565844	0.938016	0.952392	-0.0449264	0.465552	0.635676	-0.133126	0.0345202	0.164352	-0.128168	0.0784117	0.153729	-0.121876	0.0551205	0.140227
6.52_1538.1071m/z	-0.081447	0.229616	0.467864	0.223565	0.000491748	0.00436804	0.0566372	0.374135	0.521363	0.16232	0.0199385	0.0693804	0.103805	0.09666	0.245756	0.0656444	0.307121	0.536162	0.131355	0.076173	0.151394	0.0928686	0.151452	0.27486
8.56_537.5256m/z	-0.110315	0.107576	0.317339	-0.177241	0.00599016	0.0266043	-0.056929	0.37391	0.521363	-0.106377	0.0896583	0.178196	0.0883361	0.159718	0.335028	-0.0136897	0.83228	0.91643	-0.177268	0.0169366	0.0566932	-0.0401324	0.537923	0.671875
7.02_790.5389m/z	-0.0116473	0.863035	0.939238	0.228583	0.000355586	0.00344745	0.0564013	0.375183	0.522365	0.14863	0.0383712	0.105687	-0.0264767	0.671947	0.803305	0.111622	0.0812486	0.259408	0.245576	0.000812338	0.00782574	0.124312	0.053972	0.138412
2.90_316.9475m/z	0.0983109	0.148165	0.37573	-0.00151225	0.981002	0.985963	0.0567141	0.376934	0.524344	0.0994801	0.103759	0.197815	0.0826491	0.189578	0.372134	-0.00104959	0.987079	0.995597	-0.0405169	0.588146	0.680111	0.035672	0.585021	0.709583
4.33_609.4689m/z	0.062773	0.359985	0.585922	-0.136549	0.0340509	0.0946521	-0.0568874	0.378051	0.524979	-0.143945	0.0509807	0.124899	-0.0384412	0.544478	0.70441	-0.107834	0.0970211	0.282672	-0.141416	0.0592914	0.127053	-0.095333	0.145909	0.268626
8.05_701.6617m/z	0.0999237	0.141515	0.367062	0.0892542	0.160574	0.286387	0.0565305	0.3779	0.524979	0.171554	0.0175657	0.0652561	0.167603	0.0074079	0.0576379	0.0508177	0.432127	0.640935	0.00666739	0.928926	0.946184	0.0610978	0.348777	0.491192
4.60_801.4195m/z	0.0818402	0.233353	0.47205	-0.0408278	0.524916	0.662394	0.0565891	0.378904	0.525704	-0.00449952	0.949373	0.96121	-0.00663545	0.916424	0.949633	-0.0251799	0.698135	0.833985	0.057623	0.441948	0.548982	0.000369422	0.995498	0.996752
7.56_844.6646m/z	-0.0152291	0.822634	0.917599	-0.143702	0.0245552	0.0742257	0.0556275	0.381791	0.529249	-0.00430927	0.952127	0.963029	0.13099	0.0353874	0.133648	-0.00791951	0.901849	0.952784	-0.106447	0.150334	0.247443	0.0252512	0.696501	0.803218
7.87_848.6538m/z	0.0638118	0.347007	0.576632	-0.0250415	0.693188	0.799832	0.0557923	0.38296	0.530407	0.0126209	0.85615	0.890937	0.0677149	0.280927	0.470393	-0.0511849	0.42763	0.637835	-0.0780337	0.294769	0.408972	-0.0128325	0.843727	0.903994
8.17_818.7246m/z	0.0319145	0.636666	0.808916	0.241562	0.000165599	0.00203028	-0.0552899	0.384092	0.531512	0.0300736	0.67605	0.741324	-0.136935	0.0275886	0.112189	0.0708166	0.268944	0.500728	0.233784	0.00143059	0.0112619	0.0252763	0.69585	0.803218
1.79_489.2864m/z	0.00349761	0.960115	0.983623	-0.106977	0.103165	0.206329	-0.0567157	0.385592	0.532198	-0.0945885	0.20518	0.307191	-0.0824743	0.198659	0.384736	-0.111127	0.0913035	0.27547	-0.0335132	0.66008	0.741715	-0.092264	0.16478	0.289183
6.22_810.5938n	-0.109894	0.100164	0.305013	-0.202676	0.00130659	0.00903255	0.0540879	0.385569	0.532198	-0.0390597	0.57885	0.657878	0.0586574	0.338088	0.526504	-0.142014	0.0233299	0.133188	-0.187554	0.00938049	0.0386399	-0.0769636	0.224514	0.361313
8.29_311.2408m/z	0.0273263	0.692016	0.844257	0.122101	0.059504	0.13893	-0.0562263	0.38557	0.532198	0.032795	0.643518	0.713026	-0.0412129	0.517542	0.684971	0.0650874	0.319341	0.549003	0.00943931	0.900574	0.925606	0.0149275	0.820968	0.886779
7.18_1491.1906n	-0.0334291	0.625893	0.800691	-0.0590571	0.357823	0.515342	-0.0556474	0.387044	0.533275	-0.0482813	0.482867	0.57467	0.0316078	0.617185	0.762489	-0.0757077	0.243147	0.470049	-0.152253	0.0415296	0.100353	-0.0648111	0.321882	0.46358
3.66_180.9731m/z	0.0125823	0.854634	0.936505	0.0196431	0.75996	0.843221	0.0559656	0.386975	0.533275	0.0341281	0.636802	0.707558	0.0545757	0.390511	0.571076	0.0682842	0.295283	0.526932	0.085207	0.258008	0.371252	0.0613004	0.351522	0.49334
0.68_156.0804m/z	0.0597624	0.356711	0.58439	0.0429322	0.479219	0.624556	-0.052613	0.388812	0.534453	-0.14649	0.0324078	0.0948958	-0.108332	0.0701903	0.202557	-0.099577	0.105301	0.296334	-0.120183	0.0904167	0.169732	-0.0961605	0.120916	0.235278
5.84_715.5611m/z	-0.12278	0.0712834	0.251468	-0.0558669	0.379442	0.537713	-0.0550075	0.388433	0.534453	-0.0161847	0.818553	0.859643	-0.0557485	0.373608	0.554656	0.0569704	0.375937	0.592996	-0.0804881	0.278526	0.392603	0.0185643	0.774916	0.859798
0.65_285.1111m/z	0.107251	0.120225	0.337258	0.0140859	0.827019	0.887638	-0.0559642	0.388907	0.534453	-0.0612956	0.404219	0.501724	0.00434682	0.945732	0.965024	0.0487412	0.457088	0.656851	0.0103132	0.891676	0.918837	0.0150716	0.819685	0.886779
7.38_1263.8312m/z	0.0203975	0.763972	0.885282	-0.0305971	0.63044	0.751424	0.0544621	0.39281	0.539351	-0.0253063	0.710467	0.770036	0.147562	0.0178795	0.0877422	-0.0899719	0.161221	0.374221	-0.149951	0.0427429	0.102044	-0.0416099	0.521124	0.657609
7.46_671.5660m/z	-0.0846508	0.219297	0.456774	0.14926	0.0211607	0.0671568	0.0546246	0.395026	0.541925	0.0725558	0.329285	0.431271	0.000656882	0.9917	0.993446	-0.0267538	0.679842	0.82139	0.158911	0.0330198	0.0864933	0.0123252	0.85046	0.905714
0.60_495.9607n	0.0302185	0.65719	0.820972	0.0119362	0.851425	0.904319	-0.0541292	0.395407	0.541981	0.0389466	0.592617	0.670649	-0.19404	0.00175452	0.0253494	-0.0553453	0.389067	0.600876	0.060956	0.411417	0.519871	-0.0889012	0.169524	0.294906
1.38_473.3502m/z	0.0885365	0.194699	0.430456	-0.00930121	0.884094	0.923594	0.0541765	0.397457	0.544321	0.0446677	0.515314	0.602463	0.114938	0.0669416	0.196379	0.219219	0.000601056	0.0222251	0.167617	0.0240182	0.0709571	0.19647	0.00234788	0.0205117
1.22_521.3463m/z	-0.1522	0.0260972	0.163364	-0.099811	0.118165	0.23053	-0.05403	0.397845	0.544384	-0.116589	0.10817	0.202819	0.0153709	0.806716	0.873774	-0.0967127	0.133005	0.336195	-0.145774	0.0495263	0.113142	-0.100162	0.122742	0.236827
8.61_299.0643m/z	-0.0687403	0.31026	0.540913	-0.0639385	0.313327	0.465216	0.05379	0.400395	0.547224	0.0123133	0.863329	0.894845	0.0388293	0.53679	0.697301	0.0956954	0.137525	0.342734	0.112526	0.130461	0.222807	0.0813148	0.211024	0.345905
7.54_385.3338m/z	-0.154707	0.0243591	0.158733	0.0433569	0.498299	0.642055	0.0544095	0.400609	0.547224	0.166924	0.0220042	0.0738114	0.0788372	0.214724	0.403811	0.071822	0.271198	0.503157	0.0406466	0.590071	0.681346	0.0439145	0.504939	0.641769
8.15_467.4111m/z	0.101723	0.115557	0.328099	0.19282	0.0015627	0.0103529	-0.050804	0.401032	0.547332	-0.0303398	0.665213	0.732471	-0.0963442	0.104353	0.256988	0.0326077	0.593323	0.76478	0.153692	0.0285662	0.0783382	-0.00147793	0.980853	0.984569
7.31_648.6331m/z	0.187204	0.00431459	0.0714454	0.177865	0.00377583	0.019429	0.0510305	0.402827	0.549309	0.15645	0.0184723	0.0672106	0.0821351	0.17001	0.349155	-0.0110025	0.8582	0.929773	0.0722177	0.309383	0.422247	0.0176543	0.776146	0.859798
0.96_481.2337m/z	-0.0981062	0.153988	0.383869	-0.023625	0.713293	0.813001	-0.0536957	0.404	0.550438	-0.072996	0.317776	0.418611	-0.00849146	0.893217	0.936282	-0.0756329	0.243678	0.470203	-0.0227135	0.762042	0.821456	-0.0669041	0.306537	0.449084
7.68_916.6690m/z	-0.115896	0.0944741	0.296092	0.028829	0.655933	0.768558	-0.0539981	0.404469	0.550604	-0.110734	0.11859	0.214384	-0.00422825	0.94706	0.965272	-0.0527857	0.419241	0.631244	0.037874	0.615904	0.703511	-0.0600054	0.362379	0.504096
8.40_567.5305m/z	0.105574	0.109241	0.319877	0.17368	0.00511136	0.0236941	-0.0511675	0.406773	0.552795	0.0659301	0.335822	0.43605	-0.0301374	0.619096	0.763798	0.114564	0.0648832	0.23131	0.0973244	0.175125	0.279287	0.05114	0.415029	0.555936
7.20_888.6431m/z	-0.0102532	0.882394	0.949151	-0.0955772	0.141551	0.263544	-0.0539175	0.406566	0.552795	-0.118431	0.108011	0.202819	-0.0440917	0.489765	0.65773	-0.0275532	0.674356	0.818836	-0.0599103	0.428658	0.535822	-0.0366816	0.578987	0.705973
1.76_522.3535m/z	-0.0673229	0.309815	0.540913	-0.146026	0.0191357	0.0623478	-0.0513696	0.408021	0.554016	-0.0556351	0.425898	0.521649	-0.0335864	0.582037	0.735059	-0.105271	0.0921415	0.276425	-0.0474565	0.511893	0.611502	-0.10301	0.10221	0.211882
8.32_561.4894m/z	0.109213	0.0991529	0.30361	0.150108	0.0157913	0.0537649	-0.0509884	0.410255	0.556574	-0.0466224	0.497742	0.587971	-0.0437996	0.471606	0.641997	0.0598573	0.337866	0.566563	0.124498	0.0836821	0.160688	0.0266266	0.672648	0.786926
1.30_313.2749m/z	-0.112735	0.0980148	0.301763	-0.0792372	0.213565	0.352226	-0.0521332	0.415663	0.56295	-0.021412	0.762993	0.814201	-0.144771	0.0208093	0.0953507	-0.127167	0.0483443	0.198112	-0.0253128	0.734583	0.801984	-0.126868	0.050775	0.133221
8.35_577.5199m/z	0.0680072	0.305636	0.538163	0.244947	0.000101684	0.00141017	-0.0504766	0.4156	0.56295	0.0233919	0.731591	0.787495	-0.072515	0.233537	0.42583	-0.0565051	0.366304	0.583711	0.0017709	0.980455	0.987911	-0.0748166	0.235198	0.372847
6.42_784.8944m/z	-0.121039	0.0808023	0.272194	-0.133742	0.0395318	0.105286	0.0524856	0.417747	0.565292	0.00302806	0.964862	0.972199	0.118123	0.0626766	0.187676	-0.0365397	0.576173	0.750914	-0.143345	0.0567559	0.123959	0.004668	0.943554	0.962934
8.45_606.5501n	-0.040718	0.549566	0.747485	-0.180603	0.00489115	0.0231978	-0.0518971	0.418634	0.56601	-0.180067	0.00995774	0.0499274	0.0245641	0.696933	0.81249	-0.0583133	0.367629	0.585115	-0.154371	0.0382265	0.0954163	-0.0544789	0.403896	0.547481
0.66_583.3823m/z	0.0889759	0.197409	0.431155	-0.11281	0.0812559	0.173886	-0.0521206	0.420641	0.56824	-0.107261	0.12883	0.225788	-0.109633	0.0839547	0.223598	-0.0235441	0.718557	0.845335	0.0162732	0.829235	0.870287	-0.0548648	0.404625	0.54761
6.21_721.4775m/z	-0.0652179	0.348987	0.577064	0.0870856	0.181946	0.314614	0.0522753	0.423301	0.571348	0.120311	0.105242	0.199922	0.0631405	0.324757	0.512775	0.0902067	0.170304	0.389617	0.147691	0.0514423	0.115691	0.105272	0.112258	0.224375
6.72_823.5707n	-0.103692	0.113437	0.325521	0.295765	2.26673e-06	0.000132411	0.0492201	0.423992	0.571796	0.185706	0.00678351	0.0419876	0.0325623	0.590445	0.740529	-0.0368433	0.553161	0.737857	0.102259	0.153377	0.251932	0.00351554	0.95526	0.9699
6.72_623.5000m/z	-0.0193315	0.76446	0.885282	0.32492	1.65747e-07	6.58844e-05	0.0483487	0.42465	0.572198	0.178711	0.0062218	0.0401447	0.0243044	0.683042	0.807497	0.106369	0.0809556	0.259384	0.323586	2.81712e-06	0.000559903	0.11471	0.061846	0.15013
8.59_938.8236m/z	0.00287492	0.966431	0.986281	-0.0969923	0.130194	0.244691	0.0509521	0.426228	0.573838	-0.0342792	0.636477	0.707558	0.0486524	0.439348	0.611701	0.0595552	0.35652	0.578744	-0.11573	0.120204	0.210052	0.0773058	0.234964	0.372847
7.70_308.2930m/z	0.00634969	0.925944	0.969374	-0.154346	0.0164025	0.0556077	-0.0507546	0.427775	0.575434	-0.0785299	0.275793	0.379334	-0.111195	0.0762629	0.213331	-0.0196591	0.760906	0.873094	-0.12634	0.089489	0.168388	-0.0487716	0.453819	0.59291
7.70_857.6925m/z	-0.0622741	0.358304	0.584911	-0.137339	0.0310824	0.0887122	-0.0501811	0.428863	0.576409	-0.105152	0.132276	0.229355	-0.0036579	0.95322	0.970308	0.022238	0.728339	0.852769	-0.135593	0.0657859	0.135371	0.0113492	0.860456	0.911476
8.26_575.5047m/z	-0.0381666	0.557875	0.75299	0.255936	3.65639e-05	0.000830524	-0.0480634	0.430799	0.577664	0.0196768	0.770452	0.819411	-0.0714769	0.23268	0.425732	-0.00229826	0.970232	0.991433	0.0527965	0.457638	0.562322	-0.0370912	0.55016	0.680283
1.05_604.2970m/z	-0.225266	0.000873552	0.035515	-0.135393	0.0314788	0.0895372	-0.0494247	0.430886	0.577664	-0.15749	0.0226809	0.0753313	0.028253	0.646865	0.779769	-0.00619673	0.922069	0.963899	-0.0549568	0.452226	0.55687	-0.0269659	0.672815	0.786926
8.17_285.2400m/z	0.0719311	0.289145	0.522878	0.219067	0.000643593	0.00532749	-0.0502114	0.430697	0.577664	-0.031723	0.659969	0.727201	-0.118452	0.057728	0.176855	0.0667354	0.299005	0.529419	0.177464	0.0162736	0.0554069	0.0161973	0.80278	0.87546
5.79_1015.6463m/z	-0.0991152	0.15403	0.383869	-0.0879301	0.176625	0.307595	-0.0509726	0.431624	0.577984	-0.052537	0.47153	0.564983	-0.0111246	0.861397	0.913081	-0.106258	0.103479	0.293358	-0.209856	0.00512733	0.025397	-0.0968801	0.141121	0.262653
7.68_658.5970m/z	-0.0436065	0.527297	0.727829	0.135636	0.0364223	0.098994	0.0508087	0.431852	0.577984	0.110189	0.135796	0.234001	-0.00978286	0.877644	0.924142	0.0516369	0.428471	0.638161	0.147384	0.049608	0.113166	0.0626092	0.340868	0.482618
5.99_732.5555m/z	0.11106	0.0944989	0.296092	0.298719	2.45519e-06	0.000134612	0.0486235	0.435075	0.578894	0.1834	0.00907249	0.0471414	-0.0352299	0.56497	0.720949	0.132347	0.0345242	0.164352	0.252011	0.000443345	0.00542245	0.134387	0.0332545	0.102669
5.77_1557.1204m/z	-0.138542	0.0442113	0.19771	-0.11766	0.0677285	0.154503	-0.0501406	0.434255	0.578894	-0.0936293	0.194035	0.294104	-0.00997833	0.874223	0.92176	-0.14482	0.0245486	0.136955	-0.276986	0.000171679	0.00306707	-0.127857	0.0492438	0.130714
6.36_629.5433m/z	0.0246703	0.721289	0.860494	0.0668921	0.301904	0.453712	-0.050759	0.434909	0.578894	-0.0282336	0.54319	0.627669	0.0845215	0.185199	0.365342	-0.107697	0.0998601	0.286618	-0.0669402	0.376702	0.490546	-0.106027	0.10816	0.218226
8.44_902.8180m/z	-0.0873256	0.192336	0.430456	-0.264969	3.17948e-05	0.000765965	0.0489104	0.435081	0.578894	-0.111305	0.10599	0.200624	0.0915251	0.136473	0.300961	0.00224748	0.971658	0.991615	-0.1777	0.0144037	0.0513494	0.0302182	0.635584	0.755855
7.25_669.5729m/z	-0.115884	0.0940309	0.296058	0.129101	0.0465262	0.117985	0.050374	0.434535	0.578894	0.0807844	0.280426	0.384708	-0.0171348	0.78684	0.864002	-0.0655145	0.313558	0.543275	0.0449671	0.549445	0.645212	-0.0255769	0.696628	0.803218
5.09_575.5052m/z	0.118261	0.0812151	0.273006	0.138187	0.0297832	0.0865727	0.0498646	0.433512	0.578894	0.201393	0.00423246	0.0329892	-0.0319765	0.60933	0.755132	-0.000707788	0.991214	0.995597	0.0427517	0.564493	0.65899	0.0190416	0.768868	0.858497
7.52_1205.4941m/z	-0.113811	0.0992939	0.30361	0.0628058	0.33034	0.484987	0.0506492	0.434866	0.578894	0.180662	0.0150593	0.0604947	0.0607884	0.339962	0.527991	-0.0328947	0.615306	0.778931	-0.098929	0.189996	0.296752	-0.0114435	0.862382	0.9123
7.37_134.0971m/z	-0.00824892	0.903469	0.962812	-0.00585606	0.926714	0.952473	0.0494301	0.439193	0.583877	-0.0292693	0.675798	0.741324	0.0362013	0.564277	0.720679	-0.0113616	0.860186	0.929773	-0.0241031	0.746241	0.809361	0.0147548	0.820524	0.886779
1.35_504.3462m/z	-0.0918863	0.163661	0.399726	-0.0968475	0.116994	0.228597	-0.0479544	0.439565	0.583884	-0.0770505	0.264397	0.369153	-0.0657375	0.280548	0.470393	-0.193378	0.00182419	0.0367147	-0.142704	0.0476203	0.110374	-0.154966	0.0135546	0.0581132
6.44_868.5391m/z	-0.185569	0.00530896	0.0796344	-0.212386	0.000684897	0.00549475	0.0478816	0.440135	0.584152	-0.102352	0.131429	0.228136	0.106558	0.0796093	0.217116	-0.113579	0.0687692	0.238079	-0.173022	0.0160986	0.0550468	-0.0378713	0.548444	0.679148
7.32_584.5760m/z	-0.0930475	0.164537	0.40072	-0.0100317	0.872569	0.918605	0.0481346	0.44195	0.586072	0.00102065	0.988508	0.990377	0.0491207	0.424459	0.600435	-0.0308954	0.624837	0.785368	-0.0830353	0.254585	0.367657	0.0039943	0.950015	0.966426
4.09_478.3826m/z	-0.0786283	0.261836	0.500384	0.0277846	0.671542	0.781091	-0.0502869	0.442851	0.586778	0.0419004	0.582171	0.660708	-0.152605	0.0172013	0.0857368	-0.1011	0.125548	0.325645	-0.0299568	0.694905	0.770786	-0.10481	0.115191	0.228403
4.35_609.4723m/z	0.0268739	0.696632	0.847043	-0.077315	0.231418	0.372047	-0.0496007	0.443828	0.587465	-0.105646	0.146253	0.244011	0.0148881	0.815119	0.878712	-0.128392	0.0487098	0.198586	-0.21706	0.00374824	0.0204705	-0.122321	0.06264	0.150905
1.07_544.5287m/z	-0.0884995	0.187895	0.424969	-0.0115011	0.854697	0.906471	-0.0478967	0.444478	0.587465	0.0335731	0.643341	0.713026	-0.0504125	0.412636	0.588951	-0.121294	0.0541892	0.208904	-0.0875473	0.229884	0.342243	-0.111355	0.0797836	0.177918
7.78_634.6339m/z	0.0056601	0.93478	0.972141	0.217342	0.000900012	0.00681438	0.0494921	0.444249	0.587465	0.158826	0.0303046	0.091258	0.0246749	0.697969	0.813019	0.0284094	0.663485	0.811603	0.100152	0.183402	0.289978	0.0519736	0.429634	0.571169
7.38_886.6249m/z	-0.154855	0.0260507	0.163364	-0.070422	0.277811	0.425847	-0.0493975	0.446948	0.589815	-0.0613896	0.29481	0.396945	0.0735415	0.248782	0.441401	-0.131465	0.0441025	0.186994	-0.158596	0.0353982	0.0900529	-0.125541	0.056673	0.142354
8.35_829.7221m/z	0.160755	0.0170774	0.140054	0.259848	4.62916e-05	0.000937921	-0.0476845	0.446998	0.589815	0.0484888	0.492322	0.582434	-0.089806	0.144296	0.310461	0.109311	0.0832726	0.263541	0.249872	0.000542282	0.0061151	0.0571873	0.369865	0.51227
0.92_446.3238m/z	0.155635	0.0214493	0.153624	-0.0548629	0.384262	0.543091	-0.0477419	0.44817	0.59087	-0.0843354	0.238962	0.343535	-0.061562	0.319294	0.508043	-0.0165672	0.794284	0.890001	0.102539	0.16147	0.262245	-0.0447161	0.484986	0.622379
7.85_685.6324m/z	0.125079	0.0609584	0.238729	0.0858991	0.168528	0.297073	-0.047079	0.44965	0.592009	0.0851315	0.227815	0.330799	0.0478469	0.434164	0.606805	0.0903222	0.149931	0.359226	0.0513018	0.479542	0.580572	0.0510792	0.42001	0.560719
8.04_770.6387m/z	0.0407031	0.548246	0.747149	0.222115	0.000541005	0.0046755	-0.0481156	0.449778	0.592009	-0.0197045	0.789649	0.836353	-0.10673	0.0871864	0.23066	0.0258894	0.687009	0.827062	0.161017	0.0292657	0.0796788	-0.00762421	0.906333	0.940719
7.25_768.5526m/z	0.0188299	0.77219	0.888266	0.265002	1.92039e-05	0.000535687	0.0464806	0.450796	0.592858	0.174185	0.0101557	0.0503038	0.0192879	0.75021	0.848202	0.121405	0.0501549	0.201524	0.214621	0.00257869	0.016206	0.130414	0.036815	0.109618
7.84_264.2686m/z	0.111353	0.097975	0.301763	0.144349	0.0222616	0.0695402	0.0470337	0.453762	0.596266	0.143401	0.0376244	0.104585	0.0790926	0.199253	0.384948	0.0799279	0.206523	0.423705	0.11343	0.120279	0.210052	0.0894136	0.160909	0.284589
7.17_778.5740m/z	-0.0330777	0.62645	0.800691	-0.112652	0.0774365	0.16876	-0.0477386	0.455502	0.598057	0.0515638	0.470804	0.564538	-0.0179034	0.775843	0.85992	-0.0484028	0.453255	0.656851	-0.157618	0.0337386	0.0876541	-0.0496702	0.445262	0.586065
5.96_738.5557m/z	0.129758	0.0580818	0.229777	0.0507772	0.42686	0.578978	0.0475827	0.456647	0.599067	0.171155	0.0163529	0.0622034	0.0558017	0.374133	0.554918	0.0683499	0.288943	0.521128	0.0275063	0.711989	0.784295	0.0939839	0.147732	0.270677
1.11_519.3351n	-0.23858	0.000254875	0.0225139	-0.115851	0.0553929	0.133086	-0.0449395	0.457602	0.599189	-0.0892277	0.185507	0.284158	0.0172457	0.771809	0.858165	-0.14391	0.0178074	0.115567	-0.195634	0.00518144	0.0255249	-0.13424	0.0284902	0.0923855
7.57_558.5656m/z	0.0485873	0.467759	0.674286	0.230522	0.000279146	0.00290352	0.0465644	0.458248	0.599189	0.123202	0.0791448	0.165579	0.025037	0.684897	0.807497	0.136619	0.0303144	0.153503	0.264909	0.000243987	0.00369466	0.1288	0.0429659	0.119832
6.41_1618.1720m/z	-0.119445	0.0789157	0.268769	-0.196543	0.00214768	0.0133947	-0.0469612	0.45803	0.599189	-0.0684147	0.316835	0.417717	0.0477976	0.441992	0.613631	-0.148523	0.0194024	0.121545	-0.282011	0.000104324	0.00230381	-0.121675	0.057974	0.143805
8.10_578.5284m/z	-0.0782358	0.254412	0.4935	0.206489	0.00144704	0.00983248	0.0475311	0.457475	0.599189	0.0767798	0.300567	0.40202	-0.0187703	0.765304	0.853918	0.024654	0.702576	0.836775	0.205784	0.00542251	0.0264472	0.0466328	0.473625	0.611253
0.77_342.2664m/z	0.184608	0.00495166	0.0769262	0.0870748	0.154348	0.280151	0.0451761	0.460558	0.601559	0.0790471	0.249776	0.353621	0.0831887	0.16605	0.342883	0.12217	0.04718	0.195355	0.116276	0.102332	0.18608	0.121541	0.0502217	0.132645
5.27_1249.7356m/z	0.0703297	0.287632	0.522775	-0.0950944	0.125013	0.239195	-0.0460664	0.460817	0.601559	-0.0851992	0.218984	0.321078	-0.0763992	0.212686	0.402105	0.0324751	0.60642	0.775087	-0.00166354	0.981772	0.988612	-0.0129539	0.838533	0.89964
0.72_456.3326m/z	0.175461	0.00980536	0.107521	-0.0374149	0.553816	0.6901	0.0466879	0.461256	0.601638	0.0338943	0.635211	0.707558	0.133042	0.031899	0.125543	0.0570607	0.371981	0.588212	0.0748938	0.310137	0.422525	0.0856269	0.183516	0.311976
6.73_1580.6519m/z	0.00731098	0.913653	0.967016	0.188121	0.00312929	0.0171236	0.0466261	0.463537	0.604118	0.174291	0.0118007	0.0536091	0.0586509	0.347794	0.537408	0.118409	0.0642444	0.23131	0.237667	0.00120001	0.0100752	0.118131	0.0671211	0.158607
6.71_601.5192m/z	0.000687036	0.991823	0.997037	0.279315	1.262e-05	0.000401316	0.0459532	0.464665	0.605092	0.180098	0.00901967	0.0471414	0.0769776	0.212039	0.401837	0.0290115	0.64738	0.801039	0.195678	0.00714031	0.0317414	0.0701226	0.272383	0.412466
8.38_656.5681m/z	-0.0118129	0.86203	0.939238	-0.175104	0.00630118	0.0276764	-0.0467041	0.467395	0.608149	-0.235646	0.00115733	0.0187771	0.038384	0.543297	0.703454	-0.0234393	0.717827	0.845335	-0.126498	0.090382	0.169732	-0.0191169	0.77006	0.858576
2.89_568.4290m/z	-0.124356	0.0707143	0.251468	-0.0413551	0.519636	0.658343	0.046877	0.469384	0.610238	0.0127049	0.860465	0.893041	0.12406	0.0505485	0.167192	-0.0201978	0.757437	0.872699	-0.174013	0.0205453	0.0645592	0.00639182	0.922783	0.949446
1.35_1043.7146m/z	-0.0782501	0.228344	0.467864	-0.0852349	0.161197	0.286692	-0.0438011	0.470429	0.610942	-0.00481047	0.943287	0.957132	-0.0639807	0.282903	0.471012	-0.114799	0.0600132	0.222946	-0.0336102	0.634616	0.720743	-0.103375	0.0932592	0.198154
6.43_1568.1604m/z	-0.154416	0.0248559	0.160004	-0.13654	0.0339621	0.0945706	0.0462886	0.470694	0.610942	-0.0374184	0.579294	0.657913	0.144008	0.0217298	0.0978765	-0.0382887	0.554302	0.73876	-0.118333	0.112752	0.200308	0.0140802	0.829297	0.892541
7.20_890.6542m/z	0.0578238	0.387555	0.608906	-0.227579	0.000331907	0.00329833	-0.0451061	0.472998	0.612965	-0.207241	0.00303721	0.0279027	-0.0190238	0.758133	0.850608	-0.0767076	0.225986	0.449147	-0.176557	0.0153593	0.0535556	-0.0613916	0.336781	0.478536
8.25_549.4886m/z	0.136115	0.0372308	0.182707	0.294816	2.20758e-06	0.000132411	-0.0438998	0.473024	0.612965	0.0620721	0.361996	0.461567	-0.115968	0.0529135	0.171001	0.0788816	0.200744	0.420611	0.2215	0.00171029	0.0121458	0.0389967	0.530954	0.666145
1.29_1023.6629m/z	-0.163263	0.015099	0.132805	-0.0954783	0.12761	0.24221	-0.0449105	0.474034	0.613366	-0.155545	0.0208559	0.0713137	0.00657624	0.915064	0.949633	-0.0694223	0.272339	0.504685	-0.100284	0.16943	0.272115	-0.0490781	0.441788	0.58309
8.44_931.8607m/z	-0.161194	0.0151181	0.132805	-0.284936	6.14796e-06	0.000227332	0.0444447	0.474105	0.613366	-0.0675164	0.280917	0.38505	0.180157	0.00290186	0.0342152	0.00682451	0.913288	0.961038	-0.194035	0.00692561	0.0311947	0.0246874	0.695993	0.803218
7.14_813.0551m/z	0.0208556	0.754914	0.879996	0.267482	2.64143e-05	0.000677399	0.0449732	0.474832	0.613807	0.202075	0.00241766	0.0251247	0.0711758	0.249262	0.441401	0.154376	0.014497	0.102509	0.263573	0.000272114	0.00386305	0.152574	0.0165851	0.0662642
6.78_1564.1418m/z	-0.0714294	0.285221	0.521266	0.258185	4.83665e-05	0.000941312	0.0450466	0.475522	0.6142	0.216908	0.00156556	0.0213717	0.0695281	0.261944	0.453693	0.0506958	0.426014	0.636701	0.149986	0.0406977	0.0989439	0.0783266	0.222146	0.35912
7.63_596.5943m/z	-0.0281882	0.680875	0.835977	0.21311	0.00101448	0.0074333	0.0456064	0.476965	0.615564	0.0973633	0.189042	0.287634	0.0112599	0.858219	0.911536	0.120939	0.0608037	0.223791	0.321767	1.14798e-05	0.000735431	0.121556	0.0616248	0.149822
1.12_1001.6526m/z	-0.017079	0.803448	0.906359	-0.119344	0.0640706	0.147214	-0.0454304	0.478878	0.616033	-0.0307814	0.669176	0.735816	-0.0399952	0.525778	0.690328	-0.086892	0.178894	0.400295	-0.0757859	0.310383	0.422525	-0.0879867	0.177029	0.304628
1.02_526.2946m/z	-0.0162775	0.814133	0.913529	-0.0599081	0.355687	0.513197	-0.046354	0.478379	0.616033	-0.0250516	0.731467	0.787495	-0.0176542	0.783547	0.861576	-0.0608097	0.356467	0.578744	-0.0510465	0.502837	0.602949	-0.0609026	0.359698	0.502566
6.46_411.7703m/z	-0.145346	0.0328178	0.177762	-0.0515764	0.416654	0.56914	0.0457236	0.478706	0.616033	-0.0407209	0.57155	0.651444	0.110008	0.0820124	0.220642	-0.0880229	0.175896	0.396703	-0.169188	0.023813	0.0709571	-0.0402164	0.540251	0.672739
2.06_303.2323m/z	0.0376045	0.580827	0.769952	-0.0428222	0.501815	0.644131	0.0457182	0.478703	0.616033	0.141169	0.0426463	0.112802	0.105251	0.0961722	0.24522	-0.0418462	0.520466	0.710336	0.006332	0.932921	0.947824	0.00804931	0.902464	0.939348
1.02_416.3371m/z	0.239346	0.000290251	0.0228999	0.0751611	0.218718	0.358493	0.0434761	0.480628	0.61744	0.168935	0.0106414	0.0514213	0.0898624	0.137183	0.301689	0.0705824	0.256025	0.485776	0.185888	0.00920055	0.038396	0.0851542	0.17388	0.299857
0.99_372.3133m/z	0.223135	0.000700725	0.0327692	0.0774985	0.204064	0.342621	0.0430399	0.480749	0.61744	0.121808	0.0751526	0.160608	0.0555335	0.35426	0.542131	0.0514033	0.403796	0.615566	0.106699	0.132851	0.226276	0.0594993	0.337743	0.479046
6.73_1530.1356m/z	0.0606327	0.366942	0.589927	0.232698	0.000259347	0.00276167	0.0445996	0.48121	0.617534	0.193746	0.00600437	0.0397656	0.0196406	0.752307	0.848898	0.0451298	0.479905	0.674668	0.137609	0.061358	0.129458	0.0855315	0.183654	0.311976
7.97_653.6599n	-0.101049	0.145131	0.373395	0.177077	0.00666283	0.0287098	0.0455786	0.481623	0.617565	0.138125	0.0647772	0.143849	0.0289356	0.649404	0.781644	-0.00396964	0.951583	0.980569	0.0501975	0.505943	0.606217	0.0187118	0.7765	0.859798
2.85_401.3402m/z	-0.00533436	0.937927	0.973567	0.156113	0.0154983	0.0531085	0.0449096	0.484096	0.619753	0.114507	0.115964	0.212178	0.0307137	0.626279	0.765987	0.115097	0.0747069	0.250127	0.207362	0.00521736	0.0255249	0.107109	0.100135	0.209318
4.83_750.5601m/z	-0.12974	0.0580947	0.229777	-0.0432022	0.4989	0.642309	-0.0449295	0.484109	0.619753	-0.0981899	0.165638	0.26357	0.00425828	0.946209	0.965024	-0.0419976	0.516828	0.706794	-0.201957	0.00656598	0.0302344	-0.0387813	0.552747	0.68235
7.76_824.6712m/z	0.0768873	0.245604	0.485107	0.0824874	0.183462	0.31604	0.0435381	0.48523	0.620689	0.158731	0.0248756	0.0799035	0.142209	0.0197135	0.0927353	0.00759878	0.903945	0.954365	-0.0386012	0.595419	0.686027	0.039135	0.537471	0.671839
1.38_1272.6974m/z	-0.0568348	0.394254	0.614573	-0.149419	0.0172712	0.0576915	-0.043466	0.488555	0.624439	-0.0828034	0.232879	0.336616	-0.0484339	0.432065	0.606805	-0.169166	0.0071496	0.0742998	-0.0946219	0.195087	0.302328	-0.142083	0.0253729	0.0864274
8.35_575.6976m/z	0.134463	0.0413228	0.193409	0.2701	1.59549e-05	0.000469783	-0.042313	0.490236	0.626085	0.0107371	0.873792	0.904511	-0.0716158	0.234166	0.425966	0.0103961	0.866626	0.93356	0.0459011	0.520641	0.618237	-0.0134265	0.82967	0.892541
7.64_306.2807m/z	-0.061452	0.360569	0.585922	-0.178223	0.00491285	0.0231978	-0.0431931	0.491257	0.626885	-0.0566419	0.408225	0.505513	-0.0446425	0.468972	0.639507	-0.102033	0.106295	0.298602	-0.150587	0.0386878	0.096115	-0.12369	0.0518881	0.13415
8.31_260.2917n	0.13626	0.0371419	0.182707	0.137903	0.0243386	0.0742171	0.0421287	0.491711	0.626961	-0.00842209	0.903706	0.924429	0.0134245	0.823595	0.884808	0.0658923	0.286119	0.517553	0.0744179	0.296883	0.411188	0.0777169	0.211924	0.346722
1.47_561.3389m/z	-0.00025627	0.996991	0.998247	-0.148462	0.0202808	0.0651443	-0.0434719	0.495946	0.631855	-0.0708936	0.306753	0.408832	-0.036802	0.557445	0.714212	-0.0957216	0.136584	0.341778	-0.0512084	0.491184	0.591654	-0.0791666	0.222391	0.35912
1.03_416.3320m/z	0.167105	0.0132694	0.123382	-0.0178589	0.776062	0.855785	0.0428081	0.497371	0.633163	0.10869	0.123956	0.221179	0.099968	0.105977	0.259635	0.0360139	0.571518	0.746684	0.0740208	0.313577	0.426144	0.0634228	0.322705	0.464345
7.08_579.5278m/z	0.141799	0.0336193	0.179789	0.23036	0.000257505	0.00276167	0.0420761	0.498802	0.634476	0.0733067	0.168025	0.266095	0.0173594	0.776462	0.85992	-0.0462077	0.461541	0.660531	0.0596124	0.410689	0.519871	-0.0216454	0.732395	0.830605
6.45_796.0712m/z	-0.162211	0.0161046	0.136122	-0.156165	0.0133519	0.0479388	0.0425143	0.499728	0.635147	-0.0996227	0.118653	0.214384	0.108668	0.0783164	0.2159	-0.108611	0.0866695	0.267027	-0.160109	0.0284481	0.0782568	-0.0435643	0.496584	0.633265
7.22_203.1783m/z	-0.0354506	0.590928	0.778439	-0.0560479	0.364233	0.521739	0.0414261	0.502169	0.636722	-0.0582061	0.38468	0.483893	0.039328	0.516691	0.684971	0.0433814	0.486059	0.681511	-0.0371448	0.60559	0.695729	0.0956184	0.127116	0.244371
8.54_853.7226m/z	0.0783591	0.244729	0.484016	0.236032	0.000217935	0.00244026	-0.0425186	0.502145	0.636722	0.0883707	0.205386	0.307209	-0.056701	0.362134	0.545259	0.0918598	0.150016	0.359226	0.167475	0.0226297	0.0681802	0.0533323	0.407819	0.548997
7.94_886.7268n	-0.0875588	0.19872	0.431706	0.228227	0.000400236	0.00378795	-0.0427144	0.502085	0.636722	-0.0493651	0.482289	0.574412	-0.0715765	0.251868	0.443497	0.00483061	0.940051	0.974368	0.16307	0.0271666	0.0757805	-0.0137516	0.831837	0.894267
3.87_548.4075m/z	0.0497958	0.443901	0.653727	-0.128042	0.0361579	0.0984435	-0.040938	0.50331	0.637152	-0.159509	0.0188776	0.0674502	-0.0538548	0.36998	0.551329	-0.0821542	0.182512	0.400295	-0.0873284	0.219925	0.331104	-0.0813198	0.190666	0.320125
5.81_1066.3362m/z	0.0544933	0.404904	0.623593	-0.139262	0.0235832	0.0723887	0.0414123	0.503135	0.637152	0.0101109	0.884938	0.911612	0.105503	0.0817319	0.220261	0.00681873	0.913021	0.961038	-0.0611443	0.396015	0.508203	0.0235939	0.707737	0.812493
7.62_843.6532m/z	-0.0417238	0.541729	0.740627	-0.151859	0.0182612	0.0601145	0.0428455	0.505412	0.639303	-0.0443817	0.536717	0.620859	0.0672667	0.286868	0.475126	-0.0156241	0.80984	0.900451	-0.103952	0.164844	0.267452	0.0213044	0.744847	0.839934
3.80_616.4642m/z	0.0344918	0.615912	0.793599	0.0107016	0.867912	0.914766	-0.0427423	0.511339	0.645773	-0.121849	0.0905961	0.178941	-0.00224569	0.971994	0.981251	-0.0715384	0.275555	0.507685	-0.0962501	0.20377	0.311833	-0.0756745	0.252593	0.391037
8.37_900.8024m/z	-0.198556	0.00276398	0.0549342	-0.229	0.00024185	0.00264628	0.0405204	0.510987	0.645773	-0.117837	0.0783157	0.164665	0.0961727	0.111553	0.268335	-0.02594	0.676698	0.818836	-0.191773	0.00718493	0.0318219	0.00906072	0.885161	0.928529
7.41_1130.7543m/z	0.0816257	0.230725	0.469122	-0.0928784	0.145434	0.268571	-0.0420722	0.512033	0.645795	-0.077099	0.293056	0.395788	-0.0185807	0.768266	0.854823	-0.142111	0.0274611	0.14506	-0.332294	5.78366e-06	0.000686362	-0.129232	0.0469402	0.126715
3.72_551.4257m/z	0.0442021	0.520835	0.723888	-0.126572	0.0503019	0.124226	-0.0423049	0.512168	0.645795	-0.123291	0.0778053	0.164665	0.00703255	0.911726	0.948543	0.0134013	0.837002	0.919524	-0.114179	0.128193	0.220228	-0.0169874	0.795906	0.870351
8.25_851.7108m/z	0.148191	0.0234614	0.157003	0.320133	3.06816e-07	7.64465e-05	-0.0399906	0.512804	0.645922	0.0557004	0.411151	0.507554	-0.10553	0.0779655	0.2159	0.0902887	0.142336	0.348314	0.235145	0.000842793	0.00797643	0.0496325	0.424474	0.564781
6.88_900.6752m/z	0.13662	0.0445793	0.198546	0.00363289	0.954315	0.972044	0.0414955	0.513082	0.645922	0.0399668	0.571536	0.651444	0.0425817	0.494491	0.662376	0.00820262	0.898072	0.952335	0.00192286	0.979255	0.987911	0.00540579	0.933273	0.957491
0.61_146.9827m/z	0.0338944	0.626452	0.800691	0.0179907	0.782521	0.858764	-0.0424505	0.51497	0.647786	0.0157544	0.832363	0.871033	-0.0700259	0.273909	0.465954	-0.0837153	0.202571	0.421291	0.00146221	0.984648	0.990283	-0.106164	0.108668	0.218226
8.35_523.4753m/z	0.017691	0.795984	0.901435	0.235584	0.00028329	0.00292488	-0.0415203	0.515692	0.648182	0.0559014	0.444244	0.537965	-0.0869813	0.16511	0.34183	-0.00883638	0.890983	0.948978	0.167202	0.0239996	0.0709571	-0.0266424	0.681866	0.793099
8.18_963.8309m/z	0.109844	0.11383	0.325521	0.0245545	0.705065	0.809424	-0.0421919	0.516852	0.649127	0.0644725	0.372562	0.472011	-0.02049	0.748729	0.847919	0.101523	0.121374	0.319462	0.0659793	0.384119	0.496544	0.0444832	0.501677	0.638525
7.82_308.2957m/z	0.00862053	0.897774	0.960113	-0.228505	0.000328927	0.00329833	-0.0404962	0.518702	0.650936	-0.0766257	0.269511	0.372952	-0.0237589	0.700028	0.814225	-0.121869	0.0534402	0.207842	-0.173934	0.0167727	0.056382	-0.10968	0.0849567	0.184285
3.92_619.4893m/z	-0.0679079	0.319591	0.551613	0.041714	0.51343	0.65413	-0.0409847	0.521106	0.652409	-0.0561774	0.436092	0.531177	-0.0244406	0.697004	0.81249	-0.0816723	0.204484	0.42231	-0.112402	0.130222	0.222637	-0.0860582	0.184757	0.312848
8.56_872.7676m/z	0.00652284	0.924228	0.968891	0.0690854	0.282418	0.43012	-0.0412985	0.520921	0.652409	-0.0350647	0.630921	0.704964	-0.0856934	0.174557	0.352663	-0.0119609	0.85385	0.926704	-0.0938494	0.210016	0.319241	-0.035723	0.585206	0.709583
8.35_575.5052m/z	0.0756875	0.249827	0.490452	0.28325	6.37692e-06	0.000230439	-0.0394672	0.520364	0.652409	0.0427365	0.525455	0.612069	-0.0563323	0.350162	0.539795	0.0186991	0.762831	0.873094	0.0704555	0.324405	0.436751	-0.0118006	0.850199	0.905714
6.75_1568.1659m/z	0.0342669	0.606545	0.788488	0.289158	5.40601e-06	0.000220399	0.0400465	0.521977	0.652471	0.202552	0.00307257	0.0279027	0.0397411	0.517778	0.684971	0.120621	0.055133	0.209716	0.228036	0.00158146	0.0115876	0.128145	0.0432207	0.119932
6.51_732.5496m/z	0.0743504	0.258765	0.495879	0.297245	2.33176e-06	0.000132411	0.0396358	0.521797	0.652471	0.176857	0.0111392	0.0519396	0.00266021	0.965109	0.977403	0.0640484	0.304578	0.534523	0.184276	0.0101105	0.0406575	0.0790254	0.208752	0.342888
0.59_302.9694m/z	-0.0886473	0.176572	0.412866	0.106014	0.0846129	0.179619	-0.0390558	0.526527	0.657642	0.0323564	0.635689	0.707558	-0.0357678	0.554971	0.713752	0.0369707	0.552381	0.737857	0.18295	0.0104088	0.0412718	-0.00737852	0.906404	0.940719
7.46_420.3260m/z	-0.00149511	0.982204	0.99212	-0.0791811	0.207662	0.346103	0.0395609	0.530346	0.661892	0.0660257	0.346784	0.446828	0.107371	0.0822155	0.220815	-0.120013	0.0583898	0.218447	-0.180946	0.0132325	0.0489295	-0.0788871	0.218168	0.353606
1.09_570.3574m/z	-0.0655815	0.338145	0.569545	-0.0213658	0.738657	0.829424	-0.0400936	0.531497	0.662808	0.00815898	0.911	0.930308	-0.0842704	0.180072	0.359346	-0.212676	0.00088469	0.0265407	-0.185512	0.0124373	0.0469724	-0.197415	0.00224494	0.020281
0.56_329.9962m/z	-0.0192204	0.772731	0.888266	0.0629762	0.312517	0.465009	0.0388306	0.532889	0.663503	-0.0569022	0.40948	0.506278	-0.0616383	0.313362	0.502782	-0.110144	0.0787482	0.256577	-0.00393006	0.956814	0.968386	-0.0714748	0.258727	0.397465
7.87_647.5584m/z	-0.053169	0.439024	0.648743	0.190248	0.00334168	0.0179502	0.0400387	0.532835	0.663503	0.0436593	0.554574	0.638252	0.04696	0.456461	0.629464	0.0239261	0.711887	0.842188	0.188272	0.0113317	0.0442687	0.0387908	0.552519	0.68235
6.80_185.0754m/z	-0.094447	0.173346	0.409607	0.0418707	0.518443	0.658343	0.0406929	0.533788	0.664102	0.125067	0.0809238	0.167975	0.0853768	0.183307	0.363414	-0.0553616	0.401277	0.613491	0.0438525	0.564946	0.659034	-0.0118985	0.858099	0.910344
5.12_806.7980m/z	-0.101454	0.142805	0.369804	-0.12386	0.056341	0.13471	-0.0402079	0.534333	0.664261	-0.0478374	0.510047	0.598505	0.0223771	0.724898	0.8292	-0.0670284	0.304199	0.534449	-0.117324	0.118883	0.208866	-0.0610601	0.353342	0.495427
1.11_1041.6822m/z	-0.0980955	0.150203	0.379801	-0.0867258	0.174075	0.304153	-0.0393866	0.53669	0.666669	-0.0743848	0.305207	0.407798	0.0313777	0.616424	0.762142	-0.0793922	0.216532	0.437908	-0.110604	0.135732	0.22959	-0.0788307	0.223627	0.360366
6.72_784.8128m/z	0.0385371	0.558353	0.752995	0.305289	1.30066e-06	0.000110761	0.0381085	0.538384	0.667257	0.208169	0.00196402	0.0236576	0.0326699	0.591389	0.740983	0.0660856	0.289906	0.521437	0.223907	0.00173674	0.0121458	0.0878551	0.162545	0.286746
2.04_265.2554m/z	0.0246783	0.706351	0.850832	-0.14649	0.017498	0.058083	0.0379097	0.537937	0.667257	0.180208	0.00941271	0.0481228	0.0129085	0.83101	0.890968	0.0614214	0.3223	0.552216	0.0662964	0.35498	0.468009	0.0606124	0.332717	0.473608
7.94_591.5016m/z	-0.0583718	0.393311	0.614573	0.19767	0.00220208	0.013677	-0.0393539	0.538422	0.667257	-0.0539629	0.461552	0.55428	-0.0945759	0.13163	0.295192	0.0241986	0.707761	0.83918	0.201497	0.00647794	0.0301167	-0.00162436	0.980092	0.984426
7.41_1090.7571m/z	0.197288	0.00332845	0.06261	-0.124979	0.045941	0.117249	-0.0385371	0.539756	0.667869	-0.118179	0.0855465	0.173273	-0.0677395	0.272208	0.465954	-0.0851485	0.178684	0.400295	-0.154044	0.0346571	0.0888788	-0.0985111	0.122592	0.236827
6.37_1574.1493m/z	-0.173846	0.0103336	0.111016	-0.114104	0.0712127	0.160169	-0.0387101	0.539666	0.667869	-0.0327078	0.636519	0.707558	0.0233578	0.70647	0.81932	-0.100543	0.11358	0.309392	-0.246138	0.000713919	0.00730726	-0.0791191	0.217306	0.352568
8.45_950.7740m/z	-0.0263815	0.700195	0.847043	-0.187024	0.00382451	0.0196146	-0.0393086	0.542163	0.670326	-0.163887	0.0187006	0.0674502	0.058684	0.354084	0.542131	-0.0467007	0.472821	0.669444	-0.187905	0.0118769	0.045399	-0.0362775	0.580278	0.706464
6.78_849.5586m/z	-0.068365	0.325981	0.557923	-0.0709321	0.276381	0.424996	-0.0395003	0.543803	0.671831	-0.121679	0.0671118	0.147196	0.00898292	0.888285	0.93226	-0.0872885	0.183004	0.400295	-0.221878	0.00316578	0.018438	-0.0699776	0.290035	0.42921
5.05_808.5765m/z	-0.160461	0.0189909	0.145123	-0.09706	0.128356	0.24296	0.0384052	0.547741	0.676171	-0.060844	0.380419	0.480053	0.0846731	0.176692	0.356524	-0.0917371	0.153967	0.364839	-0.130292	0.0792216	0.154935	-0.00998045	0.877985	0.923278
6.42_865.5198m/z	-0.00797995	0.906374	0.963464	0.121479	0.056676	0.134902	0.0379462	0.551661	0.680481	0.0305546	0.667415	0.734387	-0.00713168	0.909367	0.948127	0.094023	0.143035	0.348314	0.0724451	0.329048	0.441508	0.0806923	0.212806	0.347394
7.04_574.4939m/z	-0.00170249	0.979369	0.99212	0.243977	9.65975e-05	0.00137134	0.036829	0.552455	0.680933	0.0975865	0.151399	0.248425	-0.0630396	0.300299	0.490221	0.0824387	0.186861	0.402802	0.241274	0.000731955	0.00741279	0.0757583	0.229108	0.366113
6.22_837.6085m/z	-0.0782785	0.250434	0.490986	-0.189218	0.00321829	0.017405	-0.0377611	0.553687	0.68147	-0.130771	0.0663295	0.146681	-0.0059039	0.924936	0.954071	-0.156355	0.0145145	0.102509	-0.31501	1.57481e-05	0.000798621	-0.144029	0.0256876	0.0870844
6.19_824.5696m/z	-0.0199858	0.769241	0.8863	-0.0288704	0.650786	0.764855	0.0382327	0.553822	0.68147	0.0963811	0.176175	0.274896	0.0683352	0.281052	0.470393	0.111545	0.0860695	0.267027	0.0893078	0.234728	0.347827	0.102207	0.11897	0.232959
7.18_852.5766m/z	0.0613111	0.361713	0.585922	0.178249	0.00491044	0.0231978	0.0373159	0.554177	0.68147	0.0630458	0.37232	0.472011	0.0403345	0.515156	0.684293	0.0650563	0.306372	0.536162	0.118475	0.106192	0.191652	0.0657214	0.305435	0.448008
8.40_567.5260m/z	0.133582	0.044891	0.199067	0.164332	0.00858197	0.0340785	-0.036698	0.555439	0.681967	0.0345427	0.623574	0.697736	-0.0382456	0.531643	0.692312	0.120235	0.0547088	0.209103	0.122835	0.0894593	0.168388	0.0661034	0.296082	0.436302
0.59_1255.7108n	-0.153805	0.0252271	0.160444	0.0161942	0.800292	0.870955	-0.0377607	0.555226	0.681967	-0.018973	0.793437	0.838807	-0.0360511	0.56645	0.722258	-0.0481261	0.456017	0.656851	-0.0580335	0.436325	0.542845	-0.0527093	0.41806	0.559054
0.97_396.3086m/z	0.214624	0.00106038	0.036975	-0.0142543	0.814375	0.880256	0.0356286	0.559591	0.68547	0.0305915	0.639739	0.710325	0.113509	0.0576766	0.176855	0.0973856	0.113162	0.309392	0.0922066	0.194369	0.301804	0.100337	0.10546	0.215959
8.52_952.7796m/z	-0.0466704	0.49408	0.6983	-0.195159	0.002459	0.0149229	0.037508	0.559294	0.68547	-0.0970117	0.183892	0.283333	0.0178961	0.776799	0.85992	0.0329407	0.61129	0.778183	-0.109422	0.143012	0.238353	0.039927	0.541174	0.672739
6.47_1571.1830m/z	-0.142232	0.0397931	0.191005	-0.134563	0.0377396	0.10119	0.0375638	0.560016	0.68547	-0.0544745	0.422286	0.518482	0.121947	0.0533148	0.171135	-0.033713	0.604159	0.77344	-0.0985871	0.188606	0.295743	0.0201641	0.758478	0.849761
7.07_814.6279m/z	-0.110244	0.105259	0.31108	-0.19853	0.00197005	0.0125295	0.0372341	0.559061	0.68547	-0.093345	0.175925	0.274775	0.0936369	0.134049	0.29768	-0.0803028	0.211138	0.431503	-0.18254	0.0134161	0.0492921	-0.0168582	0.794888	0.869837
8.21_509.4553m/z	0.118233	0.0694643	0.250556	0.166436	0.00655078	0.0284583	-0.0352556	0.56308	0.68869	0.00237475	0.972865	0.979022	-0.0646157	0.280288	0.470393	0.0639957	0.297778	0.528108	0.168862	0.0168472	0.0565128	0.0306828	0.620812	0.741059
6.39_733.5623m/z	0.164187	0.0129175	0.122255	0.254107	4.74794e-05	0.000941312	0.0355142	0.564991	0.689045	0.157231	0.0216902	0.0732217	-0.0290762	0.631586	0.770108	0.125766	0.0426144	0.182142	0.190225	0.00773654	0.0337942	0.121933	0.0513033	0.133678
0.62_286.9528m/z	0.0144882	0.830244	0.922493	0.0055397	0.930215	0.954836	-0.0364133	0.565537	0.689045	0.0323816	0.652731	0.722228	-0.191548	0.00190057	0.0254979	-0.0641597	0.315252	0.545178	0.0531028	0.471884	0.575311	-0.0866679	0.178135	0.306183
7.71_607.5496m/z	-0.0611264	0.37457	0.597274	0.173345	0.00751797	0.0311291	0.0370178	0.564555	0.689045	0.0398422	0.593301	0.670945	-0.00361532	0.954346	0.970832	0.0398568	0.538663	0.728914	0.232215	0.00174167	0.0121458	0.0554104	0.396413	0.541028
8.15_493.4275m/z	-0.0139559	0.838941	0.925195	0.196167	0.00249202	0.0150088	-0.0369003	0.5652	0.689045	-0.00936757	0.900006	0.922043	-0.0734359	0.243524	0.434084	-0.00414783	0.948923	0.979084	0.174819	0.0187331	0.0610363	-0.0178006	0.785103	0.863288
8.33_823.7649m/z	-0.0165294	0.811168	0.911489	0.213236	0.00112188	0.00799905	-0.0371734	0.564759	0.689045	0.0786432	0.289817	0.392906	-0.0746612	0.238661	0.428902	0.00639763	0.921781	0.963899	0.156162	0.0371222	0.0930984	-0.0146324	0.823736	0.888562
8.20_801.6850m/z	0.0353087	0.6044	0.787057	0.195859	0.00234549	0.014399	-0.0364257	0.567351	0.690726	0.0919384	0.203125	0.304976	-0.0589027	0.346226	0.535505	0.0584087	0.363081	0.582542	0.122586	0.0977023	0.180217	0.0222112	0.731763	0.830605
4.47_1175.7004m/z	0.0906464	0.178756	0.414446	-0.117466	0.0631177	0.145445	-0.0360068	0.568662	0.691792	-0.0754394	0.283944	0.387529	-0.0227808	0.713608	0.823394	-0.059878	0.347166	0.573147	-0.0646712	0.379323	0.492748	-0.0748876	0.243346	0.381142
7.54_621.5465m/z	-0.0854035	0.214074	0.45152	0.166675	0.00996095	0.0380719	0.0363287	0.570869	0.693416	0.0309945	0.676682	0.741505	0.00455878	0.942307	0.962279	0.00189005	0.976691	0.99229	0.191496	0.00986677	0.0403295	0.0276776	0.671252	0.786926
0.62_369.1732m/z	-0.198065	0.00165795	0.0443178	-0.11747	0.044991	0.11538	0.0332491	0.570538	0.693416	0.040104	0.547427	0.632105	-0.0368341	0.522365	0.688257	-0.0162983	0.782896	0.88284	0.0485397	0.477128	0.579552	-0.00189469	0.974658	0.979586
8.36_843.6910m/z	0.0197917	0.773693	0.888266	0.226841	0.00050397	0.00445174	-0.0358038	0.577401	0.700815	0.069054	0.349351	0.449045	-0.0773248	0.220089	0.410249	7.3355e-05	0.999097	0.999097	0.165081	0.0267522	0.0750194	-0.0172467	0.791945	0.868433
1.21_596.3730m/z	0.0271335	0.679916	0.835977	0.110021	0.0747804	0.16537	-0.0344292	0.578396	0.701488	0.0404297	0.558889	0.641602	-0.116823	0.0541244	0.172039	-0.143924	0.020656	0.12347	0.00638359	0.929548	0.946211	-0.12642	0.0440645	0.121426
3.58_483.2802m/z	-0.0118628	0.861616	0.939238	0.0230399	0.717618	0.815592	0.0356554	0.57915	0.701866	0.0635514	0.342521	0.442375	0.161942	0.00987327	0.0641004	0.0399592	0.5378	0.728367	0.154049	0.0389369	0.096583	0.0495932	0.448112	0.58787
8.31_509.4522m/z	0.169385	0.00971521	0.107272	0.157191	0.0103528	0.0392863	-0.0337217	0.580569	0.703051	0.0123654	0.859717	0.892848	-0.0698518	0.243519	0.434084	0.0359124	0.5597	0.739754	0.120733	0.0886835	0.167268	0.0193104	0.755808	0.848683
8.25_832.7403m/z	0.186414	0.00506431	0.0769262	0.308459	1.08348e-06	0.000107671	-0.034069	0.582309	0.704085	0.0405226	0.554757	0.638252	-0.0873414	0.150503	0.319067	0.0824691	0.186315	0.402802	0.190385	0.00791076	0.0343223	0.040533	0.519992	0.657224
8.18_958.7044n	0.0406794	0.554918	0.75155	0.12906	0.0461712	0.117459	-0.0356318	0.581883	0.704085	0.0425771	0.550452	0.634677	-0.0409819	0.519122	0.686122	0.0827571	0.204343	0.42231	0.0496794	0.509874	0.609548	0.0325702	0.620763	0.741059
8.30_509.4575m/z	0.169595	0.00865155	0.102465	0.160955	0.00778076	0.0317216	-0.0329925	0.58381	0.705363	0.00858565	0.900986	0.922452	-0.0718806	0.223873	0.415838	0.0169747	0.780004	0.881798	0.108058	0.122773	0.213111	0.00209544	0.972722	0.979586
8.10_680.6858m/z	-0.130591	0.0614243	0.239374	0.118376	0.0700399	0.158637	0.0355627	0.584408	0.705549	0.094323	0.21223	0.315369	-0.00215662	0.973075	0.981719	-0.0626987	0.338869	0.566563	0.0261619	0.729868	0.799478	-0.031076	0.638484	0.758737
7.38_768.5922m/z	-0.0980289	0.148028	0.37573	-0.00254377	0.967947	0.979653	-0.0347767	0.587234	0.708081	0.0185365	0.795986	0.840942	0.0176361	0.779363	0.85992	-0.0495218	0.443422	0.650776	-0.0818397	0.272433	0.386758	-0.0564822	0.385875	0.529371
8.26_800.6892m/z	0.0289013	0.67797	0.83499	0.175277	0.00754961	0.0311789	-0.0352477	0.587396	0.708081	0.0786428	0.292638	0.395788	-0.0666163	0.296181	0.484993	0.00499093	0.939313	0.974238	0.169767	0.0242056	0.0712591	-0.0121486	0.854167	0.907231
7.45_446.3399m/z	-0.140201	0.0359201	0.18077	-0.162339	0.00962606	0.0372395	-0.0337635	0.588523	0.708366	-0.100819	0.151629	0.248546	-0.0341397	0.577674	0.731873	-0.148916	0.0174252	0.114235	-0.205573	0.0043835	0.0227028	-0.140233	0.026486	0.0879179
5.21_721.5916m/z	-0.00471956	0.944825	0.973605	-0.0739155	0.247533	0.390841	-0.0349122	0.58845	0.708366	-0.0879199	0.213959	0.316907	0.00499334	0.937232	0.959562	-0.125214	0.0535945	0.207842	-0.204751	0.00608197	0.0287808	-0.116063	0.0761718	0.172708
0.77_458.3572m/z	0.0622023	0.35725	0.58439	0.0685947	0.278274	0.425847	0.0344655	0.591412	0.711304	0.0345859	0.623349	0.697736	0.129187	0.0397805	0.144409	-0.00595849	0.926731	0.965597	0.0647599	0.386428	0.499124	0.0232805	0.721549	0.824183
7.32_592.5079n	-0.109534	0.11129	0.321594	0.181937	0.00494595	0.0231978	0.0343187	0.592137	0.711639	0.0575563	0.438174	0.532643	-0.0103036	0.869985	0.91851	0.000555066	0.993149	0.996282	0.172633	0.0200776	0.0634661	0.0203197	0.755212	0.848613
3.43_580.4366m/z	-0.0659514	0.33648	0.567589	-0.0935039	0.145944	0.268888	-0.0343867	0.593188	0.712363	-0.104056	0.157424	0.252792	-0.00538683	0.932135	0.956035	-0.104192	0.107811	0.30183	-0.197308	0.0080816	0.0345423	-0.102915	0.115207	0.228403
8.29_826.7115m/z	0.120883	0.0667264	0.24616	0.272277	1.40137e-05	0.000428497	-0.0329241	0.593994	0.712793	0.0596116	0.387816	0.485998	-0.0548169	0.366078	0.5486	0.11068	0.0748663	0.250127	0.260141	0.000249915	0.00374872	0.0724449	0.248397	0.386828
8.04_491.4135m/z	0.00976503	0.882889	0.949151	0.264643	2.78428e-05	0.00069172	0.0329858	0.595667	0.714047	0.0496458	0.488788	0.57956	-0.0678056	0.266429	0.459562	0.0495095	0.429696	0.639117	0.191496	0.00776713	0.0338349	0.0525126	0.406088	0.548378
8.21_509.4617m/z	0.103956	0.109051	0.319877	0.177472	0.0036677	0.0191201	-0.0322015	0.595937	0.714047	0.00578856	0.933723	0.949189	-0.0547364	0.35865	0.543236	0.049941	0.414825	0.626969	0.141766	0.0443072	0.104925	0.0180411	0.770296	0.858576
6.71_852.5595m/z	0.0590378	0.372488	0.594635	0.305248	1.46288e-06	0.000110761	0.0327671	0.597322	0.714091	0.165669	0.0137701	0.057922	0.0289312	0.634986	0.773068	0.0613487	0.326598	0.556581	0.219746	0.00215227	0.014025	0.081981	0.193225	0.323738
6.51_185.0781m/z	-0.0914326	0.181281	0.415926	-0.0568484	0.3741	0.531563	0.034324	0.59697	0.714091	0.0618351	0.387443	0.485998	0.0608337	0.339838	0.527991	-0.0924147	0.157501	0.369679	-0.150318	0.0460554	0.10753	-0.0498779	0.449904	0.589248
8.39_563.5049m/z	0.152707	0.0222513	0.154349	0.165077	0.00840253	0.0336525	-0.033022	0.596628	0.714091	0.0362401	0.606385	0.682344	-0.0680494	0.266488	0.459562	0.0369015	0.5577	0.739203	0.0829805	0.253168	0.366275	0.0194832	0.758906	0.849761
8.16_844.7393m/z	-0.0254933	0.699141	0.847043	0.253387	5.39682e-05	0.000977185	-0.0327143	0.598887	0.714887	0.0171031	0.804478	0.849349	-0.0990442	0.104215	0.256988	0.0878155	0.160954	0.374147	0.22486	0.00173222	0.0121458	0.049159	0.436997	0.579021
7.94_591.4890m/z	-0.0987098	0.150813	0.379901	0.184766	0.00429881	0.0215619	-0.0337837	0.598772	0.714887	-0.0514243	0.478163	0.571638	-0.0783116	0.213859	0.403364	0.00130629	0.983916	0.994549	0.191433	0.0100165	0.0406292	-0.0149874	0.818544	0.88657
6.96_772.6081m/z	-0.188463	0.00483788	0.0769262	-0.161249	0.00991623	0.0380338	-0.0324336	0.602361	0.718495	-0.0255621	0.712396	0.771601	0.0526584	0.389012	0.570599	-0.0131808	0.833806	0.916841	-0.165275	0.0220169	0.0672931	-0.0321357	0.611824	0.733635
7.16_824.6196m/z	-0.171692	0.0091857	0.105074	-0.183128	0.00305237	0.0169695	-0.0315507	0.605595	0.721053	-0.0756074	0.271707	0.375664	-0.00377994	0.949804	0.96745	-0.149739	0.0145705	0.102509	-0.207589	0.00327732	0.0188453	-0.12684	0.0404884	0.116836
7.88_840.6957m/z	0.0363855	0.589058	0.776618	0.280648	1.25364e-05	0.000401316	0.0324661	0.606265	0.721053	0.108683	0.130174	0.226452	0.0151348	0.806834	0.873774	0.0736649	0.245884	0.47274	0.107087	0.143769	0.239107	0.0685953	0.283958	0.424336
2.98_401.3416m/z	0.0369195	0.586915	0.776306	0.165592	0.00969006	0.0373961	0.0330893	0.605474	0.721053	0.0921394	0.1788	0.277629	0.0032299	0.95908	0.973863	0.0751722	0.244258	0.470322	0.220583	0.00287373	0.0174398	0.0663685	0.308067	0.450208
2.86_140.0687m/z	0.0657417	0.327913	0.559422	0.0563809	0.370006	0.52716	0.032787	0.606319	0.721053	0.106969	0.113235	0.209675	0.0952682	0.126693	0.290843	-0.00814267	0.899079	0.952335	0.0251036	0.7349	0.801984	0.0190978	0.767967	0.858094
8.28_898.7861m/z	-0.16844	0.0130997	0.122521	-0.14481	0.0225585	0.0701918	0.0322582	0.609554	0.724358	-0.112495	0.107501	0.202472	0.0585863	0.344814	0.534361	-0.0485335	0.446147	0.651997	-0.19017	0.00929743	0.0384542	-0.0118323	0.853924	0.907231
7.58_474.3742m/z	-0.0153968	0.821744	0.917599	-0.112152	0.0804721	0.172906	-0.0325003	0.610673	0.725146	-0.114036	0.0987993	0.190183	0.0259365	0.679232	0.807497	-0.0724241	0.260315	0.490403	-0.169561	0.0219555	0.0672625	-0.077148	0.23428	0.372133
6.73_804.0595m/z	0.0619672	0.361119	0.585922	0.224743	0.000468551	0.00422403	0.0323078	0.611791	0.725907	0.180163	0.0107351	0.0514213	0.0244764	0.695557	0.81249	0.0102101	0.873716	0.937387	0.149731	0.042705	0.102044	0.0312752	0.629121	0.74929
0.60_578.9658m/z	0.00297676	0.964667	0.985878	0.0246956	0.694659	0.800368	-0.0319923	0.612227	0.725907	0.0471106	0.51613	0.602974	-0.17221	0.00513823	0.0469528	0.030639	0.630398	0.78697	0.158165	0.0307421	0.0822894	-0.00988393	0.877676	0.923278
5.58_820.5252m/z	-0.193503	0.00419855	0.0702705	-0.0802683	0.201595	0.339192	0.0317895	0.613932	0.727386	-0.0507679	0.421225	0.518381	0.19395	0.00156046	0.0242935	0.00310336	0.961078	0.985244	-0.0667173	0.363217	0.476104	0.0456939	0.475835	0.613608
6.92_744.8107m/z	-0.178081	0.00826827	0.100715	-0.0540711	0.388695	0.545564	-0.0317425	0.615121	0.728252	-0.0236807	0.726526	0.78317	0.0302204	0.626109	0.765987	-0.0859667	0.176449	0.397386	-0.143278	0.0506076	0.114952	-0.0793571	0.215999	0.350806
0.72_330.2615m/z	-0.00707543	0.918381	0.96747	-0.0344675	0.593939	0.719789	0.0323975	0.618145	0.730714	0.0115727	0.878746	0.908456	0.0629765	0.323642	0.512432	0.156412	0.0164627	0.110914	0.107293	0.155771	0.254549	0.133261	0.0430341	0.119832
7.78_933.7052m/z	-0.083147	0.232331	0.470581	0.11431	0.0798972	0.172136	-0.0323708	0.619038	0.730714	-0.0740509	0.316519	0.417648	-0.0313553	0.623982	0.765427	-0.0495237	0.450715	0.655562	0.0854784	0.259289	0.372757	-0.0559887	0.397658	0.541333
8.24_552.5103m/z	0.0825917	0.212293	0.448864	0.231188	0.000228614	0.00252428	0.030984	0.618306	0.730714	0.102518	0.14479	0.244011	-0.0513048	0.400823	0.578284	0.0566375	0.366379	0.583711	0.162464	0.024246	0.0712591	0.0466067	0.46112	0.599985
7.89_930.7967m/z	-0.0292652	0.666481	0.827642	0.253291	8.68929e-05	0.00127926	-0.0315869	0.619383	0.730714	-0.0390451	0.587721	0.665582	-0.0941456	0.131044	0.295102	0.0716914	0.263318	0.49439	0.227313	0.00195667	0.0132387	0.0392118	0.544342	0.675647
6.45_1174.8513m/z	-0.154321	0.0245304	0.158759	-0.10257	0.109448	0.216446	0.0319986	0.619498	0.730714	-0.0131586	0.850497	0.887311	0.115378	0.0675409	0.197772	-0.06317	0.330888	0.561485	-0.115403	0.123472	0.21409	-0.0172461	0.792513	0.868433
8.18_778.7580m/z	0.158891	0.0179758	0.144151	0.167981	0.00762505	0.0313216	-0.0307698	0.622013	0.732978	0.0963776	0.175898	0.274775	-0.0194943	0.750579	0.848202	0.052569	0.403589	0.615566	0.0253315	0.7276	0.798402	0.0355968	0.57499	0.701638
8.04_796.6470m/z	0.0200913	0.763659	0.885282	0.270927	2.10065e-05	0.000575867	-0.0309097	0.62234	0.732978	-0.00057067	0.993623	0.994249	-0.100482	0.102325	0.25501	-0.0122756	0.846297	0.924206	0.142982	0.049694	0.1132	-0.0175797	0.783058	0.862829
8.22_797.6646m/z	0.038182	0.563277	0.756428	0.245379	9.26556e-05	0.0013393	-0.0304348	0.624545	0.734563	0.00348671	0.9608	0.970567	-0.0512283	0.401526	0.578284	0.0684434	0.274846	0.506966	0.15662	0.0299027	0.080722	0.0435304	0.491256	0.627892
7.56_783.5594n	-0.0606045	0.369864	0.592925	0.111345	0.0790872	0.171087	0.0310995	0.62461	0.734563	0.103263	0.143103	0.243092	0.153491	0.0134141	0.0768119	-0.010241	0.873132	0.937387	-0.0280949	0.704402	0.778382	0.00790378	0.90272	0.939348
4.34_630.4472m/z	-0.0499506	0.467332	0.674286	-0.100291	0.119696	0.23266	-0.0313668	0.626158	0.73584	-0.0685379	0.349769	0.449218	0.0216597	0.732085	0.835018	-0.120163	0.0635024	0.229997	-0.197632	0.00799521	0.0344671	-0.0966737	0.139188	0.26067
6.91_882.5933m/z	-0.0275802	0.680487	0.835977	-0.266378	2.96818e-05	0.000726063	-0.0305479	0.627615	0.737007	-0.204554	0.00267491	0.0260927	0.0231423	0.70839	0.82035	-0.0986851	0.119552	0.316814	-0.222516	0.00221035	0.0142286	-0.0791548	0.215996	0.350806
6.21_742.5780m/z	-0.212524	0.00149719	0.0431402	-0.0317283	0.609062	0.731979	0.0299987	0.630947	0.740374	-0.0151472	0.82009	0.860688	0.124468	0.0416782	0.148584	0.0851807	0.175669	0.396703	-0.0268534	0.71208	0.784295	0.0821639	0.195205	0.326025
0.61_428.9610m/z	-0.00558569	0.932736	0.971992	0.0120694	0.845529	0.900538	-0.0299372	0.63228	0.740844	-0.0716388	0.310331	0.412563	-0.143917	0.0185799	0.0897935	-0.0580235	0.35765	0.579677	0.0400307	0.58284	0.674957	-0.0682301	0.283221	0.423633
6.90_651.5356m/z	0.012341	0.856221	0.93724	0.106099	0.0969985	0.198747	0.0305971	0.631886	0.740844	0.00967461	0.889048	0.912857	0.00535245	0.932036	0.956035	-0.037399	0.561592	0.740643	0.0709837	0.339779	0.451712	-0.00773977	0.905191	0.940719
6.98_754.5741m/z	-0.149746	0.0258322	0.163364	-0.0804852	0.19916	0.337236	-0.0299223	0.633188	0.741361	0.0397431	0.568929	0.649388	0.0131862	0.830522	0.890968	-0.0904772	0.151872	0.362576	-0.176622	0.015033	0.0529988	-0.0825483	0.194917	0.325887
7.29_923.7186m/z	-0.10276	0.128255	0.348836	-0.115217	0.0687495	0.156607	-0.0296636	0.637256	0.744162	-0.0421292	0.548417	0.632789	0.0164243	0.790465	0.865481	-0.184294	0.00341244	0.0531938	-0.19294	0.00804231	0.0344671	-0.150447	0.0180994	0.0701762
6.81_768.5546m/z	0.109575	0.0905565	0.290949	0.298201	1.43098e-06	0.000110761	0.028642	0.637452	0.744162	0.19832	0.00291029	0.0273809	-0.0100827	0.865932	0.915447	0.08211	0.179852	0.400295	0.266748	0.000132846	0.00257591	0.0867436	0.159867	0.283376
8.31_566.5153m/z	0.101574	0.139076	0.361965	0.112176	0.0812087	0.173886	-0.0303789	0.63646	0.744162	0.0359976	0.621022	0.696111	-0.0276382	0.661618	0.793343	0.125769	0.0516009	0.203083	0.158681	0.0333255	0.0870074	0.0861463	0.186966	0.315916
7.72_339.2915m/z	-0.0632092	0.356866	0.58439	0.182211	0.00484322	0.0231978	0.030175	0.637284	0.744162	0.0328897	0.658088	0.72581	-0.0131789	0.834005	0.892975	0.0445882	0.489722	0.685349	0.237509	0.00129305	0.0105778	0.0561979	0.387756	0.531035
7.72_872.6823m/z	0.212703	0.000960467	0.035515	0.126298	0.0350261	0.0960199	0.0281517	0.6389	0.745305	0.139684	0.0329488	0.0955995	0.103636	0.0778426	0.2159	-0.00477664	0.937112	0.97259	-0.0063371	0.927776	0.946184	0.0346295	0.570379	0.697623
7.66_420.3235m/z	0.0806012	0.235769	0.475123	-0.0234165	0.712543	0.813001	0.0297528	0.640681	0.746287	0.0490064	0.477753	0.571578	0.109806	0.0786854	0.2159	-0.0640878	0.318622	0.548873	-0.166758	0.024054	0.0709571	-0.0299945	0.643675	0.763194
6.71_783.5789n	-0.0683491	0.302112	0.535044	0.301158	2.00134e-06	0.000132411	0.0290973	0.640322	0.746287	0.194202	0.00448424	0.0341145	0.024755	0.685773	0.807497	-0.0157245	0.8024	0.896376	0.160374	0.0263648	0.0748651	0.00916092	0.885037	0.928529
7.34_245.2256m/z	-0.10571	0.12498	0.344468	0.162352	0.0121664	0.0447356	0.0296612	0.644102	0.749724	0.0390494	0.599725	0.675806	0.00105527	0.986655	0.991018	-0.000802654	0.990116	0.995597	0.181243	0.0148219	0.0526044	0.018443	0.777678	0.859881
6.87_794.8333m/z	-0.181547	0.00733215	0.0947815	-0.0891412	0.157417	0.283995	-0.0289609	0.64593	0.751301	-0.0538791	0.445636	0.53883	0.0191376	0.757339	0.850401	-0.151373	0.0167006	0.111361	-0.162826	0.025913	0.0743711	-0.118611	0.0635009	0.152517
6.39_823.5561m/z	-0.0490374	0.474928	0.68001	-0.135427	0.0357504	0.0975011	-0.0293044	0.647478	0.752552	-0.102118	0.140176	0.239656	-0.0189678	0.763241	0.853524	-0.147187	0.0221444	0.128973	-0.227934	0.00206309	0.013668	-0.13561	0.0367235	0.10955
7.46_928.6938m/z	0.118721	0.0816935	0.27349	-0.110967	0.0821436	0.175313	0.0289927	0.649085	0.753868	-0.0277638	0.697176	0.757696	0.09424	0.131404	0.295102	-0.139207	0.0296055	0.15177	-0.169972	0.0213746	0.0660963	-0.08862	0.170819	0.295948
8.25_815.6914m/z	0.187025	0.00680499	0.0924781	0.148157	0.0217353	0.0681641	-0.0288935	0.652283	0.757029	0.0644507	0.375954	0.474795	0.00931063	0.882527	0.927441	-0.00811453	0.900201	0.952335	-0.0244862	0.743118	0.808108	-0.0271602	0.677135	0.789328
7.15_729.2553m/z	-0.122975	0.0729835	0.255041	-0.0298856	0.64059	0.757296	-0.0286335	0.655142	0.759239	-0.0375529	0.604007	0.68015	-0.016725	0.79062	0.865481	0.063435	0.326345	0.556581	0.03544	0.635151	0.720835	0.0635807	0.329226	0.469901
8.06_549.4894m/z	0.022617	0.735278	0.869213	0.26842	2.5352e-05	0.000660814	0.0279389	0.655053	0.759239	0.101695	0.156505	0.25212	-0.0723719	0.23827	0.428902	0.0353513	0.57523	0.750299	0.194939	0.0070536	0.0315922	0.042947	0.499498	0.63638
0.57_229.1554m/z	0.20043	0.0024309	0.0503175	0.0724171	0.238237	0.379462	0.0273884	0.655799	0.759447	0.0213763	0.750177	0.802679	0.0451994	0.453864	0.626722	0.0258664	0.676506	0.818836	0.0646472	0.366224	0.479651	0.0233665	0.708549	0.812838
8.20_550.4966m/z	0.0736543	0.269839	0.507143	0.197829	0.00169596	0.0111429	-0.0277914	0.659402	0.763063	0.0332867	0.640318	0.710471	-0.136084	0.0273208	0.112071	0.0229976	0.71774	0.845335	0.118255	0.106629	0.192222	-0.0088146	0.890717	0.93235
0.69_409.1653m/z	-0.0336556	0.614429	0.793599	-0.207039	0.0010526	0.00764216	-0.0277658	0.662603	0.76621	-0.0239364	0.740861	0.795388	-0.0195484	0.754547	0.849259	0.0197273	0.758658	0.873094	0.062709	0.397409	0.509581	-0.00764518	0.906001	0.940719
7.35_648.6317m/z	0.217376	0.00141389	0.0431402	-0.0292738	0.642793	0.758753	0.0271893	0.667582	0.771407	0.0214727	0.748097	0.801533	0.0568425	0.360461	0.543438	0.0193583	0.76185	0.873094	0.0310793	0.673495	0.752006	0.0190742	0.767112	0.858094
7.33_617.5066m/z	-0.109648	0.113766	0.325521	0.137715	0.034195	0.0948866	0.027241	0.673306	0.777456	0.0228828	0.761229	0.81341	-0.0115286	0.855903	0.9109	-0.025889	0.691254	0.830001	0.123338	0.10047	0.18404	-0.00283703	0.965576	0.975391
0.80_246.1521m/z	0.00268291	0.968096	0.986937	0.156302	0.0133565	0.0479388	0.0264545	0.674933	0.778769	0.128189	0.063206	0.141148	0.0631896	0.307479	0.497346	0.0449589	0.479758	0.674668	-0.00455627	0.950573	0.962683	0.0472857	0.461001	0.599985
0.72_330.2661m/z	0.00436774	0.949484	0.975986	-0.0180037	0.780275	0.858535	0.0268335	0.679126	0.781857	0.0114519	0.87997	0.908461	0.0497487	0.434832	0.607009	0.150933	0.0204394	0.123214	0.123058	0.102618	0.18621	0.125459	0.0564131	0.142241
7.46_484.2860m/z	-0.0251731	0.709441	0.853261	-0.0751271	0.235443	0.376993	0.0262459	0.679259	0.781857	0.033916	0.63205	0.70573	0.0680667	0.274579	0.465954	-0.164703	0.00963759	0.0875644	-0.254922	0.000486284	0.00581347	-0.117508	0.0679143	0.159284
1.07_522.3383m/z	-0.133478	0.0529507	0.216804	-0.0838526	0.193091	0.328007	-0.0265796	0.67949	0.781857	-0.0571199	0.432223	0.527547	0.0365492	0.563013	0.720679	-0.142819	0.0270509	0.14337	-0.19558	0.00861712	0.0362466	-0.117462	0.0717963	0.166408
8.04_764.6734m/z	-0.0576062	0.405653	0.623593	0.169484	0.0093805	0.036467	-0.0267355	0.679576	0.781857	-0.00475263	0.949723	0.96121	-0.058447	0.357728	0.543236	-0.0207907	0.750221	0.866897	0.141431	0.0598769	0.128135	-0.0258232	0.694924	0.803218
8.34_549.4893m/z	0.155505	0.0170884	0.140054	0.304951	9.36834e-07	0.000107671	-0.0250785	0.680316	0.782142	0.0911432	0.179871	0.278747	-0.0910901	0.126864	0.290843	0.0748879	0.222029	0.445178	0.212575	0.0024904	0.015728	0.0446263	0.470893	0.608715
1.09_503.3362m/z	-0.16125	0.015629	0.135972	-0.0786989	0.205588	0.343727	-0.025378	0.683514	0.785251	-0.0733428	0.299068	0.400606	0.0164202	0.788345	0.864498	-0.104454	0.0954159	0.281468	-0.148729	0.0394943	0.0972072	-0.0912014	0.149023	0.272352
7.85_704.5935m/z	0.236356	0.000147617	0.0165848	0.162955	0.00490117	0.0231978	0.0233449	0.684266	0.785547	0.129663	0.0427415	0.112802	0.0399014	0.479132	0.647805	0.0655568	0.257152	0.486174	0.0359363	0.591021	0.681453	0.083439	0.152288	0.275003
3.39_581.4362m/z	-0.04885	0.475152	0.68001	-0.115157	0.0728855	0.163222	-0.0259053	0.686203	0.787203	-0.0505864	0.488799	0.57956	0.00309378	0.960837	0.974193	-0.155188	0.0158457	0.107843	-0.221036	0.00283979	0.0173546	-0.133125	0.0404413	0.116836
8.60_963.8246m/z	0.00965781	0.88851	0.951334	-0.115332	0.074616	0.165236	0.0258974	0.689834	0.790797	-0.0202761	0.785252	0.832922	0.0427205	0.50268	0.671648	-9.24339e-05	0.998874	0.999097	-0.183504	0.0146395	0.0520736	0.00418428	0.949465	0.966426
7.49_646.6162m/z	0.355168	2.23261e-08	3.54985e-05	0.137819	0.017347	0.0577025	0.0228753	0.690395	0.79087	0.0912634	0.150836	0.248425	-0.0250835	0.656617	0.788536	0.0191496	0.741028	0.861283	0.147704	0.0265559	0.0748651	0.0474357	0.416565	0.557524
7.51_868.6735m/z	-0.00720745	0.914668	0.967016	-0.131697	0.0372867	0.100655	0.025226	0.692656	0.792889	-0.076679	0.282709	0.386506	0.0405577	0.517634	0.684971	-0.0912448	0.155696	0.367295	-0.20677	0.0050778	0.0252303	-0.0409404	0.528198	0.663901
8.36_605.5447m/z	-0.178446	0.00970284	0.107272	-0.0567496	0.376775	0.534408	0.0249408	0.69738	0.797293	-0.121036	0.0835817	0.171256	0.0681806	0.27876	0.469521	0.0242842	0.70745	0.83918	-0.141113	0.0581087	0.125876	0.0370186	0.570383	0.697623
8.18_313.2741m/z	0.071713	0.274536	0.512941	0.248239	6.84313e-05	0.00109905	0.0239507	0.697506	0.797293	0.0430742	0.533007	0.618599	-0.077746	0.198383	0.384669	0.0369889	0.551766	0.737857	0.166317	0.0198673	0.063052	0.0287122	0.646884	0.765857
1.29_515.3161m/z	-0.169875	0.0121545	0.118562	0.112172	0.0759816	0.167236	-0.0247182	0.698374	0.797712	-0.0632329	0.381669	0.481161	-0.0716481	0.252359	0.443862	-0.272373	1.63058e-05	0.00475516	-0.104918	0.157246	0.255907	-0.210195	0.00106195	0.0132953
8.21_839.7098m/z	0.0438868	0.514922	0.720709	0.169459	0.00762543	0.0313216	-0.0245253	0.699016	0.797872	0.0133209	0.851037	0.887311	-0.0678285	0.275906	0.466219	0.147586	0.0204365	0.123214	0.198913	0.00670987	0.0304046	0.101645	0.114338	0.227247
5.34_723.4929n	-0.194087	0.00345002	0.06261	-0.07912	0.199689	0.337605	-0.0232216	0.707423	0.80631	-0.0806663	0.248673	0.352712	0.0101949	0.866819	0.915776	-0.0194751	0.755055	0.870586	-0.13754	0.0555272	0.12235	-0.0214748	0.732954	0.830646
7.18_1235.7998m/z	-0.00520804	0.939432	0.973567	0.0276396	0.666677	0.776658	0.0240964	0.707185	0.80631	0.0323365	0.65825	0.72581	0.0340342	0.589116	0.739885	-0.0483436	0.454881	0.656851	-0.0950775	0.202648	0.311014	-0.0163652	0.801987	0.875196
8.36_552.5073m/z	0.0300715	0.64984	0.817442	0.280451	9.1862e-06	0.000310767	0.0229896	0.712419	0.810842	0.127807	0.0685014	0.149612	-0.014981	0.806864	0.873774	0.040979	0.514758	0.706182	0.127964	0.0773499	0.152778	0.0289673	0.647944	0.76642
7.80_887.7469m/z	-0.0382271	0.579683	0.769952	0.175649	0.00693929	0.029496	-0.0238069	0.712258	0.810842	-0.0329521	0.654846	0.724064	-0.0576864	0.36267	0.545549	0.0109764	0.866163	0.93356	0.149536	0.045929	0.10753	-0.00130006	0.984205	0.98731
8.30_538.4931m/z	0.120681	0.063327	0.240613	0.164355	0.00711665	0.0297776	0.0222129	0.71453	0.812663	0.0750022	0.277319	0.381104	-0.0102111	0.86412	0.914369	0.0784473	0.199726	0.420611	0.154928	0.0278083	0.0767625	0.0795558	0.197117	0.328184
7.92_888.7741m/z	-0.0539313	0.432611	0.644743	0.202598	0.00180476	0.0117125	-0.0232294	0.717683	0.815665	-0.0203132	0.749418	0.802407	-0.0631211	0.316889	0.507163	0.0585239	0.366263	0.583711	0.204685	0.00587343	0.0281288	0.0250086	0.70197	0.807621
4.48_844.6190m/z	0.0384647	0.574058	0.765957	-0.133663	0.0376838	0.10119	-0.022789	0.722558	0.82062	-0.0496217	0.492027	0.582434	0.0248959	0.692986	0.811375	-0.0648015	0.316558	0.546501	-0.133346	0.0736842	0.147927	-0.0611773	0.348415	0.491192
8.05_716.6307m/z	0.173566	0.00836124	0.100715	0.158355	0.0101347	0.038643	0.021632	0.723971	0.82127	0.0901456	0.191246	0.290431	0.0657745	0.273886	0.465954	0.0846542	0.169983	0.389442	0.0504162	0.479738	0.580572	0.0606356	0.330084	0.470281
7.90_930.8140m/z	-0.039216	0.569178	0.761778	0.206255	0.00153732	0.0103136	-0.0227076	0.724164	0.82127	-0.0102436	0.885812	0.911612	-0.0664043	0.293052	0.482844	0.0663924	0.305996	0.536162	0.212906	0.00419914	0.0222035	0.0358228	0.584111	0.709501
1.00_509.3217m/z	0.0650617	0.351028	0.57958	0.0419275	0.520662	0.659118	0.0229313	0.725596	0.822308	0.00888518	0.904661	0.924429	0.0762242	0.234415	0.425966	-0.0109899	0.867593	0.93397	0.0187807	0.805127	0.854004	-0.00906425	0.891525	0.932582
4.42_608.4656m/z	-0.0112064	0.870225	0.942547	-0.140604	0.0292962	0.0856269	-0.0224065	0.726964	0.823271	-0.0961862	0.177693	0.27618	0.0304295	0.629298	0.767908	-0.114826	0.075244	0.250289	-0.245127	0.000919241	0.00830451	-0.0952509	0.143713	0.265394
0.86_438.3240m/z	0.113101	0.0859566	0.281216	0.0726757	0.237778	0.379205	0.0210234	0.732512	0.828963	0.0908787	0.182027	0.281307	0.0474715	0.431901	0.606805	0.0416339	0.502142	0.693663	0.0415041	0.562403	0.657515	0.0645894	0.301488	0.442627
1.39_365.2152m/z	-0.143832	0.0373876	0.182911	-0.0922009	0.153089	0.278821	-0.0219551	0.733564	0.829564	-0.104114	0.147545	0.245145	-0.0532003	0.40089	0.578284	-0.0465762	0.473972	0.670476	0.0325413	0.664968	0.744577	-0.0276357	0.673589	0.786926
8.16_775.6717m/z	0.0785968	0.25169	0.491987	0.247585	0.000140816	0.00179118	-0.0217827	0.734302	0.829808	0.039007	0.596677	0.673804	-0.0805149	0.200936	0.387729	0.0345945	0.593079	0.76478	0.207306	0.00521059	0.0255249	0.0276146	0.672283	0.786926
7.13_1357.8341m/z	-0.0546704	0.415452	0.629011	-0.243052	0.000136665	0.00175239	-0.0214007	0.735025	0.830036	-0.121162	0.0820863	0.169064	0.0147454	0.812387	0.878107	-0.0583386	0.360114	0.580711	-0.323849	7.33846e-06	0.000686362	-0.0592318	0.356765	0.499532
0.59_324.9780m/z	0.0755315	0.272341	0.509439	0.0145048	0.821629	0.886289	0.0217309	0.736151	0.830717	0.062981	0.39876	0.496888	0.064192	0.310559	0.500292	0.0398152	0.54048	0.73013	0.140131	0.0613065	0.129458	0.0240899	0.713459	0.815528
8.01_869.7139m/z	0.00844804	0.901799	0.961677	0.223939	0.000554954	0.0047696	-0.0215157	0.737006	0.831092	0.0134288	0.852361	0.888109	-0.0855641	0.173289	0.351296	0.0159805	0.804741	0.896663	0.168442	0.0233364	0.069746	0.000752026	0.990794	0.992667
8.41_566.5182m/z	0.0570898	0.407191	0.624333	0.140089	0.0304577	0.0875728	-0.0211667	0.743016	0.837275	0.088678	0.22742	0.330799	0.0226863	0.720579	0.827235	0.0542426	0.404686	0.616333	0.0940336	0.210574	0.319783	0.0403217	0.539115	0.6727
8.38_631.5584m/z	-0.112134	0.0984865	0.302304	-0.162303	0.0109216	0.0408553	0.0206309	0.745698	0.839703	-0.133296	0.0616059	0.139428	0.101857	0.102271	0.25501	0.0159816	0.803355	0.896376	-0.13428	0.0691314	0.140741	0.0479503	0.45849	0.597877
7.46_647.6214n	0.0974172	0.150487	0.379801	-0.112381	0.0767171	0.168481	-0.0205663	0.746787	0.83974	-0.033788	0.636797	0.707558	-0.0263472	0.673715	0.804209	-0.176671	0.0056071	0.0670323	-0.217739	0.00308306	0.0180972	-0.147873	0.0217956	0.0785954
7.90_928.7030m/z	-0.0151152	0.82871	0.921433	0.114777	0.0801486	0.172444	-0.021108	0.746506	0.83974	-0.000826038	0.990949	0.992197	-0.0577229	0.367908	0.549787	-0.00646598	0.921821	0.963899	0.0864498	0.255256	0.367957	-0.0176683	0.790252	0.86775
6.83_816.5908m/z	-0.18687	0.00563169	0.0828997	-0.128504	0.0412566	0.107777	0.0200898	0.749757	0.841888	-0.0257569	0.714158	0.772983	0.0234405	0.70482	0.818601	-0.132214	0.0366667	0.170573	-0.207843	0.00430324	0.0225071	-0.094412	0.139781	0.260932
6.70_1580.1383m/z	0.0115207	0.863689	0.939306	0.260255	4.60487e-05	0.000937921	0.0201735	0.749751	0.841888	0.183629	0.00739676	0.0436683	0.0464961	0.454078	0.626722	0.0848704	0.182761	0.400295	0.190495	0.00925773	0.0384329	0.0833598	0.194378	0.325328
8.23_552.4997m/z	0.0623996	0.343062	0.574783	0.213303	0.000614776	0.00512677	0.0197557	0.750585	0.842223	0.0766594	0.278444	0.38232	-0.0943618	0.121399	0.284795	0.0085394	0.891681	0.948978	0.126019	0.0809057	0.157126	0.00811179	0.897914	0.937953
4.73_799.5664m/z	-0.00626638	0.927917	0.969374	0.128939	0.0476118	0.119973	0.0203855	0.752877	0.844199	0.0404037	0.583794	0.662077	0.0550452	0.386541	0.568023	0.0170932	0.793578	0.889837	0.0776491	0.302849	0.417271	0.0259587	0.693466	0.802482
8.39_539.4980m/z	0.164482	0.0139445	0.126695	0.149207	0.0171465	0.0573956	-0.0193269	0.757128	0.847744	0.0411951	0.564708	0.646426	-0.0304619	0.619747	0.763874	0.070143	0.265383	0.496423	0.145304	0.0451333	0.10663	0.0524804	0.408799	0.549442
6.91_926.6866m/z	0.12289	0.0700313	0.250788	-0.0771163	0.22371	0.364073	0.0194662	0.758434	0.847744	-0.0889612	0.195199	0.295305	0.00744953	0.904654	0.945694	-0.0437579	0.493043	0.68586	-0.0517628	0.482561	0.583477	-0.0471252	0.464035	0.602299
7.94_909.6846m/z	-0.0661527	0.336626	0.567589	0.172975	0.00764327	0.0313216	-0.0198141	0.758648	0.847744	-0.067749	0.331665	0.433649	-0.0847999	0.180003	0.359346	-0.00157792	0.980652	0.994113	0.136407	0.0685492	0.140094	-0.0126048	0.847632	0.905197
5.34_782.7956m/z	-0.154782	0.0222363	0.154349	-0.128814	0.0418624	0.10876	0.0193686	0.758704	0.847744	-0.0462194	0.49014	0.580718	0.0765902	0.215652	0.404825	-0.0275647	0.664753	0.811796	-0.0846455	0.248633	0.362021	-0.00281282	0.965023	0.975391
5.37_1566.1380m/z	-0.114563	0.101326	0.30629	-0.0614944	0.346584	0.502706	0.0200502	0.758455	0.847744	-0.0465709	0.399876	0.497347	0.0969172	0.129446	0.294447	-0.0161407	0.806176	0.897633	-0.0661533	0.383525	0.49624	0.00253969	0.969458	0.97807
7.62_591.5293m/z	-0.0631417	0.362569	0.585922	0.143831	0.0273346	0.0809349	0.0195313	0.762963	0.851904	0.0257072	0.732955	0.787964	-0.0293115	0.644975	0.779769	0.0381192	0.559504	0.739754	0.222785	0.00289625	0.0175096	0.0456019	0.488623	0.625531
8.34_805.7198m/z	0.130061	0.0482329	0.205054	0.290372	3.67659e-06	0.000177145	0.0184171	0.764596	0.853128	0.126607	0.068951	0.149799	-0.0418288	0.488607	0.657264	0.109836	0.0758116	0.251581	0.272277	0.000115362	0.00237178	0.0992064	0.111936	0.224153
7.08_1519.2158m/z	-0.0434023	0.498429	0.702573	0.2981	1.21547e-06	0.000110761	0.0177386	0.769772	0.857347	0.218648	0.00100907	0.0176513	0.0479179	0.420716	0.596734	0.158116	0.00924027	0.0864458	0.241087	0.000551388	0.00617399	0.136445	0.0261615	0.0875721
1.10_604.2919m/z	-0.211672	0.00185291	0.046764	-0.0744223	0.238417	0.379462	-0.0184294	0.769783	0.857347	-0.0975746	0.17076	0.269621	0.0440477	0.476297	0.64562	-0.092804	0.143265	0.348314	-0.111149	0.128934	0.220673	-0.0705229	0.270387	0.410546
5.99_1464.1124m/z	0.146389	0.0367109	0.181839	0.141583	0.0309491	0.0885054	0.0190649	0.769995	0.857347	-0.00350872	0.963223	0.971163	-0.0500903	0.434024	0.606805	0.0240915	0.71419	0.843656	0.0504096	0.506824	0.606814	0.0298778	0.652349	0.768891
6.80_748.5884m/z	0.0849563	0.209094	0.445061	0.158816	0.0125333	0.0456018	0.0182803	0.77362	0.859848	0.166439	0.0181869	0.0667834	-0.0245084	0.694645	0.812121	0.114837	0.0723899	0.246996	0.196739	0.00745442	0.0328325	0.0999988	0.121042	0.235278
8.35_853.7262m/z	0.162909	0.0117394	0.11666	0.340794	3.85644e-08	6.13175e-05	-0.0171942	0.775485	0.859848	0.101447	0.130116	0.226452	-0.070663	0.232225	0.425389	0.0955847	0.115191	0.310956	0.213424	0.00216385	0.0140429	0.0609238	0.320055	0.462205
7.78_713.5709m/z	0.0190207	0.780605	0.892874	0.25107	0.000109095	0.00148257	0.0182954	0.774953	0.859848	0.0790105	0.286057	0.38941	-0.0675723	0.281941	0.470497	0.0828513	0.198678	0.420078	0.146689	0.0482671	0.111417	0.0564502	0.38551	0.529371
0.59_279.9846n	-0.0213548	0.733139	0.868206	0.238872	6.0818e-05	0.0010179	0.0167389	0.77474	0.859848	0.0550305	0.387881	0.485998	-0.00622534	0.913737	0.948949	0.0472274	0.423266	0.634967	0.170965	0.0115854	0.0450385	0.0493593	0.406488	0.548378
0.71_156.0761m/z	-0.0792799	0.247563	0.487159	-0.0696749	0.27758	0.425847	-0.0183728	0.774561	0.859848	0.00204108	0.977456	0.98302	-0.0579896	0.357128	0.543236	-0.0346915	0.591852	0.764456	-0.10215	0.170923	0.27396	-0.0433128	0.506687	0.643476
5.33_502.3315m/z	-0.14077	0.0360403	0.18077	-0.150674	0.0166656	0.0561406	-0.0179593	0.774617	0.859848	-0.0931869	0.160466	0.255908	0.0403592	0.512337	0.681117	-0.042253	0.504143	0.695822	-0.111865	0.124952	0.215715	-0.0360109	0.572373	0.699401
8.36_813.7337m/z	0.10436	0.10803	0.318089	0.283435	4.70434e-06	0.00019684	0.0170186	0.779719	0.860635	0.147571	0.029196	0.0891012	0.00517576	0.931012	0.956035	0.0710622	0.246451	0.47287	0.144552	0.0406244	0.0989171	0.053578	0.386398	0.529632
8.38_846.7591m/z	0.0653829	0.324471	0.557112	0.234113	0.000198701	0.00227291	-0.0175054	0.779043	0.860635	0.0729384	0.294069	0.396581	-0.0249473	0.683994	0.807497	0.0590056	0.348179	0.573147	0.162198	0.0249425	0.0726346	0.0448862	0.479242	0.616857
8.31_371.1043m/z	-0.0826044	0.218216	0.455931	-0.120544	0.0554432	0.133086	-0.0177051	0.779468	0.860635	0.000990957	0.988281	0.990377	0.102774	0.0971498	0.246361	-0.0183607	0.773482	0.878454	-0.0213446	0.772012	0.828272	-0.0380763	0.553751	0.68306
3.01_203.1071m/z	0.0757032	0.258776	0.495879	0.0037949	0.951715	0.970018	-0.0178041	0.777661	0.860635	-0.0745037	0.264954	0.369541	-0.00597207	0.923202	0.953796	-0.0225281	0.723219	0.849275	0.0262062	0.721276	0.792008	-0.027349	0.669783	0.786525
7.25_523.4728m/z	-0.0845286	0.224684	0.461873	0.0954887	0.143115	0.264905	-0.0183792	0.777847	0.860635	-0.012954	0.86494	0.895932	-0.0177445	0.781589	0.860614	-0.0330772	0.614711	0.778931	0.103747	0.170887	0.27396	-0.0280844	0.67168	0.786926
7.71_342.3086m/z	-0.0795654	0.252666	0.492931	0.101437	0.11966	0.23266	-0.0181798	0.77996	0.860635	-0.0179032	0.813931	0.85592	-0.0189999	0.76632	0.853985	-0.0275448	0.674781	0.818836	0.113521	0.133468	0.226725	-0.0243832	0.712594	0.815528
0.97_470.3166m/z	0.015423	0.822255	0.917599	0.148682	0.0213665	0.0672807	-0.0179536	0.779984	0.860635	0.109248	0.123389	0.220684	-0.0711963	0.258952	0.450475	0.000244356	0.996993	0.998249	0.134034	0.0725631	0.146045	-0.00674083	0.917886	0.945845
0.78_300.2851m/z	-0.0842537	0.232098	0.470581	-0.097607	0.139465	0.260268	0.0181976	0.781987	0.862188	-0.0246398	0.748082	0.801533	0.0110386	0.864338	0.914369	0.0884075	0.181931	0.400295	-0.0346296	0.651227	0.735232	0.0799367	0.231455	0.368751
8.33_823.7546m/z	0.122892	0.0635878	0.240613	0.293964	3.25031e-06	0.000162288	-0.0170835	0.782476	0.862188	0.102709	0.140526	0.239995	-0.0594031	0.328054	0.515479	0.103726	0.0957013	0.281562	0.262829	0.000219714	0.0036015	0.0702666	0.263707	0.403167
8.45_850.7867m/z	0.161687	0.0133667	0.123564	0.304481	1.01644e-06	0.000107671	0.0165077	0.786664	0.863213	0.101256	0.137935	0.236843	-0.0220276	0.713159	0.823394	0.0785916	0.200845	0.420611	0.146601	0.0382983	0.0954455	0.056533	0.361849	0.503801
7.27_550.4865m/z	-0.0872568	0.209949	0.446283	0.105562	0.105533	0.210009	-0.017693	0.785774	0.863213	-0.00635972	0.933371	0.949189	-0.0213876	0.738048	0.840011	-0.0340667	0.603881	0.77344	0.114163	0.131402	0.224174	-0.0287544	0.664074	0.781107
7.80_577.5271m/z	-0.0501266	0.469541	0.675746	0.190696	0.00354695	0.0186127	-0.0175847	0.785685	0.863213	0.0314427	0.676022	0.741324	-0.0673151	0.288864	0.477436	-0.00938924	0.885577	0.9445	0.0867027	0.249242	0.362244	-0.0205381	0.754877	0.848613
8.37_882.8695m/z	0.0307885	0.652277	0.818712	-0.0212083	0.740176	0.829864	0.017476	0.785484	0.863213	0.145	0.0465892	0.119009	0.0609966	0.333149	0.521366	-0.0317367	0.624126	0.785095	-0.117269	0.116097	0.205333	-0.0156606	0.810508	0.880866
7.54_844.6714m/z	-0.0353763	0.607723	0.788488	-0.121798	0.0598533	0.139387	-0.0176568	0.784701	0.863213	-0.138717	0.0523716	0.126937	0.0554308	0.382348	0.562901	-0.0190632	0.770009	0.877016	-0.066212	0.378894	0.492661	-0.00923653	0.888277	0.931022
5.34_1567.1428m/z	-0.142439	0.0406217	0.193379	-0.0589825	0.363485	0.521137	0.0175679	0.786214	0.863213	-0.0466264	0.461451	0.55428	0.091454	0.149858	0.318302	-0.0175163	0.78866	0.886197	-0.058555	0.437541	0.543933	4.90226e-05	0.999406	0.999406
1.64_280.2683m/z	0.033741	0.615839	0.793599	-0.119117	0.0592807	0.138615	-0.0170347	0.787448	0.863477	0.136453	0.0560884	0.132907	-0.010891	0.860722	0.913047	0.0853523	0.179803	0.400295	0.116802	0.111678	0.198993	0.0469033	0.465301	0.603449
4.78_619.4178m/z	0.0514429	0.445094	0.653727	0.00409058	0.94825	0.967105	-0.0169827	0.788877	0.864449	-0.106487	0.133751	0.231156	-0.0372837	0.549487	0.710312	0.0590052	0.356076	0.578744	0.0646038	0.381627	0.494932	0.0473655	0.462637	0.601465
8.04_465.3933m/z	0.0320809	0.633682	0.806044	0.261376	4.50289e-05	0.000937921	0.0168063	0.789844	0.864912	0.0305802	0.6754	0.741324	-0.0662517	0.284384	0.472091	0.0428041	0.500908	0.693163	0.192062	0.00848772	0.0359879	0.0344866	0.590757	0.714843
8.36_850.7729m/z	0.158701	0.0169434	0.140054	0.285949	5.94111e-06	0.000224913	0.016477	0.790756	0.865089	0.12754	0.0665756	0.146948	-0.036376	0.550912	0.710998	0.143562	0.0212587	0.125655	0.287127	5.51694e-05	0.00146199	0.118294	0.0602358	0.147668
8.37_537.4882m/z	0.14509	0.0279458	0.166604	0.0829207	0.178283	0.309128	0.0163471	0.791158	0.865089	0.0491593	0.48874	0.57956	-0.00490741	0.935513	0.958419	0.0466118	0.45399	0.656851	0.105814	0.140398	0.23523	0.0561643	0.370763	0.512792
8.55_152.9916m/z	-0.0193317	0.778086	0.891966	0.0361697	0.573331	0.707367	0.0170792	0.791638	0.865089	0.043606	0.533755	0.619016	-0.00070912	0.991093	0.993446	0.00269631	0.967027	0.989224	-0.0196579	0.794101	0.846237	-0.00700304	0.915199	0.944913
0.59_473.9426m/z	-0.0512977	0.454953	0.662181	-0.0363917	0.571121	0.706679	-0.0167182	0.797308	0.870686	0.0260432	0.716193	0.773605	-0.147515	0.0204021	0.0940269	-0.0634409	0.333614	0.564296	0.0246962	0.744686	0.808226	-0.0868607	0.18886	0.317764
0.98_509.3355m/z	0.0863687	0.215345	0.451713	0.0749252	0.250766	0.39438	0.0166554	0.798471	0.871358	0.0128151	0.863207	0.894845	0.0626195	0.328091	0.515479	0.0574117	0.382679	0.59787	0.0899424	0.236004	0.348418	0.0438269	0.508787	0.645628
8.00_578.5252m/z	-0.0557171	0.418642	0.63094	0.186974	0.00400976	0.0203042	0.0162714	0.800246	0.872696	0.0288882	0.699198	0.759374	-0.0357522	0.571365	0.726196	0.00154652	0.980983	0.994113	0.176725	0.0176984	0.0589946	0.0128334	0.844468	0.904178
8.43_884.7825n	-0.0629823	0.348793	0.577064	-0.238379	0.000184834	0.00212961	0.0156606	0.80389	0.876069	-0.129976	0.0622798	0.140064	0.0759862	0.219396	0.410249	0.023628	0.710356	0.841002	-0.155475	0.033558	0.0873276	0.0401543	0.53124	0.666145
7.85_755.5581m/z	0.0614475	0.35281	0.580712	0.31732	5.65145e-07	8.16892e-05	0.0153125	0.804519	0.876155	0.0472237	0.508711	0.59782	-0.0716058	0.238149	0.428902	0.0332077	0.59463	0.765138	0.141215	0.0492352	0.11288	0.0293406	0.641013	0.760975
5.33_865.5143n	-0.19654	0.00328543	0.06261	-0.122103	0.0499439	0.123886	0.0151923	0.808219	0.879582	-0.0510065	0.461385	0.55428	0.072728	0.236297	0.428068	-0.0475667	0.45106	0.655562	-0.167182	0.0211909	0.0659365	-0.0144649	0.820279	0.886779
7.05_814.6240m/z	-0.112357	0.0998113	0.304606	-0.180161	0.00503734	0.023557	0.0152663	0.810919	0.881916	-0.132863	0.0539704	0.129627	0.0913533	0.144237	0.310461	-0.122719	0.0557417	0.211526	-0.200355	0.00663635	0.0302344	-0.0719675	0.266996	0.406631
7.65_680.5809m/z	-0.0148564	0.831196	0.922589	0.184823	0.00494069	0.0231978	-0.015401	0.813384	0.883617	0.0275269	0.717531	0.774524	-0.0691723	0.279967	0.470393	0.0627893	0.3397	0.567356	0.0665304	0.381083	0.494631	0.0231615	0.72707	0.827742
8.45_834.7703m/z	0.152446	0.0238527	0.157523	0.258793	5.09137e-05	0.000941312	-0.0148161	0.813595	0.883617	0.0802534	0.25309	0.356117	-0.029141	0.636836	0.77426	0.0246699	0.697136	0.833419	0.094996	0.193694	0.301049	0.014243	0.823668	0.888562
8.43_852.8010m/z	0.0713997	0.282183	0.5205	0.244895	0.000101993	0.00141017	0.014545	0.815934	0.88408	0.148464	0.0328255	0.0955995	0.0266042	0.664698	0.795836	0.129176	0.0396237	0.176008	0.134794	0.0631883	0.131677	0.0894433	0.158566	0.281699
8.26_573.4891m/z	0.0645472	0.335055	0.566947	0.250147	8.38348e-05	0.00124577	-0.0145601	0.817357	0.88408	0.0203724	0.771103	0.819554	-0.0695993	0.260579	0.452315	0.0974279	0.124722	0.324563	0.173185	0.017748	0.058998	0.0779221	0.223699	0.360366
5.92_699.5614m/z	0.140585	0.0390651	0.188665	-0.114033	0.0734593	0.164074	-0.0149823	0.814631	0.88408	-0.0129469	0.858113	0.891764	0.0390871	0.533415	0.69405	-0.0928905	0.148813	0.357962	-0.144664	0.0511365	0.115493	-0.0707498	0.275877	0.415198
7.02_547.4731m/z	-0.0640486	0.365271	0.588017	0.0909015	0.170297	0.298866	-0.015274	0.816981	0.88408	0.0513958	0.504465	0.593268	-0.0359535	0.579145	0.73257	-0.0543135	0.414386	0.626901	0.0156459	0.838765	0.87797	-0.0464777	0.488567	0.625531
4.60_1232.7477m/z	0.124295	0.0683066	0.249165	-0.0551555	0.386266	0.54447	-0.0148362	0.81719	0.88408	-0.0766905	0.285152	0.388844	-0.0691416	0.2723	0.465954	0.0503766	0.436319	0.643082	0.0719305	0.335656	0.447729	0.0273388	0.675364	0.787843
8.09_367.3354m/z	-0.0660713	0.333367	0.56513	0.0925731	0.148104	0.27161	0.0148155	0.816681	0.88408	0.0586272	0.42936	0.524736	-0.00842252	0.893296	0.936282	-0.0292423	0.650125	0.803065	0.165567	0.0254513	0.0737169	-0.0153838	0.812943	0.882909
0.70_426.1402m/z	-0.0501975	0.467176	0.674286	-0.0730681	0.258568	0.404648	0.0146735	0.821481	0.887937	0.122073	0.0984887	0.18988	0.0364716	0.567992	0.723173	-0.00543629	0.933966	0.971824	-0.00141381	0.985113	0.990283	0.00104214	0.987431	0.989922
7.79_703.5175m/z	0.0155593	0.822322	0.917599	0.190801	0.00353424	0.0186074	0.0145442	0.822264	0.88818	0.0875443	0.244486	0.349266	-0.0683586	0.282002	0.470497	0.0413046	0.527031	0.718062	0.12895	0.0864641	0.164447	0.0232307	0.724281	0.825524
8.29_553.5080m/z	0.0808067	0.221421	0.459008	0.245298	9.19941e-05	0.0013393	-0.0138204	0.824125	0.889585	0.0408039	0.559283	0.641602	-0.0790155	0.195173	0.3803	0.0367574	0.557839	0.739203	0.111623	0.122526	0.212915	0.00807482	0.898429	0.937953
5.31_851.5529m/z	-0.121774	0.0715321	0.251612	-0.15595	0.01395	0.0491808	-0.0134951	0.831381	0.895593	-0.0890848	0.188769	0.28754	0.00690865	0.911655	0.948543	-0.0970169	0.128332	0.328051	-0.136981	0.0626827	0.131485	-0.093541	0.14597	0.268626
8.44_607.5504m/z	-0.0577595	0.402778	0.622973	-0.0303262	0.638704	0.757296	-0.013884	0.830338	0.895593	-0.118971	0.0967744	0.187877	0.0472841	0.457403	0.630218	0.080944	0.214969	0.436332	-0.0149571	0.842949	0.881189	0.057117	0.385862	0.529371
7.71_581.5455m/z	-0.0612173	0.377005	0.598838	0.149267	0.0219677	0.068757	-0.0138187	0.830994	0.895593	-0.00960485	0.898674	0.921865	-0.0312721	0.622921	0.765413	0.00205127	0.97495	0.99229	0.168432	0.0248384	0.0724642	-0.00323409	0.960838	0.972459
7.72_645.5467m/z	-0.0648371	0.347067	0.576632	0.169821	0.00891272	0.0349045	0.0134164	0.834927	0.898196	0.00806191	0.914299	0.932479	-0.0187763	0.766573	0.853985	0.033708	0.603714	0.77344	0.220584	0.00301333	0.0178776	0.0405342	0.535829	0.670313
6.43_1175.3486m/z	-0.159413	0.0184054	0.144151	-0.105492	0.094692	0.195336	0.013223	0.834745	0.898196	-0.0463069	0.50943	0.598222	0.0904165	0.145676	0.311743	-0.0247136	0.699117	0.834531	-0.0610384	0.408187	0.518799	0.0152045	0.813572	0.882989
7.62_591.5360m/z	-0.0806722	0.246157	0.485595	0.11038	0.0905303	0.188902	-0.0134689	0.835933	0.89867	-0.010958	0.885315	0.911612	-0.0216151	0.735124	0.837283	-0.0234078	0.721256	0.847596	0.12738	0.0918351	0.171691	-0.0187315	0.777062	0.859798
7.52_313.2767m/z	-0.0819809	0.236704	0.476404	0.158609	0.0149098	0.0515361	0.0131989	0.838109	0.900401	0.0373921	0.619099	0.695175	-0.0265105	0.676126	0.806482	-0.0198183	0.761058	0.873094	0.127822	0.0885469	0.167209	-0.00733822	0.911089	0.943656
7.85_265.2743m/z	0.0292852	0.673341	0.831867	0.0768808	0.237658	0.379205	0.0132638	0.838832	0.90057	0.105508	0.154958	0.2509	0.0168419	0.792647	0.865984	0.0376744	0.566797	0.742957	0.0751342	0.322272	0.435355	0.0275285	0.678122	0.789901
8.44_933.7955m/z	-0.149364	0.0275381	0.166604	-0.222051	0.000511283	0.00449138	-0.0126613	0.842072	0.903438	-0.139638	0.042403	0.112555	0.0574163	0.357361	0.543236	-0.0439522	0.492806	0.68586	-0.21253	0.00379822	0.0205437	-0.0342591	0.596035	0.718689
8.29_535.4721m/z	0.130236	0.0456382	0.20101	0.165158	0.0069579	0.029496	0.0119669	0.844573	0.90551	0.0720185	0.298381	0.400606	-0.065405	0.274883	0.465954	0.0663849	0.280509	0.513836	0.162723	0.0214448	0.0660963	0.0623914	0.31452	0.455038
8.19_985.6408m/z	0.00474349	0.944176	0.973567	-0.214053	0.000843414	0.0064164	-0.0121472	0.848166	0.908137	-0.0700187	0.311865	0.413911	-0.0359213	0.564305	0.720679	0.0438962	0.492665	0.68586	-0.085707	0.245644	0.359181	0.0123227	0.848577	0.905528
7.07_1600.2095m/z	-0.177739	0.00971333	0.107272	-0.0693804	0.278237	0.425847	0.0123322	0.847641	0.908137	-0.0824931	0.237946	0.342384	0.0619322	0.325599	0.5132	-0.0606761	0.348366	0.573147	-0.0789877	0.290341	0.403886	-0.0107338	0.869422	0.917916
7.60_872.6619m/z	-0.105491	0.125005	0.344468	-0.0918465	0.15348	0.279214	-0.0122725	0.849829	0.909306	-0.0361289	0.562964	0.644894	0.134317	0.0341283	0.129834	-0.112215	0.0852573	0.266849	-0.183727	0.0143931	0.0513494	-0.0707798	0.282524	0.422989
7.90_640.6478m/z	0.107801	0.104245	0.310393	0.248574	7.80744e-05	0.00118227	-0.0116188	0.851024	0.909972	0.107388	0.11527	0.211503	0.028373	0.640562	0.776291	0.137947	0.0263528	0.140607	0.163402	0.0226839	0.0681802	0.113936	0.0693093	0.162061
2.74_254.2474m/z	-0.00430058	0.949591	0.975986	-0.0694774	0.275798	0.424921	0.0119841	0.852303	0.910225	0.115407	0.101928	0.194672	0.0723671	0.251873	0.443497	0.0685062	0.290944	0.521535	0.0601029	0.422592	0.529489	0.0535184	0.413426	0.554724
0.65_667.9528m/z	-0.0606693	0.382862	0.603337	-0.132736	0.0420801	0.108792	0.0121588	0.852405	0.910225	-0.03972	0.560336	0.642347	-0.059014	0.357634	0.543236	0.0373776	0.570671	0.74619	0.0776679	0.307213	0.420731	0.0174958	0.792405	0.868433
7.29_549.4936m/z	-0.0704944	0.311937	0.542647	0.13269	0.0426615	0.109938	-0.0119562	0.854303	0.911027	0.0276328	0.715988	0.773605	-0.0262176	0.681868	0.807497	-0.0195103	0.766444	0.873582	0.129673	0.0864608	0.164447	-0.0164604	0.803721	0.875885
7.93_895.7374m/z	-0.0868382	0.207497	0.442253	0.157477	0.0150416	0.0518788	-0.0118315	0.854155	0.911027	-0.0183795	0.805433	0.849793	-0.0232458	0.713137	0.823394	-0.00453251	0.944355	0.976284	0.152098	0.0416932	0.100595	-0.00208605	0.974584	0.979586
8.28_537.4897m/z	0.139184	0.0340133	0.179789	0.0913485	0.136293	0.255249	0.0111451	0.855675	0.911879	0.0532573	0.44865	0.540829	-0.0276409	0.646073	0.779769	0.05729	0.353682	0.576466	0.113254	0.111761	0.198993	0.0568306	0.361525	0.503791
7.61_565.5218m/z	-0.0773151	0.26668	0.505389	0.107904	0.098214	0.199949	-0.0117775	0.856444	0.912087	-0.0105865	0.889317	0.912857	-0.0199819	0.754719	0.849259	-0.0243959	0.710296	0.841002	0.125013	0.0984197	0.18091	-0.018465	0.780376	0.861871
6.95_1487.1511n	0.00481298	0.944151	0.973567	0.0113622	0.85977	0.909615	0.0114425	0.860355	0.913803	0.0455218	0.531077	0.617529	0.122964	0.0534383	0.171135	0.12828	0.0497276	0.201188	-0.0107629	0.887058	0.917646	0.11904	0.0710811	0.164991
7.16_274.0932m/z	0.114833	0.0803981	0.271985	-0.172693	0.00518137	0.0238793	0.0108994	0.86034	0.913803	-0.13374	0.0481543	0.121532	0.00603919	0.920959	0.952097	-0.0972857	0.118688	0.316192	-0.146827	0.0410825	0.099575	-0.0871088	0.166079	0.290822
5.34_782.9247m/z	-0.0904022	0.194944	0.430456	-0.085858	0.18853	0.323021	-0.0114946	0.859642	0.913803	-0.0601047	0.365956	0.465496	0.0689966	0.279427	0.470148	0.0246981	0.706439	0.838863	-0.0445408	0.556327	0.651789	0.0154256	0.815537	0.884519
7.93_577.5230m/z	-0.0557499	0.417715	0.630139	0.192837	0.00297632	0.0167814	0.0113853	0.859261	0.913803	0.027277	0.714889	0.773248	-0.0386215	0.540244	0.700643	0.00340594	0.95807	0.983323	0.179826	0.0156184	0.0539853	0.0101963	0.87595	0.922969
7.79_682.5999m/z	0.00995254	0.886098	0.950877	0.190955	0.00359925	0.018825	0.0113112	0.861946	0.914882	0.0644635	0.394649	0.492923	-0.0669941	0.293958	0.482844	0.0615926	0.347537	0.573147	0.0810932	0.284046	0.396866	0.0339082	0.608237	0.730988
8.16_833.7179m/z	0.0566474	0.406316	0.623593	0.200429	0.00186694	0.0120668	-0.0109898	0.863427	0.915843	0.0678014	0.34768	0.44762	-0.0637056	0.309651	0.499609	0.120008	0.0617266	0.225104	0.238099	0.00122954	0.0101822	0.0967891	0.135554	0.255671
5.34_598.4950n	-0.143473	0.0339422	0.179789	-0.11437	0.0705671	0.159377	-0.0107735	0.865216	0.917129	-0.0769023	0.272541	0.37649	0.0305471	0.624151	0.765427	-0.0137969	0.829407	0.915804	-0.120498	0.102307	0.18608	-0.00333891	0.958758	0.97221
7.42_737.5608m/z	0.0187248	0.782814	0.892879	-0.000294323	0.996307	0.99869	0.0108152	0.866373	0.917743	0.14942	0.0318343	0.0937342	0.110189	0.0800742	0.21801	0.0841027	0.193902	0.412724	0.0179374	0.810684	0.85761	0.0641869	0.325781	0.467081
8.18_243.2120m/z	-0.0700866	0.300285	0.533467	0.0583667	0.35667	0.514149	-0.0106397	0.867467	0.918291	-0.0952931	0.183935	0.283333	-0.106103	0.0893766	0.234321	-0.0998226	0.119814	0.316978	-0.0429086	0.563387	0.658181	-0.0921759	0.15443	0.27745
6.70_784.9379m/z	-0.115673	0.0935215	0.295185	0.131294	0.0422634	0.109089	-0.0103319	0.872172	0.922657	0.0481741	0.51947	0.605915	-0.0176304	0.779877	0.85992	-0.0372431	0.565254	0.742772	0.105724	0.156789	0.255602	-0.0260552	0.689938	0.799563
8.23_537.4927m/z	0.120787	0.0712639	0.251468	0.170419	0.00677496	0.0289618	0.00998316	0.87393	0.923902	0.0553881	0.436967	0.531581	-0.0592845	0.337089	0.525463	0.0928862	0.142542	0.348314	0.153339	0.0356449	0.0903914	0.0750828	0.240112	0.377999
7.32_384.3285m/z	0.0256083	0.703389	0.848549	-0.104487	0.0978549	0.199949	-0.00963615	0.878495	0.928111	-0.0650926	0.357065	0.456745	-0.0173132	0.779789	0.85992	-0.02672	0.674309	0.818836	-0.166685	0.0225196	0.0681802	-0.0408649	0.523747	0.659547
7.85_575.5103m/z	-0.0833567	0.228878	0.467864	0.15204	0.0195327	0.0632526	-0.00979156	0.879761	0.928831	0.00479767	0.949334	0.96121	-0.0284965	0.654013	0.786002	-0.0246507	0.705782	0.83871	0.1351	0.0723054	0.14571	-0.0181591	0.782696	0.862829
7.93_551.4988m/z	-0.0440734	0.522306	0.725298	0.198825	0.00224357	0.013836	0.00962896	0.880946	0.929465	0.0303048	0.685397	0.74899	-0.0495034	0.432922	0.606805	0.0233521	0.718801	0.845335	0.161346	0.0304625	0.0818165	0.0189567	0.771909	0.858916
7.97_767.6247m/z	-3.83951e-05	0.999551	0.999793	0.268395	3.63168e-05	0.000830524	-0.0094352	0.882662	0.930658	0.0663229	0.369328	0.469035	-0.064111	0.306853	0.49684	0.0194106	0.763423	0.873094	0.0857371	0.249047	0.362244	0.00447204	0.945172	0.963967
7.41_264.2729m/z	0.143005	0.0350693	0.179789	-0.135827	0.0325008	0.0912666	-0.00898727	0.887456	0.932164	-0.0896391	0.200236	0.302318	-0.0614874	0.323896	0.512432	-0.10705	0.0938312	0.278342	-0.0870321	0.238823	0.352253	-0.105484	0.101575	0.211117
8.16_842.7249m/z	0.107946	0.116586	0.330432	0.17559	0.00665514	0.0287098	0.00921908	0.88599	0.932164	0.0720759	0.326558	0.428759	-0.0335011	0.595785	0.744731	0.086786	0.180175	0.400295	0.191591	0.0100423	0.0406292	0.0647369	0.321824	0.46358
7.40_823.6366m/z	-0.0257054	0.704497	0.849242	-0.122636	0.0540977	0.130962	0.00902252	0.887608	0.932164	-0.0549725	0.422104	0.518482	0.0537258	0.391323	0.571354	-0.0775707	0.227775	0.452138	-0.111241	0.133888	0.226953	-0.0398376	0.539429	0.6727
7.36_313.2773m/z	-0.0746296	0.285609	0.521376	0.129347	0.0486469	0.121809	-0.00930381	0.886499	0.932164	0.0470302	0.535583	0.620231	-0.0311013	0.627128	0.766436	-0.0298809	0.649491	0.803025	0.0758028	0.317724	0.431017	-0.024685	0.709641	0.812917
8.32_848.7711m/z	0.0672369	0.319093	0.551613	0.266524	3.31187e-05	0.000785952	-0.00900284	0.886758	0.932164	0.102254	0.151225	0.248425	-0.0569292	0.358964	0.543236	0.0420662	0.509372	0.701553	0.188005	0.0101922	0.0406781	0.0201282	0.754265	0.848613
7.80_703.5287m/z	0.00261183	0.97	0.986937	0.195455	0.00288263	0.016487	0.00923354	0.886822	0.932164	0.0908243	0.227715	0.330799	-0.0750809	0.238167	0.428902	0.0303457	0.642847	0.797983	0.127506	0.0907033	0.170069	0.0138836	0.833369	0.895308
6.46_1580.6590m/z	-0.109789	0.110557	0.321364	-0.193567	0.00282314	0.0163229	0.00893353	0.889436	0.933054	-0.0385872	0.596441	0.673804	0.101135	0.108279	0.263649	-0.0495945	0.444039	0.650776	-0.159914	0.0319013	0.0842577	-0.0263729	0.686577	0.796831
7.51_1580.3179m/z	-0.00285388	0.966171	0.986281	0.0781104	0.215651	0.354586	0.00879079	0.889629	0.933054	0.132557	0.0644368	0.143695	0.119675	0.0536007	0.171135	0.0129634	0.839255	0.920922	-0.0609395	0.408661	0.518983	0.0207639	0.747257	0.842054
8.45_926.7468m/z	-0.0925898	0.174895	0.410153	-0.173287	0.00698183	0.029496	0.00880566	0.890338	0.933183	-0.0748249	0.286645	0.389876	0.102115	0.102738	0.25564	0.0574765	0.372011	0.588212	-0.1405	0.0581022	0.125876	0.0571556	0.378628	0.521228
0.70_446.2598m/z	0.0355679	0.60154	0.786327	-0.133467	0.0370867	0.100285	-0.00881653	0.891695	0.933989	0.0148027	0.839805	0.877903	-0.110098	0.0825909	0.221077	0.0178395	0.784779	0.883467	0.0191397	0.799712	0.85053	-0.00717233	0.913289	0.944519
8.20_832.7367m/z	0.0986077	0.135238	0.35838	0.143723	0.0204183	0.0654537	-0.00831466	0.892875	0.933994	0.0660196	0.342797	0.442375	-0.0689292	0.255208	0.446895	0.0653798	0.293385	0.524726	0.177262	0.0131651	0.0487938	0.0532284	0.396383	0.541028
8.24_267.2136m/z	0.0618793	0.37985	0.600475	0.0820678	0.213773	0.352226	-0.00889431	0.892421	0.933994	-0.0688675	0.356861	0.456745	-0.0151179	0.814993	0.878712	0.0223451	0.736263	0.857625	-0.00820926	0.914678	0.937074	0.0117833	0.860185	0.911476
7.71_645.5420m/z	-0.0772188	0.26598	0.504898	0.122973	0.0590173	0.138608	-0.0085734	0.894921	0.935519	-0.0113462	0.881036	0.908461	-0.0188962	0.766975	0.853985	-0.00812326	0.901281	0.952784	0.14933	0.0474457	0.110129	-0.00313956	0.962077	0.973093
5.34_782.8745m/z	-0.0719481	0.299826	0.533467	-0.116963	0.0723785	0.162355	-0.00849002	0.895723	0.935742	-0.0469855	0.501332	0.590458	0.0393432	0.536285	0.697214	-0.0347524	0.594787	0.765138	-0.0763163	0.311425	0.42358	-0.0192159	0.770559	0.858576
8.47_848.7763m/z	0.124074	0.0697408	0.250556	0.20472	0.00149804	0.0101357	-0.00810787	0.898707	0.937627	-0.0250592	0.732023	0.787495	-0.0539853	0.387949	0.569565	0.0943474	0.141193	0.348314	0.11572	0.118011	0.207859	0.0750973	0.245804	0.384295
8.35_850.7810m/z	0.0221105	0.748083	0.876844	0.212719	0.00109021	0.00787926	0.00823538	0.898548	0.937627	0.127534	0.0834182	0.171217	-0.0315308	0.619205	0.763798	0.0428624	0.510537	0.702209	0.147265	0.0494896	0.113142	0.0298817	0.649207	0.76642
8.04_868.7216m/z	0.0118045	0.862551	0.939238	0.220178	0.000649937	0.00532749	0.00798224	0.900705	0.939096	0.0332712	0.644328	0.713427	-0.0620159	0.323335	0.512432	0.0157652	0.807025	0.897949	0.1786	0.0159537	0.0549054	0.0126219	0.846211	0.904825
5.92_520.5103m/z	0.0310537	0.644329	0.812542	-0.0850594	0.177429	0.308599	0.00775572	0.902854	0.939277	-0.0833213	0.227499	0.330799	-0.0252892	0.685358	0.807497	-0.141718	0.0263177	0.140607	-0.156172	0.0340947	0.0881474	-0.0956593	0.138029	0.25911
8.19_562.4976m/z	0.0233659	0.725653	0.863613	0.155954	0.0128831	0.0466608	0.00760032	0.903591	0.939277	0.0588516	0.410452	0.507086	-0.00996689	0.871557	0.919559	0.0846027	0.180637	0.400295	0.213523	0.00321941	0.0186141	0.0697313	0.274058	0.414214
1.40_526.4321m/z	-0.099099	0.144074	0.371277	0.0504463	0.426272	0.578798	0.00784327	0.901725	0.939277	-0.00123089	0.985661	0.989395	0.159133	0.0102646	0.06582	-0.046925	0.463775	0.663131	-0.0663327	0.369685	0.48299	-0.0318071	0.622443	0.742449
8.51_939.8449m/z	-0.136542	0.0423433	0.194061	-0.173242	0.00610015	0.0269423	-0.00785324	0.902215	0.939277	-0.149391	0.0395448	0.107561	0.0438698	0.484597	0.652974	-0.0416066	0.518631	0.70844	-0.198888	0.00714681	0.0317414	-0.0220534	0.734449	0.831156
8.35_601.7180m/z	-0.0798096	0.242027	0.482839	-0.125823	0.0493561	0.123147	-0.00772216	0.903833	0.939277	-0.121862	0.0871904	0.17467	0.0357211	0.569322	0.724178	-0.031886	0.620878	0.782867	-0.145857	0.0492697	0.11288	-0.0180531	0.781249	0.862031
8.46_855.7427m/z	0.148846	0.0218741	0.154349	0.316622	3.36557e-07	7.64465e-05	0.00716167	0.906061	0.940733	0.125167	0.0647566	0.143849	-0.0242883	0.683693	0.807497	0.0868269	0.155333	0.367295	0.177103	0.0117153	0.0452121	0.0655242	0.287971	0.427423
7.90_888.7505m/z	-0.032693	0.631499	0.804342	0.242333	0.000179875	0.00210296	-0.0074924	0.906417	0.940733	-0.0109355	0.879864	0.908461	-0.0813255	0.19326	0.377499	0.0501436	0.43521	0.643082	0.205905	0.00519763	0.0255249	0.0298514	0.64513	0.764349
8.35_882.7696n	-0.118396	0.0806199	0.272156	-0.172397	0.0068079	0.0290203	0.0073489	0.907779	0.941532	-0.143728	0.0381418	0.10547	0.0580752	0.351036	0.539795	-0.00993834	0.876601	0.939216	-0.165523	0.0244035	0.0714578	0.00644861	0.920402	0.947824
8.44_551.5046m/z	0.138154	0.0328943	0.177762	0.309874	5.5217e-07	8.16892e-05	0.0069133	0.90906	0.942246	0.1123	0.0948452	0.185035	-0.00756518	0.898759	0.940769	0.0839092	0.16859	0.387927	0.174675	0.012687	0.0475762	0.0666262	0.278617	0.41832
5.11_883.5291m/z	-0.0468939	0.492764	0.697853	-0.168595	0.0088524	0.0348328	-0.00707544	0.911865	0.944538	-0.0597846	0.381903	0.481161	0.0563408	0.369276	0.550797	-0.100465	0.11839	0.316192	-0.164299	0.0266338	0.0749519	-0.0806108	0.214393	0.349626
8.37_553.5110m/z	0.0901411	0.158858	0.390732	0.327807	9.83271e-08	6.31091e-05	0.00656347	0.913298	0.945032	0.141541	0.0339644	0.0970906	0.00128239	0.982725	0.989227	0.0941641	0.120665	0.3187	0.171175	0.0142145	0.0511535	0.0625826	0.30696	0.449084
8.45_950.7880n	-0.163416	0.0149947	0.132805	-0.21139	0.000826395	0.00634767	0.00685313	0.913531	0.945032	-0.173477	0.0102841	0.0506247	0.0657606	0.28835	0.477084	-0.0640908	0.313664	0.543275	-0.216537	0.00297109	0.0177595	-0.0321211	0.61676	0.737884
7.08_1541.1911m/z	-0.0104418	0.872407	0.944266	0.162418	0.00804707	0.0326399	-0.00657117	0.914468	0.945387	0.189693	0.00495716	0.035504	0.0354027	0.555739	0.713752	0.131618	0.032191	0.160568	0.148225	0.0367564	0.0924725	0.0889913	0.151912	0.275003
8.36_553.5058m/z	0.0911129	0.157387	0.388936	0.312067	4.36394e-07	8.16892e-05	-0.00637298	0.916222	0.94597	0.0896184	0.184245	0.283333	-0.0106915	0.857442	0.911319	0.100187	0.100275	0.287273	0.222128	0.0014796	0.0114045	0.0619718	0.31413	0.454887
7.70_341.3039m/z	-0.0661583	0.338635	0.569768	0.163116	0.0121827	0.0447356	0.00683578	0.915659	0.94597	0.0169146	0.822004	0.862128	-0.0285119	0.65293	0.785294	0.0137176	0.833156	0.91676	0.190774	0.0106726	0.0420035	0.0180137	0.783802	0.863051
8.66_939.8347m/z	-0.0433261	0.536246	0.734394	0.0249329	0.703703	0.808445	0.00679562	0.917556	0.946732	-0.0413569	0.566757	0.647696	-0.000660655	0.991827	0.993446	-0.0135916	0.837403	0.919524	-0.121618	0.110921	0.198473	-0.0145949	0.826995	0.890868
5.84_552.5152m/z	0.0894549	0.183211	0.417941	0.198526	0.00174698	0.0114309	0.0063079	0.920769	0.948201	0.0501453	0.481502	0.573904	-0.0839542	0.177051	0.356794	0.0683711	0.284706	0.516761	0.0844446	0.252471	0.3656	0.0564748	0.380983	0.524016
6.74_1188.3564m/z	-0.0537319	0.435062	0.647098	0.192466	0.00305088	0.0169695	0.00644075	0.920693	0.948201	0.191774	0.0093683	0.0480503	0.0202741	0.749708	0.848202	0.061315	0.347075	0.573147	0.171881	0.0218824	0.0671679	0.0531936	0.418598	0.559303
2.01_411.0471m/z	0.078566	0.24426	0.484016	0.0909412	0.150197	0.274184	-0.00639058	0.91995	0.948201	0.124056	0.0783972	0.164665	0.0589055	0.34532	0.534624	-0.0391763	0.541285	0.730597	0.0292522	0.692921	0.769912	-0.0198699	0.758689	0.849761
5.35_1567.1312m/z	-0.127199	0.0687618	0.249615	-0.0557885	0.392581	0.548184	-0.00607737	0.925577	0.952535	-0.0599429	0.315215	0.417334	0.0636038	0.319225	0.508043	-0.0230312	0.725648	0.851411	-0.0747138	0.323829	0.436348	-0.0189981	0.774049	0.859649
2.85_641.4592m/z	0.152276	0.0297441	0.169626	0.0287386	0.659794	0.771377	-0.00591493	0.927669	0.953455	0.0274352	0.703648	0.763686	0.0329798	0.60633	0.752	0.00783842	0.905086	0.954935	0.0101847	0.893274	0.919292	0.0332872	0.615433	0.737233
7.64_752.5820m/z	-0.0778773	0.262151	0.500385	0.176404	0.0069937	0.029496	0.00593404	0.927181	0.953455	0.122254	0.100197	0.192175	-0.0155148	0.807829	0.873774	0.00212108	0.97417	0.99229	0.0181748	0.810123	0.857586	-0.00531923	0.935812	0.958107
5.35_850.5435m/z	-0.0211466	0.753978	0.879549	-0.140814	0.0265068	0.0790728	-0.00554246	0.930234	0.955187	-0.0902553	0.19465	0.294756	0.00146627	0.981192	0.989227	-0.0194176	0.76109	0.873094	-0.0346878	0.638067	0.723628	-0.0255907	0.691036	0.800253
7.92_895.7275m/z	-0.0908257	0.187645	0.424969	0.154175	0.0173156	0.0577025	0.00560738	0.930556	0.955187	-0.00180209	0.980699	0.985658	-0.016139	0.798481	0.868984	-0.0020259	0.975104	0.99229	0.15964	0.0324231	0.085211	0.00944071	0.885314	0.928529
6.43_733.5666m/z	0.148657	0.0234998	0.157003	0.28318	5.66399e-06	0.000224913	0.00522657	0.93225	0.956308	0.0682218	0.316418	0.417648	-0.00655108	0.913628	0.948949	0.0784128	0.205432	0.422557	0.13514	0.0582991	0.125959	0.083048	0.183421	0.311976
8.01_617.5128m/z	-0.0387795	0.576305	0.767442	0.172839	0.00822022	0.0330054	-0.00543475	0.933317	0.956786	-0.0159963	0.831367	0.870799	-0.0349256	0.584058	0.73521	-0.0260691	0.690722	0.830001	0.103036	0.172548	0.27573	-0.024626	0.709327	0.812917
7.89_647.5617m/z	-0.0315788	0.644413	0.812542	0.194646	0.00259283	0.0154947	0.00511615	0.93616	0.959082	0.0539591	0.455596	0.548786	-0.00655679	0.916784	0.949633	0.130944	0.0413133	0.179476	0.233564	0.00152483	0.0115093	0.106254	0.101074	0.210626
5.19_854.5661m/z	-0.208096	0.00201538	0.04845	-0.201448	0.00141602	0.00966295	0.00487733	0.937677	0.960017	-0.056897	0.375797	0.474795	0.0792818	0.195027	0.3803	-0.165553	0.00807227	0.0792279	-0.282449	7.91951e-05	0.00199873	-0.127523	0.0436049	0.120787
7.79_383.3163m/z	0.0103866	0.881485	0.948925	0.185868	0.00469182	0.0228553	-0.00464339	0.943297	0.964528	0.0500628	0.5108	0.598947	-0.0597888	0.350819	0.539795	0.0785243	0.23251	0.458105	0.0708747	0.351008	0.463926	0.0382541	0.564457	0.693833
2.92_570.4375m/z	0.012152	0.859427	0.938523	0.0687469	0.285001	0.43281	-0.00462973	0.943006	0.964528	-0.0675913	0.359349	0.458927	-0.0128728	0.839651	0.897811	-0.00516312	0.937011	0.97259	-0.076832	0.308015	0.421104	-0.0044142	0.946574	0.964777
8.27_553.5144m/z	0.130897	0.0498258	0.210087	0.287846	5.86506e-06	0.000224913	0.00422858	0.945945	0.966615	0.105176	0.135029	0.233112	-0.0343978	0.574424	0.728917	0.0664282	0.290568	0.521449	0.133484	0.0652987	0.135013	0.0491982	0.437792	0.579591
8.39_831.7383m/z	0.177309	0.00851031	0.10174	0.230699	0.000278886	0.00290352	-0.00415742	0.947045	0.967118	0.0815144	0.251904	0.355078	-0.00223976	0.970947	0.981251	0.107935	0.0865025	0.267027	0.14187	0.0508518	0.115177	0.0843591	0.184448	0.312813
7.52_644.5379m/z	-0.0796459	0.251843	0.491987	0.126043	0.0532898	0.129756	0.00422224	0.948087	0.967559	0.0304092	0.687497	0.750254	-0.0182329	0.774719	0.859597	-0.0376385	0.564962	0.742772	0.106232	0.158882	0.258306	-0.0216763	0.742431	0.837804
5.80_1073.8329m/z	0.00313096	0.96339	0.985707	-0.00824431	0.897266	0.934285	0.00412293	0.949197	0.968071	-0.0109725	0.880956	0.908461	0.0959919	0.130183	0.294859	-0.0440074	0.500058	0.69259	-0.0613677	0.415339	0.523051	-0.0104415	0.873959	0.921482
6.93_521.4508m/z	-0.0469365	0.499512	0.702854	0.161724	0.0134527	0.048067	0.00363702	0.955314	0.973686	0.024826	0.742728	0.796854	-0.0378477	0.552692	0.712717	-0.0115761	0.859678	0.929773	0.150596	0.0455675	0.107496	-0.00564539	0.931861	0.957491
7.54_844.6501m/z	0.157758	0.0167747	0.139643	0.134731	0.0289557	0.0847874	0.00340057	0.955964	0.973724	0.111457	0.0985228	0.18988	0.0740869	0.220067	0.410249	0.013177	0.832034	0.91643	0.0100342	0.888776	0.918229	0.0465749	0.456945	0.596505
7.73_341.3052m/z	-0.0723985	0.295927	0.529274	0.133702	0.0398203	0.105627	0.00351204	0.956766	0.973916	0.0105215	0.889155	0.912857	-0.0200435	0.752796	0.848898	-0.0018076	0.977936	0.99229	0.167349	0.0258675	0.0743711	0.0050965	0.938354	0.960092
7.26_926.6856m/z	0.133948	0.041022	0.193409	-0.133064	0.030212	0.0871816	0.0029802	0.961271	0.977706	-0.0805336	0.243934	0.34879	0.00214398	0.971635	0.981251	-0.150431	0.0145277	0.102509	-0.223539	0.00159244	0.0116146	-0.122937	0.0480598	0.128645
7.31_311.2577m/z	-0.0789198	0.25557	0.49435	0.134013	0.0397433	0.105627	0.00311231	0.961718	0.977706	0.0232899	0.758199	0.810717	-0.0206986	0.745221	0.845754	-0.0302325	0.643915	0.797992	0.131988	0.0796981	0.155676	-0.0162327	0.805595	0.876726
6.45_1594.1612m/z	-0.160255	0.0182751	0.144151	-0.186647	0.00341635	0.0181672	0.00284629	0.96406	0.97946	-0.0529234	0.446407	0.539352	0.0942547	0.127933	0.292261	-0.114976	0.07029	0.240864	-0.219048	0.00267181	0.0165298	-0.0587182	0.36041	0.502678
8.65_942.8606n	-0.0612291	0.363503	0.586771	-0.145889	0.0212956	0.0672807	0.00279367	0.964819	0.979606	-0.0733259	0.308309	0.410563	0.0415918	0.503701	0.672447	0.0103432	0.871412	0.937387	-0.146712	0.045935	0.10753	-0.00695401	0.91405	0.944519
6.01_1551.6206m/z	-0.0486456	0.478529	0.683613	0.202411	0.00180175	0.0117125	-0.0026638	0.966851	0.981042	0.0598291	0.419247	0.516346	-0.0524648	0.404449	0.580392	0.00335815	0.958585	0.983323	0.142935	0.0547291	0.121197	0.00493481	0.93967	0.96082
7.90_715.6009m/z	0.131025	0.0480545	0.205054	0.243143	0.000106379	0.00145813	0.00236197	0.969647	0.983252	0.020339	0.775702	0.823892	-0.0694268	0.254329	0.445848	0.0730754	0.242629	0.470049	0.159099	0.0270635	0.0756256	0.0523721	0.406551	0.548378
8.33_906.8474m/z	-0.0204689	0.765395	0.885719	-0.0411234	0.52201	0.660299	0.00239264	0.970468	0.983457	0.114215	0.112714	0.20912	0.122037	0.0537121	0.171147	0.0125937	0.846837	0.924206	-0.0472079	0.530522	0.627159	0.0277299	0.673115	0.786926
5.33_520.3405m/z	-0.109903	0.104901	0.31108	-0.104468	0.0996619	0.20189	-0.00217489	0.97266	0.98505	-0.0597754	0.38625	0.485484	0.0211974	0.733824	0.836402	0.0118641	0.852979	0.926655	-0.0840803	0.254824	0.367668	0.0168413	0.794159	0.869637
8.26_313.2748m/z	0.0188547	0.773741	0.888266	0.233305	0.000178664	0.00210296	0.00195951	0.974709	0.986399	0.0610443	0.368973	0.468958	-0.0606944	0.317056	0.507163	-0.0335591	0.590347	0.763131	0.0501245	0.486172	0.58695	-0.0491244	0.434327	0.575964
5.83_551.5012m/z	0.0865934	0.194258	0.430456	0.215056	0.00065002	0.00532749	0.00195379	0.975233	0.986399	0.0734013	0.298165	0.400606	-0.0730942	0.236458	0.428068	0.0654342	0.30221	0.532131	0.0845019	0.248482	0.362021	0.0447148	0.484654	0.622379
7.82_826.6580m/z	-0.0291664	0.662168	0.825115	0.083521	0.182041	0.314614	-0.00182174	0.977087	0.987009	0.0539738	0.417042	0.514028	0.153431	0.013242	0.076563	-0.0222993	0.727458	0.852364	-0.0734263	0.319942	0.432942	-0.00678368	0.916266	0.945401
7.56_337.2785m/z	-0.082391	0.234331	0.472824	0.153649	0.0182998	0.0601173	-0.001851	0.977166	0.987009	0.00952318	0.899287	0.9219	-0.0207265	0.744232	0.845235	0.000956655	0.988301	0.995597	0.154585	0.0393652	0.0971905	0.003739	0.954675	0.9699
7.92_577.5228m/z	-0.043435	0.528301	0.728305	0.194695	0.00275433	0.0161601	0.00179755	0.977698	0.987009	0.0265072	0.723104	0.78001	-0.0445688	0.480271	0.648794	-0.000728237	0.991043	0.995597	0.142798	0.0557363	0.122574	0.000232594	0.997163	0.99779
7.93_931.8023m/z	-0.0652859	0.346424	0.576632	0.171526	0.0086187	0.0340889	0.00170537	0.978972	0.987043	-0.00637216	0.926455	0.943667	-0.0587337	0.355095	0.542885	0.0484922	0.457317	0.656851	0.219537	0.00331068	0.0188626	0.0360644	0.583615	0.709447
7.80_592.5088n	-0.0736337	0.29017	0.522878	0.126793	0.0523033	0.127942	-0.00172415	0.978855	0.987043	0.00129947	0.986345	0.989456	-0.0221616	0.72874	0.832397	-0.0100693	0.87806	0.940145	0.14254	0.0591091	0.126833	-0.00383191	0.953822	0.969678
0.58_212.9973m/z	-0.106961	0.128366	0.348836	-0.035589	0.588106	0.716033	-0.00147464	0.982071	0.988287	0.00363629	0.961808	0.970656	0.0157729	0.806709	0.873774	0.0319906	0.628862	0.78697	-0.0226696	0.766813	0.824662	0.0153181	0.818485	0.88657
8.35_575.7630m/z	0.109071	0.094973	0.296092	0.25657	3.53321e-05	0.000826147	-0.0014475	0.981042	0.988287	0.0796544	0.23706	0.34195	-0.0464281	0.437587	0.609783	-0.00630768	0.918249	0.962436	-0.0158014	0.823797	0.866294	-0.0107818	0.861859	0.9123
7.71_313.2767m/z	-0.0640488	0.35435	0.582042	0.15706	0.0157673	0.0537649	-0.00147155	0.981827	0.988287	-0.000481712	0.994898	0.994898	-0.0249845	0.693793	0.811722	0.00412572	0.949527	0.979084	0.1671	0.0256734	0.0740846	0.00737047	0.910697	0.943656
8.31_855.6658m/z	0.13815	0.0428697	0.194061	0.1796	0.00508226	0.0236931	-0.00136648	0.982856	0.988451	0.103274	0.146042	0.244011	-0.00946307	0.8796	0.925588	0.0812215	0.20478	0.42231	0.22762	0.0019235	0.0130699	0.0681212	0.291755	0.431039
8.15_579.5356m/z	-0.0525411	0.444965	0.653727	0.194738	0.0027081	0.0159477	0.00120253	0.985057	0.990039	0.0294559	0.69349	0.755246	-0.0396248	0.529736	0.691849	-0.0088372	0.891485	0.948978	0.153419	0.0394426	0.0972072	-0.00541513	0.933923	0.957491
7.91_577.5180m/z	-0.0509602	0.459277	0.666895	0.189643	0.00351525	0.0185689	0.0010483	0.986993	0.990732	0.0176215	0.813638	0.85592	-0.0396875	0.529697	0.691849	0.00468091	0.942479	0.975613	0.166141	0.0258389	0.0743711	0.00681553	0.917013	0.945558
7.51_552.5020m/z	-0.073094	0.292616	0.524532	0.145514	0.0257772	0.0774028	0.00107347	0.986798	0.990732	0.0136578	0.856757	0.890937	-0.0224442	0.724691	0.8292	-0.00205594	0.97494	0.99229	0.15137	0.0443459	0.104925	0.00328901	0.960249	0.972459
7.56_341.3047m/z	-0.0901447	0.194135	0.430456	0.137525	0.0348292	0.0956449	0.000959311	0.98819	0.991307	0.0106728	0.887755	0.912857	-0.0168118	0.791735	0.86579	0.000749676	0.990852	0.995597	0.150077	0.0459913	0.10753	0.00546314	0.933956	0.957491
8.27_553.5068m/z	0.124736	0.0621439	0.240509	0.293143	4.21691e-06	0.000188627	-0.000739214	0.990559	0.992672	0.101754	0.148287	0.245145	-0.0545705	0.373579	0.554656	0.0542275	0.389247	0.600876	0.147428	0.0419712	0.100959	0.0361294	0.569564	0.697623
1.05_280.1008m/z	0.012318	0.856484	0.93724	0.00674253	0.915776	0.944895	0.000742358	0.990799	0.992672	0.0489506	0.497432	0.587971	0.0797675	0.206494	0.394526	0.00358662	0.955959	0.982531	-0.011429	0.878879	0.91037	-0.0127438	0.84569	0.904825
5.36_746.4823m/z	-0.235066	0.000487426	0.0274517	-0.078317	0.209641	0.347943	0.000636854	0.99188	0.993129	-0.0145327	0.832686	0.871033	0.0556104	0.365299	0.547948	-0.0681886	0.279531	0.512908	-0.181338	0.0123193	0.0467487	-0.0340213	0.592904	0.715806
7.25_313.2750m/z	-0.0939858	0.177437	0.413205	0.108888	0.0953864	0.195949	-0.000288635	0.996461	0.997088	0.0299346	0.693497	0.755246	-0.0197712	0.757111	0.850401	-0.0417267	0.524895	0.715766	0.0925269	0.221628	0.332755	-0.0269571	0.68379	0.7944
7.54_771.6382m/z	-0.0617089	0.352268	0.580712	0.12239	0.0494138	0.123147	0.000129555	0.998338	0.998338	0.0994147	0.148229	0.245145	0.103303	0.0899809	0.235312	0.0305411	0.626359	0.78666	-0.0694642	0.337288	0.449528	0.00810598	0.898047	0.937953
